# Supplementary material for: Development of a Trypanosoma cruzi strain typing assay using MS2 peptide spectral libraries (Tc-STAMS2)
Source: PLoS Negl Trop Dis. 2018 Apr 2;12(4):e0006351. doi: 10.1371/journal.pntd.0006351 (PMC5897034; doi:10.1371/journal.pntd.0006351)
Supplement: S1 Table — Column BV with the header “Type” indicates the DTUs where each protein was identified. (XLSX) [file pntd.0006351.s009.xlsx]

## Sheet: total
Protein IDs	Majority protein IDs	Peptide counts (all)	Peptide counts (razor+unique)	Peptide counts (unique)	Fasta headers	Number of proteins	Peptides	Razor + unique peptides	Unique peptides	Peptides CL_14Rep1	Peptides CL_14Rep2	Peptides CL_14Rep3	Peptides CL_14Rep4	Razor + unique peptides CL_14Rep1	Razor + unique peptides CL_14Rep2	Razor + unique peptides CL_14Rep3	Razor + unique peptides CL_14Rep4	Unique peptides CL_14Rep1	Unique peptides CL_14Rep2	Unique peptides CL_14Rep3	Unique peptides CL_14Rep4	Sequence coverage [%]	Unique + razor sequence coverage [%]	Unique sequence coverage [%]	Mol. weight [kDa]	Sequence length	Sequence lengths	Fraction average	Fraction 1	Q-value	Score	Identification type CL_14Rep1	Identification type CL_14Rep2	Identification type CL_14Rep3	Identification type CL_14Rep4	Sequence coverage CL_14Rep1 [%]	Sequence coverage CL_14Rep2 [%]	Sequence coverage CL_14Rep3 [%]	Sequence coverage CL_14Rep4 [%]	Intensity	Intensity CL_14Rep1	Intensity CL_14Rep2	Intensity CL_14Rep3	Intensity CL_14Rep4	iBAQ	iBAQ CL_14Rep1	iBAQ CL_14Rep2	iBAQ CL_14Rep3	iBAQ CL_14Rep4
sp|O96876|TCP17_TRYCR;tr|Q4CQG3|Q4CQG3_TRYCC;tr|K2MS42|K2MS42_TRYCR	sp|O96876|TCP17_TRYCR;tr|Q4CQG3|Q4CQG3_TRYCC;tr|K2MS42|K2MS42_TRYCR	1;1;1	1;1;1	1;1;1	>sp|O96876|TCP17_TRYCR Protein TCP17 OS=Trypanosoma cruzi GN=TCP17 PE=1 SV=1;>tr|Q4CQG3|Q4CQG3_TRYCC Endoribonuclease L-PSP (Pb5), putative OS=Trypanosoma cruzi (strain CL Brener) GN=Tc00.1047053505647.40 PE=4 SV=1;>tr|K2MS42|K2MS42_TRYCR Uncharacterized p	3	1	1	1	1	1	1	1	1	1	1	1	1	1	1	1	11.9	11.9	11.9	16.46	160	160;218;270	1	10	0	32.011	By MS/MS	By MS/MS	By MS/MS	By MS/MS	11.9	11.9	11.9	11.9	190770000	49903000	48935000	43905000	48024000	31794000	8317100	8155900	7317400	8004100
sp|P05456|HSP70_TRYCR	sp|P05456|HSP70_TRYCR	21	3	3	>sp|P05456|HSP70_TRYCR Heat shock 70 kDa protein OS=Trypanosoma cruzi GN=HSP70 PE=3 SV=1	1	21	3	3	20	18	20	21	3	3	3	3	3	3	3	3	31.3	1.8	1.8	73.808	680	680	1	16	0	7.834	By MS/MS	By MS/MS	By MS/MS	By MS/MS	31	27.6	31	31.3	3034400000	950240000	780740000	664330000	639090000	94825000	29695000	24398000	20760000	19972000
sp|P14795|RL40_TRYCR;sp|P0CH27|RL402_TRYCR	sp|P14795|RL40_TRYCR;sp|P0CH27|RL402_TRYCR	5;5	5;5	5;5	>sp|P14795|RL40_TRYCR Ubiquitin-60S ribosomal protein L40 OS=Trypanosoma cruzi GN=FUS1 PE=2 SV=2;>sp|P0CH27|RL402_TRYCR Ubiquitin-60S ribosomal protein L40 OS=Trypanosoma cruzi PE=2 SV=1	2	5	5	5	4	5	5	4	4	5	5	4	4	5	5	4	40.6	40.6	40.6	14.658	128	128;356	1	25	0	16.844	By MS/MS	By MS/MS	By MS/MS	By MS/MS	28.1	40.6	40.6	33.6	1766900000	540480000	458760000	382270000	385390000	294480000	90081000	76460000	63712000	64232000
sp|P26643|RLA1_TRYCR;tr|Q4D991|Q4D991_TRYCC	sp|P26643|RLA1_TRYCR;tr|Q4D991|Q4D991_TRYCC	3;2	3;2	3;2	>sp|P26643|RLA1_TRYCR 60S acidic ribosomal protein P1 OS=Trypanosoma cruzi PE=3 SV=1;>tr|Q4D991|Q4D991_TRYCC 60S acidic ribosomal protein, putative OS=Trypanosoma cruzi (strain CL Brener) GN=Tc00.1047053510823.70 PE=3 SV=1	2	3	3	3	3	2	3	2	3	2	3	2	3	2	3	2	48.6	48.6	48.6	10.754	109	109;109	1	10	0	7.2654	By MS/MS	By MS/MS	By MS/MS	By MS/MS	48.6	38.5	48.6	38.5	758720000	247150000	183050000	175240000	153270000	126450000	41192000	30509000	29207000	25546000
sp|P52270|TPIS_TRYCR;tr|V5C0L2|V5C0L2_TRYCR	sp|P52270|TPIS_TRYCR;tr|V5C0L2|V5C0L2_TRYCR	8;7	8;7	1;1	>sp|P52270|TPIS_TRYCR Triosephosphate isomerase, glycosomal OS=Trypanosoma cruzi PE=1 SV=1;>tr|V5C0L2|V5C0L2_TRYCR Triosephosphate isomerase OS=Trypanosoma cruzi Dm28c GN=TCDM_00802 PE=3 SV=1	2	8	8	1	8	7	7	7	8	7	7	7	1	1	1	1	44.2	44.2	4	27.329	251	251;302	1	37	0	42.43	By MS/MS	By MS/MS	By MS/MS	By MS/MS	44.2	39	39	39	1775900000	538610000	461710000	395550000	380040000	136610000	41431000	35516000	30427000	29234000
sp|Q4CNH2|ASNA_TRYCC	sp|Q4CNH2|ASNA_TRYCC	1	1	1	>sp|Q4CNH2|ASNA_TRYCC ATPase ASNA1 homolog OS=Trypanosoma cruzi (strain CL Brener) GN=Tc00.1047053507763.30 PE=3 SV=1	1	1	1	1	0	1	1	1	0	1	1	1	0	1	1	1	2.2	2.2	2.2	39.244	359	359	1	3	0.004305	1.7375	By matching	By MS/MS	By MS/MS	By MS/MS	0	2.2	2.2	2.2	28281000	0	9118000	11245000	7918100	1571200	0	506560	624710	439890
sp|Q4CWX1|PURA2_TRYCC;tr|K2NJB0|K2NJB0_TRYCR;sp|Q4DLT6|PURA1_TRYCC	sp|Q4CWX1|PURA2_TRYCC;tr|K2NJB0|K2NJB0_TRYCR;sp|Q4DLT6|PURA1_TRYCC	5;4;4	5;4;4	1;1;0	>sp|Q4CWX1|PURA2_TRYCC Adenylosuccinate synthetase 2 OS=Trypanosoma cruzi (strain CL Brener) GN=Tc00.1047053508731.60 PE=3 SV=1;>tr|K2NJB0|K2NJB0_TRYCR Adenylosuccinate synthetase OS=Trypanosoma cruzi marinkellei GN=MOQ_002357 PE=3 SV=1;>sp|Q4DLT6|PURA1_TR	3	5	5	1	3	3	5	4	3	3	5	4	0	0	1	1	10.2	10.2	1.6	68.47	616	616;616;616	1	22	0	17.652	By MS/MS	By MS/MS	By MS/MS	By MS/MS	7.5	7.5	10.2	9.1	399700000	106250000	103200000	90726000	99520000	11420000	3035800	2948600	2592200	2843400
sp|Q4DJ07|PGFS_TRYCC;tr|V5BBS9|V5BBS9_TRYCR;tr|B3U4H3|B3U4H3_TRYCR;tr|K2MUC9|K2MUC9_TRYCR;tr|K2M2Q6|K2M2Q6_TRYCR	sp|Q4DJ07|PGFS_TRYCC;tr|V5BBS9|V5BBS9_TRYCR;tr|B3U4H3|B3U4H3_TRYCR	15;12;10;7;7	15;12;10;7;7	3;2;2;1;1	>sp|Q4DJ07|PGFS_TRYCC Prostaglandin F synthase OS=Trypanosoma cruzi (strain CL Brener) GN=Tc00.1047053511287.49 PE=1 SV=2;>tr|V5BBS9|V5BBS9_TRYCR Aldo-keto reductase OS=Trypanosoma cruzi Dm28c GN=TCDM_00490 PE=4 SV=1;>tr|B3U4H3|B3U4H3_TRYCR Aldo-keto reduc	5	15	15	3	15	15	15	15	15	15	15	15	3	3	3	3	61.1	61.1	17.3	32.571	283	283;282;282;282;282	1	84	0	89.443	By MS/MS	By MS/MS	By MS/MS	By MS/MS	61.1	61.1	61.1	61.1	7762000000	2423500000	1944800000	1708800000	1684800000	388100000	121180000	97239000	85442000	84242000
sp|Q4DZ41|RS3A2_TRYCC;sp|Q4D2R9|RS3A1_TRYCC;tr|K4E0B8|K4E0B8_TRYCR;tr|K2MAY9|K2MAY9_TRYCR;tr|Q4CT90|Q4CT90_TRYCC	sp|Q4DZ41|RS3A2_TRYCC;sp|Q4D2R9|RS3A1_TRYCC;tr|K4E0B8|K4E0B8_TRYCR;tr|K2MAY9|K2MAY9_TRYCR;tr|Q4CT90|Q4CT90_TRYCC	12;12;12;11;10	12;12;12;11;10	12;12;12;11;10	>sp|Q4DZ41|RS3A2_TRYCC 40S ribosomal protein S3a-2 OS=Trypanosoma cruzi (strain CL Brener) GN=Tc00.1047053511001.9 PE=3 SV=1;>sp|Q4D2R9|RS3A1_TRYCC 40S ribosomal protein S3a-1 OS=Trypanosoma cruzi (strain CL Brener) GN=Tc00.1047053503635.59 PE=3 SV=1;>tr|K	5	12	12	12	12	11	12	12	12	11	12	12	12	11	12	12	42.9	42.9	42.9	29.854	261	261;261;262;261;246	1	56	0	52.082	By MS/MS	By MS/MS	By MS/MS	By MS/MS	42.9	38.7	42.9	42.9	4545600000	1467100000	998670000	1030800000	1049000000	303040000	97805000	66578000	68720000	69936000
sp|Q4DZP2|RL18_TRYCC;tr|V5BKK2|V5BKK2_TRYCR;tr|Q4DHK0|Q4DHK0_TRYCC;tr|Q4CSL2|Q4CSL2_TRYCC	sp|Q4DZP2|RL18_TRYCC;tr|V5BKK2|V5BKK2_TRYCR;tr|Q4DHK0|Q4DHK0_TRYCC;tr|Q4CSL2|Q4CSL2_TRYCC	5;4;4;4	5;4;4;4	5;4;4;4	>sp|Q4DZP2|RL18_TRYCC 60S ribosomal protein L18 OS=Trypanosoma cruzi (strain CL Brener) GN=RPL18 PE=3 SV=1;>tr|V5BKK2|V5BKK2_TRYCR 60S ribosomal protein L18 OS=Trypanosoma cruzi Dm28c GN=TCDM_02887 PE=4 SV=1;>tr|Q4DHK0|Q4DHK0_TRYCC 60S ribosomal protein L1	4	5	5	5	5	5	5	5	5	5	5	5	5	5	5	5	25.4	25.4	25.4	21.676	193	193;285;298;323	1	33	0	21.406	By MS/MS	By MS/MS	By MS/MS	By MS/MS	25.4	25.4	25.4	25.4	1367700000	439100000	330870000	282110000	315670000	195390000	62729000	47266000	40302000	45095000
sp|Q9GT49|TRYS_TRYCC	sp|Q9GT49|TRYS_TRYCC	13	13	5	>sp|Q9GT49|TRYS_TRYCC Trypanothione synthetase OS=Trypanosoma cruzi (strain CL Brener) GN=TRS PE=1 SV=1	1	13	13	5	10	12	13	11	10	12	13	11	4	4	5	5	26.7	26.7	8.5	73.457	647	647	1	52	0	70.154	By MS/MS	By MS/MS	By MS/MS	By MS/MS	17.9	25	26.7	20.1	1028000000	310780000	255990000	264750000	196440000	25699000	7769500	6399700	6618800	4911100
tr|A0A075DNI0|A0A075DNI0_TRYCR;tr|A0A075DNG0|A0A075DNG0_TRYCR;tr|A0A075DNF1|A0A075DNF1_TRYCR;tr|A0A075DN91|A0A075DN91_TRYCR;tr|G0Z1L4|G0Z1L4_TRYCR;tr|G0Z1L0|G0Z1L0_TRYCR;tr|G0Z1K8|G0Z1K8_TRYCR;tr|G0Z1K1|G0Z1K1_TRYCR;tr|G0Z1J9|G0Z1J9_TRYCR;tr|G0Z1J6|G0Z1J6_TRYCR;tr|G0Z1J5|G0Z1J5_TRYCR;tr|V5BP43|V5BP43_TRYCR;tr|Q8MZQ5|Q8MZQ5_TRYCR;tr|K4EDX3|K4EDX3_TRYCR;tr|Q4DDW3|Q4DDW3_TRYCC;tr|Q4CSS5|Q4CSS5_TRYCC	tr|A0A075DNI0|A0A075DNI0_TRYCR;tr|A0A075DNG0|A0A075DNG0_TRYCR;tr|A0A075DNF1|A0A075DNF1_TRYCR;tr|A0A075DN91|A0A075DN91_TRYCR;tr|G0Z1L4|G0Z1L4_TRYCR;tr|G0Z1L0|G0Z1L0_TRYCR;tr|G0Z1K8|G0Z1K8_TRYCR;tr|G0Z1K1|G0Z1K1_TRYCR;tr|G0Z1J9|G0Z1J9_TRYCR;tr|G0Z1J6|G0Z1J6_TRYCR;tr|G0Z1J5|G0Z1J5_TRYCR;tr|V5BP43|V5BP43_TRYCR;tr|Q8MZQ5|Q8MZQ5_TRYCR;tr|K4EDX3|K4EDX3_TRYCR;tr|Q4DDW3|Q4DDW3_TRYCC;tr|Q4CSS5|Q4CSS5_TRYCC	1;1;1;1;1;1;1;1;1;1;1;1;1;1;1;1	1;1;1;1;1;1;1;1;1;1;1;1;1;1;1;1	1;1;1;1;1;1;1;1;1;1;1;1;1;1;1;1	>tr|A0A075DNI0|A0A075DNI0_TRYCR Glycoprotein 72 (Fragment) OS=Trypanosoma cruzi GN=gp72 PE=4 SV=1;>tr|A0A075DNG0|A0A075DNG0_TRYCR Glycoprotein 72 (Fragment) OS=Trypanosoma cruzi GN=gp72 PE=4 SV=1;>tr|A0A075DNF1|A0A075DNF1_TRYCR Glycoprotein 72 (Fragment) O	16	1	1	1	1	1	1	1	1	1	1	1	1	1	1	1	8.5	8.5	8.5	28.567	260	260;260;260;260;293;293;293;293;293;293;293;578;578;578;579;581	1	4	0	2.7461	By MS/MS	By MS/MS	By MS/MS	By MS/MS	8.5	8.5	8.5	8.5	50133000	11348000	13040000	11942000	13803000	4557500	1031600	1185400	1085700	1254800
tr|A0A0F6YFM2|A0A0F6YFM2_TRYCR;tr|A0A0F6VXC6|A0A0F6VXC6_TRYCR;tr|A0A0F6VXD2|A0A0F6VXD2_TRYCR;tr|A0A0F6YE04|A0A0F6YE04_TRYCR;tr|A0A0F6SCP0|A0A0F6SCP0_TRYCR;tr|K4DJR1|K4DJR1_TRYCR;tr|A0A0F6YFM7|A0A0F6YFM7_TRYCR;tr|A0A0F6YE11|A0A0F6YE11_TRYCR;tr|A0A0F6YE10|A0A0F6YE10_TRYCR;tr|A0A0F6YE00|A0A0F6YE00_TRYCR;tr|A0A0F6VXL9|A0A0F6VXL9_TRYCR;tr|A0A0F6VXL3|A0A0F6VXL3_TRYCR;tr|A0A0F6VXL0|A0A0F6VXL0_TRYCR;tr|A…	tr|A0A0F6YFM2|A0A0F6YFM2_TRYCR;tr|A0A0F6VXC6|A0A0F6VXC6_TRYCR;tr|A0A0F6VXD2|A0A0F6VXD2_TRYCR;tr|A0A0F6YE04|A0A0F6YE04_TRYCR;tr|A0A0F6SCP0|A0A0F6SCP0_TRYCR;tr|K4DJR1|K4DJR1_TRYCR;tr|A0A0F6YFM7|A0A0F6YFM7_TRYCR;tr|A0A0F6YE11|A0A0F6YE11_TRYCR;tr|A0A0F6YE10|A0A0F6YE10_TRYCR;tr|A0A0F6YE00|A0A0F6YE00_TRYCR;tr|A0A0F6VXL9|A0A0F6VXL9_TRYCR;tr|A0A0F6VXL3|A0A0F6VXL3_TRYCR;tr|A0A0F6VXL0|A0A0F6VXL0_TRYCR;tr|A…	3;3;3;3;3;3;3;3;3;3;3;3;3;3;3;3;3;3;3;3;2;2;2;2;2;2;2;2;2;2;2;2;2;2;1;1;1;1;1;1;1	3;3;3;3;3;3;3;3;3;3;3;3;3;3;3;3;3;3;3;3;2;2;2;2;2;2;2;2;2;2;2;2;2;2;1;1;1;1;1;1;1	3;3;3;3;3;3;3;3;3;3;3;3;3;3;3;3;3;3;3;3;2;2;2;2;2;2;2;2;2;2;2;2;2;2;1;1;1;1;1;1;1	>tr|A0A0F6YFM2|A0A0F6YFM2_TRYCR Proline racemase (Fragment) OS=Trypanosoma cruzi PE=4 SV=1;>tr|A0A0F6VXC6|A0A0F6VXC6_TRYCR Proline racemase (Fragment) OS=Trypanosoma cruzi PE=4 SV=1;>tr|A0A0F6VXD2|A0A0F6VXD2_TRYCR Proline racemase (Fragment) OS=Trypanosoma	41	3	3	3	3	3	3	3	3	3	3	3	3	3	3	3	13.6	13.6	13.6	36.705	339	339;343;345;351;351;354;354;354;354;354;354;354;354;354;354;354;354;354;354;421;334;339;342;343;345;354;354;354;354;354;354;354;354;423;283;354;354;354;354;354;354	1	14	0	12.073	By MS/MS	By MS/MS	By MS/MS	By MS/MS	13.6	13.6	13.6	13.6	567130000	152860000	142660000	139650000	131950000	40509000	10919000	10190000	9975200	9425100
tr|B5U6T3|B5U6T3_TRYCR;sp|P27795|H2B_TRYCR	tr|B5U6T3|B5U6T3_TRYCR;sp|P27795|H2B_TRYCR	4;4	1;1	1;1	>tr|B5U6T3|B5U6T3_TRYCR Histone H2B OS=Trypanosoma cruzi GN=H2B PE=3 SV=1;>sp|P27795|H2B_TRYCR Histone H2B OS=Trypanosoma cruzi PE=3 SV=1	2	4	1	1	3	3	4	3	1	1	1	1	1	1	1	1	34.8	8.9	8.9	12.375	112	112;112	1	4	0	3.526	By MS/MS	By MS/MS	By MS/MS	By MS/MS	27.7	27.7	34.8	27.7	5747000000	1768900000	1522300000	1288400000	1167400000	718370000	221110000	190290000	161050000	145920000
tr|B5U6T4|B5U6T4_TRYCR;tr|V5JFT8|V5JFT8_TRYCR;tr|K4DLQ7|K4DLQ7_TRYCR;tr|Q03929|Q03929_TRYCR;tr|Q94785|Q94785_TRYCR;tr|K4DN94|K4DN94_TRYCR;tr|K4EC95|K4EC95_TRYCR;tr|K4E7W8|K4E7W8_TRYCR;tr|K2NI65|K2NI65_TRYCR	tr|B5U6T4|B5U6T4_TRYCR;tr|V5JFT8|V5JFT8_TRYCR	34;25;11;11;10;10;9;9;6	3;2;0;0;0;0;0;0;0	0;0;0;0;0;0;0;0;0	>tr|B5U6T4|B5U6T4_TRYCR Heat shock protein 70 OS=Trypanosoma cruzi GN=HSP70 PE=3 SV=1;>tr|V5JFT8|V5JFT8_TRYCR Heat-shock protein 70 (Fragment) OS=Trypanosoma cruzi GN=hsp70 PE=3 SV=1	9	34	3	0	32	30	33	34	3	3	3	3	0	0	0	0	58.2	3.4	0	71.237	653	653;459;211;261;220;263;183;210;178	1	17	0	14.042	By MS/MS	By MS/MS	By MS/MS	By MS/MS	57.9	54.4	57.9	58.2	4934100000	1475500000	1237700000	1053800000	1167300000	149520000	44711000	37506000	31932000	35371000
tr|B5U6U3|B5U6U3_TRYCR;tr|Q4CRF6|Q4CRF6_TRYCC;tr|H9AZH5|H9AZH5_TRYCR;tr|Q0IK13|Q0IK13_TRYCR;tr|I6LEB7|I6LEB7_TRYCR;tr|Q4CRF7|Q4CRF7_TRYCC;tr|I6LEC1|I6LEC1_TRYCR;tr|I6LEC2|I6LEC2_TRYCR;tr|Q4CU73|Q4CU73_TRYCC;tr|Q4CRF8|Q4CRF8_TRYCC	tr|B5U6U3|B5U6U3_TRYCR;tr|Q4CRF6|Q4CRF6_TRYCC;tr|H9AZH5|H9AZH5_TRYCR;tr|Q0IK13|Q0IK13_TRYCR;tr|I6LEB7|I6LEB7_TRYCR;tr|Q4CRF7|Q4CRF7_TRYCC;tr|I6LEC1|I6LEC1_TRYCR;tr|I6LEC2|I6LEC2_TRYCR	23;23;23;22;22;22;21;20;7;5	23;23;23;22;22;22;21;20;7;5	0;0;0;0;0;0;0;0;0;0	>tr|B5U6U3|B5U6U3_TRYCR Elongation factor 1-alpha OS=Trypanosoma cruzi GN=G5 PE=3 SV=1;>tr|Q4CRF6|Q4CRF6_TRYCC Elongation factor 1-alpha OS=Trypanosoma cruzi (strain CL Brener) GN=Tc00.1047053511367.370 PE=3 SV=1;>tr|H9AZH5|H9AZH5_TRYCR Elongation factor 1	10	23	23	0	23	23	23	23	23	23	23	23	0	0	0	0	67.2	67.2	0	48.799	445	445;449;449;436;436;442;436;436;175;149	1	194	0	67.379	By MS/MS	By MS/MS	By MS/MS	By MS/MS	67.2	67.2	67.2	67.2	24121000000	7511400000	6070700000	5480200000	5058400000	964820000	300450000	242830000	219210000	202330000
tr|C4PD11|C4PD11_TRYCR;tr|C4PD08|C4PD08_TRYCR;tr|C4PD12|C4PD12_TRYCR;tr|C4PD10|C4PD10_TRYCR;tr|C4PD09|C4PD09_TRYCR;tr|C4PD07|C4PD07_TRYCR;tr|C4PD06|C4PD06_TRYCR	tr|C4PD11|C4PD11_TRYCR;tr|C4PD08|C4PD08_TRYCR;tr|C4PD12|C4PD12_TRYCR;tr|C4PD10|C4PD10_TRYCR;tr|C4PD09|C4PD09_TRYCR;tr|C4PD07|C4PD07_TRYCR;tr|C4PD06|C4PD06_TRYCR	3;3;2;2;2;2;2	1;1;1;1;1;1;1	1;1;1;1;1;1;1	>tr|C4PD11|C4PD11_TRYCR Cysteine proteinase (Fragment) OS=Trypanosoma cruzi GN=CP PE=2 SV=1;>tr|C4PD08|C4PD08_TRYCR Cysteine proteinase (Fragment) OS=Trypanosoma cruzi GN=CP PE=2 SV=1;>tr|C4PD12|C4PD12_TRYCR Cysteine proteinase (Fragment) OS=Trypanosoma cr	7	3	1	1	2	3	2	1	1	1	1	1	1	1	1	1	8.7	2.3	2.3	36.418	345	345;345;345;345;345;345;345	1	4	0.0037152	1.7598	By MS/MS	By MS/MS	By MS/MS	By MS/MS	4.6	8.7	4.6	2.3	697710000	233030000	172690000	159260000	132730000	99673000	33290000	24670000	22752000	18961000
tr|C8CHD2|C8CHD2_TRYCR;tr|Q6QR20|Q6QR20_TRYCR;tr|Q6T2D7|Q6T2D7_TRYCR;tr|K4DPP5|K4DPP5_TRYCR;tr|Q4DB82|Q4DB82_TRYCC	tr|C8CHD2|C8CHD2_TRYCR;tr|Q6QR20|Q6QR20_TRYCR;tr|Q6T2D7|Q6T2D7_TRYCR;tr|K4DPP5|K4DPP5_TRYCR;tr|Q4DB82|Q4DB82_TRYCC	12;12;9;6;6	12;12;9;6;6	9;9;7;4;4	>tr|C8CHD2|C8CHD2_TRYCR NUP-1 OS=Trypanosoma cruzi GN=NUP-1 PE=4 SV=1;>tr|Q6QR20|Q6QR20_TRYCR NUP-1 OS=Trypanosoma cruzi GN=NUP-1 PE=4 SV=2;>tr|Q6T2D7|Q6T2D7_TRYCR Tcr300 OS=Trypanosoma cruzi PE=4 SV=1;>tr|K4DPP5|K4DPP5_TRYCR NUP-1 protein, putative (Fragm	5	12	12	9	10	10	10	10	10	10	10	10	8	8	8	7	35.4	35.4	27.3	283.96	2577	2577;3177;2740;289;781	1	48	0	80.276	By MS/MS	By MS/MS	By MS/MS	By MS/MS	27.3	27.3	28.4	31	1947700000	645670000	490930000	434220000	376920000	10092000	3345500	2543700	2249800	1952900
tr|G4WJW3|G4WJW3_TRYCR;tr|Q4D3C6|Q4D3C6_TRYCC;tr|K2MRF9|K2MRF9_TRYCR;tr|Q4D5D5|Q4D5D5_TRYCC;tr|K4DSN3|K4DSN3_TRYCR;tr|V5A515|V5A515_TRYCR	tr|G4WJW3|G4WJW3_TRYCR;tr|Q4D3C6|Q4D3C6_TRYCC;tr|K2MRF9|K2MRF9_TRYCR;tr|Q4D5D5|Q4D5D5_TRYCC;tr|K4DSN3|K4DSN3_TRYCR;tr|V5A515|V5A515_TRYCR	2;2;2;2;1;1	2;2;2;2;1;1	2;2;2;2;1;1	>tr|G4WJW3|G4WJW3_TRYCR Short chain dehydrogenase (Fragment) OS=Trypanosoma cruzi PE=3 SV=1;>tr|Q4D3C6|Q4D3C6_TRYCC Short chain dehydrogenase, putative OS=Trypanosoma cruzi (strain CL Brener) GN=Tc00.1047053508297.50 PE=3 SV=1;>tr|K2MRF9|K2MRF9_TRYCR Short	6	2	2	2	2	2	2	2	2	2	2	2	2	2	2	2	12.6	12.6	12.6	25.256	230	230;250;250;298;250;317	1	8	0	3.1366	By MS/MS	By MS/MS	By MS/MS	By MS/MS	12.6	12.6	12.6	12.6	180470000	59194000	48955000	43762000	28553000	22558000	7399300	6119400	5470300	3569200
tr|G4WJZ3|G4WJZ3_TRYCR;tr|G4WJZ2|G4WJZ2_TRYCR;tr|Q4D8D9|Q4D8D9_TRYCC;tr|I6PZV7|I6PZV7_TRYCR;tr|I6PZV2|I6PZV2_TRYCR;tr|G1API0|G1API0_TRYCR;tr|Q4DCW9|Q4DCW9_TRYCC;tr|K4E8J0|K4E8J0_TRYCR;tr|I6Q1A4|I6Q1A4_TRYCR;tr|I6Q197|I6Q197_TRYCR;tr|I6Q192|I6Q192_TRYCR;tr|I6PZV5|I6PZV5_TRYCR;tr|I6PZL1|I6PZL1_TRYCR;tr|A0A075DCQ6|A0A075DCQ6_TRYCR;tr|I6Q086|I6Q086_TRYCR;tr|V5BAS5|V5BAS5_TRYCR;tr|K2NMK8|K2NMK8_TRYCR	tr|G4WJZ3|G4WJZ3_TRYCR;tr|G4WJZ2|G4WJZ2_TRYCR;tr|Q4D8D9|Q4D8D9_TRYCC;tr|I6PZV7|I6PZV7_TRYCR;tr|I6PZV2|I6PZV2_TRYCR;tr|G1API0|G1API0_TRYCR;tr|Q4DCW9|Q4DCW9_TRYCC;tr|K4E8J0|K4E8J0_TRYCR;tr|I6Q1A4|I6Q1A4_TRYCR;tr|I6Q197|I6Q197_TRYCR;tr|I6Q192|I6Q192_TRYCR;tr|I6PZV5|I6PZV5_TRYCR;tr|I6PZL1|I6PZL1_TRYCR;tr|A0A075DCQ6|A0A075DCQ6_TRYCR;tr|I6Q086|I6Q086_TRYCR;tr|V5BAS5|V5BAS5_TRYCR;tr|K2NMK8|K2NMK8_TRYCR	2;2;2;2;2;2;2;2;2;2;2;2;2;2;2;2;1	2;2;2;2;2;2;2;2;2;2;2;2;2;2;2;2;1	2;2;2;2;2;2;2;2;2;2;2;2;2;2;2;2;1	>tr|G4WJZ3|G4WJZ3_TRYCR Nitroreductase (Fragment) OS=Trypanosoma cruzi PE=4 SV=1;>tr|G4WJZ2|G4WJZ2_TRYCR Nitroreductase (Fragment) OS=Trypanosoma cruzi PE=4 SV=1;>tr|Q4D8D9|Q4D8D9_TRYCC Nitroreductase, putative OS=Trypanosoma cruzi (strain CL Brener) GN=Tc	17	2	2	2	1	1	2	1	1	1	2	1	1	1	2	1	14.6	14.6	14.6	22.405	205	205;206;312;312;312;312;313;314;314;314;314;314;314;314;316;317;315	1	5	0	8.1772	By MS/MS	By matching	By MS/MS	By matching	10.2	10.2	14.6	10.2	22287000	10263000	4800700	2820900	4402700	3183800	1466100	685820	402990	628960
tr|G4WK04|G4WK04_TRYCR;tr|Q4E2V2|Q4E2V2_TRYCC;tr|V5DTE0|V5DTE0_TRYCR;tr|Q4DK26|Q4DK26_TRYCC;tr|K4DXF7|K4DXF7_TRYCR;tr|K2N941|K2N941_TRYCR	tr|G4WK04|G4WK04_TRYCR;tr|Q4E2V2|Q4E2V2_TRYCC;tr|V5DTE0|V5DTE0_TRYCR;tr|Q4DK26|Q4DK26_TRYCC;tr|K4DXF7|K4DXF7_TRYCR;tr|K2N941|K2N941_TRYCR	1;1;1;1;1;1	1;1;1;1;1;1	1;1;1;1;1;1	>tr|G4WK04|G4WK04_TRYCR Glycylpeptide N-tetradecanoyltransferase (Fragment) OS=Trypanosoma cruzi PE=3 SV=1;>tr|Q4E2V2|Q4E2V2_TRYCC Glycylpeptide N-tetradecanoyltransferase OS=Trypanosoma cruzi (strain CL Brener) GN=Tc00.1047053511283.90 PE=3 SV=1;>tr|V5DTE	6	1	1	1	1	1	1	1	1	1	1	1	1	1	1	1	2.8	2.8	2.8	36.155	319	319;451;452;452;452;453	1	4	0.0043157	1.7528	By MS/MS	By MS/MS	By matching	By MS/MS	2.8	2.8	2.8	2.8	30761000	14210000	9553100	6997500	0	2197200	1015000	682360	499820	0
tr|H2CS44|H2CS44_TRYCR;tr|A8W0Z4|A8W0Z4_TRYCR	tr|H2CS44|H2CS44_TRYCR;tr|A8W0Z4|A8W0Z4_TRYCR	4;4	1;1	1;1	>tr|H2CS44|H2CS44_TRYCR Leucine aminopeptidase (Fragment) OS=Trypanosoma cruzi GN=LAP PE=4 SV=1;>tr|A8W0Z4|A8W0Z4_TRYCR Leucine aminopeptidase (Fragment) OS=Trypanosoma cruzi GN=Lap PE=4 SV=1	2	4	1	1	4	4	4	4	1	1	1	1	1	1	1	1	41.1	12.1	12.1	15.24	141	141;143	1	4	0	6.4331	By MS/MS	By MS/MS	By MS/MS	By MS/MS	41.1	41.1	41.1	41.1	46163000	11162000	12335000	13831000	8834600	5129200	1240300	1370500	1536800	981620
tr|H9AZH4|H9AZH4_TRYCR;tr|H9AZH1|H9AZH1_TRYCR;tr|V5DPL1|V5DPL1_TRYCR;tr|Q8T5T9|Q8T5T9_TRYCR;tr|Q8T5T8|Q8T5T8_TRYCR;tr|Q4DLS1|Q4DLS1_TRYCC;sp|Q27793|DRTS_TRYCR;tr|D3JLA7|D3JLA7_TRYCR;tr|D3JLB1|D3JLB1_TRYCR;tr|D3JL86|D3JL86_TRYCR;tr|D3JL83|D3JL83_TRYCR;tr|D3JLB2|D3JLB2_TRYCR;tr|D3JLA6|D3JLA6_TRYCR;tr|D3JLA1|D3JLA1_TRYCR;tr|D3JL96|D3JL96_TRYCR;tr|D3JL87|D3JL87_TRYCR;tr|D3JL82|D3JL82_TRYCR;tr|Q963S8|…	tr|H9AZH4|H9AZH4_TRYCR;tr|H9AZH1|H9AZH1_TRYCR;tr|V5DPL1|V5DPL1_TRYCR;tr|Q8T5T9|Q8T5T9_TRYCR;tr|Q8T5T8|Q8T5T8_TRYCR;tr|Q4DLS1|Q4DLS1_TRYCC;sp|Q27793|DRTS_TRYCR;tr|D3JLA7|D3JLA7_TRYCR;tr|D3JLB1|D3JLB1_TRYCR;tr|D3JL86|D3JL86_TRYCR;tr|D3JL83|D3JL83_TRYCR;tr|D3JLB2|D3JLB2_TRYCR;tr|D3JLA6|D3JLA6_TRYCR;tr|D3JLA1|D3JLA1_TRYCR;tr|D3JL96|D3JL96_TRYCR;tr|D3JL87|D3JL87_TRYCR;tr|D3JL82|D3JL82_TRYCR;tr|Q963S8|…	6;6;6;6;6;6;6;5;5;5;5;5;5;5;5;5;5;5;5;5;5;5;5;5;5;5;5;5;5;5;4;4;4;4;4;3;2	6;6;6;6;6;6;6;5;5;5;5;5;5;5;5;5;5;5;5;5;5;5;5;5;5;5;5;5;5;5;4;4;4;4;4;3;2	6;6;6;6;6;6;6;5;5;5;5;5;5;5;5;5;5;5;5;5;5;5;5;5;5;5;5;5;5;5;4;4;4;4;4;3;2	>tr|H9AZH4|H9AZH4_TRYCR Dihydrofolate reductase-thymidylate synthase (Fragment) OS=Trypanosoma cruzi GN=DHFR-TS PE=3 SV=1;>tr|H9AZH1|H9AZH1_TRYCR Dihydrofolate reductase-thymidylate synthase (Fragment) OS=Trypanosoma cruzi GN=DHFR-TS PE=3 SV=1;>tr|V5DPL1|V	37	6	6	6	5	6	6	5	5	6	6	5	5	6	6	5	15.7	15.7	15.7	57.377	508	508;508;521;521;521;521;521;462;471;476;476;477;477;477;477;477;478;491;491;491;491;491;493;493;493;493;493;493;493;493;364;493;493;493;521;491;71	1	23	0	26.314	By MS/MS	By MS/MS	By MS/MS	By MS/MS	13.6	15.7	15.7	13.6	503830000	131070000	130200000	124050000	118510000	20993000	5461100	5425100	5169000	4937900
tr|I3QE51|I3QE51_TRYCR;tr|Q4D9Z9|Q4D9Z9_TRYCC	tr|I3QE51|I3QE51_TRYCR;tr|Q4D9Z9|Q4D9Z9_TRYCC	2;2	1;1	1;1	>tr|I3QE51|I3QE51_TRYCR Diphosphomevalonate decarboxylase (Fragment) OS=Trypanosoma cruzi PE=4 SV=1;>tr|Q4D9Z9|Q4D9Z9_TRYCC Diphosphomevalonate decarboxylase, putative OS=Trypanosoma cruzi (strain CL Brener) GN=Tc00.1047053511281.40 PE=4 SV=1	2	2	1	1	0	1	0	2	0	1	0	1	0	1	0	1	12.7	8.8	8.8	22.935	204	204;380	1	2	0.0019506	2.0601	By matching	By MS/MS	By matching	By MS/MS	0	8.8	0	12.7	7696600	0	0	0	7696600	855180	0	0	0	855180
tr|I3QE55|I3QE55_TRYCR;tr|I3QE50|I3QE50_TRYCR;tr|Q4E1U8|Q4E1U8_TRYCC;tr|I3QE59|I3QE59_TRYCR;tr|I3QE63|I3QE63_TRYCR;tr|I3QE69|I3QE69_TRYCR;tr|I3QE46|I3QE46_TRYCR;tr|I3QE44|I3QE44_TRYCR;tr|G4WJV6|G4WJV6_TRYCR;tr|I3QE62|I3QE62_TRYCR;tr|I3QE66|I3QE66_TRYCR;tr|I3QE64|I3QE64_TRYCR;tr|I3QE61|I3QE61_TRYCR;tr|I3QE56|I3QE56_TRYCR;tr|I3QE43|I3QE43_TRYCR;tr|I3QE52|I3QE52_TRYCR;tr|I3QE65|I3QE65_TRYCR;tr|I3QE6…	tr|I3QE55|I3QE55_TRYCR;tr|I3QE50|I3QE50_TRYCR;tr|Q4E1U8|Q4E1U8_TRYCC;tr|I3QE59|I3QE59_TRYCR;tr|I3QE63|I3QE63_TRYCR;tr|I3QE69|I3QE69_TRYCR;tr|I3QE46|I3QE46_TRYCR;tr|I3QE44|I3QE44_TRYCR;tr|G4WJV6|G4WJV6_TRYCR;tr|I3QE62|I3QE62_TRYCR;tr|I3QE66|I3QE66_TRYCR;tr|I3QE64|I3QE64_TRYCR;tr|I3QE61|I3QE61_TRYCR;tr|I3QE56|I3QE56_TRYCR;tr|I3QE43|I3QE43_TRYCR;tr|I3QE52|I3QE52_TRYCR;tr|I3QE65|I3QE65_TRYCR;tr|I3QE6…	2;2;2;1;1;1;1;1;1;1;1;1;1;1;1;1;1;1;1;1;1;1;1;1;1;1;1	2;2;2;1;1;1;1;1;1;1;1;1;1;1;1;1;1;1;1;1;1;1;1;1;1;1;1	1;1;1;0;1;0;0;0;0;0;0;0;0;0;0;0;0;0;0;0;0;0;0;0;0;0;0	>tr|I3QE55|I3QE55_TRYCR Diphosphomevalonate decarboxylase (Fragment) OS=Trypanosoma cruzi PE=4 SV=1;>tr|I3QE50|I3QE50_TRYCR Diphosphomevalonate decarboxylase (Fragment) OS=Trypanosoma cruzi PE=4 SV=1;>tr|Q4E1U8|Q4E1U8_TRYCC Diphosphomevalonate decarboxylas	27	2	2	1	1	1	1	2	1	1	1	2	1	1	1	1	7.5	7.5	4	24.881	227	227;230;380;154;158;159;188;198;201;203;204;204;204;204;204;212;218;219;221;224;225;226;227;227;227;269;269	1	5	0	3.0306	By MS/MS	By matching	By matching	By MS/MS	4	4	4	7.5	55361000	10319000	10888000	6808200	27347000	5536100	1031900	1088800	680820	2734700
tr|I3QF84|I3QF84_TRYCR	tr|I3QF84|I3QF84_TRYCR	2	1	1	>tr|I3QF84|I3QF84_TRYCR NAD(P)-dependent steroid dehydrogenase protein (Fragment) OS=Trypanosoma cruzi PE=3 SV=1	1	2	1	1	2	1	2	1	1	0	1	0	1	0	1	0	16.7	11.6	11.6	23.473	215	215	1	2	0	2.9011	By MS/MS	By matching	By MS/MS	By matching	16.7	5.1	16.7	5.1	19320000	10958000	0	8361900	0	1756300	996170	0	760170	0
tr|I3QFC2|I3QFC2_TRYCR;tr|G4WJU8|G4WJU8_TRYCR	tr|I3QFC2|I3QFC2_TRYCR;tr|G4WJU8|G4WJU8_TRYCR	7;6	1;0	1;0	>tr|I3QFC2|I3QFC2_TRYCR Uncharacterized protein (Fragment) OS=Trypanosoma cruzi PE=4 SV=1;>tr|G4WJU8|G4WJU8_TRYCR Uncharacterized protein (Fragment) OS=Trypanosoma cruzi PE=4 SV=1	2	7	1	1	7	7	7	7	1	1	1	1	1	1	1	1	41.6	5	5	23.923	221	221;224	1	8	0	3.0307	By MS/MS	By MS/MS	By MS/MS	By MS/MS	41.6	41.6	41.6	41.6	75729000	23420000	16568000	16551000	19190000	6310800	1951700	1380700	1379200	1599200
tr|I3QFE7|I3QFE7_TRYCR;tr|I3QFD9|I3QFD9_TRYCR;tr|I3QFE3|I3QFE3_TRYCR;tr|I3QFE9|I3QFE9_TRYCR;tr|I3QFC9|I3QFC9_TRYCR;tr|I3QFF7|I3QFF7_TRYCR;tr|I3QFF1|I3QFF1_TRYCR;tr|I3QFE1|I3QFE1_TRYCR;tr|I3QFD3|I3QFD3_TRYCR;tr|G4WJU3|G4WJU3_TRYCR;tr|V5BV46|V5BV46_TRYCR;tr|Q4DNU4|Q4DNU4_TRYCC;tr|K4E3D7|K4E3D7_TRYCR;tr|K2MS10|K2MS10_TRYCR	tr|I3QFE7|I3QFE7_TRYCR;tr|I3QFD9|I3QFD9_TRYCR;tr|I3QFE3|I3QFE3_TRYCR;tr|I3QFE9|I3QFE9_TRYCR;tr|I3QFC9|I3QFC9_TRYCR;tr|I3QFF7|I3QFF7_TRYCR;tr|I3QFF1|I3QFF1_TRYCR;tr|I3QFE1|I3QFE1_TRYCR;tr|I3QFD3|I3QFD3_TRYCR;tr|G4WJU3|G4WJU3_TRYCR;tr|V5BV46|V5BV46_TRYCR;tr|Q4DNU4|Q4DNU4_TRYCC;tr|K4E3D7|K4E3D7_TRYCR;tr|K2MS10|K2MS10_TRYCR	1;1;1;1;1;1;1;1;1;1;1;1;1;1	1;1;1;1;1;1;1;1;1;1;1;1;1;1	1;1;1;1;1;1;1;1;1;1;1;1;1;1	>tr|I3QFE7|I3QFE7_TRYCR Uncharacterized protein (Fragment) OS=Trypanosoma cruzi PE=3 SV=1;>tr|I3QFD9|I3QFD9_TRYCR Uncharacterized protein (Fragment) OS=Trypanosoma cruzi PE=3 SV=1;>tr|I3QFE3|I3QFE3_TRYCR Uncharacterized protein (Fragment) OS=Trypanosoma cr	14	1	1	1	1	1	1	1	1	1	1	1	1	1	1	1	7	7	7	16.783	158	158;158;171;178;178;181;181;181;181;181;396;396;396;396	1	4	0	2.7336	By MS/MS	By MS/MS	By MS/MS	By MS/MS	7	7	7	7	20660000	6230700	5126400	3539800	5763300	2951500	890100	732340	505680	823330
tr|I6LEC3|I6LEC3_TRYCR;tr|I6LEB5|I6LEB5_TRYCR;tr|Q4CRF5|Q4CRF5_TRYCC	tr|I6LEC3|I6LEC3_TRYCR;tr|I6LEB5|I6LEB5_TRYCR;tr|Q4CRF5|Q4CRF5_TRYCC	22;22;16	1;1;0	1;1;0	>tr|I6LEC3|I6LEC3_TRYCR Elongation factor 1-alpha (Fragment) OS=Trypanosoma cruzi GN=EF-1alpha PE=3 SV=1;>tr|I6LEB5|I6LEB5_TRYCR Elongation factor 1-alpha (Fragment) OS=Trypanosoma cruzi GN=EF-1alpha PE=3 SV=1;>tr|Q4CRF5|Q4CRF5_TRYCC Elongation factor 1-al	3	22	1	1	22	22	22	22	1	1	1	1	1	1	1	1	65.1	2.3	2.3	47.827	436	436;440;282	1	4	0	4.3648	By MS/MS	By MS/MS	By MS/MS	By MS/MS	65.1	65.1	65.1	65.1	175960000	54672000	45624000	42539000	33125000	7038400	2186900	1825000	1701500	1325000
tr|K2LTH8|K2LTH8_TRYCR	tr|K2LTH8|K2LTH8_TRYCR	1	1	1	>tr|K2LTH8|K2LTH8_TRYCR Dispersed gene family protein 1 (DGF-1), putative (Fragment) OS=Trypanosoma cruzi marinkellei GN=MOQ_010292 PE=4 SV=1	1	1	1	1	1	1	1	1	1	1	1	1	1	1	1	1	6.9	6.9	6.9	23.459	216	216	1	4	1	-2	By matching	By matching	By matching	By MS/MS	6.9	6.9	6.9	6.9	128890000	43263000	33493000	27499000	24632000	14321000	4807000	3721400	3055500	2736900
tr|K2LX26|K2LX26_TRYCR;tr|V5BBD7|V5BBD7_TRYCR;tr|Q4CY89|Q4CY89_TRYCC;tr|K4DTW6|K4DTW6_TRYCR;tr|Q4CX84|Q4CX84_TRYCC	tr|K2LX26|K2LX26_TRYCR;tr|V5BBD7|V5BBD7_TRYCR;tr|Q4CY89|Q4CY89_TRYCC;tr|K4DTW6|K4DTW6_TRYCR;tr|Q4CX84|Q4CX84_TRYCC	2;1;1;1;1	2;1;1;1;1	2;1;1;1;1	>tr|K2LX26|K2LX26_TRYCR Uncharacterized protein OS=Trypanosoma cruzi marinkellei GN=MOQ_009131 PE=4 SV=1;>tr|V5BBD7|V5BBD7_TRYCR Uncharacterized protein OS=Trypanosoma cruzi Dm28c GN=TCDM_10708 PE=4 SV=1;>tr|Q4CY89|Q4CY89_TRYCC Uncharacterized protein OS=T	5	2	2	2	1	1	2	1	1	1	2	1	1	1	2	1	4.8	4.8	4.8	64.478	567	567;435;435;435;460	1	5	0	3.3443	By MS/MS	By matching	By MS/MS	By MS/MS	3.2	1.6	4.8	3.2	68862000	18034000	12090000	25648000	13090000	2295400	601130	403010	854930	436340
tr|K2LYS7|K2LYS7_TRYCR	tr|K2LYS7|K2LYS7_TRYCR	3	2	2	>tr|K2LYS7|K2LYS7_TRYCR Paraflagellar rod component par4, putative OS=Trypanosoma cruzi marinkellei GN=MOQ_008431 PE=4 SV=1	1	3	2	2	3	3	3	2	2	2	2	2	2	2	2	2	5.7	3.8	3.8	68.16	580	580	1	8	0	5.9241	By MS/MS	By MS/MS	By MS/MS	By MS/MS	5.7	5.7	5.7	3.8	110470000	44987000	15324000	29160000	20999000	3249100	1323100	450690	857660	617610
tr|K2LZ01|K2LZ01_TRYCR;tr|Q4DIZ9|Q4DIZ9_TRYCC;tr|K4DWZ6|K4DWZ6_TRYCR;tr|K2N0S2|K2N0S2_TRYCR	tr|K2LZ01|K2LZ01_TRYCR;tr|Q4DIZ9|Q4DIZ9_TRYCC;tr|K4DWZ6|K4DWZ6_TRYCR;tr|K2N0S2|K2N0S2_TRYCR	5;5;5;5	5;5;5;5	5;5;5;5	>tr|K2LZ01|K2LZ01_TRYCR 40S ribosomal protein S2, putative (Fragment) OS=Trypanosoma cruzi marinkellei GN=MOQ_008343 PE=3 SV=1;>tr|Q4DIZ9|Q4DIZ9_TRYCC 40S ribosomal protein S2, putative OS=Trypanosoma cruzi (strain CL Brener) GN=Tc00.1047053503833.40 PE=3	4	5	5	5	4	5	5	5	4	5	5	5	4	5	5	5	21.4	21.4	21.4	28.444	262	262;263;263;263	1	22	0	31.43	By MS/MS	By MS/MS	By MS/MS	By MS/MS	17.2	21.4	21.4	21.4	1348400000	412650000	354670000	297270000	283850000	79320000	24273000	20863000	17486000	16697000
tr|K2LZ25|K2LZ25_TRYCR	tr|K2LZ25|K2LZ25_TRYCR	8	1	1	>tr|K2LZ25|K2LZ25_TRYCR Lysine--tRNA ligase OS=Trypanosoma cruzi marinkellei GN=MOQ_008327 PE=3 SV=1	1	8	1	1	7	8	8	8	1	1	1	1	1	1	1	1	13.3	2	2	75.077	662	662	1	4	0.0082547	1.4896	By MS/MS	By MS/MS	By matching	By matching	11.8	13.3	13.3	13.3	70213000	18186000	19971000	17089000	14967000	2194200	568320	624100	534030	467710
tr|K2M094|K2M094_TRYCR;tr|V5AXR3|V5AXR3_TRYCR	tr|K2M094|K2M094_TRYCR;tr|V5AXR3|V5AXR3_TRYCR	5;5	1;1	0;0	>tr|K2M094|K2M094_TRYCR Uncharacterized protein OS=Trypanosoma cruzi marinkellei GN=MOQ_007873 PE=4 SV=1;>tr|V5AXR3|V5AXR3_TRYCR Uncharacterized protein OS=Trypanosoma cruzi Dm28c GN=TCDM_05896 PE=4 SV=1	2	5	1	0	5	4	4	4	1	0	0	0	0	0	0	0	29.5	7	0	22.329	200	200;302	1	1	0.00067843	2.3835	By MS/MS	By matching	By matching	By matching	29.5	22.5	22.5	22.5	10005000	10005000	0	0	0	1000500	1000500	0	0	0
tr|K2M143|K2M143_TRYCR;tr|Q4D8H6|Q4D8H6_TRYCC;tr|Q4CX17|Q4CX17_TRYCC;tr|B2M0V3|B2M0V3_TRYCR;tr|B2M0V2|B2M0V2_TRYCR;tr|V5AZB4|V5AZB4_TRYCR;tr|K4DPD9|K4DPD9_TRYCR	tr|K2M143|K2M143_TRYCR;tr|Q4D8H6|Q4D8H6_TRYCC;tr|Q4CX17|Q4CX17_TRYCC;tr|B2M0V3|B2M0V3_TRYCR;tr|B2M0V2|B2M0V2_TRYCR;tr|V5AZB4|V5AZB4_TRYCR;tr|K4DPD9|K4DPD9_TRYCR	2;1;1;1;1;1;1	2;1;1;1;1;1;1	2;1;1;1;1;1;1	>tr|K2M143|K2M143_TRYCR Uncharacterized protein OS=Trypanosoma cruzi marinkellei GN=MOQ_007622 PE=4 SV=1;>tr|Q4D8H6|Q4D8H6_TRYCC Uncharacterized protein OS=Trypanosoma cruzi (strain CL Brener) GN=Tc00.1047053511309.70 PE=4 SV=1;>tr|Q4CX17|Q4CX17_TRYCC Unch	7	2	2	2	1	1	2	2	1	1	2	2	1	1	2	2	3.8	3.8	3.8	55.352	480	480;480;480;480;480;481;481	1	6	0.0082015	1.4729	By matching	By matching	By MS/MS	By matching	1.7	1.7	3.8	3.8	79956000	19806000	13741000	25483000	20926000	2961300	733560	508930	943810	775020
tr|K2M1I1|K2M1I1_TRYCR	tr|K2M1I1|K2M1I1_TRYCR	1	1	1	>tr|K2M1I1|K2M1I1_TRYCR Mucin-associated surface protein (MASP), putative OS=Trypanosoma cruzi marinkellei GN=MOQ_007421 PE=4 SV=1	1	1	1	1	0	1	0	0	0	1	0	0	0	1	0	0	5	5	5	23.236	222	222	1	1	0.0086957	1.412	By matching	By MS/MS	By matching	By matching	0	5	0	0	0	0	0	0	0	0	0	0	0	0
tr|K2M1Y8|K2M1Y8_TRYCR	tr|K2M1Y8|K2M1Y8_TRYCR	1	1	1	>tr|K2M1Y8|K2M1Y8_TRYCR Uncharacterized protein OS=Trypanosoma cruzi marinkellei GN=MOQ_007277 PE=4 SV=1	1	1	1	1	1	1	1	1	1	1	1	1	1	1	1	1	1.8	1.8	1.8	93.496	842	842	1	4	1	-2	By matching	By matching	By MS/MS	By matching	1.8	1.8	1.8	1.8	243090000	79028000	48070000	59808000	56186000	5402100	1756200	1068200	1329100	1248600
tr|K2M2Q9|K2M2Q9_TRYCR;tr|Q4CSS4|Q4CSS4_TRYCC;tr|K4EDR4|K4EDR4_TRYCR;tr|V5B409|V5B409_TRYCR	tr|K2M2Q9|K2M2Q9_TRYCR;tr|Q4CSS4|Q4CSS4_TRYCC;tr|K4EDR4|K4EDR4_TRYCR;tr|V5B409|V5B409_TRYCR	1;1;1;1	1;1;1;1	1;1;1;1	>tr|K2M2Q9|K2M2Q9_TRYCR Uncharacterized protein (Fragment) OS=Trypanosoma cruzi marinkellei GN=MOQ_006973 PE=4 SV=1;>tr|Q4CSS4|Q4CSS4_TRYCC Uncharacterized protein (Fragment) OS=Trypanosoma cruzi (strain CL Brener) GN=Tc00.1047053503571.19 PE=4 SV=1;>tr|K4	4	1	1	1	1	1	1	1	1	1	1	1	1	1	1	1	1.8	1.8	1.8	68.014	599	599;709;711;712	1	4	0.0037106	1.7587	By MS/MS	By matching	By MS/MS	By matching	1.8	1.8	1.8	1.8	59992000	20025000	16725000	13988000	9254000	1999700	667490	557520	466260	308470
tr|K2M3J5|K2M3J5_TRYCR	tr|K2M3J5|K2M3J5_TRYCR	2	1	1	>tr|K2M3J5|K2M3J5_TRYCR Uncharacterized protein OS=Trypanosoma cruzi marinkellei GN=MOQ_006657 PE=4 SV=1	1	2	1	1	1	1	1	2	1	1	0	1	1	1	0	1	9.8	5.1	5.1	24.25	214	214	1	3	1	-2	By MS/MS	By matching	By matching	By MS/MS	5.1	5.1	4.7	9.8	72946000	28424000	26979000	0	17543000	5210400	2030300	1927100	0	1253100
tr|K2M4B8|K2M4B8_TRYCR	tr|K2M4B8|K2M4B8_TRYCR	1	1	1	>tr|K2M4B8|K2M4B8_TRYCR Uncharacterized protein OS=Trypanosoma cruzi marinkellei GN=MOQ_006385 PE=4 SV=1	1	1	1	1	1	0	0	0	1	0	0	0	1	0	0	0	2.4	2.4	2.4	52.569	462	462	1	1	1	-2	By MS/MS	By matching	By matching	By matching	2.4	0	0	0	0	0	0	0	0	0	0	0	0	0
tr|K2M4S3|K2M4S3_TRYCR;tr|Q4E1M8|Q4E1M8_TRYCC;tr|V5BN65|V5BN65_TRYCR;tr|K4DTK2|K4DTK2_TRYCR	tr|K2M4S3|K2M4S3_TRYCR;tr|Q4E1M8|Q4E1M8_TRYCC;tr|V5BN65|V5BN65_TRYCR;tr|K4DTK2|K4DTK2_TRYCR	6;6;6;6	6;6;6;6	6;6;6;6	>tr|K2M4S3|K2M4S3_TRYCR Kinesin, putative OS=Trypanosoma cruzi marinkellei GN=MOQ_006264 PE=4 SV=1;>tr|Q4E1M8|Q4E1M8_TRYCC Uncharacterized protein OS=Trypanosoma cruzi (strain CL Brener) GN=Tc00.1047053507093.300 PE=4 SV=1;>tr|V5BN65|V5BN65_TRYCR Kinesin O	4	6	6	6	6	6	6	6	6	6	6	6	6	6	6	6	30.9	30.9	30.9	30.206	272	272;273;324;324	1	34	0	63.103	By MS/MS	By MS/MS	By MS/MS	By MS/MS	30.9	30.9	30.9	30.9	1206100000	384730000	303400000	232600000	285390000	86151000	27481000	21671000	16614000	20385000
tr|K2M5D3|K2M5D3_TRYCR	tr|K2M5D3|K2M5D3_TRYCR	5	2	2	>tr|K2M5D3|K2M5D3_TRYCR Uncharacterized protein OS=Trypanosoma cruzi marinkellei GN=MOQ_006122 PE=4 SV=1	1	5	2	2	5	5	5	4	2	2	2	2	2	2	2	2	14.7	8.2	8.2	33.414	292	292	1	8	0	7.0766	By MS/MS	By MS/MS	By MS/MS	By MS/MS	14.7	14.7	14.7	14.7	107130000	35405000	28020000	22436000	21267000	5951600	1966900	1556700	1246500	1181500
tr|K2M5Z5|K2M5Z5_TRYCR	tr|K2M5Z5|K2M5Z5_TRYCR	1	1	1	>tr|K2M5Z5|K2M5Z5_TRYCR Uncharacterized protein OS=Trypanosoma cruzi marinkellei GN=MOQ_005846 PE=4 SV=1	1	1	1	1	1	1	1	1	1	1	1	1	1	1	1	1	1.3	1.3	1.3	91.734	829	829	1	4	1	-2	By MS/MS	By matching	By matching	By matching	1.3	1.3	1.3	1.3	93051000	24383000	33598000	20426000	14644000	1979800	518800	714850	434590	311580
tr|K2M6J0|K2M6J0_TRYCR;tr|V5B0K2|V5B0K2_TRYCR;tr|Q4D3P0|Q4D3P0_TRYCC;tr|K4DUV4|K4DUV4_TRYCR;tr|Q4DQ22|Q4DQ22_TRYCC	tr|K2M6J0|K2M6J0_TRYCR;tr|V5B0K2|V5B0K2_TRYCR;tr|Q4D3P0|Q4D3P0_TRYCC;tr|K4DUV4|K4DUV4_TRYCR;tr|Q4DQ22|Q4DQ22_TRYCC	2;1;1;1;1	2;1;1;1;1	2;1;1;1;1	>tr|K2M6J0|K2M6J0_TRYCR Uncharacterized protein OS=Trypanosoma cruzi marinkellei GN=MOQ_005620 PE=4 SV=1;>tr|V5B0K2|V5B0K2_TRYCR Major vault protein OS=Trypanosoma cruzi Dm28c GN=TCDM_04639 PE=4 SV=1;>tr|Q4D3P0|Q4D3P0_TRYCC Uncharacterized protein OS=Trypa	5	2	2	2	0	1	2	2	0	1	2	2	0	1	2	2	3.7	3.7	3.7	95.846	857	857;857;857;857;865	1	5	0	2.991	By matching	By MS/MS	By MS/MS	By MS/MS	0	1.3	3.7	3.7	26285000	0	7087200	8984500	10213000	571410	0	154070	195310	222030
tr|K2M6T7|K2M6T7_TRYCR;tr|V5BI42|V5BI42_TRYCR;tr|Q4E554|Q4E554_TRYCC;tr|Q4DWK0|Q4DWK0_TRYCC;tr|K4DVN7|K4DVN7_TRYCR	tr|K2M6T7|K2M6T7_TRYCR;tr|V5BI42|V5BI42_TRYCR;tr|Q4E554|Q4E554_TRYCC;tr|Q4DWK0|Q4DWK0_TRYCC;tr|K4DVN7|K4DVN7_TRYCR	1;1;1;1;1	1;1;1;1;1	1;1;1;1;1	>tr|K2M6T7|K2M6T7_TRYCR AAA ATPase, putative OS=Trypanosoma cruzi marinkellei GN=MOQ_005541 PE=4 SV=1;>tr|V5BI42|V5BI42_TRYCR AAA ATPase OS=Trypanosoma cruzi Dm28c GN=TCDM_05753 PE=4 SV=1;>tr|Q4E554|Q4E554_TRYCC AAA ATPase, putative OS=Trypanosoma cruzi (s	5	1	1	1	0	0	1	1	0	0	1	1	0	0	1	1	2.7	2.7	2.7	61.613	548	548;1214;1214;1214;1311	1	2	0	3.4061	By matching	By matching	By MS/MS	By MS/MS	0	0	2.7	2.7	1994000	0	0	1994000	0	58646	0	0	58646	0
tr|K2M7A0|K2M7A0_TRYCR;tr|K4DWU3|K4DWU3_TRYCR;tr|V5ASP0|V5ASP0_TRYCR;tr|Q4D904|Q4D904_TRYCC	tr|K2M7A0|K2M7A0_TRYCR;tr|K4DWU3|K4DWU3_TRYCR;tr|V5ASP0|V5ASP0_TRYCR;tr|Q4D904|Q4D904_TRYCC	1;1;1;1	1;1;1;1	1;1;1;1	>tr|K2M7A0|K2M7A0_TRYCR ATP-dependent DEAD/H RNA helicase, putative OS=Trypanosoma cruzi marinkellei GN=MOQ_005277 PE=4 SV=1;>tr|K4DWU3|K4DWU3_TRYCR ATP-dependent DEAD/H RNA helicase, putative OS=Trypanosoma cruzi GN=TCSYLVIO_006554 PE=4 SV=1;>tr|V5ASP0|V5	4	1	1	1	1	1	0	0	1	1	0	0	1	1	0	0	1.7	1.7	1.7	85.552	755	755;771;772;830	1	2	1	-2	By matching	By MS/MS	By matching	By matching	1.7	1.7	0	0	15484000	7222700	8261500	0	0	351910	164150	187760	0	0
tr|K2M7J6|K2M7J6_TRYCR;tr|V5BHA3|V5BHA3_TRYCR;tr|Q4E1T0|Q4E1T0_TRYCC;tr|Q4D0X1|Q4D0X1_TRYCC;tr|K4DNY5|K4DNY5_TRYCR	tr|K2M7J6|K2M7J6_TRYCR;tr|V5BHA3|V5BHA3_TRYCR;tr|Q4E1T0|Q4E1T0_TRYCC;tr|Q4D0X1|Q4D0X1_TRYCC;tr|K4DNY5|K4DNY5_TRYCR	1;1;1;1;1	1;1;1;1;1	1;1;1;1;1	>tr|K2M7J6|K2M7J6_TRYCR Vesicule-associated membrane protein, putative OS=Trypanosoma cruzi marinkellei GN=MOQ_005156 PE=4 SV=1;>tr|V5BHA3|V5BHA3_TRYCR Vesicule-associated membrane protein OS=Trypanosoma cruzi Dm28c GN=TCDM_04164 PE=4 SV=1;>tr|Q4E1T0|Q4E1T	5	1	1	1	0	1	1	1	0	1	1	1	0	1	1	1	9.1	9.1	9.1	26.963	243	243;245;245;245;245	1	6	0	3.7576	By matching	By MS/MS	By MS/MS	By MS/MS	0	9.1	9.1	9.1	50066000	0	13289000	21351000	15426000	4172200	0	1107400	1779300	1285500
tr|K2M7M7|K2M7M7_TRYCR;tr|V5B1R9|V5B1R9_TRYCR;tr|Q4D3R4|Q4D3R4_TRYCC;tr|K4E1X3|K4E1X3_TRYCR	tr|K2M7M7|K2M7M7_TRYCR;tr|V5B1R9|V5B1R9_TRYCR;tr|Q4D3R4|Q4D3R4_TRYCC;tr|K4E1X3|K4E1X3_TRYCR	1;1;1;1	1;1;1;1	1;1;1;1	>tr|K2M7M7|K2M7M7_TRYCR Uncharacterized protein OS=Trypanosoma cruzi marinkellei GN=MOQ_005127 PE=4 SV=1;>tr|V5B1R9|V5B1R9_TRYCR Uncharacterized protein OS=Trypanosoma cruzi Dm28c GN=TCDM_04320 PE=4 SV=1;>tr|Q4D3R4|Q4D3R4_TRYCC Uncharacterized protein OS=T	4	1	1	1	1	1	1	1	1	1	1	1	1	1	1	1	1.7	1.7	1.7	117.88	1057	1057;1245;1245;1245	1	4	0	2.872	By MS/MS	By MS/MS	By MS/MS	By MS/MS	1.7	1.7	1.7	1.7	24833000	7305000	5905100	5146100	6476400	486910	143230	115790	100900	126990
tr|K2M8Z2|K2M8Z2_TRYCR	tr|K2M8Z2|K2M8Z2_TRYCR	1	1	1	>tr|K2M8Z2|K2M8Z2_TRYCR Myosin heavy chain, putative OS=Trypanosoma cruzi marinkellei GN=MOQ_004644 PE=4 SV=1	1	1	1	1	1	1	1	1	1	1	1	1	1	1	1	1	0.9	0.9	0.9	150.54	1319	1319	1	4	1	-2	By MS/MS	By matching	By matching	By matching	0.9	0.9	0.9	0.9	81081000	21381000	17931000	22657000	19112000	1095700	288930	242320	306170	258270
tr|K2M9B4|K2M9B4_TRYCR	tr|K2M9B4|K2M9B4_TRYCR	1	1	1	>tr|K2M9B4|K2M9B4_TRYCR Uncharacterized protein OS=Trypanosoma cruzi marinkellei GN=MOQ_004554 PE=4 SV=1	1	1	1	1	1	1	1	1	1	1	1	1	1	1	1	1	1.8	1.8	1.8	56.205	502	502	1	4	1	-2	By matching	By matching	By MS/MS	By matching	1.8	1.8	1.8	1.8	28196000	7325000	9462300	4735100	6673700	972280	252590	326290	163280	230130
tr|K2M9N1|K2M9N1_TRYCR;tr|Q4E4R8|Q4E4R8_TRYCC;tr|K4DZ31|K4DZ31_TRYCR;tr|V5C2S4|V5C2S4_TRYCR	tr|K2M9N1|K2M9N1_TRYCR;tr|Q4E4R8|Q4E4R8_TRYCC;tr|K4DZ31|K4DZ31_TRYCR;tr|V5C2S4|V5C2S4_TRYCR	12;12;12;11	12;12;12;11	12;12;12;11	>tr|K2M9N1|K2M9N1_TRYCR T-complex protein 1, eta subunit, putative OS=Trypanosoma cruzi marinkellei GN=MOQ_004396 PE=3 SV=1;>tr|Q4E4R8|Q4E4R8_TRYCC T-complex protein 1, eta subunit, putative OS=Trypanosoma cruzi (strain CL Brener) GN=Tc00.1047053508461.410	4	12	12	12	11	12	12	10	11	12	12	10	11	12	12	10	31.2	31.2	31.2	61.183	561	561;568;568;568	1	49	0	47.814	By MS/MS	By MS/MS	By MS/MS	By MS/MS	29.1	31.2	31.2	27.1	1271300000	388690000	335410000	305820000	241340000	35313000	10797000	9317000	8495000	6703900
tr|K2MA12|K2MA12_TRYCR	tr|K2MA12|K2MA12_TRYCR	1	1	1	>tr|K2MA12|K2MA12_TRYCR Uncharacterized protein OS=Trypanosoma cruzi marinkellei GN=MOQ_004237 PE=4 SV=1	1	1	1	1	1	1	1	1	1	1	1	1	1	1	1	1	6	6	6	33.724	298	298	1	4	1	-2	By MS/MS	By MS/MS	By MS/MS	By MS/MS	6	6	6	6	80306000	21272000	21844000	17999000	19191000	4226700	1119600	1149700	947330	1010100
tr|K2MC50|K2MC50_TRYCR;tr|Q4DXK7|Q4DXK7_TRYCC;tr|Q4DCV5|Q4DCV5_TRYCC;tr|K4E234|K4E234_TRYCR;tr|V5BM72|V5BM72_TRYCR	tr|K2MC50|K2MC50_TRYCR;tr|Q4DXK7|Q4DXK7_TRYCC;tr|Q4DCV5|Q4DCV5_TRYCC;tr|K4E234|K4E234_TRYCR;tr|V5BM72|V5BM72_TRYCR	3;3;3;3;3	3;3;3;3;3	3;3;3;3;3	>tr|K2MC50|K2MC50_TRYCR Uncharacterized protein OS=Trypanosoma cruzi marinkellei GN=MOQ_003361 PE=4 SV=1;>tr|Q4DXK7|Q4DXK7_TRYCC Uncharacterized protein OS=Trypanosoma cruzi (strain CL Brener) GN=Tc00.1047053506195.190 PE=4 SV=1;>tr|Q4DCV5|Q4DCV5_TRYCC Unc	5	3	3	3	3	3	2	2	3	3	2	2	3	3	2	2	5.7	5.7	5.7	88.433	777	777;783;783;783;808	1	13	0	48.379	By MS/MS	By MS/MS	By MS/MS	By MS/MS	5.7	5.7	4.5	3.7	109660000	44347000	29091000	19384000	16840000	2492300	1007900	661150	440550	382720
tr|K2MD23|K2MD23_TRYCR	tr|K2MD23|K2MD23_TRYCR	9	1	1	>tr|K2MD23|K2MD23_TRYCR Lipophosphoglycan biosynthetic protein OS=Trypanosoma cruzi marinkellei GN=MOQ_003058 PE=3 SV=1	1	9	1	1	8	7	6	8	0	0	0	1	0	0	0	1	14.4	2.4	2.4	87.17	762	762	1	1	0.0087159	1.4197	By matching	By matching	By matching	By MS/MS	12.1	10.8	9.1	13.1	8378400	0	0	0	8378400	209460	0	0	0	209460
tr|K2MDN9|K2MDN9_TRYCR;tr|V5BCW4|V5BCW4_TRYCR;tr|K4E391|K4E391_TRYCR;tr|Q4DNM5|Q4DNM5_TRYCC;tr|Q4D768|Q4D768_TRYCC	tr|K2MDN9|K2MDN9_TRYCR;tr|V5BCW4|V5BCW4_TRYCR;tr|K4E391|K4E391_TRYCR;tr|Q4DNM5|Q4DNM5_TRYCC;tr|Q4D768|Q4D768_TRYCC	1;1;1;1;1	1;1;1;1;1	1;1;1;1;1	>tr|K2MDN9|K2MDN9_TRYCR Uncharacterized protein OS=Trypanosoma cruzi marinkellei GN=MOQ_002802 PE=4 SV=1;>tr|V5BCW4|V5BCW4_TRYCR Uncharacterized protein OS=Trypanosoma cruzi Dm28c GN=TCDM_10094 PE=4 SV=1;>tr|K4E391|K4E391_TRYCR Uncharacterized protein OS=T	5	1	1	1	0	1	0	0	0	1	0	0	0	1	0	0	14.3	14.3	14.3	17.508	154	154;310;335;681;908	1	1	0.0031908	1.9611	By matching	By MS/MS	By matching	By matching	0	14.3	0	0	2129600	0	2129600	0	0	266200	0	266200	0	0
tr|K2MG67|K2MG67_TRYCR;tr|Q4D0N8|Q4D0N8_TRYCC;tr|K4ECA0|K4ECA0_TRYCR;tr|V5BMN4|V5BMN4_TRYCR	tr|K2MG67|K2MG67_TRYCR;tr|Q4D0N8|Q4D0N8_TRYCC;tr|K4ECA0|K4ECA0_TRYCR;tr|V5BMN4|V5BMN4_TRYCR	2;2;1;1	2;2;1;1	2;2;1;1	>tr|K2MG67|K2MG67_TRYCR Uncharacterized protein OS=Trypanosoma cruzi marinkellei GN=MOQ_010228 PE=4 SV=1;>tr|Q4D0N8|Q4D0N8_TRYCC Uncharacterized protein OS=Trypanosoma cruzi (strain CL Brener) GN=Tc00.1047053508961.70 PE=4 SV=1;>tr|K4ECA0|K4ECA0_TRYCR Unch	4	2	2	2	1	2	1	1	1	2	1	1	1	2	1	1	6	6	6	39.428	350	350;372;346;372	1	5	0	6.0351	By MS/MS	By MS/MS	By MS/MS	By MS/MS	4	6	4	4	67210000	20601000	20225000	12311000	14073000	3200500	980990	963070	586250	670160
tr|K2MH22|K2MH22_TRYCR;tr|V5BJP2|V5BJP2_TRYCR;tr|Q4D0Q5|Q4D0Q5_TRYCC;tr|K4ECI8|K4ECI8_TRYCR;tr|Q4D2A4|Q4D2A4_TRYCC	tr|K2MH22|K2MH22_TRYCR;tr|V5BJP2|V5BJP2_TRYCR;tr|Q4D0Q5|Q4D0Q5_TRYCC;tr|K4ECI8|K4ECI8_TRYCR;tr|Q4D2A4|Q4D2A4_TRYCC	2;2;2;2;2	2;2;2;2;2	2;2;2;2;2	>tr|K2MH22|K2MH22_TRYCR Uncharacterized protein OS=Trypanosoma cruzi marinkellei GN=MOQ_009871 PE=4 SV=1;>tr|V5BJP2|V5BJP2_TRYCR Uncharacterized protein OS=Trypanosoma cruzi Dm28c GN=TCDM_03323 PE=4 SV=1;>tr|Q4D0Q5|Q4D0Q5_TRYCC Uncharacterized protein OS=T	5	2	2	2	2	1	1	1	2	1	1	1	2	1	1	1	5	5	5	57.865	482	482;483;483;483;525	1	5	0.0065908	1.5916	By MS/MS	By MS/MS	By MS/MS	By MS/MS	5	1.9	1.9	1.9	54779000	21355000	13578000	10710000	9135500	1826000	711830	452600	357000	304520
tr|K2MH81|K2MH81_TRYCR;tr|V5BJM8|V5BJM8_TRYCR;tr|Q4DKT1|Q4DKT1_TRYCC;tr|Q4D5Q4|Q4D5Q4_TRYCC;tr|K4EDA4|K4EDA4_TRYCR	tr|K2MH81|K2MH81_TRYCR;tr|V5BJM8|V5BJM8_TRYCR;tr|Q4DKT1|Q4DKT1_TRYCC;tr|Q4D5Q4|Q4D5Q4_TRYCC;tr|K4EDA4|K4EDA4_TRYCR	1;1;1;1;1	1;1;1;1;1	1;1;1;1;1	>tr|K2MH81|K2MH81_TRYCR Uncharacterized protein OS=Trypanosoma cruzi marinkellei GN=MOQ_009816 PE=4 SV=1;>tr|V5BJM8|V5BJM8_TRYCR Uncharacterized protein OS=Trypanosoma cruzi Dm28c GN=TCDM_03294 PE=4 SV=1;>tr|Q4DKT1|Q4DKT1_TRYCC Uncharacterized protein OS=T	5	1	1	1	1	1	1	1	1	1	1	1	1	1	1	1	5.6	5.6	5.6	38.801	342	342;625;625;625;625	1	6	0	31.375	By MS/MS	By MS/MS	By MS/MS	By MS/MS	5.6	5.6	5.6	5.6	16629000	3752800	3049200	3730600	6096600	831460	187640	152460	186530	304830
tr|K2MHR5|K2MHR5_TRYCR	tr|K2MHR5|K2MHR5_TRYCR	10	1	1	>tr|K2MHR5|K2MHR5_TRYCR ATP-dependent Clp protease subunit, heat shock protein 100 (HSP100), putative OS=Trypanosoma cruzi marinkellei GN=MOQ_009649 PE=3 SV=1	1	10	1	1	7	9	8	9	1	1	0	0	1	1	0	0	17.5	2.6	2.6	97.284	868	868	1	3	0	3.1375	By MS/MS	By MS/MS	By matching	By matching	13	15.8	13.6	14.9	0	0	0	0	0	0	0	0	0	0
tr|K2MII8|K2MII8_TRYCR;tr|V5BBN8|V5BBN8_TRYCR;tr|Q4DLU3|Q4DLU3_TRYCC;tr|K4E5U4|K4E5U4_TRYCR	tr|K2MII8|K2MII8_TRYCR;tr|V5BBN8|V5BBN8_TRYCR;tr|Q4DLU3|Q4DLU3_TRYCC;tr|K4E5U4|K4E5U4_TRYCR	1;1;1;1	1;1;1;1	1;1;1;1	>tr|K2MII8|K2MII8_TRYCR Uncharacterized protein OS=Trypanosoma cruzi marinkellei GN=MOQ_002353 PE=4 SV=1;>tr|V5BBN8|V5BBN8_TRYCR Uncharacterized protein OS=Trypanosoma cruzi Dm28c GN=TCDM_08680 PE=4 SV=1;>tr|Q4DLU3|Q4DLU3_TRYCC Uncharacterized protein OS=T	4	1	1	1	1	1	1	1	1	1	1	1	1	1	1	1	2.6	2.6	2.6	50.684	422	422;505;505;505	1	4	0	3.8385	By MS/MS	By MS/MS	By MS/MS	By MS/MS	2.6	2.6	2.6	2.6	47447000	14653000	11291000	10684000	10819000	2156700	666030	513230	485650	491770
tr|K2MJH4|K2MJH4_TRYCR;tr|K2PE87|K2PE87_TRYCR	tr|K2MJH4|K2MJH4_TRYCR;tr|K2PE87|K2PE87_TRYCR	1;1	1;1	1;1	>tr|K2MJH4|K2MJH4_TRYCR Uncharacterized protein (Fragment) OS=Trypanosoma cruzi marinkellei GN=MOQ_008959 PE=4 SV=1;>tr|K2PE87|K2PE87_TRYCR Uncharacterized protein (Fragment) OS=Trypanosoma cruzi marinkellei GN=MOQ_000512 PE=4 SV=1	2	1	1	1	1	1	1	1	1	1	1	1	1	1	1	1	9	9	9	22.74	201	201;355	1	4	0	2.5195	By matching	By matching	By MS/MS	By MS/MS	9	9	9	9	37808000	9761300	7150200	7599100	13297000	3780800	976130	715020	759910	1329700
tr|K2MJZ2|K2MJZ2_TRYCR;tr|K2NCF9|K2NCF9_TRYCR	tr|K2MJZ2|K2MJZ2_TRYCR;tr|K2NCF9|K2NCF9_TRYCR	4;2	1;1	0;0	>tr|K2MJZ2|K2MJZ2_TRYCR Glutamamyl carboxypeptidase, putative,metallo-peptidase, clan MH, family M18, putative (Fragment) OS=Trypanosoma cruzi marinkellei GN=MOQ_008779 PE=4 SV=1;>tr|K2NCF9|K2NCF9_TRYCR Glutamamyl carboxypeptidase, putative,metallo-peptida	2	4	1	0	4	4	4	4	1	1	1	1	0	0	0	0	23.9	8.4	0	24.829	226	226;148	1	8	0	6.2837	By MS/MS	By MS/MS	By MS/MS	By MS/MS	23.9	23.9	23.9	23.9	411460000	119080000	100660000	105340000	86381000	37406000	10825000	9151000	9576600	7852800
tr|K2MK19|K2MK19_TRYCR;tr|K2MQH2|K2MQH2_TRYCR;tr|Q4CMR1|Q4CMR1_TRYCC;tr|Q4D6C5|Q4D6C5_TRYCC;tr|Q4DNF1|Q4DNF1_TRYCC;tr|Q4CXV9|Q4CXV9_TRYCC;tr|K2NJI5|K2NJI5_TRYCR;tr|V5BRY2|V5BRY2_TRYCR;tr|K4DS20|K4DS20_TRYCR	tr|K2MK19|K2MK19_TRYCR;tr|K2MQH2|K2MQH2_TRYCR;tr|Q4CMR1|Q4CMR1_TRYCC;tr|Q4D6C5|Q4D6C5_TRYCC;tr|Q4DNF1|Q4DNF1_TRYCC;tr|Q4CXV9|Q4CXV9_TRYCC;tr|K2NJI5|K2NJI5_TRYCR;tr|V5BRY2|V5BRY2_TRYCR;tr|K4DS20|K4DS20_TRYCR	2;2;2;2;2;2;1;1;1	2;2;2;2;2;2;1;1;1	2;2;2;2;2;2;1;1;1	>tr|K2MK19|K2MK19_TRYCR Uncharacterized protein (Fragment) OS=Trypanosoma cruzi marinkellei GN=MOQ_008754 PE=4 SV=1;>tr|K2MQH2|K2MQH2_TRYCR Uncharacterized protein (Fragment) OS=Trypanosoma cruzi marinkellei GN=MOQ_008367 PE=4 SV=1;>tr|Q4CMR1|Q4CMR1_TRYCC	9	2	2	2	2	2	2	2	2	2	2	2	2	2	2	2	10.9	10.9	10.9	19.747	184	184;252;1161;1363;1484;2552;801;2124;2124	1	8	0	5.1682	By MS/MS	By MS/MS	By MS/MS	By MS/MS	10.9	10.9	10.9	10.9	251470000	80898000	68410000	52523000	49641000	22861000	7354300	6219100	4774800	4512800
tr|K2MKB2|K2MKB2_TRYCR;tr|K2MLV8|K2MLV8_TRYCR	tr|K2MKB2|K2MKB2_TRYCR;tr|K2MLV8|K2MLV8_TRYCR	4;2	1;1	1;1	>tr|K2MKB2|K2MKB2_TRYCR NUP-1 protein, putative (Fragment) OS=Trypanosoma cruzi marinkellei GN=MOQ_008686 PE=4 SV=1;>tr|K2MLV8|K2MLV8_TRYCR NUP-1 protein, putative OS=Trypanosoma cruzi marinkellei GN=MOQ_009663 PE=4 SV=1	2	4	1	1	3	3	2	4	1	1	0	1	1	1	0	1	30.2	6.3	6.3	27.078	252	252;703	1	3	0	6.0061	By MS/MS	By MS/MS	By matching	By MS/MS	20.6	20.6	14.3	30.2	32244000	0	20256000	0	11988000	1612200	0	1012800	0	599390
tr|K2MLF2|K2MLF2_TRYCR;tr|K2MRD2|K2MRD2_TRYCR	tr|K2MLF2|K2MLF2_TRYCR;tr|K2MRD2|K2MRD2_TRYCR	1;1	1;1	1;1	>tr|K2MLF2|K2MLF2_TRYCR Trans-sialidase, putative (Fragment) OS=Trypanosoma cruzi marinkellei GN=MOQ_009786 PE=4 SV=1;>tr|K2MRD2|K2MRD2_TRYCR Trans-sialidase, putative (Fragment) OS=Trypanosoma cruzi marinkellei GN=MOQ_008057 PE=4 SV=1	2	1	1	1	1	1	1	1	1	1	1	1	1	1	1	1	12.6	12.6	12.6	17.946	167	167;242	1	4	0.0077106	1.5249	By MS/MS	By matching	By MS/MS	By matching	12.6	12.6	12.6	12.6	159100000	36933000	37494000	42020000	42649000	17677000	4103600	4166000	4668900	4738800
tr|K2MLN2|K2MLN2_TRYCR;tr|V5DQ49|V5DQ49_TRYCR;tr|Q4DK90|Q4DK90_TRYCC;tr|Q4CSX5|Q4CSX5_TRYCC;tr|K4DMB8|K4DMB8_TRYCR	tr|K2MLN2|K2MLN2_TRYCR;tr|V5DQ49|V5DQ49_TRYCR;tr|Q4DK90|Q4DK90_TRYCC;tr|Q4CSX5|Q4CSX5_TRYCC;tr|K4DMB8|K4DMB8_TRYCR	1;1;1;1;1	1;1;1;1;1	1;1;1;1;1	>tr|K2MLN2|K2MLN2_TRYCR Proteasome regulatory non-ATPase subunit, putative OS=Trypanosoma cruzi marinkellei GN=MOQ_008186 PE=4 SV=1;>tr|V5DQ49|V5DQ49_TRYCR Proteasome regulatory non-ATPase subunit OS=Trypanosoma cruzi Dm28c GN=TCDM_01812 PE=4 SV=1;>tr|Q4DK	5	1	1	1	0	1	1	1	0	1	1	1	0	1	1	1	4.6	4.6	4.6	35.654	329	329;342;342;342;342	1	3	0	4.1598	By matching	By MS/MS	By MS/MS	By MS/MS	0	4.6	4.6	4.6	18558000	0	7584300	4720500	6253100	1325600	0	541740	337180	446650
tr|K2MMB6|K2MMB6_TRYCR	tr|K2MMB6|K2MMB6_TRYCR	8	1	1	>tr|K2MMB6|K2MMB6_TRYCR Cystathionine beta-synthase,cysteine synthase,serine sulfhydrylase OS=Trypanosoma cruzi marinkellei GN=MOQ_007962 PE=4 SV=1	1	8	1	1	7	8	7	6	0	1	0	0	0	1	0	0	35.7	4.6	4.6	29.049	263	263	1	1	1	-2	By matching	By MS/MS	By matching	By matching	31.2	35.7	31.2	27.8	0	0	0	0	0	0	0	0	0	0
tr|K2MPI0|K2MPI0_TRYCR;tr|Q4D9Q7|Q4D9Q7_TRYCC;tr|V5B8V4|V5B8V4_TRYCR;tr|Q4DER7|Q4DER7_TRYCC;tr|K4DM00|K4DM00_TRYCR	tr|K2MPI0|K2MPI0_TRYCR;tr|Q4D9Q7|Q4D9Q7_TRYCC;tr|V5B8V4|V5B8V4_TRYCR;tr|Q4DER7|Q4DER7_TRYCC;tr|K4DM00|K4DM00_TRYCR	2;1;1;1;1	2;1;1;1;1	2;1;1;1;1	>tr|K2MPI0|K2MPI0_TRYCR Uncharacterized protein OS=Trypanosoma cruzi marinkellei GN=MOQ_002239 PE=4 SV=1;>tr|Q4D9Q7|Q4D9Q7_TRYCC Uncharacterized protein (Fragment) OS=Trypanosoma cruzi (strain CL Brener) GN=Tc00.1047053511395.10 PE=4 SV=1;>tr|V5B8V4|V5B8V4	5	2	2	2	1	2	1	2	1	2	1	2	1	2	1	2	5.4	5.4	5.4	55.769	519	519;217;519;519;519	1	7	0	4.0049	By MS/MS	By MS/MS	By matching	By MS/MS	2.7	5.4	2.7	5.4	262440000	112020000	65321000	5566500	79530000	9719900	4148900	2419300	206170	2945500
tr|K2MPU5|K2MPU5_TRYCR;tr|V5BLT9|V5BLT9_TRYCR;tr|Q4DC97|Q4DC97_TRYCC;tr|Q4CZQ7|Q4CZQ7_TRYCC;tr|K4DL95|K4DL95_TRYCR	tr|K2MPU5|K2MPU5_TRYCR;tr|V5BLT9|V5BLT9_TRYCR;tr|Q4DC97|Q4DC97_TRYCC;tr|Q4CZQ7|Q4CZQ7_TRYCC;tr|K4DL95|K4DL95_TRYCR	1;1;1;1;1	1;1;1;1;1	1;1;1;1;1	>tr|K2MPU5|K2MPU5_TRYCR Mitogen activated protein kinase, putative OS=Trypanosoma cruzi marinkellei GN=MOQ_008617 PE=4 SV=1;>tr|V5BLT9|V5BLT9_TRYCR Mitogen activated protein kinase OS=Trypanosoma cruzi Dm28c GN=TCDM_06097 PE=4 SV=1;>tr|Q4DC97|Q4DC97_TRYCC	5	1	1	1	1	1	1	1	1	1	1	1	1	1	1	1	3.4	3.4	3.4	48.263	416	416;417;417;417;417	1	4	0	3.1888	By matching	By matching	By MS/MS	By MS/MS	3.4	3.4	3.4	3.4	50483000	14352000	13308000	11399000	11425000	2194900	623980	578590	495590	496750
tr|K2MPX7|K2MPX7_TRYCR	tr|K2MPX7|K2MPX7_TRYCR	7	1	1	>tr|K2MPX7|K2MPX7_TRYCR 60S ribosomal protein L13, putative OS=Trypanosoma cruzi marinkellei GN=MOQ_008585 PE=4 SV=1	1	7	1	1	6	7	7	7	0	1	1	1	0	1	1	1	31.7	5	5	25.265	218	218	1	3	0	3.5187	By matching	By matching	By MS/MS	By MS/MS	26.6	31.7	31.7	31.7	15694000	0	5157000	5644800	4892600	1426800	0	468820	513160	444780
tr|K2MQ95|K2MQ95_TRYCR	tr|K2MQ95|K2MQ95_TRYCR	4	4	1	>tr|K2MQ95|K2MQ95_TRYCR NADH-cytochrome b5 reductase OS=Trypanosoma cruzi marinkellei GN=MOQ_006965 PE=3 SV=1	1	4	4	1	3	3	3	4	3	3	3	4	0	1	0	1	13.7	13.7	3.9	34.622	306	306	1	13	0	17.795	By MS/MS	By MS/MS	By MS/MS	By MS/MS	9.8	11.1	9.8	13.7	441790000	122700000	112790000	86992000	119320000	22090000	6134900	5639300	4349600	5965800
tr|K2MQY8|K2MQY8_TRYCR	tr|K2MQY8|K2MQY8_TRYCR	1	1	1	>tr|K2MQY8|K2MQY8_TRYCR Uncharacterized protein OS=Trypanosoma cruzi marinkellei GN=MOQ_002108 PE=4 SV=1	1	1	1	1	1	0	0	1	1	0	0	1	1	0	0	1	3	3	3	70.057	600	600	1	2	0	3.6134	By MS/MS	By matching	By matching	By MS/MS	3	0	0	3	13132000	7384800	0	0	5746800	437720	246160	0	0	191560
tr|K2MR18|K2MR18_TRYCR;tr|Q4CPJ9|Q4CPJ9_TRYCC	tr|K2MR18|K2MR18_TRYCR;tr|Q4CPJ9|Q4CPJ9_TRYCC	4;2	4;2	1;0	>tr|K2MR18|K2MR18_TRYCR Valyl-tRNA synthetase, putative OS=Trypanosoma cruzi marinkellei GN=MOQ_002062 PE=3 SV=1;>tr|Q4CPJ9|Q4CPJ9_TRYCC Valyl-tRNA synthetase, putative (Fragment) OS=Trypanosoma cruzi (strain CL Brener) GN=Tc00.1047053510443.9 PE=3 SV=1	2	4	4	1	4	3	4	4	4	3	4	4	1	0	1	1	6.7	6.7	3.3	110.97	975	975;413	1	20	0	9.6355	By MS/MS	By MS/MS	By MS/MS	By MS/MS	6.7	3.4	6.7	6.7	301070000	75917000	82720000	64886000	77551000	6144400	1549300	1688200	1324200	1582700
tr|K2MRY2|K2MRY2_TRYCR	tr|K2MRY2|K2MRY2_TRYCR	8	1	0	>tr|K2MRY2|K2MRY2_TRYCR Isocitrate dehydrogenase [NADP] OS=Trypanosoma cruzi marinkellei GN=MOQ_006369 PE=3 SV=1	1	8	1	0	7	8	8	8	1	1	1	1	0	0	0	0	18.8	2.9	0	46.873	414	414	1	4	0	26.187	By MS/MS	By MS/MS	By MS/MS	By MS/MS	16.9	18.8	18.8	18.8	160880000	63432000	0	48417000	49028000	6994600	2757900	0	2105100	2131600
tr|K2MSC2|K2MSC2_TRYCR	tr|K2MSC2|K2MSC2_TRYCR	10	1	1	>tr|K2MSC2|K2MSC2_TRYCR DNA topoisomerase II, putative OS=Trypanosoma cruzi marinkellei GN=MOQ_006223 PE=4 SV=1	1	10	1	1	9	9	9	9	1	1	1	1	1	1	1	1	24.3	2.1	2.1	54.009	473	473	1	4	0	10.492	By MS/MS	By MS/MS	By MS/MS	By MS/MS	22.8	22.2	22.2	22.2	72438000	23092000	20651000	14488000	14206000	2682900	855260	764860	536600	526160
tr|K2MSC3|K2MSC3_TRYCR;tr|V5BK66|V5BK66_TRYCR;tr|Q4DIT6|Q4DIT6_TRYCC;tr|K4E746|K4E746_TRYCR	tr|K2MSC3|K2MSC3_TRYCR;tr|V5BK66|V5BK66_TRYCR;tr|Q4DIT6|Q4DIT6_TRYCC;tr|K4E746|K4E746_TRYCR	3;2;2;2	3;2;2;2	3;2;2;2	>tr|K2MSC3|K2MSC3_TRYCR Thiolase protein-like protein, putative OS=Trypanosoma cruzi marinkellei GN=MOQ_001618 PE=3 SV=1;>tr|V5BK66|V5BK66_TRYCR Thiolase protein-like protein OS=Trypanosoma cruzi Dm28c GN=TCDM_04889 PE=3 SV=1;>tr|Q4DIT6|Q4DIT6_TRYCC Thiola	4	3	3	3	3	3	3	3	3	3	3	3	3	3	3	3	8.4	8.4	8.4	53.331	489	489;447;447;447	1	16	0	8.5007	By MS/MS	By MS/MS	By MS/MS	By MS/MS	8.4	8.4	8.4	8.4	695500000	238530000	161120000	155020000	140840000	30239000	10371000	7005100	6739900	6123500
tr|K2MSL2|K2MSL2_TRYCR	tr|K2MSL2|K2MSL2_TRYCR	1	1	1	>tr|K2MSL2|K2MSL2_TRYCR Uncharacterized protein (Fragment) OS=Trypanosoma cruzi marinkellei GN=MOQ_001504 PE=4 SV=1	1	1	1	1	1	1	1	1	1	1	1	1	1	1	1	1	4.2	4.2	4.2	48.847	431	431	1	4	1	-2	By matching	By matching	By matching	By MS/MS	4.2	4.2	4.2	4.2	55560000	17694000	13740000	11142000	12984000	2136900	680530	528470	428530	499390
tr|K2MSN4|K2MSN4_TRYCR	tr|K2MSN4|K2MSN4_TRYCR	1	1	1	>tr|K2MSN4|K2MSN4_TRYCR Uncharacterized protein OS=Trypanosoma cruzi marinkellei GN=MOQ_007596 PE=4 SV=1	1	1	1	1	1	1	1	1	1	1	1	1	1	1	1	1	1.6	1.6	1.6	78.228	709	709	1	4	1	-2	By MS/MS	By matching	By matching	By matching	1.6	1.6	1.6	1.6	153920000	47513000	43623000	34318000	28461000	4397600	1357500	1246400	980520	813170
tr|K2MSY6|K2MSY6_TRYCR;tr|Q4D2L8|Q4D2L8_TRYCC;tr|K4DU63|K4DU63_TRYCR;tr|V5BA78|V5BA78_TRYCR;tr|Q4DS45|Q4DS45_TRYCC	tr|K2MSY6|K2MSY6_TRYCR;tr|Q4D2L8|Q4D2L8_TRYCC;tr|K4DU63|K4DU63_TRYCR;tr|V5BA78|V5BA78_TRYCR;tr|Q4DS45|Q4DS45_TRYCC	1;1;1;1;1	1;1;1;1;1	1;1;1;1;1	>tr|K2MSY6|K2MSY6_TRYCR Uncharacterized protein OS=Trypanosoma cruzi marinkellei GN=MOQ_006042 PE=4 SV=1;>tr|Q4D2L8|Q4D2L8_TRYCC Uncharacterized protein (Fragment) OS=Trypanosoma cruzi (strain CL Brener) GN=Tc00.1047053511435.10 PE=4 SV=1;>tr|K4DU63|K4DU63	5	1	1	1	1	1	1	1	1	1	1	1	1	1	1	1	1	1	1	76.466	696	696;1125;1137;1330;1331	1	4	1	-2	By MS/MS	By matching	By matching	By matching	1	1	1	1	147790000	64187000	33473000	27471000	22658000	4478500	1945100	1014300	832460	686620
tr|K2MT28|K2MT28_TRYCR	tr|K2MT28|K2MT28_TRYCR	5	1	1	>tr|K2MT28|K2MT28_TRYCR Uncharacterized protein OS=Trypanosoma cruzi marinkellei GN=MOQ_005985 PE=4 SV=1	1	5	1	1	5	4	4	3	1	1	1	1	1	1	1	1	6.1	0.9	0.9	120.21	1051	1051	1	4	0.0031646	1.9031	By MS/MS	By MS/MS	By MS/MS	By MS/MS	6.1	5.3	4.2	3.4	43872000	13520000	9684200	10232000	10436000	696390	214610	153720	162410	165660
tr|K2MTD0|K2MTD0_TRYCR	tr|K2MTD0|K2MTD0_TRYCR	1	1	1	>tr|K2MTD0|K2MTD0_TRYCR Trans-sialidase, putative (Fragment) OS=Trypanosoma cruzi marinkellei GN=MOQ_007299 PE=4 SV=1	1	1	1	1	1	1	1	1	1	1	1	1	1	1	1	1	6.6	6.6	6.6	36.77	333	333	1	10	0.0087515	1.4458	By MS/MS	By MS/MS	By MS/MS	By MS/MS	6.6	6.6	6.6	6.6	3192600	0	1281400	0	1911100	159630	0	64072	0	95557
tr|K2MTF7|K2MTF7_TRYCR	tr|K2MTF7|K2MTF7_TRYCR	13	2	1	>tr|K2MTF7|K2MTF7_TRYCR Glutamate dehydrogenase, putative OS=Trypanosoma cruzi marinkellei GN=MOQ_005811 PE=4 SV=1	1	13	2	1	12	12	12	12	1	1	2	2	0	1	1	1	12.6	2.7	1.3	112.86	999	999	1	6	0	3.466	By MS/MS	By MS/MS	By MS/MS	By MS/MS	11.3	11.2	11.9	11.9	40230000	10270000	5909200	14570000	9481700	745000	190180	109430	269810	175590
tr|K2MUF6|K2MUF6_TRYCR	tr|K2MUF6|K2MUF6_TRYCR	1	1	1	>tr|K2MUF6|K2MUF6_TRYCR Methyltransferase, putative OS=Trypanosoma cruzi marinkellei GN=MOQ_000877 PE=4 SV=1	1	1	1	1	0	0	0	1	0	0	0	1	0	0	0	1	1.4	1.4	1.4	78.796	706	706	1	1	1	-2	By matching	By matching	By matching	By MS/MS	0	0	0	1.4	21617000	0	0	0	21617000	675530	0	0	0	675530
tr|K2MUP5|K2MUP5_TRYCR;tr|Q4CU56|Q4CU56_TRYCC;tr|V5BI39|V5BI39_TRYCR;tr|Q4DVC7|Q4DVC7_TRYCC;tr|K4DTH4|K4DTH4_TRYCR	tr|K2MUP5|K2MUP5_TRYCR;tr|Q4CU56|Q4CU56_TRYCC;tr|V5BI39|V5BI39_TRYCR;tr|Q4DVC7|Q4DVC7_TRYCC;tr|K4DTH4|K4DTH4_TRYCR	1;1;1;1;1	1;1;1;1;1	1;1;1;1;1	>tr|K2MUP5|K2MUP5_TRYCR Coatomer delta subunit, putative OS=Trypanosoma cruzi marinkellei GN=MOQ_010252 PE=4 SV=1;>tr|Q4CU56|Q4CU56_TRYCC Coatomer delta subunit, putative (Fragment) OS=Trypanosoma cruzi (strain CL Brener) GN=Tc00.1047053503581.39 PE=4 SV=1	5	1	1	1	1	1	1	1	1	1	1	1	1	1	1	1	7.2	7.2	7.2	26.081	236	236;337;539;539;539	1	4	0	3.8806	By MS/MS	By MS/MS	By MS/MS	By MS/MS	7.2	7.2	7.2	7.2	33939000	6983900	10416000	9487200	7051700	2828200	581990	868010	790600	587640
tr|K2MUW9|K2MUW9_TRYCR;tr|K2MR09|K2MR09_TRYCR	tr|K2MUW9|K2MUW9_TRYCR;tr|K2MR09|K2MR09_TRYCR	1;1	1;1	1;1	>tr|K2MUW9|K2MUW9_TRYCR Trans-sialidase, putative (Fragment) OS=Trypanosoma cruzi marinkellei GN=MOQ_006705 PE=4 SV=1;>tr|K2MR09|K2MR09_TRYCR Trans-sialidase, putative (Fragment) OS=Trypanosoma cruzi marinkellei GN=MOQ_006704 PE=4 SV=1	2	1	1	1	1	1	1	1	1	1	1	1	1	1	1	1	2	2	2	66.604	611	611;1363	1	4	0	3.3837	By MS/MS	By MS/MS	By MS/MS	By matching	2	2	2	2	37341000	10358000	9174700	10964000	6844300	1383000	383640	339800	406070	253490
tr|K2MV83|K2MV83_TRYCR	tr|K2MV83|K2MV83_TRYCR	5	1	1	>tr|K2MV83|K2MV83_TRYCR Glucosamine-fructose-6-phosphate aminotransferase, putative OS=Trypanosoma cruzi marinkellei GN=MOQ_000680 PE=4 SV=1	1	5	1	1	5	3	3	3	1	1	1	1	1	1	1	1	9.1	2.7	2.7	75.965	693	693	1	4	0.0037198	1.7607	By matching	By MS/MS	By matching	By matching	9.1	6.2	6.2	6.2	42494000	12832000	10445000	7278100	11939000	1180400	356440	290140	202170	331630
tr|K2MVM5|K2MVM5_TRYCR	tr|K2MVM5|K2MVM5_TRYCR	4	1	1	>tr|K2MVM5|K2MVM5_TRYCR 2-oxoisovalerate dehydrogenase beta subunit, mitochondrial, putative OS=Trypanosoma cruzi marinkellei GN=MOQ_005059 PE=4 SV=1	1	4	1	1	3	4	3	4	1	1	0	1	1	1	0	1	15.6	6.6	6.6	37.812	347	347	1	3	1	-2	By matching	By MS/MS	By matching	By MS/MS	13.3	15.6	8.9	15.6	31881000	11263000	14478000	0	6139100	1992500	703950	904900	0	383690
tr|K2MVY2|K2MVY2_TRYCR;tr|V5BM16|V5BM16_TRYCR;tr|K4DXV7|K4DXV7_TRYCR;tr|Q4E5H3|Q4E5H3_TRYCC	tr|K2MVY2|K2MVY2_TRYCR;tr|V5BM16|V5BM16_TRYCR;tr|K4DXV7|K4DXV7_TRYCR;tr|Q4E5H3|Q4E5H3_TRYCC	2;2;2;2	2;2;2;2	2;2;2;2	>tr|K2MVY2|K2MVY2_TRYCR RNA-binding protein, putative OS=Trypanosoma cruzi marinkellei GN=MOQ_004895 PE=4 SV=1;>tr|V5BM16|V5BM16_TRYCR RNA-binding protein OS=Trypanosoma cruzi Dm28c GN=TCDM_02352 PE=4 SV=1;>tr|K4DXV7|K4DXV7_TRYCR RNA-binding protein, putat	4	2	2	2	2	2	1	2	2	2	1	2	2	2	1	2	5.6	5.6	5.6	36.725	340	340;382;382;383	1	7	0	4.3304	By MS/MS	By MS/MS	By MS/MS	By MS/MS	5.6	5.6	3.2	5.6	118090000	37812000	37826000	15225000	27223000	9083600	2908600	2909700	1171200	2094100
tr|K2MW74|K2MW74_TRYCR	tr|K2MW74|K2MW74_TRYCR	2	1	1	>tr|K2MW74|K2MW74_TRYCR Cysteine peptidase C (CPC), putative OS=Trypanosoma cruzi marinkellei GN=MOQ_000283 PE=3 SV=1	1	2	1	1	2	2	2	2	1	1	1	1	1	1	1	1	6.6	4.2	4.2	36.773	333	333	1	4	0	7.376	By MS/MS	By MS/MS	By MS/MS	By MS/MS	6.6	6.6	6.6	6.6	220980000	73276000	46107000	48732000	52863000	18415000	6106400	3842300	4061000	4405200
tr|K2MW86|K2MW86_TRYCR;tr|Q4DCC9|Q4DCC9_TRYCC;tr|Q4DYK9|Q4DYK9_TRYCC;tr|V5BSA9|V5BSA9_TRYCR;tr|K4DWY9|K4DWY9_TRYCR	tr|K2MW86|K2MW86_TRYCR;tr|Q4DCC9|Q4DCC9_TRYCC;tr|Q4DYK9|Q4DYK9_TRYCC;tr|V5BSA9|V5BSA9_TRYCR;tr|K4DWY9|K4DWY9_TRYCR	2;2;2;1;1	2;2;2;1;1	2;2;2;1;1	>tr|K2MW86|K2MW86_TRYCR Sarcoplasmic reticulum glycoprotein, putative,sarcalumenin, putative OS=Trypanosoma cruzi marinkellei GN=MOQ_004773 PE=4 SV=1;>tr|Q4DCC9|Q4DCC9_TRYCC Sarcoplasmic reticulum glycoprotein, putative OS=Trypanosoma cruzi (strain CL Bren	5	2	2	2	2	2	1	2	2	2	1	2	2	2	1	2	5.6	5.6	5.6	60.886	532	532;533;610;526;526	1	7	0	3.211	By matching	By matching	By matching	By MS/MS	5.6	5.6	2.6	5.6	50621000	16288000	11295000	10249000	12789000	2024800	651540	451810	409950	511540
tr|K2MWI9|K2MWI9_TRYCR	tr|K2MWI9|K2MWI9_TRYCR	1	1	1	>tr|K2MWI9|K2MWI9_TRYCR Uncharacterized protein OS=Trypanosoma cruzi marinkellei GN=MOQ_009548 PE=4 SV=1	1	1	1	1	0	1	0	0	0	1	0	0	0	1	0	0	0.6	0.6	0.6	186.41	1668	1668	1	1	0.0048751	1.6951	By matching	By MS/MS	By matching	By matching	0	0.6	0	0	0	0	0	0	0	0	0	0	0	0
tr|K2MWQ3|K2MWQ3_TRYCR	tr|K2MWQ3|K2MWQ3_TRYCR	1	1	1	>tr|K2MWQ3|K2MWQ3_TRYCR Uncharacterized protein OS=Trypanosoma cruzi marinkellei GN=MOQ_006031 PE=4 SV=1	1	1	1	1	1	1	1	1	1	1	1	1	1	1	1	1	2.1	2.1	2.1	47.03	429	429	1	4	1	-2	By matching	By matching	By matching	By MS/MS	2.1	2.1	2.1	2.1	23230000	7261000	7528000	3015400	5425300	1222600	382160	396210	158700	285540
tr|K2MWX6|K2MWX6_TRYCR;tr|V5AY67|V5AY67_TRYCR;tr|Q4DE31|Q4DE31_TRYCC;tr|Q4CUP1|Q4CUP1_TRYCC;tr|K4DUG6|K4DUG6_TRYCR	tr|K2MWX6|K2MWX6_TRYCR;tr|V5AY67|V5AY67_TRYCR;tr|Q4DE31|Q4DE31_TRYCC;tr|Q4CUP1|Q4CUP1_TRYCC;tr|K4DUG6|K4DUG6_TRYCR	1;1;1;1;1	1;1;1;1;1	1;1;1;1;1	>tr|K2MWX6|K2MWX6_TRYCR Fructose-1,6-bisphosphatase, cytosolic, putative OS=Trypanosoma cruzi marinkellei GN=MOQ_005929 PE=3 SV=1;>tr|V5AY67|V5AY67_TRYCR Fructose-1,6-bisphosphatase OS=Trypanosoma cruzi Dm28c GN=TCDM_05648 PE=3 SV=1;>tr|Q4DE31|Q4DE31_TRYCC	5	1	1	1	1	1	1	1	1	1	1	1	1	1	1	1	3	3	3	36.187	329	329;344;344;344;344	1	4	0.0037477	1.8052	By MS/MS	By MS/MS	By MS/MS	By MS/MS	3	3	3	3	83114000	26722000	25011000	14322000	17060000	6926200	2226800	2084300	1193500	1421600
tr|K2MXC9|K2MXC9_TRYCR;tr|V5BCU3|V5BCU3_TRYCR;tr|K4DXV6|K4DXV6_TRYCR;tr|Q4E4R6|Q4E4R6_TRYCC	tr|K2MXC9|K2MXC9_TRYCR;tr|V5BCU3|V5BCU3_TRYCR;tr|K4DXV6|K4DXV6_TRYCR;tr|Q4E4R6|Q4E4R6_TRYCC	1;1;1;1	1;1;1;1	1;1;1;1	>tr|K2MXC9|K2MXC9_TRYCR Proteasome subunit beta type OS=Trypanosoma cruzi marinkellei GN=MOQ_004398 PE=3 SV=1;>tr|V5BCU3|V5BCU3_TRYCR Proteasome subunit beta type OS=Trypanosoma cruzi Dm28c GN=TCDM_00108 PE=3 SV=1;>tr|K4DXV6|K4DXV6_TRYCR Proteasome subunit	4	1	1	1	1	1	1	1	1	1	1	1	1	1	1	1	4.3	4.3	4.3	27.717	255	255;292;292;302	1	4	0.00067889	2.3876	By MS/MS	By MS/MS	By MS/MS	By MS/MS	4.3	4.3	4.3	4.3	206310000	57739000	57329000	42412000	48834000	15870000	4441500	4409900	3262500	3756500
tr|K2MXE4|K2MXE4_TRYCR;tr|M4H271|M4H271_TRYCR;tr|Q8T2Y6|Q8T2Y6_TRYCR;tr|Q4E0K0|Q4E0K0_TRYCC;tr|Q4DW06|Q4DW06_TRYCC;tr|K4DV31|K4DV31_TRYCR	tr|K2MXE4|K2MXE4_TRYCR;tr|M4H271|M4H271_TRYCR;tr|Q8T2Y6|Q8T2Y6_TRYCR;tr|Q4E0K0|Q4E0K0_TRYCC;tr|Q4DW06|Q4DW06_TRYCC;tr|K4DV31|K4DV31_TRYCR	2;2;2;2;2;2	2;2;2;2;2;2	2;2;2;2;2;2	>tr|K2MXE4|K2MXE4_TRYCR Hydroxyacylglutathione hydrolase, putative,glyoxalase II, putative OS=Trypanosoma cruzi marinkellei GN=MOQ_005730 PE=4 SV=1;>tr|M4H271|M4H271_TRYCR Putative hydroxyacylglutathione hydrolase (Fragment) OS=Trypanosoma cruzi PE=4 SV=1;	6	2	2	2	2	2	2	2	2	2	2	2	2	2	2	2	10.2	10.2	10.2	32.675	294	294;295;299;299;299;299	1	8	0	5.5239	By matching	By MS/MS	By MS/MS	By MS/MS	10.2	10.2	10.2	10.2	66587000	17068000	13910000	17825000	17784000	5122100	1312900	1070000	1371200	1368000
tr|K2MXT6|K2MXT6_TRYCR;tr|K2NN13|K2NN13_TRYCR;tr|Q4E2W6|Q4E2W6_TRYCC;tr|Q9BMP1|Q9BMP1_TRYCR;tr|Q4D169|Q4D169_TRYCC;tr|Q4D167|Q4D167_TRYCC;tr|Q4E2W4|Q4E2W4_TRYCC;tr|K4DP84|K4DP84_TRYCR;tr|K4EA58|K4EA58_TRYCR	tr|K2MXT6|K2MXT6_TRYCR;tr|K2NN13|K2NN13_TRYCR;tr|Q4E2W6|Q4E2W6_TRYCC;tr|Q9BMP1|Q9BMP1_TRYCR;tr|Q4D169|Q4D169_TRYCC;tr|Q4D167|Q4D167_TRYCC;tr|Q4E2W4|Q4E2W4_TRYCC;tr|K4DP84|K4DP84_TRYCR	5;5;5;5;5;5;5;4;1	5;5;5;5;5;5;5;4;1	5;5;5;5;5;5;5;4;1	>tr|K2MXT6|K2MXT6_TRYCR 60S ribosomal protein L19, putative (Fragment) OS=Trypanosoma cruzi marinkellei GN=MOQ_009167 PE=3 SV=1;>tr|K2NN13|K2NN13_TRYCR 60S ribosomal protein L19, putative OS=Trypanosoma cruzi marinkellei GN=MOQ_000626 PE=3 SV=1;>tr|Q4E2W6|	9	5	5	5	4	4	4	5	4	4	4	5	4	4	4	5	20.2	20.2	20.2	26.14	223	223;287;343;356;356;357;372;258;127	1	19	0	67.7	By MS/MS	By MS/MS	By MS/MS	By MS/MS	20.2	20.2	20.2	20.2	2386800000	707810000	590560000	557420000	530970000	397790000	117970000	98427000	92903000	88496000
tr|K2MXT9|K2MXT9_TRYCR;tr|Q4DV00|Q4DV00_TRYCC;tr|Q4DN45|Q4DN45_TRYCC;tr|K4DYL1|K4DYL1_TRYCR	tr|K2MXT9|K2MXT9_TRYCR;tr|Q4DV00|Q4DV00_TRYCC;tr|Q4DN45|Q4DN45_TRYCC;tr|K4DYL1|K4DYL1_TRYCR	1;1;1;1	1;1;1;1	1;1;1;1	>tr|K2MXT9|K2MXT9_TRYCR Uncharacterized protein OS=Trypanosoma cruzi marinkellei GN=MOQ_004215 PE=4 SV=1;>tr|Q4DV00|Q4DV00_TRYCC Uncharacterized protein OS=Trypanosoma cruzi (strain CL Brener) GN=Tc00.1047053506811.170 PE=4 SV=1;>tr|Q4DN45|Q4DN45_TRYCC Unc	4	1	1	1	0	0	1	0	0	0	1	0	0	0	1	0	1.8	1.8	1.8	93.59	837	837;839;839;839	1	1	0	2.4287	By matching	By matching	By MS/MS	By matching	0	0	1.8	0	13320000	0	0	13320000	0	360010	0	0	360010	0
tr|K2MYD2|K2MYD2_TRYCR	tr|K2MYD2|K2MYD2_TRYCR	1	1	1	>tr|K2MYD2|K2MYD2_TRYCR Uncharacterized protein OS=Trypanosoma cruzi marinkellei GN=MOQ_004093 PE=4 SV=1	1	1	1	1	1	1	0	1	1	1	0	1	1	1	0	1	1.1	1.1	1.1	111.91	1021	1021	1	3	0.0082305	1.4821	By MS/MS	By MS/MS	By matching	By MS/MS	1.1	1.1	0	1.1	1512500000	617990000	516180000	0	378310000	36011000	14714000	12290000	0	9007400
tr|K2MYJ7|K2MYJ7_TRYCR;tr|K4DT02|K4DT02_TRYCR;tr|V5AS97|V5AS97_TRYCR;tr|Q4D9H1|Q4D9H1_TRYCC;tr|Q4DPQ5|Q4DPQ5_TRYCC	tr|K2MYJ7|K2MYJ7_TRYCR;tr|K4DT02|K4DT02_TRYCR;tr|V5AS97|V5AS97_TRYCR;tr|Q4D9H1|Q4D9H1_TRYCC;tr|Q4DPQ5|Q4DPQ5_TRYCC	1;1;1;1;1	1;1;1;1;1	1;1;1;1;1	>tr|K2MYJ7|K2MYJ7_TRYCR Uncharacterized protein OS=Trypanosoma cruzi marinkellei GN=MOQ_004035 PE=4 SV=1;>tr|K4DT02|K4DT02_TRYCR Uncharacterized protein OS=Trypanosoma cruzi GN=TCSYLVIO_007513 PE=4 SV=1;>tr|V5AS97|V5AS97_TRYCR Uncharacterized protein OS=Tr	5	1	1	1	1	1	1	1	1	1	1	1	1	1	1	1	2	2	2	61.407	547	547;584;613;690;767	1	4	0.0043077	1.7427	By MS/MS	By MS/MS	By MS/MS	By MS/MS	2	2	2	2	46578000	12150000	10244000	14873000	9310800	1663500	433920	365870	531180	332530
tr|K2MYS3|K2MYS3_TRYCR;tr|K2M2V1|K2M2V1_TRYCR;tr|Q4CLQ7|Q4CLQ7_TRYCC;tr|Q4DA30|Q4DA30_TRYCC;tr|Q4CN47|Q4CN47_TRYCC;tr|V5BFV8|V5BFV8_TRYCR;tr|K4E887|K4E887_TRYCR;tr|K4DKL2|K4DKL2_TRYCR;tr|K4EAI7|K4EAI7_TRYCR;tr|Q4CNQ7|Q4CNQ7_TRYCC	tr|K2MYS3|K2MYS3_TRYCR;tr|K2M2V1|K2M2V1_TRYCR;tr|Q4CLQ7|Q4CLQ7_TRYCC;tr|Q4DA30|Q4DA30_TRYCC;tr|Q4CN47|Q4CN47_TRYCC;tr|V5BFV8|V5BFV8_TRYCR;tr|K4E887|K4E887_TRYCR;tr|K4DKL2|K4DKL2_TRYCR;tr|K4EAI7|K4EAI7_TRYCR;tr|Q4CNQ7|Q4CNQ7_TRYCC	2;2;2;2;2;2;1;1;1;1	2;2;2;2;2;2;1;1;1;1	2;2;2;2;2;2;1;1;1;1	>tr|K2MYS3|K2MYS3_TRYCR Uncharacterized protein (Fragment) OS=Trypanosoma cruzi marinkellei GN=MOQ_008788 PE=4 SV=1;>tr|K2M2V1|K2M2V1_TRYCR Uncharacterized protein OS=Trypanosoma cruzi marinkellei GN=MOQ_006915 PE=4 SV=1;>tr|Q4CLQ7|Q4CLQ7_TRYCC Uncharacter	10	2	2	2	2	2	2	2	2	2	2	2	2	2	2	2	8.3	8.3	8.3	30.399	276	276;303;583;605;605;670;180;184;248;605	1	10	0	13.485	By MS/MS	By MS/MS	By MS/MS	By MS/MS	8.3	8.3	8.3	8.3	374120000	102600000	111290000	87193000	73037000	53446000	14658000	15898000	12456000	10434000
tr|K2MZ24|K2MZ24_TRYCR;tr|K4DNW4|K4DNW4_TRYCR;tr|Q4D6Z0|Q4D6Z0_TRYCC	tr|K2MZ24|K2MZ24_TRYCR;tr|K4DNW4|K4DNW4_TRYCR;tr|Q4D6Z0|Q4D6Z0_TRYCC	1;1;1	1;1;1	1;1;1	>tr|K2MZ24|K2MZ24_TRYCR Uncharacterized protein OS=Trypanosoma cruzi marinkellei GN=MOQ_005148 PE=4 SV=1;>tr|K4DNW4|K4DNW4_TRYCR Uncharacterized protein OS=Trypanosoma cruzi GN=TCSYLVIO_009144 PE=4 SV=1;>tr|Q4D6Z0|Q4D6Z0_TRYCC Uncharacterized protein OS=Tr	3	1	1	1	1	1	1	1	1	1	1	1	1	1	1	1	0.9	0.9	0.9	128.37	1134	1134;1204;1271	1	4	0.0082596	1.4908	By MS/MS	By matching	By matching	By matching	0.9	0.9	0.9	0.9	40091000	15874000	7945100	8088600	8182700	657220	260230	130250	132600	134140
tr|K2MZM6|K2MZM6_TRYCR	tr|K2MZM6|K2MZM6_TRYCR	4	1	1	>tr|K2MZM6|K2MZM6_TRYCR Major vault protein, putative OS=Trypanosoma cruzi marinkellei GN=MOQ_008429 PE=4 SV=1	1	4	1	1	3	4	4	3	1	1	1	1	1	1	1	1	7.2	2.5	2.5	85.755	760	760	1	4	0	30.688	By MS/MS	By MS/MS	By MS/MS	By MS/MS	5.5	7.2	7.2	5.5	47346000	10574000	12135000	12789000	11848000	1183600	264360	303370	319720	296200
tr|K2MZM7|K2MZM7_TRYCR	tr|K2MZM7|K2MZM7_TRYCR	1	1	1	>tr|K2MZM7|K2MZM7_TRYCR Trans-sialidase, putative OS=Trypanosoma cruzi marinkellei GN=MOQ_004947 PE=4 SV=1	1	1	1	1	0	0	1	0	0	0	1	0	0	0	1	0	2.3	2.3	2.3	81.76	747	747	1	1	1	-2	By matching	By matching	By MS/MS	By matching	0	0	2.3	0	0	0	0	0	0	0	0	0	0	0
tr|K2MZR5|K2MZR5_TRYCR;tr|Q4E5H8|Q4E5H8_TRYCC;tr|K4DWL1|K4DWL1_TRYCR;tr|K2M892|K2M892_TRYCR;tr|Q4DB28|Q4DB28_TRYCC;tr|Q4DN74|Q4DN74_TRYCC	tr|K2MZR5|K2MZR5_TRYCR;tr|Q4E5H8|Q4E5H8_TRYCC;tr|K4DWL1|K4DWL1_TRYCR;tr|K2M892|K2M892_TRYCR;tr|Q4DB28|Q4DB28_TRYCC;tr|Q4DN74|Q4DN74_TRYCC	6;6;6;6;6;3	6;6;6;6;6;3	6;6;6;6;6;3	>tr|K2MZR5|K2MZR5_TRYCR Ribosomal protein (Fragment) OS=Trypanosoma cruzi marinkellei GN=MOQ_004900 PE=3 SV=1;>tr|Q4E5H8|Q4E5H8_TRYCC Ribosomal protein OS=Trypanosoma cruzi (strain CL Brener) GN=Tc00.1047053511277.160 PE=3 SV=1;>tr|K4DWL1|K4DWL1_TRYCR Ribo	6	6	6	6	6	6	6	6	6	6	6	6	6	6	6	6	29	29	29	24.096	210	210;214;214;214;220;106	1	37	0	24.018	By MS/MS	By MS/MS	By MS/MS	By MS/MS	29	29	29	29	991610000	312870000	254530000	206320000	217890000	99161000	31287000	25453000	20632000	21789000
tr|K2MZW1|K2MZW1_TRYCR;tr|V5BNE3|V5BNE3_TRYCR;tr|H9M3L9|H9M3L9_TRYCR;tr|H9M3L8|H9M3L8_TRYCR;tr|Q4D7R4|Q4D7R4_TRYCC;tr|Q4D526|Q4D526_TRYCC;tr|K4DK23|K4DK23_TRYCR	tr|K2MZW1|K2MZW1_TRYCR;tr|V5BNE3|V5BNE3_TRYCR;tr|H9M3L9|H9M3L9_TRYCR;tr|H9M3L8|H9M3L8_TRYCR;tr|Q4D7R4|Q4D7R4_TRYCC;tr|Q4D526|Q4D526_TRYCC;tr|K4DK23|K4DK23_TRYCR	3;3;3;3;3;3;2	3;3;3;3;3;3;2	3;3;3;3;3;3;2	>tr|K2MZW1|K2MZW1_TRYCR Glutathione synthetase OS=Trypanosoma cruzi marinkellei GN=MOQ_008351 PE=3 SV=1;>tr|V5BNE3|V5BNE3_TRYCR Glutathione synthetase OS=Trypanosoma cruzi Dm28c GN=TCDM_05422 PE=3 SV=1;>tr|H9M3L9|H9M3L9_TRYCR Glutathione synthetase OS=Tryp	7	3	3	3	3	3	3	3	3	3	3	3	3	3	3	3	8.3	8.3	8.3	58.214	527	527;534;534;534;535;535;534	1	12	0	7.8793	By MS/MS	By MS/MS	By MS/MS	By MS/MS	8.3	8.3	8.3	8.3	118400000	30779000	35722000	29144000	22749000	3946500	1026000	1190700	971480	758310
tr|K2MZY4|K2MZY4_TRYCR;tr|Q4D7V1|Q4D7V1_TRYCC;tr|V5BCQ8|V5BCQ8_TRYCR;tr|K4DLY2|K4DLY2_TRYCR	tr|K2MZY4|K2MZY4_TRYCR;tr|Q4D7V1|Q4D7V1_TRYCC;tr|V5BCQ8|V5BCQ8_TRYCR;tr|K4DLY2|K4DLY2_TRYCR	2;2;2;2	2;2;2;2	2;2;2;2	>tr|K2MZY4|K2MZY4_TRYCR Ubiquitin-protein ligase-like, putative OS=Trypanosoma cruzi marinkellei GN=MOQ_008325 PE=4 SV=1;>tr|Q4D7V1|Q4D7V1_TRYCC Ubiquitin-protein ligase-like, putative OS=Trypanosoma cruzi (strain CL Brener) GN=Tc00.1047053508971.50 PE=4 S	4	2	2	2	1	2	1	0	1	2	1	0	1	2	1	0	0.8	0.8	0.8	455.98	4119	4119;4125;4128;4218	1	4	0	3.8821	By matching	By MS/MS	By MS/MS	By matching	0.4	0.8	0.4	0	8531100	1805000	5422300	1303700	0	44665	9450.5	28389	6825.7	0
tr|K2N0B2|K2N0B2_TRYCR;tr|V5BY65|V5BY65_TRYCR;tr|Q4DHI6|Q4DHI6_TRYCC;tr|Q4DA32|Q4DA32_TRYCC;tr|K4DMK8|K4DMK8_TRYCR	tr|K2N0B2|K2N0B2_TRYCR;tr|V5BY65|V5BY65_TRYCR;tr|Q4DHI6|Q4DHI6_TRYCC;tr|Q4DA32|Q4DA32_TRYCC;tr|K4DMK8|K4DMK8_TRYCR	2;1;1;1;1	2;1;1;1;1	2;1;1;1;1	>tr|K2N0B2|K2N0B2_TRYCR Uncharacterized protein OS=Trypanosoma cruzi marinkellei GN=MOQ_008233 PE=4 SV=1;>tr|V5BY65|V5BY65_TRYCR Uncharacterized protein OS=Trypanosoma cruzi Dm28c GN=TCDM_01749 PE=4 SV=1;>tr|Q4DHI6|Q4DHI6_TRYCC Uncharacterized protein OS=T	5	2	2	2	1	2	2	0	1	2	2	0	1	2	2	0	1.1	1.1	1.1	239.81	2192	2192;927;2184;2184;2184	1	5	0	4.8935	By MS/MS	By MS/MS	By MS/MS	By matching	0.6	1.1	1.1	0	48844000	3099000	9233000	36512000	0	588480	37337	111240	439900	0
tr|K2N0F3|K2N0F3_TRYCR;tr|V5BNW8|V5BNW8_TRYCR;tr|Q4DPH7|Q4DPH7_TRYCC;tr|Q4CT98|Q4CT98_TRYCC	tr|K2N0F3|K2N0F3_TRYCR;tr|V5BNW8|V5BNW8_TRYCR;tr|Q4DPH7|Q4DPH7_TRYCC;tr|Q4CT98|Q4CT98_TRYCC	2;2;2;1	2;2;2;1	2;2;2;1	>tr|K2N0F3|K2N0F3_TRYCR Uncharacterized protein OS=Trypanosoma cruzi marinkellei GN=MOQ_008208 PE=4 SV=1;>tr|V5BNW8|V5BNW8_TRYCR Uncharacterized protein OS=Trypanosoma cruzi Dm28c GN=TCDM_01781 PE=4 SV=1;>tr|Q4DPH7|Q4DPH7_TRYCC Uncharacterized protein OS=T	4	2	2	2	2	2	1	2	2	2	1	2	2	2	1	2	5.5	5.5	5.5	48.85	436	436;441;550;275	1	7	0	6.6096	By MS/MS	By MS/MS	By MS/MS	By MS/MS	5.5	5.5	2.8	5.5	137840000	56299000	46197000	0	35349000	5993200	2447800	2008500	0	1536900
tr|K2N0K4|K2N0K4_TRYCR;sp|Q4E657|PFKA_TRYCC;tr|K4E1M0|K4E1M0_TRYCR;tr|V5DTU9|V5DTU9_TRYCR	tr|K2N0K4|K2N0K4_TRYCR;sp|Q4E657|PFKA_TRYCC;tr|K4E1M0|K4E1M0_TRYCR;tr|V5DTU9|V5DTU9_TRYCR	6;6;5;5	6;6;5;5	6;6;5;5	>tr|K2N0K4|K2N0K4_TRYCR ATP-dependent 6-phosphofructokinase OS=Trypanosoma cruzi marinkellei GN=pfk PE=3 SV=1;>sp|Q4E657|PFKA_TRYCC ATP-dependent 6-phosphofructokinase OS=Trypanosoma cruzi (strain CL Brener) GN=pfk PE=1 SV=1;>tr|K4E1M0|K4E1M0_TRYCR ATP-dep	4	6	6	6	6	5	5	6	6	5	5	6	6	5	5	6	16.5	16.5	16.5	53.528	485	485;485;485;560	1	25	0	23.535	By MS/MS	By MS/MS	By MS/MS	By MS/MS	16.5	14.8	14.6	16.5	802100000	250950000	186170000	168860000	196110000	34874000	10911000	8094400	7341900	8526700
tr|K2N1J7|K2N1J7_TRYCR	tr|K2N1J7|K2N1J7_TRYCR	5	1	0	>tr|K2N1J7|K2N1J7_TRYCR Glycyl-tRNA synthetase, putative OS=Trypanosoma cruzi marinkellei GN=MOQ_007830 PE=3 SV=1	1	5	1	0	3	4	4	4	0	0	0	1	0	0	0	0	9.5	1.9	0	70.016	623	623	1	1	0.003736	1.7818	By matching	By matching	By matching	By MS/MS	6.1	7.5	7.5	8	0	0	0	0	0	0	0	0	0	0
tr|K2N279|K2N279_TRYCR;tr|K2N4Z4|K2N4Z4_TRYCR;tr|K2NB20|K2NB20_TRYCR;tr|K2MUN5|K2MUN5_TRYCR	tr|K2N279|K2N279_TRYCR	32;12;4;2	13;3;4;0	4;1;1;0	>tr|K2N279|K2N279_TRYCR Calpain-like cysteine peptidase (Fragment) OS=Trypanosoma cruzi marinkellei GN=MOQ_004098 PE=4 SV=1	4	32	13	4	27	26	25	27	11	11	10	11	3	3	4	3	9.8	4.4	1.6	559.02	4918	4918;1784;527;643	1	51	0	48.464	By MS/MS	By MS/MS	By MS/MS	By MS/MS	8	7.7	7.9	8.1	583850000	159040000	162110000	113450000	149250000	2335400	636160	648450	453780	597000
tr|K2N290|K2N290_TRYCR	tr|K2N290|K2N290_TRYCR	1	1	1	>tr|K2N290|K2N290_TRYCR Uncharacterized protein OS=Trypanosoma cruzi marinkellei GN=MOQ_007595 PE=4 SV=1	1	1	1	1	0	0	1	0	0	0	1	0	0	0	1	0	1.4	1.4	1.4	110.92	983	983	1	1	1	-2	By matching	By matching	By MS/MS	By matching	0	0	1.4	0	77206000	0	0	77206000	0	1429700	0	0	1429700	0
tr|K2N2I2|K2N2I2_TRYCR	tr|K2N2I2|K2N2I2_TRYCR	1	1	1	>tr|K2N2I2|K2N2I2_TRYCR Thioredoxin-like protein, putative OS=Trypanosoma cruzi marinkellei GN=MOQ_004018 PE=4 SV=1	1	1	1	1	0	1	0	0	0	1	0	0	0	1	0	0	7.2	7.2	7.2	25.159	223	223	1	1	1	-2	By matching	By MS/MS	By matching	By matching	0	7.2	0	0	0	0	0	0	0	0	0	0	0	0
tr|K2N513|K2N513_TRYCR;tr|V5DI43|V5DI43_TRYCR;tr|K4E1Z8|K4E1Z8_TRYCR;tr|Q4CMS1|Q4CMS1_TRYCC	tr|K2N513|K2N513_TRYCR;tr|V5DI43|V5DI43_TRYCR;tr|K4E1Z8|K4E1Z8_TRYCR;tr|Q4CMS1|Q4CMS1_TRYCC	2;2;2;1	2;2;2;1	2;2;2;1	>tr|K2N513|K2N513_TRYCR Uncharacterized protein OS=Trypanosoma cruzi marinkellei GN=MOQ_003085 PE=4 SV=1;>tr|V5DI43|V5DI43_TRYCR Uncharacterized protein OS=Trypanosoma cruzi Dm28c GN=TCDM_04282 PE=4 SV=1;>tr|K4E1Z8|K4E1Z8_TRYCR Uncharacterized protein OS=T	4	2	2	2	1	2	2	2	1	2	2	2	1	2	2	2	5.4	5.4	5.4	70.338	626	626;633;633;215	1	7	0	5.1706	By MS/MS	By MS/MS	By MS/MS	By MS/MS	2.2	5.4	5.4	5.4	25808000	6523900	7344000	5433300	6506500	716880	181220	204000	150930	180740
tr|K2N6X5|K2N6X5_TRYCR;tr|V5DMR8|V5DMR8_TRYCR;tr|K4E4B6|K4E4B6_TRYCR;tr|Q4D9X2|Q4D9X2_TRYCC	tr|K2N6X5|K2N6X5_TRYCR;tr|V5DMR8|V5DMR8_TRYCR;tr|K4E4B6|K4E4B6_TRYCR	3;2;2;1	3;2;2;1	3;2;2;1	>tr|K2N6X5|K2N6X5_TRYCR Coatomer subunit alpha OS=Trypanosoma cruzi marinkellei GN=MOQ_002447 PE=4 SV=1;>tr|V5DMR8|V5DMR8_TRYCR Coatomer subunit alpha OS=Trypanosoma cruzi Dm28c GN=TCDM_02435 PE=4 SV=1;>tr|K4E4B6|K4E4B6_TRYCR Coatomer subunit alpha OS=Tryp	4	3	3	3	1	0	3	2	1	0	3	2	1	0	3	2	4	4	4	137.62	1214	1214;1193;1193;277	1	6	0	4.5517	By matching	By matching	By MS/MS	By MS/MS	1.1	0	4	2.8	52998000	15243000	0	18555000	19200000	791010	227510	0	276940	286570
tr|K2N6Z1|K2N6Z1_TRYCR;tr|O60996|O60996_TRYCR	tr|K2N6Z1|K2N6Z1_TRYCR;tr|O60996|O60996_TRYCR	19;13	1;0	0;0	>tr|K2N6Z1|K2N6Z1_TRYCR Glutamate dehydrogenase OS=Trypanosoma cruzi marinkellei GN=MOQ_002429 PE=3 SV=1;>tr|O60996|O60996_TRYCR Glutamate dehydrogenase OS=Trypanosoma cruzi PE=3 SV=1	2	19	1	0	18	17	16	18	1	0	0	0	0	0	0	0	47.2	3.8	0	48.821	447	447;446	1	1	0	8.4713	By MS/MS	By matching	By matching	By matching	47	43.2	43.2	43.4	18085000	18085000	0	0	0	602820	602820	0	0	0
tr|K2NAL9|K2NAL9_TRYCR	tr|K2NAL9|K2NAL9_TRYCR	1	1	1	>tr|K2NAL9|K2NAL9_TRYCR Uncharacterized protein OS=Trypanosoma cruzi marinkellei GN=MOQ_004232 PE=4 SV=1	1	1	1	1	1	1	1	1	1	1	1	1	1	1	1	1	2	2	2	50.473	446	446	1	4	0.004878	1.6978	By MS/MS	By matching	By MS/MS	By MS/MS	2	2	2	2	283860000	76251000	83087000	60983000	63539000	13517000	3631000	3956500	2903900	3025700
tr|K2NB84|K2NB84_TRYCR;tr|Q4D5K4|Q4D5K4_TRYCC;tr|K4DZP4|K4DZP4_TRYCR;tr|V5BMI4|V5BMI4_TRYCR	tr|K2NB84|K2NB84_TRYCR;tr|Q4D5K4|Q4D5K4_TRYCC;tr|K4DZP4|K4DZP4_TRYCR;tr|V5BMI4|V5BMI4_TRYCR	2;1;1;1	2;1;1;1	2;1;1;1	>tr|K2NB84|K2NB84_TRYCR Uncharacterized protein OS=Trypanosoma cruzi marinkellei GN=MOQ_004044 PE=4 SV=1;>tr|Q4D5K4|Q4D5K4_TRYCC Uncharacterized protein (Fragment) OS=Trypanosoma cruzi (strain CL Brener) GN=Tc00.1047053511527.9 PE=4 SV=1;>tr|K4DZP4|K4DZP4_	4	2	2	2	2	2	1	1	2	2	1	1	2	2	1	1	0.5	0.5	0.5	458.76	4134	4134;1594;4134;4214	1	6	0.00066313	2.203	By MS/MS	By MS/MS	By MS/MS	By MS/MS	0.5	0.5	0.2	0.2	60234000	21177000	13626000	13439000	11991000	299670	105360	67791	66861	59659
tr|K2NBJ9|K2NBJ9_TRYCR;tr|K4DNK1|K4DNK1_TRYCR;tr|K2MYV2|K2MYV2_TRYCR;tr|Q4CQU4|Q4CQU4_TRYCC	tr|K2NBJ9|K2NBJ9_TRYCR;tr|K4DNK1|K4DNK1_TRYCR;tr|K2MYV2|K2MYV2_TRYCR;tr|Q4CQU4|Q4CQU4_TRYCC	4;3;3;2	4;3;3;2	0;0;0;0	>tr|K2NBJ9|K2NBJ9_TRYCR Oligosaccharyl transferase subunit, putative OS=Trypanosoma cruzi marinkellei GN=MOQ_003886 PE=4 SV=1;>tr|K4DNK1|K4DNK1_TRYCR Oligosaccharyl transferase subunit, putative (Fragment) OS=Trypanosoma cruzi GN=TCSYLVIO_009250 PE=4 SV=1;	4	4	4	0	4	3	4	3	4	3	4	3	0	0	0	0	6.1	6.1	0	90.915	798	798;241;546;166	1	22	0	24.204	By MS/MS	By MS/MS	By MS/MS	By MS/MS	6.1	6	6.1	6.1	401980000	128010000	121730000	115610000	36623000	11485000	3657500	3478100	3303100	1046400
tr|K2NCM1|K2NCM1_TRYCR	tr|K2NCM1|K2NCM1_TRYCR	1	1	1	>tr|K2NCM1|K2NCM1_TRYCR Uncharacterized protein OS=Trypanosoma cruzi marinkellei GN=MOQ_009480 PE=4 SV=1	1	1	1	1	1	1	1	1	1	1	1	1	1	1	1	1	2.2	2.2	2.2	91.57	809	809	1	4	1	-2	By MS/MS	By matching	By matching	By matching	2.2	2.2	2.2	2.2	92354000	30339000	17682000	22713000	21620000	2368100	777930	453380	582390	554370
tr|K2NCQ2|K2NCQ2_TRYCR;tr|V5DLI8|V5DLI8_TRYCR;tr|Q4DRZ0|Q4DRZ0_TRYCC;tr|K4E196|K4E196_TRYCR	tr|K2NCQ2|K2NCQ2_TRYCR;tr|V5DLI8|V5DLI8_TRYCR;tr|Q4DRZ0|Q4DRZ0_TRYCC;tr|K4E196|K4E196_TRYCR	1;1;1;1	1;1;1;1	1;1;1;1	>tr|K2NCQ2|K2NCQ2_TRYCR Uncharacterized protein OS=Trypanosoma cruzi marinkellei GN=MOQ_003533 PE=4 SV=1;>tr|V5DLI8|V5DLI8_TRYCR Uncharacterized protein OS=Trypanosoma cruzi Dm28c GN=TCDM_02857 PE=4 SV=1;>tr|Q4DRZ0|Q4DRZ0_TRYCC Uncharacterized protein OS=T	4	1	1	1	1	1	1	1	1	1	1	1	1	1	1	1	3.6	3.6	3.6	33.057	302	302;305;305;305	1	4	0	2.6432	By matching	By matching	By matching	By MS/MS	3.6	3.6	3.6	3.6	17750000	6558400	1982900	5000900	4207500	1109400	409900	123930	312560	262970
tr|K2NEE8|K2NEE8_TRYCR	tr|K2NEE8|K2NEE8_TRYCR	1	1	1	>tr|K2NEE8|K2NEE8_TRYCR AMP deaminase, putative OS=Trypanosoma cruzi marinkellei GN=MOQ_002201 PE=4 SV=1	1	1	1	1	0	0	0	1	0	0	0	1	0	0	0	1	0.9	0.9	0.9	172.72	1519	1519	1	1	1	-2	By matching	By matching	By matching	By MS/MS	0	0	0	0.9	0	0	0	0	0	0	0	0	0	0
tr|K2NEG6|K2NEG6_TRYCR;tr|Q4CLF0|Q4CLF0_TRYCC	tr|K2NEG6|K2NEG6_TRYCR	17;3	2;0	1;0	>tr|K2NEG6|K2NEG6_TRYCR Uncharacterized protein OS=Trypanosoma cruzi marinkellei GN=MOQ_002774 PE=4 SV=1	2	17	2	1	15	15	16	13	1	1	2	1	1	1	1	1	27.6	3.1	2	100.42	900	900;265	1	5	0	4.1126	By MS/MS	By MS/MS	By MS/MS	By MS/MS	24.4	25.6	26.6	20.3	75794000	22070000	30618000	23107000	0	1894900	551750	765440	577660	0
tr|K2NEK0|K2NEK0_TRYCR;tr|V5DMC3|V5DMC3_TRYCR;tr|Q4DWM7|Q4DWM7_TRYCC;tr|Q4D965|Q4D965_TRYCC;tr|K4E0C9|K4E0C9_TRYCR	tr|K2NEK0|K2NEK0_TRYCR;tr|V5DMC3|V5DMC3_TRYCR;tr|Q4DWM7|Q4DWM7_TRYCC;tr|Q4D965|Q4D965_TRYCC;tr|K4E0C9|K4E0C9_TRYCR	2;1;1;1;1	2;1;1;1;1	2;1;1;1;1	>tr|K2NEK0|K2NEK0_TRYCR Uncharacterized protein OS=Trypanosoma cruzi marinkellei GN=MOQ_002737 PE=4 SV=1;>tr|V5DMC3|V5DMC3_TRYCR Uncharacterized protein OS=Trypanosoma cruzi Dm28c GN=TCDM_02700 PE=4 SV=1;>tr|Q4DWM7|Q4DWM7_TRYCC Uncharacterized protein OS=T	5	2	2	2	2	2	2	2	2	2	2	2	2	2	2	2	3.6	3.6	3.6	66.856	587	587;587;587;587;587	1	8	0	3.0384	By MS/MS	By MS/MS	By MS/MS	By MS/MS	3.6	3.6	3.6	3.6	89268000	29751000	21899000	20166000	17453000	3078200	1025900	755130	695390	601820
tr|K2NEL4|K2NEL4_TRYCR;tr|V5BX14|V5BX14_TRYCR;tr|Q4DX82|Q4DX82_TRYCC;tr|K4E567|K4E567_TRYCR	tr|K2NEL4|K2NEL4_TRYCR;tr|V5BX14|V5BX14_TRYCR;tr|Q4DX82|Q4DX82_TRYCC;tr|K4E567|K4E567_TRYCR	1;1;1;1	1;1;1;1	1;1;1;1	>tr|K2NEL4|K2NEL4_TRYCR Uncharacterized protein OS=Trypanosoma cruzi marinkellei GN=MOQ_002102 PE=4 SV=1;>tr|V5BX14|V5BX14_TRYCR Peptide chain release factor 1 OS=Trypanosoma cruzi Dm28c GN=TCDM_02066 PE=4 SV=1;>tr|Q4DX82|Q4DX82_TRYCC Uncharacterized prote	4	1	1	1	0	0	0	1	0	0	0	1	0	0	0	1	2.7	2.7	2.7	55.072	481	481;486;486;486	1	1	1	-2	By matching	By matching	By matching	By MS/MS	0	0	0	2.7	5874700	0	0	0	5874700	225950	0	0	0	225950
tr|K2NEX6|K2NEX6_TRYCR;tr|V5BEV9|V5BEV9_TRYCR;tr|Q4E303|Q4E303_TRYCC;tr|Q4DAV1|Q4DAV1_TRYCC;tr|K4E300|K4E300_TRYCR	tr|K2NEX6|K2NEX6_TRYCR;tr|V5BEV9|V5BEV9_TRYCR;tr|Q4E303|Q4E303_TRYCC;tr|Q4DAV1|Q4DAV1_TRYCC;tr|K4E300|K4E300_TRYCR	1;1;1;1;1	1;1;1;1;1	1;1;1;1;1	>tr|K2NEX6|K2NEX6_TRYCR Mitochondrial ATP-dependent zinc metallopeptidase OS=Trypanosoma cruzi marinkellei GN=MOQ_002646 PE=4 SV=1;>tr|V5BEV9|V5BEV9_TRYCR Mitochondrial ATP-dependent zinc metallopeptidase OS=Trypanosoma cruzi Dm28c GN=TCDM_07302 PE=4 SV=1;	5	1	1	1	1	0	1	1	1	0	1	1	1	0	1	1	2.7	2.7	2.7	79.148	711	711;712;712;712;712	1	9	1	-2	By MS/MS	By matching	By MS/MS	By MS/MS	2.7	0	2.7	2.7	497290	0	0	497290	0	13814	0	0	13814	0
tr|K2NFD5|K2NFD5_TRYCR	tr|K2NFD5|K2NFD5_TRYCR	1	1	1	>tr|K2NFD5|K2NFD5_TRYCR Nucleoplasmin-like protein (NLP), putative OS=Trypanosoma cruzi marinkellei GN=MOQ_008555 PE=4 SV=1	1	1	1	1	0	1	0	0	0	1	0	0	0	1	0	0	1.2	1.2	1.2	107.38	950	950	1	1	1	-2	By matching	By MS/MS	By matching	By matching	0	1.2	0	0	23142000	0	23142000	0	0	503090	0	503090	0	0
tr|K2NFR6|K2NFR6_TRYCR;tr|K4DR91|K4DR91_TRYCR	tr|K2NFR6|K2NFR6_TRYCR;tr|K4DR91|K4DR91_TRYCR	1;1	1;1	1;1	>tr|K2NFR6|K2NFR6_TRYCR Uncharacterized protein OS=Trypanosoma cruzi marinkellei GN=MOQ_001698 PE=4 SV=1;>tr|K4DR91|K4DR91_TRYCR Uncharacterized protein OS=Trypanosoma cruzi GN=TCSYLVIO_008262 PE=4 SV=1	2	1	1	1	0	0	1	0	0	0	1	0	0	0	1	0	1	1	1	78.11	702	702;740	1	1	1	-2	By matching	By matching	By MS/MS	By matching	0	0	1	0	0	0	0	0	0	0	0	0	0	0
tr|K2NGA5|K2NGA5_TRYCR;tr|Q4CMS4|Q4CMS4_TRYCC;tr|Q4CQV5|Q4CQV5_TRYCC	tr|K2NGA5|K2NGA5_TRYCR;tr|Q4CMS4|Q4CMS4_TRYCC;tr|Q4CQV5|Q4CQV5_TRYCC	2;2;2	2;2;2	2;2;2	>tr|K2NGA5|K2NGA5_TRYCR Trichohyalin, putative (Fragment) OS=Trypanosoma cruzi marinkellei GN=MOQ_001412 PE=4 SV=1;>tr|Q4CMS4|Q4CMS4_TRYCC Trichohyalin, putative (Fragment) OS=Trypanosoma cruzi (strain CL Brener) GN=Tc00.1047053511015.30 PE=4 SV=1;>tr|Q4CQ	3	2	2	2	1	2	1	1	1	2	1	1	1	2	1	1	3.9	3.9	3.9	31.069	259	259;457;688	1	6	0	10.387	By MS/MS	By MS/MS	By MS/MS	By MS/MS	3.9	3.9	3.9	3.9	47311000	13142000	11470000	12781000	9918200	4731100	1314200	1147000	1278100	991820
tr|K2NGR1|K2NGR1_TRYCR	tr|K2NGR1|K2NGR1_TRYCR	1	1	1	>tr|K2NGR1|K2NGR1_TRYCR Uncharacterized protein OS=Trypanosoma cruzi marinkellei GN=MOQ_001247 PE=4 SV=1	1	1	1	1	1	1	1	0	1	1	1	0	1	1	1	0	1.4	1.4	1.4	74.48	666	666	1	3	1	-2	By MS/MS	By matching	By matching	By matching	1.4	1.4	1.4	0	35889000	14055000	12765000	9070000	0	1025400	401560	364700	259140	0
tr|K2NGT6|K2NGT6_TRYCR	tr|K2NGT6|K2NGT6_TRYCR	18	2	2	>tr|K2NGT6|K2NGT6_TRYCR Epsilon tubulin, putative OS=Trypanosoma cruzi marinkellei GN=MOQ_008090 PE=4 SV=1	1	18	2	2	18	18	18	18	2	2	2	2	2	2	2	2	75.9	4.8	4.8	27.96	249	249	1	8	0	7.0358	By MS/MS	By MS/MS	By MS/MS	By MS/MS	75.9	75.9	75.9	75.9	128710000	41437000	30897000	35520000	20859000	8580900	2762500	2059800	2368000	1390600
tr|K2NH91|K2NH91_TRYCR	tr|K2NH91|K2NH91_TRYCR	2	2	2	>tr|K2NH91|K2NH91_TRYCR Uncharacterized protein OS=Trypanosoma cruzi marinkellei GN=MOQ_001040 PE=4 SV=1	1	2	2	2	2	2	2	1	2	2	2	1	2	2	2	1	3.1	3.1	3.1	109.71	985	985	1	7	0.0081919	1.4675	By MS/MS	By matching	By matching	By MS/MS	3.1	3.1	3.1	2.4	168760000	63446000	45418000	33745000	26153000	3835500	1441900	1032200	766940	594390
tr|K2NIC3|K2NIC3_TRYCR;tr|Q4CXT7|Q4CXT7_TRYCC	tr|K2NIC3|K2NIC3_TRYCR	6;2	1;0	1;0	>tr|K2NIC3|K2NIC3_TRYCR Translation initiation factor, putative OS=Trypanosoma cruzi marinkellei GN=MOQ_007588 PE=4 SV=1	2	6	1	1	6	6	6	5	1	1	1	1	1	1	1	1	8.6	2.2	2.2	79.808	696	696;178	1	4	0	2.4985	By MS/MS	By MS/MS	By MS/MS	By MS/MS	8.6	8.6	8.6	8.5	64083000	16246000	17789000	16807000	13241000	1686400	427530	468140	442280	348460
tr|K2NIH6|K2NIH6_TRYCR	tr|K2NIH6|K2NIH6_TRYCR	1	1	1	>tr|K2NIH6|K2NIH6_TRYCR Uncharacterized protein OS=Trypanosoma cruzi marinkellei GN=MOQ_000605 PE=4 SV=1	1	1	1	1	1	0	0	1	1	0	0	1	1	0	0	1	2	2	2	121.46	1092	1092	1	2	0	16.953	By MS/MS	By matching	By matching	By MS/MS	2	0	0	2	2479300	0	0	0	2479300	39989	0	0	0	39989
tr|K2NIU9|K2NIU9_TRYCR;tr|Q4E5A3|Q4E5A3_TRYCC;tr|V5DGT0|V5DGT0_TRYCR;tr|K4E3A4|K4E3A4_TRYCR	tr|K2NIU9|K2NIU9_TRYCR;tr|Q4E5A3|Q4E5A3_TRYCC;tr|V5DGT0|V5DGT0_TRYCR;tr|K4E3A4|K4E3A4_TRYCR	2;2;2;2	2;2;2;2	2;2;2;2	>tr|K2NIU9|K2NIU9_TRYCR Sarcoplasmic reticulum glycoprotein, putative OS=Trypanosoma cruzi marinkellei GN=MOQ_000440 PE=4 SV=1;>tr|Q4E5A3|Q4E5A3_TRYCC Sarcoplasmic reticulum glycoprotein, putative OS=Trypanosoma cruzi (strain CL Brener) GN=Tc00.10470535065	4	2	2	2	2	2	2	1	2	2	2	1	2	2	2	1	6.1	6.1	6.1	62.506	544	544;545;547;548	1	11	0	9.6103	By MS/MS	By MS/MS	By MS/MS	By MS/MS	6.1	6.1	6.1	3.5	38779000	14247000	8704000	10522000	5304900	1385000	508830	310860	375800	189460
tr|K2NKY9|K2NKY9_TRYCR;tr|V5B9C1|V5B9C1_TRYCR;tr|K4E897|K4E897_TRYCR;tr|Q4DSU9|Q4DSU9_TRYCC	tr|K2NKY9|K2NKY9_TRYCR;tr|V5B9C1|V5B9C1_TRYCR;tr|K4E897|K4E897_TRYCR;tr|Q4DSU9|Q4DSU9_TRYCC	1;1;1;1	1;1;1;1	1;1;1;1	>tr|K2NKY9|K2NKY9_TRYCR Uncharacterized protein OS=Trypanosoma cruzi marinkellei GN=MOQ_001375 PE=4 SV=1;>tr|V5B9C1|V5B9C1_TRYCR Dynein heavy chain OS=Trypanosoma cruzi Dm28c GN=TCDM_07753 PE=4 SV=1;>tr|K4E897|K4E897_TRYCR Dynein heavy chain, cytosolic, pu	4	1	1	1	1	1	1	0	1	1	1	0	1	1	1	0	4.6	4.6	4.6	25.984	238	238;297;297;298	1	3	1	-2	By matching	By matching	By MS/MS	By matching	4.6	4.6	4.6	0	40042000	17262000	13128000	9651700	0	3640200	1569300	1193400	877430	0
tr|K2NLQ9|K2NLQ9_TRYCR	tr|K2NLQ9|K2NLQ9_TRYCR	1	1	1	>tr|K2NLQ9|K2NLQ9_TRYCR 6-phosphofructo-2-kinase/fructose-2, 6-biphosphatase, putative OS=Trypanosoma cruzi marinkellei GN=MOQ_001094 PE=4 SV=1	1	1	1	1	1	1	0	1	1	1	0	1	1	1	0	1	1.5	1.5	1.5	72.365	651	651	1	3	0.0092325	1.3955	By matching	By MS/MS	By matching	By matching	1.5	1.5	0	1.5	83899000	34919000	31019000	0	17962000	2996400	1247100	1107800	0	641480
tr|K2NLU6|K2NLU6_TRYCR	tr|K2NLU6|K2NLU6_TRYCR	1	1	1	>tr|K2NLU6|K2NLU6_TRYCR Uncharacterized protein OS=Trypanosoma cruzi marinkellei GN=MOQ_002310 PE=4 SV=1	1	1	1	1	1	1	1	1	1	1	1	1	1	1	1	1	2.5	2.5	2.5	72.024	635	635	1	4	1	-2	By matching	By matching	By matching	By MS/MS	2.5	2.5	2.5	2.5	71313000	17808000	19593000	18332000	15579000	2641200	659570	725680	678960	577010
tr|K2NM15|K2NM15_TRYCR;tr|Q4DIX2|Q4DIX2_TRYCC;tr|K4E8B3|K4E8B3_TRYCR;tr|V5BIS2|V5BIS2_TRYCR;tr|Q4DMH1|Q4DMH1_TRYCC	tr|K2NM15|K2NM15_TRYCR;tr|Q4DIX2|Q4DIX2_TRYCC;tr|K4E8B3|K4E8B3_TRYCR;tr|V5BIS2|V5BIS2_TRYCR;tr|Q4DMH1|Q4DMH1_TRYCC	3;3;2;2;2	3;3;2;2;2	3;3;2;2;2	>tr|K2NM15|K2NM15_TRYCR Uncharacterized protein OS=Trypanosoma cruzi marinkellei GN=MOQ_000967 PE=4 SV=1;>tr|Q4DIX2|Q4DIX2_TRYCC Uncharacterized protein OS=Trypanosoma cruzi (strain CL Brener) GN=Tc00.1047053506287.120 PE=4 SV=1;>tr|K4E8B3|K4E8B3_TRYCR Unc	5	3	3	3	3	2	2	3	3	2	2	3	3	2	2	3	6.3	6.3	6.3	66.896	615	615;621;361;561;561	1	10	0	12.956	By MS/MS	By MS/MS	By MS/MS	By MS/MS	6.3	4.2	4.9	6.3	162620000	53997000	33615000	24960000	50047000	5607500	1862000	1159100	860700	1725700
tr|K2NMH6|K2NMH6_TRYCR	tr|K2NMH6|K2NMH6_TRYCR	1	1	1	>tr|K2NMH6|K2NMH6_TRYCR Uncharacterized protein OS=Trypanosoma cruzi marinkellei GN=MOQ_000772 PE=4 SV=1	1	1	1	1	1	0	0	0	1	0	0	0	1	0	0	0	2.9	2.9	2.9	67.778	590	590	1	1	1	-2	By MS/MS	By matching	By matching	By matching	2.9	0	0	0	13030000	13030000	0	0	0	501140	501140	0	0	0
tr|K2NNY3|K2NNY3_TRYCR	tr|K2NNY3|K2NNY3_TRYCR	1	1	1	>tr|K2NNY3|K2NNY3_TRYCR Uncharacterized protein OS=Trypanosoma cruzi marinkellei GN=MOQ_005624 PE=4 SV=1	1	1	1	1	1	1	1	1	1	1	1	1	1	1	1	1	1.3	1.3	1.3	85.87	775	775	1	4	1	-2	By matching	By MS/MS	By matching	By matching	1.3	1.3	1.3	1.3	97698000	35248000	25015000	20244000	17192000	3053100	1101500	781710	632610	537260
tr|K2NP14|K2NP14_TRYCR	tr|K2NP14|K2NP14_TRYCR	1	1	1	>tr|K2NP14|K2NP14_TRYCR Short chain dehydrogenase/reductase, putative OS=Trypanosoma cruzi marinkellei GN=MOQ_000189 PE=4 SV=1	1	1	1	1	1	1	0	0	1	1	0	0	1	1	0	0	5.3	5.3	5.3	54.39	489	489	1	2	1	-2	By matching	By MS/MS	By matching	By matching	5.3	5.3	0	0	28511000	12719000	15793000	0	0	1188000	529940	658020	0	0
tr|K2NP30|K2NP30_TRYCR	tr|K2NP30|K2NP30_TRYCR	1	1	1	>tr|K2NP30|K2NP30_TRYCR Uncharacterized protein OS=Trypanosoma cruzi marinkellei GN=MOQ_002271 PE=4 SV=1	1	1	1	1	0	1	0	0	0	1	0	0	0	1	0	0	4.2	4.2	4.2	51.059	456	456	1	1	1	-2	By matching	By MS/MS	By matching	By matching	0	4.2	0	0	0	0	0	0	0	0	0	0	0	0
tr|K2NPG5|K2NPG5_TRYCR	tr|K2NPG5|K2NPG5_TRYCR	4	1	1	>tr|K2NPG5|K2NPG5_TRYCR Uncharacterized protein OS=Trypanosoma cruzi marinkellei GN=MOQ_000029 PE=4 SV=1	1	4	1	1	3	4	4	4	1	1	1	1	1	1	1	1	8.6	1.8	1.8	72.11	653	653	1	4	0	3.4499	By MS/MS	By MS/MS	By MS/MS	By MS/MS	5.7	8.6	8.6	8.6	82276000	24485000	23495000	16645000	17649000	2654100	789850	757910	536950	569340
tr|K2NRP5|K2NRP5_TRYCR	tr|K2NRP5|K2NRP5_TRYCR	5	1	1	>tr|K2NRP5|K2NRP5_TRYCR Aminopeptidase P, putative,metallo-peptidase, Clan MG, Family M24, putative OS=Trypanosoma cruzi marinkellei GN=MOQ_004531 PE=4 SV=1	1	5	1	1	4	5	5	5	1	1	1	1	1	1	1	1	14.1	3.9	3.9	57.083	509	509	1	7	0	23.179	By MS/MS	By MS/MS	By MS/MS	By MS/MS	12.4	14.1	14.1	14.1	324590000	93790000	80388000	70317000	80090000	14112000	4077800	3495100	3057300	3482200
tr|K2NTT7|K2NTT7_TRYCR;tr|Q4DE56|Q4DE56_TRYCC;tr|Q4CW24|Q4CW24_TRYCC;tr|K4E8A2|K4E8A2_TRYCR;tr|V5BIE1|V5BIE1_TRYCR	tr|K2NTT7|K2NTT7_TRYCR;tr|Q4DE56|Q4DE56_TRYCC;tr|Q4CW24|Q4CW24_TRYCC;tr|K4E8A2|K4E8A2_TRYCR;tr|V5BIE1|V5BIE1_TRYCR	1;1;1;1;1	1;1;1;1;1	1;1;1;1;1	>tr|K2NTT7|K2NTT7_TRYCR Protein kinase, putative OS=Trypanosoma cruzi marinkellei GN=MOQ_001366 PE=4 SV=1;>tr|Q4DE56|Q4DE56_TRYCC Protein kinase, putative OS=Trypanosoma cruzi (strain CL Brener) GN=Tc00.1047053504089.54 PE=4 SV=1;>tr|Q4CW24|Q4CW24_TRYCC Pr	5	1	1	1	1	0	0	0	1	0	0	0	1	0	0	0	1.7	1.7	1.7	116.27	1040	1040;1094;1094;1094;1132	1	1	0	2.7435	By MS/MS	By matching	By matching	By matching	1.7	0	0	0	2206900	2206900	0	0	0	42441	42441	0	0	0
tr|K2NU21|K2NU21_TRYCR	tr|K2NU21|K2NU21_TRYCR	3	2	2	>tr|K2NU21|K2NU21_TRYCR Haloacid dehalogenase-like hydrolase, putative OS=Trypanosoma cruzi marinkellei GN=MOQ_001311 PE=4 SV=1	1	3	2	2	2	3	2	3	1	2	1	2	1	2	1	2	14.5	10.5	10.5	31.13	276	276	1	8	0	7.9355	By MS/MS	By MS/MS	By MS/MS	By MS/MS	13.4	14.5	13.4	14.5	53599000	21866000	0	14390000	17344000	3349900	1366600	0	899350	1084000
tr|K2NUB0|K2NUB0_TRYCR;tr|Q4DZP3|Q4DZP3_TRYCC	tr|K2NUB0|K2NUB0_TRYCR;tr|Q4DZP3|Q4DZP3_TRYCC	2;1	2;1	2;1	>tr|K2NUB0|K2NUB0_TRYCR Phosphoribosylpyrophosphate synthetase, putative OS=Trypanosoma cruzi marinkellei GN=MOQ_001239 PE=4 SV=1;>tr|Q4DZP3|Q4DZP3_TRYCC Uncharacterized protein OS=Trypanosoma cruzi (strain CL Brener) GN=Tc00.1047053504147.10 PE=4 SV=1	2	2	2	2	1	1	2	1	1	1	2	1	1	1	2	1	3.1	3.1	3.1	105.49	940	940;883	1	6	0	6.9332	By MS/MS	By MS/MS	By MS/MS	By MS/MS	1.8	1.8	3.1	1.8	138060000	6994400	8252300	111570000	11242000	2761200	139890	165050	2231400	224830
tr|K2NUJ2|K2NUJ2_TRYCR	tr|K2NUJ2|K2NUJ2_TRYCR	2	1	1	>tr|K2NUJ2|K2NUJ2_TRYCR Lysosomal/endosomal membrane protein p67, putative,lysosomal membrane glycoprotein, putative OS=Trypanosoma cruzi marinkellei GN=MOQ_001153 PE=4 SV=1	1	2	1	1	2	2	2	2	1	1	1	1	1	1	1	1	3.7	1.2	1.2	72.424	643	643	1	4	1	-2	By matching	By MS/MS	By MS/MS	By matching	3.7	3.7	3.7	3.7	22396000	7300200	7058600	0	8037000	772270	251730	243400	0	277140
tr|K2NV65|K2NV65_TRYCR	tr|K2NV65|K2NV65_TRYCR	15	2	0	>tr|K2NV65|K2NV65_TRYCR Uncharacterized protein OS=Trypanosoma cruzi marinkellei GN=MOQ_003273 PE=4 SV=1	1	15	2	0	15	11	11	10	2	1	1	1	0	0	0	0	8.7	1.2	0	245.58	2169	2169	1	5	0	3.6499	By MS/MS	By MS/MS	By matching	By matching	8.7	6	6.3	5.6	21148000	5439400	5914200	5451700	4342600	197640	50836	55273	50951	40585
tr|K2NV73|K2NV73_TRYCR;tr|K2PAC6|K2PAC6_TRYCR	tr|K2NV73|K2NV73_TRYCR;tr|K2PAC6|K2PAC6_TRYCR	1;1	1;1	1;1	>tr|K2NV73|K2NV73_TRYCR Trans-sialidase, putative (Fragment) OS=Trypanosoma cruzi marinkellei GN=MOQ_000903 PE=4 SV=1;>tr|K2PAC6|K2PAC6_TRYCR Trans-sialidase, putative (Fragment) OS=Trypanosoma cruzi marinkellei GN=MOQ_001762 PE=4 SV=1	2	1	1	1	1	0	0	0	1	0	0	0	1	0	0	0	4.3	4.3	4.3	29.984	280	280;581	1	1	0.0065554	1.566	By MS/MS	By matching	By matching	By matching	4.3	0	0	0	29054000	29054000	0	0	0	2641300	2641300	0	0	0
tr|K2NVK9|K2NVK9_TRYCR	tr|K2NVK9|K2NVK9_TRYCR	8	1	1	>tr|K2NVK9|K2NVK9_TRYCR Methylthioadenosine phosphorylase, putative OS=Trypanosoma cruzi marinkellei GN=MOQ_000759 PE=3 SV=1	1	8	1	1	8	7	7	8	1	0	1	1	1	0	1	1	26.1	3.9	3.9	33.35	307	307	1	3	0.003743	1.7923	By MS/MS	By matching	By MS/MS	By MS/MS	26.1	22.1	26.1	26.1	179990000	73776000	0	53540000	52670000	10587000	4339800	0	3149400	3098200
tr|K2NVX5|K2NVX5_TRYCR;tr|V5DPG4|V5DPG4_TRYCR;tr|Q4E2W8|Q4E2W8_TRYCC;tr|Q4D165|Q4D165_TRYCC;tr|K4E9A4|K4E9A4_TRYCR	tr|K2NVX5|K2NVX5_TRYCR;tr|V5DPG4|V5DPG4_TRYCR;tr|Q4E2W8|Q4E2W8_TRYCC;tr|Q4D165|Q4D165_TRYCC;tr|K4E9A4|K4E9A4_TRYCR	2;1;1;1;1	2;1;1;1;1	2;1;1;1;1	>tr|K2NVX5|K2NVX5_TRYCR Uncharacterized protein OS=Trypanosoma cruzi marinkellei GN=MOQ_000628 PE=4 SV=1;>tr|V5DPG4|V5DPG4_TRYCR Uncharacterized protein OS=Trypanosoma cruzi Dm28c GN=TCDM_01817 PE=4 SV=1;>tr|Q4E2W8|Q4E2W8_TRYCC Uncharacterized protein OS=T	5	2	2	2	2	2	2	1	2	2	2	1	2	2	2	1	3.7	3.7	3.7	69.963	618	618;618;618;618;618	1	7	0.004881	1.7044	By matching	By MS/MS	By MS/MS	By matching	3.7	3.7	3.7	2.4	1039100000	317790000	274480000	214190000	232610000	28863000	8827400	7624300	5949700	6461500
tr|K2NVZ0|K2NVZ0_TRYCR	tr|K2NVZ0|K2NVZ0_TRYCR	12	1	0	>tr|K2NVZ0|K2NVZ0_TRYCR Cystathionine beta-synthase,cysteine synthase,serine sulfhydrylase OS=Trypanosoma cruzi marinkellei GN=MOQ_000606 PE=4 SV=1	1	12	1	0	11	12	12	12	0	1	1	1	0	0	0	0	28.3	2.1	0	46.373	427	427	1	3	0	6.6157	By matching	By MS/MS	By MS/MS	By MS/MS	26.2	28.3	28.3	28.3	33343000	0	15258000	0	18085000	1333700	0	610310	0	723420
tr|K2NW43|K2NW43_TRYCR	tr|K2NW43|K2NW43_TRYCR	1	1	1	>tr|K2NW43|K2NW43_TRYCR Uncharacterized protein OS=Trypanosoma cruzi marinkellei GN=MOQ_003044 PE=4 SV=1	1	1	1	1	1	1	0	1	1	1	0	1	1	1	0	1	4.3	4.3	4.3	27.563	257	257	1	3	1	-2	By MS/MS	By matching	By matching	By matching	4.3	4.3	0	4.3	16823000	5539200	6186200	0	5097700	2102900	692400	773280	0	637210
tr|K2NW73|K2NW73_TRYCR;tr|V5B4S5|V5B4S5_TRYCR;tr|Q4CTS7|Q4CTS7_TRYCC;tr|K4DJD4|K4DJD4_TRYCR	tr|K2NW73|K2NW73_TRYCR;tr|V5B4S5|V5B4S5_TRYCR;tr|Q4CTS7|Q4CTS7_TRYCC;tr|K4DJD4|K4DJD4_TRYCR	3;3;3;3	3;3;3;3	3;3;3;3	>tr|K2NW73|K2NW73_TRYCR Tryptophanyl-tRNA synthetase, putative OS=Trypanosoma cruzi marinkellei GN=MOQ_003003 PE=3 SV=1;>tr|V5B4S5|V5B4S5_TRYCR Tryptophanyl-tRNA synthetase OS=Trypanosoma cruzi Dm28c GN=TCDM_02953 PE=3 SV=1;>tr|Q4CTS7|Q4CTS7_TRYCC Tryptoph	4	3	3	3	1	2	1	2	1	2	1	2	1	2	1	2	14.5	14.5	14.5	44.056	386	386;389;389;389	1	7	0	5.0385	By MS/MS	By MS/MS	By MS/MS	By MS/MS	6.2	8.3	3.6	8.3	24814000	2565600	0	12752000	9496800	1078900	111550	0	554440	412900
tr|K2NWA7|K2NWA7_TRYCR	tr|K2NWA7|K2NWA7_TRYCR	1	1	1	>tr|K2NWA7|K2NWA7_TRYCR Uncharacterized protein OS=Trypanosoma cruzi marinkellei GN=MOQ_000441 PE=4 SV=1	1	1	1	1	1	0	0	0	1	0	0	0	1	0	0	0	4.1	4.1	4.1	62.696	561	561	1	1	1	-2	By MS/MS	By matching	By matching	By matching	4.1	0	0	0	6579500	6579500	0	0	0	234980	234980	0	0	0
tr|K2NWH0|K2NWH0_TRYCR;tr|Q4JL71|Q4JL71_TRYCR;tr|Q4D7N5|Q4D7N5_TRYCC;tr|Q4CLW6|Q4CLW6_TRYCC;tr|A8W341|A8W341_TRYCR	tr|K2NWH0|K2NWH0_TRYCR;tr|Q4JL71|Q4JL71_TRYCR;tr|Q4D7N5|Q4D7N5_TRYCC;tr|Q4CLW6|Q4CLW6_TRYCC;tr|A8W341|A8W341_TRYCR	1;1;1;1;1	1;1;1;1;1	1;1;1;1;1	>tr|K2NWH0|K2NWH0_TRYCR Zinc finger protein 2, putative OS=Trypanosoma cruzi marinkellei GN=MOQ_002873 PE=4 SV=1;>tr|Q4JL71|Q4JL71_TRYCR Zinc finger protein OS=Trypanosoma cruzi GN=ZFP2a PE=4 SV=1;>tr|Q4D7N5|Q4D7N5_TRYCC Zinc finger protein 2, putative OS=	5	1	1	1	1	1	1	1	1	1	1	1	1	1	1	1	7.3	7.3	7.3	19.99	179	179;180;180;180;180	1	7	0	3.1028	By MS/MS	By MS/MS	By MS/MS	By MS/MS	7.3	7.3	7.3	7.3	178890000	22698000	50776000	66871000	38550000	25556000	3242500	7253800	9553000	5507100
tr|K2NWM7|K2NWM7_TRYCR	tr|K2NWM7|K2NWM7_TRYCR	1	1	1	>tr|K2NWM7|K2NWM7_TRYCR Uncharacterized protein OS=Trypanosoma cruzi marinkellei GN=MOQ_000323 PE=4 SV=1	1	1	1	1	1	0	0	0	1	0	0	0	1	0	0	0	1.3	1.3	1.3	109.5	983	983	1	1	1	-2	By MS/MS	By matching	By matching	By matching	1.3	0	0	0	0	0	0	0	0	0	0	0	0	0
tr|K2NWT7|K2NWT7_TRYCR	tr|K2NWT7|K2NWT7_TRYCR	10	1	0	>tr|K2NWT7|K2NWT7_TRYCR Pyrroline-5-carboxylate synthetase-like protein, putative OS=Trypanosoma cruzi marinkellei GN=MOQ_002763 PE=3 SV=1	1	10	1	0	9	10	10	9	1	1	1	1	0	0	0	0	17.8	1.6	0	80.961	752	752	1	4	0	3.2259	By MS/MS	By MS/MS	By MS/MS	By MS/MS	16.1	17.8	17.8	16.2	153400000	40484000	33267000	43975000	35670000	3933200	1038100	853010	1127600	914620
tr|K2NXB0|K2NXB0_TRYCR	tr|K2NXB0|K2NXB0_TRYCR	1	1	1	>tr|K2NXB0|K2NXB0_TRYCR Mitochondrial DNA polymerase I protein A, putative OS=Trypanosoma cruzi marinkellei GN=MOQ_002621 PE=3 SV=1	1	1	1	1	1	1	1	1	1	1	1	1	1	1	1	1	1.3	1.3	1.3	103.06	926	926	1	4	1	-2	By matching	By matching	By MS/MS	By matching	1.3	1.3	1.3	1.3	134620000	34891000	29625000	39318000	30785000	2540000	658320	558960	741860	580850
tr|K2NXE3|K2NXE3_TRYCR	tr|K2NXE3|K2NXE3_TRYCR	2	1	1	>tr|K2NXE3|K2NXE3_TRYCR Uncharacterized protein OS=Trypanosoma cruzi marinkellei GN=MOQ_000031 PE=4 SV=1	1	2	1	1	2	2	2	2	1	1	1	1	1	1	1	1	5.8	2.9	2.9	37.746	343	343	1	4	0	4.4661	By MS/MS	By MS/MS	By MS/MS	By MS/MS	5.8	5.8	5.8	5.8	95211000	34738000	22917000	18710000	18846000	5289500	1929900	1273100	1039400	1047000
tr|K2NXV4|K2NXV4_TRYCR;tr|V5BLQ5|V5BLQ5_TRYCR;tr|Q4D577|Q4D577_TRYCC;tr|Q4CVG8|Q4CVG8_TRYCC;tr|K4E3Q4|K4E3Q4_TRYCR	tr|K2NXV4|K2NXV4_TRYCR;tr|V5BLQ5|V5BLQ5_TRYCR;tr|Q4D577|Q4D577_TRYCC;tr|Q4CVG8|Q4CVG8_TRYCC;tr|K4E3Q4|K4E3Q4_TRYCR	2;2;2;2;2	2;2;2;2;2	2;2;2;2;2	>tr|K2NXV4|K2NXV4_TRYCR Cell differentiation protein, putative OS=Trypanosoma cruzi marinkellei GN=MOQ_002443 PE=4 SV=1;>tr|V5BLQ5|V5BLQ5_TRYCR Cell differentiation protein OS=Trypanosoma cruzi Dm28c GN=TCDM_02430 PE=4 SV=1;>tr|Q4D577|Q4D577_TRYCC Cell dif	5	2	2	2	1	1	2	2	1	1	2	2	1	1	2	2	7.8	7.8	7.8	33.239	295	295;313;313;313;313	1	6	0	8.6682	By MS/MS	By matching	By MS/MS	By MS/MS	4.1	4.1	7.8	7.8	32527000	10950000	6797700	8443600	6336300	1913400	644100	399860	496680	372720
tr|K2NYD9|K2NYD9_TRYCR;tr|Q4CUS0|Q4CUS0_TRYCC;tr|Q4D9D4|Q4D9D4_TRYCC;tr|K4E4E2|K4E4E2_TRYCR;tr|V5BC49|V5BC49_TRYCR	tr|K2NYD9|K2NYD9_TRYCR;tr|Q4CUS0|Q4CUS0_TRYCC;tr|Q4D9D4|Q4D9D4_TRYCC;tr|K4E4E2|K4E4E2_TRYCR;tr|V5BC49|V5BC49_TRYCR	2;2;1;1;1	2;2;1;1;1	2;2;1;1;1	>tr|K2NYD9|K2NYD9_TRYCR Uncharacterized protein OS=Trypanosoma cruzi marinkellei GN=MOQ_002416 PE=4 SV=1;>tr|Q4CUS0|Q4CUS0_TRYCC Uncharacterized protein OS=Trypanosoma cruzi (strain CL Brener) GN=Tc00.1047053506715.40 PE=4 SV=1;>tr|Q4D9D4|Q4D9D4_TRYCC Unch	5	2	2	2	1	2	2	2	1	2	2	2	1	2	2	2	7.1	7.1	7.1	41.945	378	378;380;365;383;384	1	8	0	12.752	By MS/MS	By MS/MS	By MS/MS	By MS/MS	2.9	7.1	7.1	7.1	63592000	14008000	14214000	17946000	17424000	3179600	700400	710690	897320	871210
tr|K2P959|K2P959_TRYCR	tr|K2P959|K2P959_TRYCR	1	1	1	>tr|K2P959|K2P959_TRYCR Uncharacterized protein OS=Trypanosoma cruzi marinkellei GN=MOQ_002195 PE=4 SV=1	1	1	1	1	1	1	1	0	1	1	1	0	1	1	1	0	0.9	0.9	0.9	123.82	1099	1099	1	3	0.0082353	1.4822	By matching	By MS/MS	By MS/MS	By matching	0.9	0.9	0.9	0	319950000	139500000	88438000	92006000	0	5078500	2214400	1403800	1460400	0
tr|K2P9N7|K2P9N7_TRYCR	tr|K2P9N7|K2P9N7_TRYCR	1	1	1	>tr|K2P9N7|K2P9N7_TRYCR Sphingosine 1-phosphate lyase, putative OS=Trypanosoma cruzi marinkellei GN=MOQ_001986 PE=3 SV=1	1	1	1	1	1	0	1	1	1	0	1	1	1	0	1	1	2.4	2.4	2.4	59.922	538	538	1	3	0	4.5855	By MS/MS	By matching	By MS/MS	By MS/MS	2.4	0	2.4	2.4	16717000	8710100	0	4725500	3281300	696540	362920	0	196900	136720
tr|K2PCJ0|K2PCJ0_TRYCR;tr|V5BMX9|V5BMX9_TRYCR;tr|Q4DBX7|Q4DBX7_TRYCC	tr|K2PCJ0|K2PCJ0_TRYCR	5;2;1	1;0;0	1;0;0	>tr|K2PCJ0|K2PCJ0_TRYCR Uncharacterized protein OS=Trypanosoma cruzi marinkellei GN=MOQ_001005 PE=4 SV=1	3	5	1	1	4	4	4	4	0	0	1	0	0	0	1	0	3.2	0.9	0.9	261.92	2317	2317;940;304	1	1	1	-2	By matching	By matching	By MS/MS	By matching	2.3	2.3	2.4	2.3	0	0	0	0	0	0	0	0	0	0
tr|K2PEP1|K2PEP1_TRYCR;tr|K2NNN8|K2NNN8_TRYCR	tr|K2PEP1|K2PEP1_TRYCR;tr|K2NNN8|K2NNN8_TRYCR	7;5	1;1	1;1	>tr|K2PEP1|K2PEP1_TRYCR Malic enzyme OS=Trypanosoma cruzi marinkellei GN=MOQ_000340 PE=3 SV=1;>tr|K2NNN8|K2NNN8_TRYCR Malic enzyme, putative (Fragment) OS=Trypanosoma cruzi marinkellei GN=MOQ_000342 PE=4 SV=1	2	7	1	1	7	7	7	6	1	1	1	1	1	1	1	1	17	4.4	4.4	62.88	565	565;273	1	18	0	3.8906	By MS/MS	By MS/MS	By MS/MS	By MS/MS	17	17	17	15.2	134350000	38755000	35879000	30902000	28810000	5597700	1614800	1495000	1287600	1200400
tr|K4DIQ7|K4DIQ7_TRYCR	tr|K4DIQ7|K4DIQ7_TRYCR	1	1	1	>tr|K4DIQ7|K4DIQ7_TRYCR Uncharacterized protein OS=Trypanosoma cruzi GN=TCSYLVIO_010963 PE=4 SV=1	1	1	1	1	1	0	0	0	1	0	0	0	1	0	0	0	6.2	6.2	6.2	37.553	356	356	1	1	1	-2	By MS/MS	By matching	By matching	By matching	6.2	0	0	0	27569000	27569000	0	0	0	1531600	1531600	0	0	0
tr|K4DIZ5|K4DIZ5_TRYCR;tr|Q4CR76|Q4CR76_TRYCC;tr|K4EDG0|K4EDG0_TRYCR;tr|K4DNL8|K4DNL8_TRYCR;tr|K4DIG9|K4DIG9_TRYCR;tr|V5AJV1|V5AJV1_TRYCR;tr|Q4CWG0|Q4CWG0_TRYCC;tr|Q4DE77|Q4DE77_TRYCC;tr|Q4DCF2|Q4DCF2_TRYCC;tr|Q4D7I8|Q4D7I8_TRYCC	tr|K4DIZ5|K4DIZ5_TRYCR;tr|Q4CR76|Q4CR76_TRYCC;tr|K4EDG0|K4EDG0_TRYCR;tr|K4DNL8|K4DNL8_TRYCR;tr|K4DIG9|K4DIG9_TRYCR;tr|V5AJV1|V5AJV1_TRYCR;tr|Q4CWG0|Q4CWG0_TRYCC;tr|Q4DE77|Q4DE77_TRYCC;tr|Q4DCF2|Q4DCF2_TRYCC;tr|Q4D7I8|Q4D7I8_TRYCC	1;1;1;1;1;1;1;1;1;1	1;1;1;1;1;1;1;1;1;1	1;1;1;1;1;1;1;1;1;1	>tr|K4DIZ5|K4DIZ5_TRYCR Uncharacterized protein OS=Trypanosoma cruzi GN=TCSYLVIO_011031 PE=4 SV=1;>tr|Q4CR76|Q4CR76_TRYCC Uncharacterized protein OS=Trypanosoma cruzi (strain CL Brener) GN=Tc00.1047053510671.31 PE=4 SV=1;>tr|K4EDG0|K4EDG0_TRYCR Uncharacter	10	1	1	1	1	1	1	1	1	1	1	1	1	1	1	1	5.2	5.2	5.2	21.158	191	191;237;238;303;311;316;506;516;821;821	1	4	0.00066622	2.2229	By MS/MS	By matching	By MS/MS	By MS/MS	5.2	5.2	5.2	5.2	38160000	13975000	9590800	7501200	7093300	3469100	1270400	871890	681930	644840
tr|K4DIZ8|K4DIZ8_TRYCR;tr|K4DIP2|K4DIP2_TRYCR;tr|K4DRI3|K4DRI3_TRYCR	tr|K4DIZ8|K4DIZ8_TRYCR;tr|K4DIP2|K4DIP2_TRYCR;tr|K4DRI3|K4DRI3_TRYCR	3;2;2	1;1;1	1;1;1	>tr|K4DIZ8|K4DIZ8_TRYCR Retrotransposon hot spot (RHS) protein, putative OS=Trypanosoma cruzi GN=TCSYLVIO_010857 PE=4 SV=1;>tr|K4DIP2|K4DIP2_TRYCR Retrotransposon hot spot (RHS) protein, putative (Fragment) OS=Trypanosoma cruzi GN=TCSYLVIO_011067 PE=4 SV=1	3	3	1	1	2	2	3	3	0	0	1	1	0	0	1	1	13.6	4	4	22.826	198	198;227;342	1	2	0.00067249	2.3092	By matching	By matching	By MS/MS	By MS/MS	9.6	9.6	13.6	13.6	0	0	0	0	0	0	0	0	0	0
tr|K4DJD1|K4DJD1_TRYCR;tr|K4DNV2|K4DNV2_TRYCR;tr|Q4CUF9|Q4CUF9_TRYCC;tr|K2MQS1|K2MQS1_TRYCR;tr|Q4DZI9|Q4DZI9_TRYCC;tr|K4E8U1|K4E8U1_TRYCR;tr|K4DIV5|K4DIV5_TRYCR;tr|K4DNQ9|K4DNQ9_TRYCR;tr|Q4CMI4|Q4CMI4_TRYCC;tr|Q4CQU2|Q4CQU2_TRYCC;tr|Q4CQU3|Q4CQU3_TRYCC;tr|Q4CQA6|Q4CQA6_TRYCC	tr|K4DJD1|K4DJD1_TRYCR;tr|K4DNV2|K4DNV2_TRYCR;tr|Q4CUF9|Q4CUF9_TRYCC;tr|K2MQS1|K2MQS1_TRYCR;tr|Q4DZI9|Q4DZI9_TRYCC	3;2;2;2;2;1;1;1;1;1;1;1	1;1;0;0;0;1;0;0;0;0;0;0	1;1;0;0;0;1;0;0;0;0;0;0	>tr|K4DJD1|K4DJD1_TRYCR Uncharacterized protein (Fragment) OS=Trypanosoma cruzi GN=TCSYLVIO_010736 PE=4 SV=1;>tr|K4DNV2|K4DNV2_TRYCR Uncharacterized protein (Fragment) OS=Trypanosoma cruzi GN=TCSYLVIO_009292 PE=4 SV=1;>tr|Q4CUF9|Q4CUF9_TRYCC Uncharacterize	12	3	1	1	3	2	2	2	1	0	1	0	1	0	1	0	18.2	10.4	10.4	30.794	280	280;303;520;564;574;162;227;272;372;568;606;617	1	2	0	3.9891	By MS/MS	By matching	By matching	By matching	18.2	7.9	15.7	7.9	28448000	17060000	0	11388000	0	2370700	1421600	0	949020	0
tr|K4DJG8|K4DJG8_TRYCR;tr|Q4DWS5|Q4DWS5_TRYCC;tr|V5BUJ8|V5BUJ8_TRYCR;tr|Q4DAT6|Q4DAT6_TRYCC;tr|K2N586|K2N586_TRYCR	tr|K4DJG8|K4DJG8_TRYCR;tr|Q4DWS5|Q4DWS5_TRYCC;tr|V5BUJ8|V5BUJ8_TRYCR;tr|Q4DAT6|Q4DAT6_TRYCC	5;5;5;5;2	5;5;5;5;2	5;5;5;5;2	>tr|K4DJG8|K4DJG8_TRYCR Hsc70-interacting protein, putative (Fragment) OS=Trypanosoma cruzi GN=TCSYLVIO_010703 PE=4 SV=1;>tr|Q4DWS5|Q4DWS5_TRYCC Hsc70-interacting protein, putative OS=Trypanosoma cruzi (strain CL Brener) GN=Tc00.1047053508409.210 PE=4 SV=1	5	5	5	5	5	5	5	5	5	5	5	5	5	5	5	5	23.1	23.1	23.1	31.144	273	273;378;382;462;375	1	20	0	43.737	By MS/MS	By MS/MS	By MS/MS	By MS/MS	23.1	23.1	23.1	23.1	880990000	260080000	223570000	190980000	206370000	73416000	21673000	18631000	15915000	17197000
tr|K4DJX5|K4DJX5_TRYCR	tr|K4DJX5|K4DJX5_TRYCR	1	1	1	>tr|K4DJX5|K4DJX5_TRYCR Trans-sialidase, putative OS=Trypanosoma cruzi GN=TCSYLVIO_010656 PE=4 SV=1	1	1	1	1	1	1	1	1	1	1	1	1	1	1	1	1	5	5	5	20.863	200	200	1	4	0.0065789	1.5837	By matching	By MS/MS	By MS/MS	By matching	5	5	5	5	52808000	14029000	14496000	11858000	12424000	5280800	1402900	1449600	1185800	1242400
tr|K4DK02|K4DK02_TRYCR;tr|V5BLM5|V5BLM5_TRYCR;tr|Q4DIM2|Q4DIM2_TRYCC;tr|K2MNZ7|K2MNZ7_TRYCR	tr|K4DK02|K4DK02_TRYCR;tr|V5BLM5|V5BLM5_TRYCR;tr|Q4DIM2|Q4DIM2_TRYCC;tr|K2MNZ7|K2MNZ7_TRYCR	2;2;2;1	2;2;2;1	2;2;2;1	>tr|K4DK02|K4DK02_TRYCR Eukaryotic translation initiation factor 3 subunit, putative OS=Trypanosoma cruzi GN=TCSYLVIO_010540 PE=4 SV=1;>tr|V5BLM5|V5BLM5_TRYCR Eukaryotic translation initiation factor 3 subunit OS=Trypanosoma cruzi Dm28c GN=TCDM_06133 PE=4	4	2	2	2	1	2	2	2	1	2	2	2	1	2	2	2	5	5	5	66.708	596	596;597;597;593	1	7	0	11.639	By MS/MS	By MS/MS	By MS/MS	By MS/MS	2.9	5	5	5	85207000	12066000	27202000	21399000	24540000	3043100	430940	971490	764240	876440
tr|K4DK07|K4DK07_TRYCR;tr|K2MYH5|K2MYH5_TRYCR;tr|Q4CSV9|Q4CSV9_TRYCC;tr|O15830|O15830_TRYCR;tr|V5BH92|V5BH92_TRYCR;tr|V5DDF4|V5DDF4_TRYCR;tr|Q4DBC3|Q4DBC3_TRYCC;tr|Q4D6X8|Q4D6X8_TRYCC;tr|Q9TX08|Q9TX08_TRYCR	tr|K4DK07|K4DK07_TRYCR;tr|K2MYH5|K2MYH5_TRYCR;tr|Q4CSV9|Q4CSV9_TRYCC;tr|O15830|O15830_TRYCR;tr|V5BH92|V5BH92_TRYCR;tr|V5DDF4|V5DDF4_TRYCR	10;8;7;7;5;5;4;4;1	10;8;7;7;5;5;4;4;1	10;8;7;7;5;5;4;4;1	>tr|K4DK07|K4DK07_TRYCR Glutamine-dependent carbamoyl-phosphate synthetase OS=Trypanosoma cruzi GN=TCSYLVIO_010497 PE=3 SV=1;>tr|K2MYH5|K2MYH5_TRYCR Glutamine-dependent carbamoyl-phosphate synthetase, putative OS=Trypanosoma cruzi marinkellei GN=MOQ_008873	9	10	10	10	9	7	8	8	9	7	8	8	9	7	8	8	7	7	7	206.14	1834	1834;1834;1253;1524;910;917;641;850;124	1	37	0	22.457	By MS/MS	By MS/MS	By MS/MS	By MS/MS	6.5	4.8	5.3	5.4	412560000	128650000	105020000	104620000	74276000	4436100	1383300	1129200	1124900	798660
tr|K4DK78|K4DK78_TRYCR	tr|K4DK78|K4DK78_TRYCR	1	1	1	>tr|K4DK78|K4DK78_TRYCR Uncharacterized protein OS=Trypanosoma cruzi GN=TCSYLVIO_010409 PE=4 SV=1	1	1	1	1	0	0	1	1	0	0	1	1	0	0	1	1	11.2	11.2	11.2	18.345	152	152	1	2	1	-2	By matching	By matching	By MS/MS	By matching	0	0	11.2	11.2	21318000	0	0	9898600	11419000	2368700	0	0	1099800	1268800
tr|K4DKL9|K4DKL9_TRYCR	tr|K4DKL9|K4DKL9_TRYCR	1	1	1	>tr|K4DKL9|K4DKL9_TRYCR Retrotransposon hot spot (RHS) protein, putative (Fragment) OS=Trypanosoma cruzi GN=TCSYLVIO_010263 PE=4 SV=1	1	1	1	1	1	1	1	1	1	1	1	1	1	1	1	1	3.3	3.3	3.3	38.085	331	331	1	4	0.0031666	1.913	By MS/MS	By matching	By matching	By matching	3.3	3.3	3.3	3.3	40694000	13427000	12694000	7326100	7246700	1849700	610330	576990	333000	329400
tr|K4DLQ0|K4DLQ0_TRYCR	tr|K4DLQ0|K4DLQ0_TRYCR	15	1	1	>tr|K4DLQ0|K4DLQ0_TRYCR Heat shock 70 kDa protein, putative OS=Trypanosoma cruzi GN=TCSYLVIO_010042 PE=3 SV=1	1	15	1	1	14	13	14	14	1	1	1	0	1	1	1	0	69.7	5.1	5.1	21.674	195	195	1	3	1	-2	By matching	By MS/MS	By matching	By matching	68.7	68.7	68.7	64.6	23372000	9272900	6426600	7672500	0	2124700	842990	584240	697500	0
tr|K4DM05|K4DM05_TRYCR;tr|Q4DES3|Q4DES3_TRYCC;tr|K2NCK5|K2NCK5_TRYCR;tr|V5BHW8|V5BHW8_TRYCR	tr|K4DM05|K4DM05_TRYCR;tr|Q4DES3|Q4DES3_TRYCC;tr|K2NCK5|K2NCK5_TRYCR;tr|V5BHW8|V5BHW8_TRYCR	1;1;1;1	1;1;1;1	1;1;1;1	>tr|K4DM05|K4DM05_TRYCR Protein kinase, putative OS=Trypanosoma cruzi GN=TCSYLVIO_009799 PE=4 SV=1;>tr|Q4DES3|Q4DES3_TRYCC Protein kinase, putative OS=Trypanosoma cruzi (strain CL Brener) GN=Tc00.1047053505071.60 PE=4 SV=1;>tr|K2NCK5|K2NCK5_TRYCR Protein k	4	1	1	1	1	1	1	1	1	1	1	1	1	1	1	1	1.9	1.9	1.9	58.98	530	530;633;633;634	1	4	1	-2	By MS/MS	By matching	By matching	By MS/MS	1.9	1.9	1.9	1.9	217610000	60302000	73472000	44535000	39303000	6800400	1884400	2296000	1391700	1228200
tr|K4DM23|K4DM23_TRYCR;tr|Q4E3S6|Q4E3S6_TRYCC;tr|V5B873|V5B873_TRYCR;tr|Q4DSJ2|Q4DSJ2_TRYCC;tr|K2LZ76|K2LZ76_TRYCR;tr|O60948|O60948_TRYCR;tr|Q86QH6|Q86QH6_TRYCR	tr|K4DM23|K4DM23_TRYCR;tr|Q4E3S6|Q4E3S6_TRYCC;tr|V5B873|V5B873_TRYCR;tr|Q4DSJ2|Q4DSJ2_TRYCC;tr|K2LZ76|K2LZ76_TRYCR;tr|O60948|O60948_TRYCR;tr|Q86QH6|Q86QH6_TRYCR	6;6;6;6;6;5;3	6;6;6;6;6;5;3	6;6;6;6;6;5;3	>tr|K4DM23|K4DM23_TRYCR Calcium-transporting ATPase OS=Trypanosoma cruzi GN=TCSYLVIO_009751 PE=3 SV=1;>tr|Q4E3S6|Q4E3S6_TRYCC Calcium-transporting ATPase OS=Trypanosoma cruzi (strain CL Brener) GN=Tc00.1047053506401.170 PE=3 SV=1;>tr|V5B873|V5B873_TRYCR Ca	7	6	6	6	6	6	5	5	6	6	5	5	6	6	5	5	6	6	6	120.87	1093	1093;1101;1103;1103;1103;1100;341	1	22	0	14.449	By MS/MS	By MS/MS	By MS/MS	By MS/MS	6	6	4.9	4.9	175870000	54989000	53181000	33209000	34495000	3256900	1018300	984840	614980	638800
tr|K4DM24|K4DM24_TRYCR;tr|V5DRS6|V5DRS6_TRYCR;tr|B5U6T2|B5U6T2_TRYCR;tr|K2MQL8|K2MQL8_TRYCR;tr|K4DLJ6|K4DLJ6_TRYCR;tr|K2MZJ2|K2MZJ2_TRYCR;tr|Q4D5X1|Q4D5X1_TRYCC;tr|Q4DBS3|Q4DBS3_TRYCC;tr|Q4CNX4|Q4CNX4_TRYCC;tr|K4DLI5|K4DLI5_TRYCR	tr|K4DM24|K4DM24_TRYCR;tr|V5DRS6|V5DRS6_TRYCR;tr|B5U6T2|B5U6T2_TRYCR;tr|K2MQL8|K2MQL8_TRYCR	36;29;28;19;10;10;9;8;8;6	36;29;28;19;10;10;9;8;8;6	1;1;1;1;0;0;0;0;0;0	>tr|K4DM24|K4DM24_TRYCR Elongation factor 2, putative OS=Trypanosoma cruzi GN=TCSYLVIO_009936 PE=4 SV=1;>tr|V5DRS6|V5DRS6_TRYCR Elongation factor 2 OS=Trypanosoma cruzi Dm28c GN=TCDM_01229 PE=4 SV=1;>tr|B5U6T2|B5U6T2_TRYCR Elongation factor 2 (Fragment) OS	10	36	36	1	35	35	35	34	35	35	35	34	1	1	1	1	53.5	53.5	1.2	94.134	846	846;750;776;502;187;187;204;154;173;201	1	223	0	235.47	By MS/MS	By MS/MS	By MS/MS	By MS/MS	52.1	51.1	53.1	49.6	17706000000	5571600000	4347900000	3862500000	3923800000	361340000	113710000	88732000	78826000	80077000
tr|K4DM26|K4DM26_TRYCR;tr|V5BCS4|V5BCS4_TRYCR;tr|Q4DRG3|Q4DRG3_TRYCC;tr|Q4CV98|Q4CV98_TRYCC	tr|K4DM26|K4DM26_TRYCR;tr|V5BCS4|V5BCS4_TRYCR;tr|Q4DRG3|Q4DRG3_TRYCC;tr|Q4CV98|Q4CV98_TRYCC	1;1;1;1	1;1;1;1	1;1;1;1	>tr|K4DM26|K4DM26_TRYCR Acyl-CoA dehydrogenase, mitochondrial, putative OS=Trypanosoma cruzi GN=TCSYLVIO_009776 PE=4 SV=1;>tr|V5BCS4|V5BCS4_TRYCR Acyl-CoA dehydrogenase OS=Trypanosoma cruzi Dm28c GN=TCDM_08205 PE=4 SV=1;>tr|Q4DRG3|Q4DRG3_TRYCC Acyl-CoA deh	4	1	1	1	0	1	1	1	0	1	1	1	0	1	1	1	2.1	2.1	2.1	57.272	522	522;523;523;523	1	3	0.0082256	1.4783	By matching	By matching	By MS/MS	By matching	0	2.1	2.1	2.1	31012000	0	12373000	9070200	9568600	1240500	0	494910	362810	382750
tr|K4DM88|K4DM88_TRYCR;tr|Q4CZR0|Q4CZR0_TRYCC;tr|Q4CZF2|Q4CZF2_TRYCC;tr|K4E227|K4E227_TRYCR;tr|K2MDA7|K2MDA7_TRYCR;tr|Q4DTS0|Q4DTS0_TRYCC;tr|Q4DT54|Q4DT54_TRYCC;tr|K4EDA2|K4EDA2_TRYCR;tr|K2NLG3|K2NLG3_TRYCR	tr|K4DM88|K4DM88_TRYCR;tr|Q4CZR0|Q4CZR0_TRYCC	7;7;1;1;1;1;1;1;1	7;7;1;1;1;1;1;1;1	6;6;0;0;0;0;0;0;0	>tr|K4DM88|K4DM88_TRYCR Small GTP-binding protein Rab11, putative,Rab11 GTPase, putative OS=Trypanosoma cruzi GN=TCSYLVIO_009719 PE=3 SV=1;>tr|Q4CZR0|Q4CZR0_TRYCC Small GTP-binding protein Rab1, putative OS=Trypanosoma cruzi (strain CL Brener) GN=Tc00.1047	9	7	7	6	6	7	7	7	6	7	7	7	5	6	6	6	35.9	35.9	30.6	22.387	206	206;210;201;201;201;211;211;211;211	1	31	0	26.206	By MS/MS	By MS/MS	By MS/MS	By MS/MS	32	35.9	35.9	35.9	828340000	244600000	199140000	193090000	191500000	55222000	16307000	13276000	12872000	12767000
tr|K4DNH1|K4DNH1_TRYCR	tr|K4DNH1|K4DNH1_TRYCR	1	1	1	>tr|K4DNH1|K4DNH1_TRYCR Uncharacterized protein OS=Trypanosoma cruzi GN=TCSYLVIO_009244 PE=4 SV=1	1	1	1	1	0	1	0	0	0	1	0	0	0	1	0	0	9.5	9.5	9.5	25.123	221	221	1	1	1	-2	By matching	By MS/MS	By matching	By matching	0	9.5	0	0	0	0	0	0	0	0	0	0	0	0
tr|K4DNQ3|K4DNQ3_TRYCR;tr|K2M0G6|K2M0G6_TRYCR	tr|K4DNQ3|K4DNQ3_TRYCR;tr|K2M0G6|K2M0G6_TRYCR	2;1	1;0	1;0	>tr|K4DNQ3|K4DNQ3_TRYCR Uncharacterized protein OS=Trypanosoma cruzi GN=TCSYLVIO_009198 PE=4 SV=1;>tr|K2M0G6|K2M0G6_TRYCR Uncharacterized protein OS=Trypanosoma cruzi marinkellei GN=MOQ_007803 PE=4 SV=1	2	2	1	1	1	2	2	1	1	1	1	1	1	1	1	1	5.6	4.2	4.2	82.259	738	738;618	1	7	0	5.077	By MS/MS	By MS/MS	By MS/MS	By MS/MS	4.2	5.6	5.6	4.2	90458000	42054000	19462000	18034000	10908000	2918000	1356600	627800	581750	351880
tr|K4DPM6|K4DPM6_TRYCR;tr|K4DQL0|K4DQL0_TRYCR;tr|V5ACF5|V5ACF5_TRYCR	tr|K4DPM6|K4DPM6_TRYCR;tr|K4DQL0|K4DQL0_TRYCR;tr|V5ACF5|V5ACF5_TRYCR	2;2;2	1;1;1	1;1;1	>tr|K4DPM6|K4DPM6_TRYCR Retrotransposon hot spot (RHS) protein, putative OS=Trypanosoma cruzi GN=TCSYLVIO_008987 PE=4 SV=1;>tr|K4DQL0|K4DQL0_TRYCR Retrotransposon hot spot (RHS) protein, putative OS=Trypanosoma cruzi GN=TCSYLVIO_008594 PE=4 SV=1;>tr|V5ACF5	3	2	1	1	2	2	2	2	1	1	1	1	1	1	1	1	10.6	3.5	3.5	26.916	227	227;234;254	1	4	1	-2	By MS/MS	By matching	By matching	By matching	10.6	10.6	10.6	10.6	59441000	26043000	12247000	8788700	12362000	3962700	1736200	816480	585920	824150
tr|K4DPS6|K4DPS6_TRYCR;tr|K2NH19|K2NH19_TRYCR;tr|V5DCR9|V5DCR9_TRYCR	tr|K4DPS6|K4DPS6_TRYCR;tr|K2NH19|K2NH19_TRYCR;tr|V5DCR9|V5DCR9_TRYCR	3;3;2	3;3;2	1;1;1	>tr|K4DPS6|K4DPS6_TRYCR Replication Factor A 28 kDa subunit, putative OS=Trypanosoma cruzi GN=TCSYLVIO_008775 PE=4 SV=1;>tr|K2NH19|K2NH19_TRYCR Replication Factor A 28 kDa subunit, putative OS=Trypanosoma cruzi marinkellei GN=MOQ_001141 PE=4 SV=1;>tr|V5DCR	3	3	3	1	3	3	3	3	3	3	3	3	1	1	1	1	12.5	12.5	4.2	28.301	264	264;322;190	1	12	0	17.918	By MS/MS	By MS/MS	By MS/MS	By MS/MS	12.5	12.5	12.5	12.5	181240000	35948000	57020000	46879000	41397000	12946000	2567700	4072800	3348500	2956900
tr|K4DQ30|K4DQ30_TRYCR;tr|Q4DL84|Q4DL84_TRYCC;tr|Q4DF04|Q4DF04_TRYCC;tr|Q4DIN0|Q4DIN0_TRYCC;tr|Q4DGM2|Q4DGM2_TRYCC;tr|Q4DJP3|Q4DJP3_TRYCC;tr|Q4E0D2|Q4E0D2_TRYCC;tr|Q4D109|Q4D109_TRYCC	tr|K4DQ30|K4DQ30_TRYCR;tr|Q4DL84|Q4DL84_TRYCC;tr|Q4DF04|Q4DF04_TRYCC;tr|Q4DIN0|Q4DIN0_TRYCC;tr|Q4DGM2|Q4DGM2_TRYCC;tr|Q4DJP3|Q4DJP3_TRYCC;tr|Q4E0D2|Q4E0D2_TRYCC;tr|Q4D109|Q4D109_TRYCC	1;1;1;1;1;1;1;1	1;1;1;1;1;1;1;1	1;1;1;1;1;1;1;1	>tr|K4DQ30|K4DQ30_TRYCR Beta galactofuranosyl glycosyltransferase, putative OS=Trypanosoma cruzi GN=TCSYLVIO_008706 PE=4 SV=1;>tr|Q4DL84|Q4DL84_TRYCC Beta galactofuranosyl glycosyltransferase, putative OS=Trypanosoma cruzi (strain CL Brener) GN=Tc00.104705	8	1	1	1	1	1	1	1	1	1	1	1	1	1	1	1	5.4	5.4	5.4	25.782	223	223;341;341;396;411;430;440;553	1	4	0.0006566	2.1368	By matching	By matching	By MS/MS	By MS/MS	5.4	5.4	5.4	5.4	27992000	7369900	7818100	6169700	6634400	2544700	669990	710740	560880	603130
tr|K4DQA3|K4DQA3_TRYCR;tr|K4E5V4|K4E5V4_TRYCR;tr|V5B6J2|V5B6J2_TRYCR;tr|Q4CQK6|Q4CQK6_TRYCC;tr|Q6QTA2|Q6QTA2_TRYCR;tr|Q4CQK7|Q4CQK7_TRYCC;tr|Q4CPV4|Q4CPV4_TRYCC;tr|K4E5Y6|K4E5Y6_TRYCR	tr|K4DQA3|K4DQA3_TRYCR;tr|K4E5V4|K4E5V4_TRYCR;tr|V5B6J2|V5B6J2_TRYCR;tr|Q4CQK6|Q4CQK6_TRYCC;tr|Q6QTA2|Q6QTA2_TRYCR;tr|Q4CQK7|Q4CQK7_TRYCC;tr|Q4CPV4|Q4CPV4_TRYCC;tr|K4E5Y6|K4E5Y6_TRYCR	1;1;1;1;1;1;1;1	1;1;1;1;1;1;1;1	1;1;1;1;1;1;1;1	>tr|K4DQA3|K4DQA3_TRYCR Amino acid transporter, putative (Fragment) OS=Trypanosoma cruzi GN=TCSYLVIO_008592 PE=4 SV=1;>tr|K4E5V4|K4E5V4_TRYCR Amino acid transporter, putative (Fragment) OS=Trypanosoma cruzi GN=TCSYLVIO_002889 PE=4 SV=1;>tr|V5B6J2|V5B6J2_TR	8	1	1	1	1	1	1	1	1	1	1	1	1	1	1	1	5.4	5.4	5.4	27.267	258	258;284;327;344;483;483;483;483	1	4	0	3.0979	By MS/MS	By MS/MS	By MS/MS	By MS/MS	5.4	5.4	5.4	5.4	84275000	21419000	21901000	22610000	18345000	12039000	3059800	3128700	3230100	2620700
tr|K4DR40|K4DR40_TRYCR;tr|V5AYD4|V5AYD4_TRYCR	tr|K4DR40|K4DR40_TRYCR;tr|V5AYD4|V5AYD4_TRYCR	4;2	2;2	2;2	>tr|K4DR40|K4DR40_TRYCR Uncharacterized protein (Fragment) OS=Trypanosoma cruzi GN=TCSYLVIO_008236 PE=4 SV=1;>tr|V5AYD4|V5AYD4_TRYCR Uncharacterized protein OS=Trypanosoma cruzi Dm28c GN=TCDM_05595 PE=4 SV=1	2	4	2	2	3	2	1	3	1	1	0	1	1	1	0	1	2.8	1.5	1.5	204.9	1815	1815;1546	1	3	0.00067568	2.3452	By MS/MS	By MS/MS	By matching	By MS/MS	2.4	0.9	0.5	1.7	110970000	0	58324000	0	52650000	1008900	0	530210	0	478640
tr|K4DRC3|K4DRC3_TRYCR	tr|K4DRC3|K4DRC3_TRYCR	1	1	1	>tr|K4DRC3|K4DRC3_TRYCR Retrotransposon hot spot (RHS) protein, putative OS=Trypanosoma cruzi GN=TCSYLVIO_008231 PE=4 SV=1	1	1	1	1	1	1	1	1	1	1	1	1	1	1	1	1	2.5	2.5	2.5	40.529	353	353	1	4	0.0065476	1.5562	By matching	By matching	By MS/MS	By MS/MS	2.5	2.5	2.5	2.5	32587000	11080000	7061700	5982600	8463300	2036700	692480	441360	373910	528950
tr|K4DRT4|K4DRT4_TRYCR;tr|V5BBC2|V5BBC2_TRYCR;tr|Q4E3M8|Q4E3M8_TRYCC;tr|K4DRE3|K4DRE3_TRYCR	tr|K4DRT4|K4DRT4_TRYCR;tr|V5BBC2|V5BBC2_TRYCR;tr|Q4E3M8|Q4E3M8_TRYCC;tr|K4DRE3|K4DRE3_TRYCR	1;1;1;1	1;1;1;1	1;1;1;1	>tr|K4DRT4|K4DRT4_TRYCR Uncharacterized protein OS=Trypanosoma cruzi GN=TCSYLVIO_008047 PE=4 SV=1;>tr|V5BBC2|V5BBC2_TRYCR Uncharacterized protein OS=Trypanosoma cruzi Dm28c GN=TCDM_00679 PE=4 SV=1;>tr|Q4E3M8|Q4E3M8_TRYCC Uncharacterized protein OS=Trypanos	4	1	1	1	1	1	1	1	1	1	1	1	1	1	1	1	2.7	2.7	2.7	45.548	404	404;427;427;448	1	4	0	4.0815	By MS/MS	By MS/MS	By MS/MS	By MS/MS	2.7	2.7	2.7	2.7	180530000	65056000	39534000	38953000	36992000	9026700	3252800	1976700	1947600	1849600
tr|K4DRX1|K4DRX1_TRYCR;tr|Q4D6H3|Q4D6H3_TRYCC;tr|V5BDS3|V5BDS3_TRYCR	tr|K4DRX1|K4DRX1_TRYCR;tr|Q4D6H3|Q4D6H3_TRYCC;tr|V5BDS3|V5BDS3_TRYCR	6;6;4	6;6;4	2;2;2	>tr|K4DRX1|K4DRX1_TRYCR Uncharacterized protein OS=Trypanosoma cruzi GN=TCSYLVIO_007990 PE=4 SV=1;>tr|Q4D6H3|Q4D6H3_TRYCC Uncharacterized protein OS=Trypanosoma cruzi (strain CL Brener) GN=Tc00.1047053509247.30 PE=4 SV=1;>tr|V5BDS3|V5BDS3_TRYCR Uncharacter	3	6	6	2	6	5	4	6	6	5	4	6	2	1	1	2	3.7	3.7	1.4	262.96	2323	2323;2329;1377	1	21	0	19.076	By MS/MS	By MS/MS	By MS/MS	By MS/MS	3.7	3.2	2	3.7	172790000	57228000	35828000	36486000	43251000	1371400	454190	284350	289570	343260
tr|K4DSG1|K4DSG1_TRYCR;tr|Q4CWP1|Q4CWP1_TRYCC	tr|K4DSG1|K4DSG1_TRYCR;tr|Q4CWP1|Q4CWP1_TRYCC	1;1	1;1	1;1	>tr|K4DSG1|K4DSG1_TRYCR Uncharacterized protein OS=Trypanosoma cruzi GN=TCSYLVIO_007805 PE=4 SV=1;>tr|Q4CWP1|Q4CWP1_TRYCC Kinesin-like protein, putative (Fragment) OS=Trypanosoma cruzi (strain CL Brener) GN=Tc00.1047053511253.10 PE=4 SV=1	2	1	1	1	1	1	1	1	1	1	1	1	1	1	1	1	4.3	4.3	4.3	31.535	279	279;415	1	4	0	3.0388	By MS/MS	By MS/MS	By MS/MS	By MS/MS	4.3	4.3	4.3	4.3	64088000	17208000	17846000	12909000	16126000	3769900	1012200	1049700	759370	948570
tr|K4DSL1|K4DSL1_TRYCR;tr|V5AJP8|V5AJP8_TRYCR;tr|Q4CQB1|Q4CQB1_TRYCC;tr|Q4DPQ3|Q4DPQ3_TRYCC	tr|K4DSL1|K4DSL1_TRYCR;tr|V5AJP8|V5AJP8_TRYCR;tr|Q4CQB1|Q4CQB1_TRYCC;tr|Q4DPQ3|Q4DPQ3_TRYCC	6;5;5;4	6;5;5;4	6;5;5;4	>tr|K4DSL1|K4DSL1_TRYCR Eukaryotic translation initiation factor 1A, putative OS=Trypanosoma cruzi GN=TCSYLVIO_007656 PE=3 SV=1;>tr|V5AJP8|V5AJP8_TRYCR Eukaryotic translation initiation factor 1A OS=Trypanosoma cruzi Dm28c GN=TCDM_11573 PE=4 SV=1;>tr|Q4CQB	4	6	6	6	4	5	5	6	4	5	5	6	4	5	5	6	24.1	24.1	24.1	25.377	228	228;102;142;161	1	20	0	20.241	By MS/MS	By MS/MS	By MS/MS	By MS/MS	18	19.7	19.7	24.1	354410000	87070000	89584000	86897000	90863000	35441000	8707000	8958400	8689700	9086300
tr|K4DSR2|K4DSR2_TRYCR;tr|V5ALW0|V5ALW0_TRYCR;tr|Q4CU94|Q4CU94_TRYCC;tr|Q4CMK4|Q4CMK4_TRYCC;tr|K2NDS9|K2NDS9_TRYCR	tr|K4DSR2|K4DSR2_TRYCR;tr|V5ALW0|V5ALW0_TRYCR;tr|Q4CU94|Q4CU94_TRYCC;tr|Q4CMK4|Q4CMK4_TRYCC	4;4;4;3;1	4;4;4;3;1	4;4;4;3;1	>tr|K4DSR2|K4DSR2_TRYCR GDP-mannose pyrophosphorylase OS=Trypanosoma cruzi GN=TCSYLVIO_007603 PE=4 SV=1;>tr|V5ALW0|V5ALW0_TRYCR GDP-mannose pyrophosphorylase OS=Trypanosoma cruzi Dm28c GN=TCDM_10698 PE=4 SV=1;>tr|Q4CU94|Q4CU94_TRYCC Mannose-1-phosphate gua	5	4	4	4	4	4	4	3	4	4	4	3	4	4	4	3	17.8	17.8	17.8	40.783	370	370;383;383;383;383	1	15	0	11.284	By MS/MS	By MS/MS	By MS/MS	By MS/MS	17.8	17.8	17.8	14.6	172470000	57447000	55184000	30298000	29539000	7186200	2393600	2299300	1262400	1230800
tr|K4DSX9|K4DSX9_TRYCR;tr|Q4D5D6|Q4D5D6_TRYCC;tr|K2N4N7|K2N4N7_TRYCR;tr|Q4CP18|Q4CP18_TRYCC	tr|K4DSX9|K4DSX9_TRYCR;tr|Q4D5D6|Q4D5D6_TRYCC;tr|K2N4N7|K2N4N7_TRYCR;tr|Q4CP18|Q4CP18_TRYCC	3;3;3;2	3;3;3;2	3;3;3;2	>tr|K4DSX9|K4DSX9_TRYCR Uncharacterized protein OS=Trypanosoma cruzi GN=TCSYLVIO_007761 PE=4 SV=1;>tr|Q4D5D6|Q4D5D6_TRYCC Uncharacterized protein OS=Trypanosoma cruzi (strain CL Brener) GN=Tc00.1047053508805.20 PE=4 SV=1;>tr|K2N4N7|K2N4N7_TRYCR Uncharacter	4	3	3	3	2	2	3	2	2	2	3	2	2	2	3	2	14.4	14.4	14.4	23.709	209	209;231;231;231	1	9	0	4.0496	By MS/MS	By MS/MS	By MS/MS	By MS/MS	10.5	10.5	14.4	8.6	91166000	26772000	25483000	26265000	12647000	9116600	2677200	2548300	2626500	1264700
tr|K4DT09|K4DT09_TRYCR;tr|Q4E674|Q4E674_TRYCC;tr|Q4CPK7|Q4CPK7_TRYCC;tr|K4DSR1|K4DSR1_TRYCR;tr|K2N4Q7|K2N4Q7_TRYCR	tr|K4DT09|K4DT09_TRYCR;tr|Q4E674|Q4E674_TRYCC;tr|Q4CPK7|Q4CPK7_TRYCC;tr|K4DSR1|K4DSR1_TRYCR;tr|K2N4Q7|K2N4Q7_TRYCR	2;2;2;2;2	2;2;2;2;2	2;2;2;2;2	>tr|K4DT09|K4DT09_TRYCR Ubiquinone biosynthesis protein COQ7, putative (Fragment) OS=Trypanosoma cruzi GN=TCSYLVIO_007585 PE=4 SV=1;>tr|Q4E674|Q4E674_TRYCC Ubiquinone biosynthesis protein COQ7 homolog, putative OS=Trypanosoma cruzi (strain CL Brener) GN=Tc	5	2	2	2	2	2	1	2	2	2	1	2	2	2	1	2	13.4	13.4	13.4	18.24	164	164;205;205;205;205	1	7	0	17.463	By matching	By MS/MS	By matching	By MS/MS	13.4	13.4	6.7	13.4	65650000	25818000	8495500	6681200	24655000	8206300	3227300	1061900	835140	3081900
tr|K4DT30|K4DT30_TRYCR	tr|K4DT30|K4DT30_TRYCR	1	1	1	>tr|K4DT30|K4DT30_TRYCR Trans-sialidase, putative OS=Trypanosoma cruzi GN=TCSYLVIO_007949 PE=4 SV=1	1	1	1	1	1	0	1	0	1	0	1	0	1	0	1	0	7.5	7.5	7.5	24.898	240	240	1	2	0.0087566	1.4465	By matching	By matching	By MS/MS	By matching	7.5	0	7.5	0	148430000	80693000	0	67739000	0	18554000	10087000	0	8467300	0
tr|K4DT61|K4DT61_TRYCR;tr|I3QF99|I3QF99_TRYCR;tr|Q4CMB6|Q4CMB6_TRYCC	tr|K4DT61|K4DT61_TRYCR;tr|I3QF99|I3QF99_TRYCR	12;7;3	2;0;0	0;0;0	>tr|K4DT61|K4DT61_TRYCR Methyltransferase OS=Trypanosoma cruzi GN=TCSYLVIO_007533 PE=3 SV=1;>tr|I3QF99|I3QF99_TRYCR Sterol 24-c-methyltransferase (Fragment) OS=Trypanosoma cruzi PE=4 SV=1	3	12	2	0	10	12	10	9	2	2	2	1	0	0	0	0	42.7	6.4	0	40.323	358	358;264;161	1	7	0	5.5276	By MS/MS	By MS/MS	By MS/MS	By MS/MS	30.7	42.7	30.7	28.2	323270000	92451000	92623000	69962000	68230000	17959000	5136200	5145700	3886800	3790600
tr|K4DT79|K4DT79_TRYCR;tr|K2LYP9|K2LYP9_TRYCR;tr|V5BV76|V5BV76_TRYCR;tr|Q4D5W3|Q4D5W3_TRYCC;tr|Q4CY21|Q4CY21_TRYCC	tr|K4DT79|K4DT79_TRYCR;tr|K2LYP9|K2LYP9_TRYCR;tr|V5BV76|V5BV76_TRYCR;tr|Q4D5W3|Q4D5W3_TRYCC;tr|Q4CY21|Q4CY21_TRYCC	1;1;1;1;1	1;1;1;1;1	1;1;1;1;1	>tr|K4DT79|K4DT79_TRYCR Eukaryotic translation initiation factor 3 (EIF-3) interacting protein, putative OS=Trypanosoma cruzi GN=TCSYLVIO_007440 PE=4 SV=1;>tr|K2LYP9|K2LYP9_TRYCR Eukaryotic translation initiation factor 3 (EIF-3) interacting protein, putat	5	1	1	1	1	1	1	1	1	1	1	1	1	1	1	1	5.7	5.7	5.7	50.396	439	439;439;489;489;489	1	4	0	3.9893	By MS/MS	By MS/MS	By MS/MS	By MS/MS	5.7	5.7	5.7	5.7	144800000	33689000	44130000	34168000	32816000	6895400	1604200	2101500	1627100	1562700
tr|K4DTP2|K4DTP2_TRYCR;tr|Q4DWP4|Q4DWP4_TRYCC;tr|V5BAD3|V5BAD3_TRYCR	tr|K4DTP2|K4DTP2_TRYCR;tr|Q4DWP4|Q4DWP4_TRYCC;tr|V5BAD3|V5BAD3_TRYCR	7;7;7	7;7;7	3;3;3	>tr|K4DTP2|K4DTP2_TRYCR Uncharacterized protein OS=Trypanosoma cruzi GN=TCSYLVIO_007269 PE=4 SV=1;>tr|Q4DWP4|Q4DWP4_TRYCC Uncharacterized protein OS=Trypanosoma cruzi (strain CL Brener) GN=Tc00.1047053511421.200 PE=4 SV=1;>tr|V5BAD3|V5BAD3_TRYCR Uncharacte	3	7	7	3	7	6	6	5	7	6	6	5	3	3	3	3	8	8	2.8	119.09	1051	1051;1076;1106	1	26	0	35.873	By MS/MS	By MS/MS	By MS/MS	By MS/MS	8	7.2	6.1	5.3	242130000	89574000	52779000	46689000	53088000	4035500	1492900	879650	778150	884800
tr|K4DUL1|K4DUL1_TRYCR;tr|V5DP62|V5DP62_TRYCR	tr|K4DUL1|K4DUL1_TRYCR;tr|V5DP62|V5DP62_TRYCR	1;1	1;1	1;1	>tr|K4DUL1|K4DUL1_TRYCR Trans-sialidase, putative OS=Trypanosoma cruzi GN=TCSYLVIO_007387 PE=4 SV=1;>tr|V5DP62|V5DP62_TRYCR Nucleoporin OS=Trypanosoma cruzi Dm28c GN=TCDM_01956 PE=4 SV=1	2	1	1	1	0	1	0	0	0	1	0	0	0	1	0	0	1	1	1	105.98	955	955;1165	1	1	0.0097814	1.3841	By matching	By MS/MS	By matching	By matching	0	1	0	0	0	0	0	0	0	0	0	0	0	0
tr|K4DUS1|K4DUS1_TRYCR;tr|V5DS04|V5DS04_TRYCR;tr|Q4D9R1|Q4D9R1_TRYCC;tr|Q4D5R2|Q4D5R2_TRYCC;tr|K2MT04|K2MT04_TRYCR	tr|K4DUS1|K4DUS1_TRYCR;tr|V5DS04|V5DS04_TRYCR;tr|Q4D9R1|Q4D9R1_TRYCC;tr|Q4D5R2|Q4D5R2_TRYCC;tr|K2MT04|K2MT04_TRYCR	3;3;2;2;2	3;3;2;2;2	3;3;2;2;2	>tr|K4DUS1|K4DUS1_TRYCR Vesicle-fusing ATPase OS=Trypanosoma cruzi GN=TCSYLVIO_007306 PE=3 SV=1;>tr|V5DS04|V5DS04_TRYCR Vesicle-fusing ATPase OS=Trypanosoma cruzi Dm28c GN=TCDM_00969 PE=3 SV=1;>tr|Q4D9R1|Q4D9R1_TRYCC Vesicle-fusing ATPase, putative OS=Tryp	5	3	3	3	1	2	3	2	1	2	3	2	1	2	3	2	4.8	4.8	4.8	79.504	726	726;799;726;726;726	1	12	0	6.0867	By MS/MS	By MS/MS	By MS/MS	By MS/MS	1.8	3.4	4.8	3.4	152010000	47082000	36506000	36634000	31783000	3707500	1148300	890390	893520	775200
tr|K4DV17|K4DV17_TRYCR	tr|K4DV17|K4DV17_TRYCR	1	1	1	>tr|K4DV17|K4DV17_TRYCR Uncharacterized protein OS=Trypanosoma cruzi GN=TCSYLVIO_006757 PE=4 SV=1	1	1	1	1	1	0	1	1	1	0	1	1	1	0	1	1	3.8	3.8	3.8	28.777	264	264	1	3	1	-2	By MS/MS	By matching	By MS/MS	By MS/MS	3.8	0	3.8	3.8	72336000	26040000	0	24342000	21954000	5564300	2003100	0	1872500	1688800
tr|K4DW91|K4DW91_TRYCR;tr|Q4D7S7|Q4D7S7_TRYCC;tr|Q4CYP9|Q4CYP9_TRYCC	tr|K4DW91|K4DW91_TRYCR;tr|Q4D7S7|Q4D7S7_TRYCC;tr|Q4CYP9|Q4CYP9_TRYCC	1;1;1	1;1;1	1;1;1	>tr|K4DW91|K4DW91_TRYCR Uncharacterized protein OS=Trypanosoma cruzi GN=TCSYLVIO_006369 PE=4 SV=1;>tr|Q4D7S7|Q4D7S7_TRYCC Uncharacterized protein OS=Trypanosoma cruzi (strain CL Brener) GN=Tc00.1047053506543.100 PE=4 SV=1;>tr|Q4CYP9|Q4CYP9_TRYCC Uncharacte	3	1	1	1	1	1	1	1	1	1	1	1	1	1	1	1	2.8	2.8	2.8	67.157	604	604;805;885	1	4	0	20.373	By MS/MS	By MS/MS	By MS/MS	By MS/MS	2.8	2.8	2.8	2.8	92962000	24858000	27717000	20227000	20160000	3205600	857160	955760	697490	695160
tr|K4DWA1|K4DWA1_TRYCR;tr|Q4CM68|Q4CM68_TRYCC;tr|V5BMF2|V5BMF2_TRYCR;tr|K2MVM3|K2MVM3_TRYCR	tr|K4DWA1|K4DWA1_TRYCR;tr|Q4CM68|Q4CM68_TRYCC	7;5;2;1	7;5;2;1	7;5;2;1	>tr|K4DWA1|K4DWA1_TRYCR 3-oxo-5-alpha-steroid 4-dehydrogenase, putative OS=Trypanosoma cruzi GN=TCSYLVIO_006363 PE=4 SV=1;>tr|Q4CM68|Q4CM68_TRYCC 3-oxo-5-alpha-steroid 4-dehydrogenase, putative (Fragment) OS=Trypanosoma cruzi (strain CL Brener) GN=Tc00.104	4	7	7	7	7	6	7	7	7	6	7	7	7	6	7	7	16.1	16.1	16.1	49.672	440	440;263;198;299	1	35	0	44.814	By MS/MS	By MS/MS	By MS/MS	By MS/MS	16.1	13.6	16.1	16.1	2396800000	776030000	548900000	512000000	559860000	126150000	40844000	28889000	26947000	29467000
tr|K4DWE4|K4DWE4_TRYCR;tr|Q4DHS1|Q4DHS1_TRYCC;tr|O77252|O77252_TRYCR;tr|K2MZI6|K2MZI6_TRYCR	tr|K4DWE4|K4DWE4_TRYCR;tr|Q4DHS1|Q4DHS1_TRYCC;tr|O77252|O77252_TRYCR;tr|K2MZI6|K2MZI6_TRYCR	2;2;2;1	2;2;2;1	1;1;1;0	>tr|K4DWE4|K4DWE4_TRYCR Uncharacterized protein OS=Trypanosoma cruzi GN=TCSYLVIO_006303 PE=4 SV=1;>tr|Q4DHS1|Q4DHS1_TRYCC Gamma-glutamylcysteine synthetase, putative OS=Trypanosoma cruzi (strain CL Brener) GN=Tc00.1047053507787.100 PE=4 SV=1;>tr|O77252|O77	4	2	2	1	1	2	0	1	1	2	0	1	0	1	0	0	4.3	4.3	2.3	79.334	691	691;693;693;693	1	4	0	13.205	By MS/MS	By MS/MS	By matching	By MS/MS	2	4.3	0	2	36034000	16016000	10387000	0	9631600	1162400	516630	335060	0	310700
tr|K4DWJ1|K4DWJ1_TRYCR	tr|K4DWJ1|K4DWJ1_TRYCR	1	1	1	>tr|K4DWJ1|K4DWJ1_TRYCR Uncharacterized protein OS=Trypanosoma cruzi GN=TCSYLVIO_006203 PE=4 SV=1	1	1	1	1	1	1	1	0	1	1	1	0	1	1	1	0	1	1	1	171.33	1555	1555	1	3	1	-2	By matching	By matching	By MS/MS	By matching	1	1	1	0	49222000	17639000	15417000	16166000	0	623070	223280	195150	204640	0
tr|K4DX03|K4DX03_TRYCR	tr|K4DX03|K4DX03_TRYCR	1	1	1	>tr|K4DX03|K4DX03_TRYCR Serine/threonine-protein phosphatase OS=Trypanosoma cruzi GN=TCSYLVIO_006500 PE=3 SV=1	1	1	1	1	1	1	1	1	1	1	1	1	1	1	1	1	1.6	1.6	1.6	75.322	674	674	1	4	1	-2	By matching	By MS/MS	By matching	By MS/MS	1.6	1.6	1.6	1.6	134780000	41263000	34945000	31934000	26640000	4492700	1375400	1164800	1064500	887990
tr|K4DXD8|K4DXD8_TRYCR;tr|V5BHY9|V5BHY9_TRYCR;tr|Q9XY64|Q9XY64_TRYCR;tr|Q4DGT6|Q4DGT6_TRYCC;tr|K2MVH9|K2MVH9_TRYCR	tr|K4DXD8|K4DXD8_TRYCR;tr|V5BHY9|V5BHY9_TRYCR;tr|Q9XY64|Q9XY64_TRYCR;tr|Q4DGT6|Q4DGT6_TRYCC;tr|K2MVH9|K2MVH9_TRYCR	6;6;6;6;3	6;6;6;6;3	5;5;5;5;2	>tr|K4DXD8|K4DXD8_TRYCR 3,2-trans-enoyl-CoA isomerase, mitochondrial, putative OS=Trypanosoma cruzi GN=TCSYLVIO_006387 PE=4 SV=1;>tr|V5BHY9|V5BHY9_TRYCR 3,2-trans-enoyl-CoA isomerase OS=Trypanosoma cruzi Dm28c GN=TCDM_03994 PE=4 SV=1;>tr|Q9XY64|Q9XY64_TRYC	5	6	6	5	6	6	6	6	6	6	6	6	5	5	5	5	35.2	35.2	30.5	25.142	233	233;278;278;278;225	1	36	0	23.367	By MS/MS	By MS/MS	By MS/MS	By MS/MS	35.2	35.2	35.2	35.2	2420800000	617490000	679690000	561480000	562150000	172910000	44107000	48549000	40106000	40153000
tr|K4DXH0|K4DXH0_TRYCR;tr|Q4E2T7|Q4E2T7_TRYCC;tr|V5BBQ6|V5BBQ6_TRYCR;tr|K2MW45|K2MW45_TRYCR	tr|K4DXH0|K4DXH0_TRYCR;tr|Q4E2T7|Q4E2T7_TRYCC;tr|V5BBQ6|V5BBQ6_TRYCR;tr|K2MW45|K2MW45_TRYCR	3;3;2;2	3;3;2;2	3;3;2;2	>tr|K4DXH0|K4DXH0_TRYCR Uncharacterized protein OS=Trypanosoma cruzi GN=TCSYLVIO_006113 PE=4 SV=1;>tr|Q4E2T7|Q4E2T7_TRYCC Uncharacterized protein OS=Trypanosoma cruzi (strain CL Brener) GN=Tc00.1047053511283.220 PE=4 SV=1;>tr|V5BBQ6|V5BBQ6_TRYCR Uncharacte	4	3	3	3	2	2	3	2	2	2	3	2	2	2	3	2	9.5	9.5	9.5	50.251	464	464;561;375;572	1	9	0	8.838	By MS/MS	By MS/MS	By MS/MS	By MS/MS	5.4	6.9	9.5	6.9	106860000	31767000	27849000	27399000	19843000	5624200	1672000	1465800	1442100	1044400
tr|K4DY05|K4DY05_TRYCR;tr|V5D5S5|V5D5S5_TRYCR;tr|Q4E1V5|Q4E1V5_TRYCC;tr|Q4CZY1|Q4CZY1_TRYCC;tr|K2MZW3|K2MZW3_TRYCR	tr|K4DY05|K4DY05_TRYCR;tr|V5D5S5|V5D5S5_TRYCR;tr|Q4E1V5|Q4E1V5_TRYCC;tr|Q4CZY1|Q4CZY1_TRYCC;tr|K2MZW3|K2MZW3_TRYCR	4;4;4;4;2	4;4;4;4;2	4;4;4;4;2	>tr|K4DY05|K4DY05_TRYCR Uncharacterized protein OS=Trypanosoma cruzi GN=TCSYLVIO_006140 PE=3 SV=1;>tr|V5D5S5|V5D5S5_TRYCR Uncharacterized protein OS=Trypanosoma cruzi Dm28c GN=TCDM_09452 PE=3 SV=1;>tr|Q4E1V5|Q4E1V5_TRYCC Uncharacterized protein OS=Trypanos	5	4	4	4	2	3	3	3	2	3	3	3	2	3	3	3	6.7	6.7	6.7	88.827	778	778;822;822;822;822	1	11	0	9.5222	By MS/MS	By MS/MS	By MS/MS	By MS/MS	3.3	4.9	4.9	4.4	79201000	17663000	30499000	27254000	3786300	2554900	569760	983840	879150	122140
tr|K4DY82|K4DY82_TRYCR;tr|V5BWY3|V5BWY3_TRYCR;tr|Q4DYK7|Q4DYK7_TRYCC;tr|K2N984|K2N984_TRYCR;tr|Q4DCD1|Q4DCD1_TRYCC	tr|K4DY82|K4DY82_TRYCR;tr|V5BWY3|V5BWY3_TRYCR;tr|Q4DYK7|Q4DYK7_TRYCC;tr|K2N984|K2N984_TRYCR	3;2;2;2;1	3;2;2;2;1	3;2;2;2;1	>tr|K4DY82|K4DY82_TRYCR Kinesin-like protein OS=Trypanosoma cruzi GN=TCSYLVIO_006065 PE=3 SV=1;>tr|V5BWY3|V5BWY3_TRYCR Kinesin-like protein OS=Trypanosoma cruzi Dm28c GN=TCDM_00513 PE=3 SV=1;>tr|Q4DYK7|Q4DYK7_TRYCC Kinesin-like protein OS=Trypanosoma cruzi	5	3	3	3	2	1	2	2	2	1	2	2	2	1	2	2	5	5	5	92.658	823	823;823;823;824;175	1	7	0	26.531	By MS/MS	By MS/MS	By MS/MS	By MS/MS	3.4	2.1	3.6	3.6	58313000	16535000	7952100	14140000	19686000	1356100	384530	184930	328840	457810
tr|K4DYE9|K4DYE9_TRYCR;tr|V5BYI4|V5BYI4_TRYCR	tr|K4DYE9|K4DYE9_TRYCR;tr|V5BYI4|V5BYI4_TRYCR	2;2	2;2	0;0	>tr|K4DYE9|K4DYE9_TRYCR UDP-sugar pyrophosphorylase OS=Trypanosoma cruzi GN=TCSYLVIO_005564 PE=4 SV=1;>tr|V5BYI4|V5BYI4_TRYCR UDP-N-acetylglucosamine pyrophosphorylase OS=Trypanosoma cruzi Dm28c GN=TCDM_01555 PE=4 SV=1	2	2	2	0	2	2	1	1	2	2	1	1	0	0	0	0	6	6	0	57.994	529	529;601	1	6	0	21.124	By MS/MS	By MS/MS	By MS/MS	By MS/MS	6	6	2.8	2.8	110200000	42405000	30113000	18788000	18899000	3061200	1177900	836470	521880	524980
tr|K4DYQ9|K4DYQ9_TRYCR	tr|K4DYQ9|K4DYQ9_TRYCR	1	1	1	>tr|K4DYQ9|K4DYQ9_TRYCR Uncharacterized protein OS=Trypanosoma cruzi GN=TCSYLVIO_005675 PE=4 SV=1	1	1	1	1	1	1	1	1	1	1	1	1	1	1	1	1	4.3	4.3	4.3	38.935	352	352	1	4	0	3.3171	By MS/MS	By MS/MS	By MS/MS	By MS/MS	4.3	4.3	4.3	4.3	70927000	15614000	26949000	15189000	13176000	4728500	1040900	1796600	1012600	878370
tr|K4DZK3|K4DZK3_TRYCR;tr|Q4CQU6|Q4CQU6_TRYCC	tr|K4DZK3|K4DZK3_TRYCR;tr|Q4CQU6|Q4CQU6_TRYCC	5;5	1;1	0;0	>tr|K4DZK3|K4DZK3_TRYCR NADH-dependent fumarate reductase, putative (Fragment) OS=Trypanosoma cruzi GN=TCSYLVIO_005157 PE=4 SV=1;>tr|Q4CQU6|Q4CQU6_TRYCC NADH-dependent fumarate reductase, putative (Fragment) OS=Trypanosoma cruzi (strain CL Brener) GN=Tc00.	2	5	1	0	5	4	4	5	1	0	0	1	0	0	0	0	12.4	3	0	59.024	539	539;588	1	2	0	2.8962	By MS/MS	By matching	By matching	By MS/MS	12.4	9.5	9.5	12.4	8020700	5438200	0	0	2582600	243050	164790	0	0	78260
tr|K4DZP6|K4DZP6_TRYCR;tr|K2N680|K2N680_TRYCR;tr|V5BGD8|V5BGD8_TRYCR;tr|Q4E2S6|Q4E2S6_TRYCC	tr|K4DZP6|K4DZP6_TRYCR;tr|K2N680|K2N680_TRYCR;tr|V5BGD8|V5BGD8_TRYCR;tr|Q4E2S6|Q4E2S6_TRYCC	1;1;1;1	1;1;1;1	1;1;1;1	>tr|K4DZP6|K4DZP6_TRYCR Phosphoglycerate kinase OS=Trypanosoma cruzi GN=TCSYLVIO_005550 PE=3 SV=1;>tr|K2N680|K2N680_TRYCR Phosphoglycerate kinase OS=Trypanosoma cruzi marinkellei GN=MOQ_006094 PE=3 SV=1;>tr|V5BGD8|V5BGD8_TRYCR Phosphoglycerate kinase OS=Tr	4	1	1	1	1	1	1	1	1	1	1	1	1	1	1	1	4.4	4.4	4.4	41.881	383	383;808;906;906	1	4	0	2.571	By MS/MS	By MS/MS	By MS/MS	By MS/MS	4.4	4.4	4.4	4.4	13356000	5173800	3340100	4841900	0	513690	198990	128470	186230	0
tr|K4DZS1|K4DZS1_TRYCR;tr|Q4DW33|Q4DW33_TRYCC;tr|K2M937|K2M937_TRYCR;tr|V5BKD2|V5BKD2_TRYCR;tr|V5DGP4|V5DGP4_TRYCR	tr|K4DZS1|K4DZS1_TRYCR;tr|Q4DW33|Q4DW33_TRYCC;tr|K2M937|K2M937_TRYCR;tr|V5BKD2|V5BKD2_TRYCR	4;4;3;2;1	4;4;3;2;1	4;4;3;2;1	>tr|K4DZS1|K4DZS1_TRYCR Uncharacterized protein OS=Trypanosoma cruzi GN=TCSYLVIO_005055 PE=4 SV=1;>tr|Q4DW33|Q4DW33_TRYCC Uncharacterized protein OS=Trypanosoma cruzi (strain CL Brener) GN=Tc00.1047053507681.210 PE=4 SV=1;>tr|K2M937|K2M937_TRYCR Uncharacte	5	4	4	4	3	4	4	3	3	4	4	3	3	4	4	3	4.9	4.9	4.9	131.01	1183	1183;1231;1231;610;532	1	17	0	17.715	By MS/MS	By MS/MS	By MS/MS	By MS/MS	3.9	4.9	4.9	3.7	193420000	33222000	61641000	55030000	43528000	3947400	678010	1258000	1123100	888330
tr|K4DZX9|K4DZX9_TRYCR;tr|V5BPW0|V5BPW0_TRYCR;tr|Q4CNZ3|Q4CNZ3_TRYCC;tr|Q4CQ88|Q4CQ88_TRYCC	tr|K4DZX9|K4DZX9_TRYCR;tr|V5BPW0|V5BPW0_TRYCR;tr|Q4CNZ3|Q4CNZ3_TRYCC	3;3;3;1	3;3;3;1	3;3;3;1	>tr|K4DZX9|K4DZX9_TRYCR Uncharacterized protein OS=Trypanosoma cruzi GN=TCSYLVIO_005041 PE=4 SV=1;>tr|V5BPW0|V5BPW0_TRYCR Uncharacterized protein OS=Trypanosoma cruzi Dm28c GN=TCDM_14496 PE=4 SV=1;>tr|Q4CNZ3|Q4CNZ3_TRYCC Uncharacterized protein OS=Trypanos	4	3	3	3	2	2	2	3	2	2	2	3	2	2	2	3	19.5	19.5	19.5	24.884	220	220;224;236;231	1	9	0	16.461	By MS/MS	By MS/MS	By MS/MS	By MS/MS	14.1	14.1	14.1	19.5	200380000	54075000	54678000	47140000	44485000	16698000	4506300	4556500	3928300	3707100
tr|K4E0E9|K4E0E9_TRYCR;tr|V5BPJ5|V5BPJ5_TRYCR;tr|Q4DWC8|Q4DWC8_TRYCC;tr|Q4DP70|Q4DP70_TRYCC	tr|K4E0E9|K4E0E9_TRYCR;tr|V5BPJ5|V5BPJ5_TRYCR;tr|Q4DWC8|Q4DWC8_TRYCC;tr|Q4DP70|Q4DP70_TRYCC	2;2;2;2	2;2;2;2	2;2;2;2	>tr|K4E0E9|K4E0E9_TRYCR Uncharacterized protein OS=Trypanosoma cruzi GN=TCSYLVIO_004925 PE=4 SV=1;>tr|V5BPJ5|V5BPJ5_TRYCR Uncharacterized protein OS=Trypanosoma cruzi Dm28c GN=TCDM_03217 PE=4 SV=1;>tr|Q4DWC8|Q4DWC8_TRYCC Uncharacterized protein OS=Trypanos	4	2	2	2	1	1	1	0	1	1	1	0	1	1	1	0	5	5	5	57.355	525	525;592;592;593	1	3	0	3.2874	By MS/MS	By matching	By MS/MS	By matching	1.7	1.7	3.2	0	18664000	6736900	9414500	2513000	0	643600	232310	324640	86656	0
tr|K4E0F8|K4E0F8_TRYCR;tr|Q4DW49|Q4DW49_TRYCC;tr|V5B0B5|V5B0B5_TRYCR;tr|Q4CLP3|Q4CLP3_TRYCC;tr|K2MWU8|K2MWU8_TRYCR	tr|K4E0F8|K4E0F8_TRYCR;tr|Q4DW49|Q4DW49_TRYCC;tr|V5B0B5|V5B0B5_TRYCR;tr|Q4CLP3|Q4CLP3_TRYCC;tr|K2MWU8|K2MWU8_TRYCR	14;12;11;11;7	14;12;11;11;7	14;12;11;11;7	>tr|K4E0F8|K4E0F8_TRYCR Succinyl-CoA ligase subunit beta OS=Trypanosoma cruzi GN=TCSYLVIO_005042 PE=3 SV=1;>tr|Q4DW49|Q4DW49_TRYCC Succinyl-CoA ligase subunit beta OS=Trypanosoma cruzi (strain CL Brener) GN=Tc00.1047053507681.20 PE=3 SV=1;>tr|V5B0B5|V5B0B5	5	14	14	14	13	13	12	11	13	13	12	11	13	13	12	11	43.3	43.3	43.3	45.309	418	418;418;316;319;418	1	58	0	71.179	By MS/MS	By MS/MS	By MS/MS	By MS/MS	40.2	40.2	36.6	30.4	5458500000	1810200000	1419600000	1129700000	1099000000	227440000	75423000	59150000	47070000	45793000
tr|K4E0P9|K4E0P9_TRYCR;tr|Q4E2E0|Q4E2E0_TRYCC	tr|K4E0P9|K4E0P9_TRYCR;tr|Q4E2E0|Q4E2E0_TRYCC	4;4	4;4	4;4	>tr|K4E0P9|K4E0P9_TRYCR Uncharacterized protein (Fragment) OS=Trypanosoma cruzi GN=TCSYLVIO_005181 PE=3 SV=1;>tr|Q4E2E0|Q4E2E0_TRYCC 60S ribosomal protein L35, putative OS=Trypanosoma cruzi (strain CL Brener) GN=Tc00.1047053509979.90 PE=3 SV=1	2	4	4	4	4	4	4	4	4	4	4	4	4	4	4	4	28.5	28.5	28.5	14.908	123	123;127	1	16	0	8.372	By MS/MS	By MS/MS	By MS/MS	By MS/MS	28.5	28.5	28.5	28.5	874600000	286580000	210650000	189460000	187920000	437300000	143290000	105320000	94730000	93960000
tr|K4E0Q0|K4E0Q0_TRYCR	tr|K4E0Q0|K4E0Q0_TRYCR	3	1	1	>tr|K4E0Q0|K4E0Q0_TRYCR Uncharacterized protein OS=Trypanosoma cruzi GN=TCSYLVIO_004761 PE=4 SV=1	1	3	1	1	2	3	2	2	0	1	0	0	0	1	0	0	22.3	9.4	9.4	25.318	224	224	1	1	0.0037406	1.788	By matching	By MS/MS	By matching	By matching	12.9	22.3	12.9	12.9	0	0	0	0	0	0	0	0	0	0
tr|K4E1L8|K4E1L8_TRYCR;tr|V5BT57|V5BT57_TRYCR;tr|Q4DKB9|Q4DKB9_TRYCC;tr|Q4CWH5|Q4CWH5_TRYCC	tr|K4E1L8|K4E1L8_TRYCR;tr|V5BT57|V5BT57_TRYCR;tr|Q4DKB9|Q4DKB9_TRYCC;tr|Q4CWH5|Q4CWH5_TRYCC	1;1;1;1	1;1;1;1	1;1;1;1	>tr|K4E1L8|K4E1L8_TRYCR Uncharacterized protein OS=Trypanosoma cruzi GN=TCSYLVIO_004653 PE=4 SV=1;>tr|V5BT57|V5BT57_TRYCR Uncharacterized protein OS=Trypanosoma cruzi Dm28c GN=TCDM_03440 PE=4 SV=1;>tr|Q4DKB9|Q4DKB9_TRYCC Uncharacterized protein OS=Trypanos	4	1	1	1	1	1	1	1	1	1	1	1	1	1	1	1	4.8	4.8	4.8	30.547	290	290;323;323;323	1	4	0	3.0393	By matching	By matching	By MS/MS	By matching	4.8	4.8	4.8	4.8	37696000	13691000	9358700	7780100	6866900	2217400	805340	550510	457650	403930
tr|K4E201|K4E201_TRYCR;tr|Q4D234|Q4D234_TRYCC;tr|V5BH81|V5BH81_TRYCR;tr|Q4CY83|Q4CY83_TRYCC;tr|Q4D3R5|Q4D3R5_TRYCC;tr|K2N0T4|K2N0T4_TRYCR	tr|K4E201|K4E201_TRYCR;tr|Q4D234|Q4D234_TRYCC;tr|V5BH81|V5BH81_TRYCR;tr|Q4CY83|Q4CY83_TRYCC	6;6;5;4;2;1	6;6;5;4;2;1	6;6;5;4;2;1	>tr|K4E201|K4E201_TRYCR Uncharacterized protein OS=Trypanosoma cruzi GN=TCSYLVIO_004311 PE=4 SV=1;>tr|Q4D234|Q4D234_TRYCC Uncharacterized protein OS=Trypanosoma cruzi (strain CL Brener) GN=Tc00.1047053507529.50 PE=4 SV=1;>tr|V5BH81|V5BH81_TRYCR Uncharacter	6	6	6	6	5	4	5	4	5	4	5	4	5	4	5	4	15	15	15	68.102	622	622;665;662;344;174;312	1	20	0	24.402	By MS/MS	By MS/MS	By MS/MS	By MS/MS	12.5	8.8	11.9	9.5	415900000	135600000	93179000	106530000	80594000	12997000	4237500	2911900	3329000	2518600
tr|K4E2M0|K4E2M0_TRYCR;tr|K2NDM3|K2NDM3_TRYCR;tr|V5D9U0|V5D9U0_TRYCR;tr|Q4DP16|Q4DP16_TRYCC;tr|Q4DET8|Q4DET8_TRYCC	tr|K4E2M0|K4E2M0_TRYCR;tr|K2NDM3|K2NDM3_TRYCR;tr|V5D9U0|V5D9U0_TRYCR;tr|Q4DP16|Q4DP16_TRYCC;tr|Q4DET8|Q4DET8_TRYCC	1;1;1;1;1	1;1;1;1;1	1;1;1;1;1	>tr|K4E2M0|K4E2M0_TRYCR Uncharacterized protein OS=Trypanosoma cruzi GN=TCSYLVIO_004324 PE=4 SV=1;>tr|K2NDM3|K2NDM3_TRYCR Uncharacterized protein OS=Trypanosoma cruzi marinkellei GN=MOQ_003121 PE=4 SV=1;>tr|V5D9U0|V5D9U0_TRYCR Uncharacterized protein OS=Tr	5	1	1	1	1	1	1	1	1	1	1	1	1	1	1	1	1.8	1.8	1.8	69.804	616	616;616;647;647;647	1	4	0	2.5248	By MS/MS	By MS/MS	By MS/MS	By MS/MS	1.8	1.8	1.8	1.8	57097000	21766000	15278000	0	20054000	2854900	1088300	763890	0	1002700
tr|K4E2M2|K4E2M2_TRYCR;tr|Q4DDJ8|Q4DDJ8_TRYCC;tr|Q4D0E4|Q4D0E4_TRYCC	tr|K4E2M2|K4E2M2_TRYCR;tr|Q4DDJ8|Q4DDJ8_TRYCC;tr|Q4D0E4|Q4D0E4_TRYCC	2;2;2	2;2;2	2;2;2	>tr|K4E2M2|K4E2M2_TRYCR Uncharacterized protein OS=Trypanosoma cruzi GN=TCSYLVIO_004072 PE=4 SV=1;>tr|Q4DDJ8|Q4DDJ8_TRYCC Uncharacterized protein OS=Trypanosoma cruzi (strain CL Brener) GN=Tc00.1047053509267.70 PE=4 SV=1;>tr|Q4D0E4|Q4D0E4_TRYCC Uncharacter	3	2	2	2	2	2	2	2	2	2	2	2	2	2	2	2	3	3	3	92.26	826	826;988;1096	1	8	0	4.6259	By MS/MS	By MS/MS	By MS/MS	By MS/MS	3	3	3	3	132120000	45699000	22540000	32174000	31711000	2811200	972310	479580	684560	674700
tr|K4E2Q9|K4E2Q9_TRYCR;tr|K2MCY9|K2MCY9_TRYCR;tr|Q4DAS2|Q4DAS2_TRYCC	tr|K4E2Q9|K4E2Q9_TRYCR;tr|K2MCY9|K2MCY9_TRYCR;tr|Q4DAS2|Q4DAS2_TRYCC	1;1;1	1;1;1	1;1;1	>tr|K4E2Q9|K4E2Q9_TRYCR Uncharacterized protein OS=Trypanosoma cruzi GN=TCSYLVIO_004274 PE=4 SV=1;>tr|K2MCY9|K2MCY9_TRYCR Uncharacterized protein OS=Trypanosoma cruzi marinkellei GN=MOQ_003076 PE=4 SV=1;>tr|Q4DAS2|Q4DAS2_TRYCC Uncharacterized protein OS=Tr	3	1	1	1	1	0	1	0	1	0	1	0	1	0	1	0	1.6	1.6	1.6	103.76	949	949;952;1124	1	2	0	7.9232	By matching	By matching	By MS/MS	By matching	1.6	0	1.6	0	10738000	5693800	0	5044000	0	223700	118620	0	105080	0
tr|K4E389|K4E389_TRYCR	tr|K4E389|K4E389_TRYCR	9	9	0	>tr|K4E389|K4E389_TRYCR Carnitine/choline acetyltransferase, putative OS=Trypanosoma cruzi GN=TCSYLVIO_004300 PE=4 SV=1	1	9	9	0	9	8	9	9	9	8	9	9	0	0	0	0	21.9	21.9	0	57.166	520	520	1	39	0	62.524	By MS/MS	By MS/MS	By MS/MS	By MS/MS	21.9	21.9	21.9	21.9	790040000	237490000	184340000	187430000	180780000	27243000	8189400	6356600	6463000	6233800
tr|K4E3F7|K4E3F7_TRYCR;tr|V5B5B3|V5B5B3_TRYCR;tr|Q4DSE6|Q4DSE6_TRYCC	tr|K4E3F7|K4E3F7_TRYCR;tr|V5B5B3|V5B5B3_TRYCR;tr|Q4DSE6|Q4DSE6_TRYCC	1;1;1	1;1;1	1;1;1	>tr|K4E3F7|K4E3F7_TRYCR Retrotransposon hot spot (RHS) protein, putative OS=Trypanosoma cruzi GN=TCSYLVIO_003801 PE=4 SV=1;>tr|V5B5B3|V5B5B3_TRYCR Retrotransposon hot spot (RHS) protein OS=Trypanosoma cruzi Dm28c GN=TCDM_02805 PE=4 SV=1;>tr|Q4DSE6|Q4DSE6_T	3	1	1	1	1	1	1	1	1	1	1	1	1	1	1	1	3.6	3.6	3.6	28.261	247	247;252;252	1	4	0.0082111	1.4755	By matching	By MS/MS	By matching	By matching	3.6	3.6	3.6	3.6	36525000	14608000	9826300	6045700	6044200	2608900	1043500	701880	431840	431730
tr|K4E3G3|K4E3G3_TRYCR;tr|K2NW93|K2NW93_TRYCR;tr|V5B118|V5B118_TRYCR	tr|K4E3G3|K4E3G3_TRYCR;tr|K2NW93|K2NW93_TRYCR	5;4;2	1;0;0	1;0;0	>tr|K4E3G3|K4E3G3_TRYCR Uncharacterized protein OS=Trypanosoma cruzi GN=TCSYLVIO_004217 PE=4 SV=1;>tr|K2NW93|K2NW93_TRYCR Uncharacterized protein OS=Trypanosoma cruzi marinkellei GN=MOQ_002965 PE=4 SV=1	3	5	1	1	4	5	5	5	1	1	1	1	1	1	1	1	14.8	3.7	3.7	50.447	461	461;463;439	1	4	0	2.7908	By MS/MS	By MS/MS	By MS/MS	By MS/MS	13	14.8	14.8	14.8	25490000	8414900	10039000	0	7036200	1213800	400710	478040	0	335060
tr|K4E3N1|K4E3N1_TRYCR;tr|V5BW37|V5BW37_TRYCR;tr|Q4DX30|Q4DX30_TRYCC;tr|K2N2B1|K2N2B1_TRYCR	tr|K4E3N1|K4E3N1_TRYCR;tr|V5BW37|V5BW37_TRYCR;tr|Q4DX30|Q4DX30_TRYCC;tr|K2N2B1|K2N2B1_TRYCR	2;2;2;1	2;2;2;1	2;2;2;1	>tr|K4E3N1|K4E3N1_TRYCR Gamma-adaptin 1, putative,AP-1 adapter complex gamma subunit, putative OS=Trypanosoma cruzi GN=TCSYLVIO_003718 PE=4 SV=1;>tr|V5BW37|V5BW37_TRYCR Gamma-adaptin 1 OS=Trypanosoma cruzi Dm28c GN=TCDM_02471 PE=4 SV=1;>tr|Q4DX30|Q4DX30_TR	4	2	2	2	1	0	2	1	1	0	2	1	1	0	2	1	4.7	4.7	4.7	88.3	793	793;800;800;803	1	4	0	5.7654	By MS/MS	By matching	By MS/MS	By MS/MS	1.6	0	4.7	3	15930000	6613400	0	9316300	0	398240	165340	0	232910	0
tr|K4E3P2|K4E3P2_TRYCR;tr|V5B5A3|V5B5A3_TRYCR;tr|Q4DJW4|Q4DJW4_TRYCC	tr|K4E3P2|K4E3P2_TRYCR;tr|V5B5A3|V5B5A3_TRYCR;tr|Q4DJW4|Q4DJW4_TRYCC	2;2;1	2;2;1	2;2;1	>tr|K4E3P2|K4E3P2_TRYCR Uncharacterized protein OS=Trypanosoma cruzi GN=TCSYLVIO_003814 PE=4 SV=1;>tr|V5B5A3|V5B5A3_TRYCR Uncharacterized protein OS=Trypanosoma cruzi Dm28c GN=TCDM_02790 PE=4 SV=1;>tr|Q4DJW4|Q4DJW4_TRYCC Uncharacterized protein OS=Trypanos	3	2	2	2	2	2	2	2	2	2	2	2	2	2	2	2	11.6	11.6	11.6	38.932	344	344;421;421	1	8	0	3.5658	By MS/MS	By matching	By matching	By MS/MS	11.6	11.6	11.6	11.6	48368000	14575000	13380000	10280000	10133000	2303200	694030	637150	489510	482530
tr|K4E4I4|K4E4I4_TRYCR	tr|K4E4I4|K4E4I4_TRYCR	15	1	0	>tr|K4E4I4|K4E4I4_TRYCR Uncharacterized protein OS=Trypanosoma cruzi GN=TCSYLVIO_003486 PE=4 SV=1	1	15	1	0	14	10	10	14	0	0	1	1	0	0	0	0	4.5	0.4	0	484.73	4234	4234	1	2	0	62.057	By matching	By matching	By MS/MS	By MS/MS	4.1	3	3	4.3	11146000	0	0	6519800	4626400	46833	0	0	27394	19439
tr|K4E4M6|K4E4M6_TRYCR;tr|V5BX42|V5BX42_TRYCR;tr|Q4CWQ2|Q4CWQ2_TRYCC	tr|K4E4M6|K4E4M6_TRYCR;tr|V5BX42|V5BX42_TRYCR	6;5;1	1;1;0	0;0;0	>tr|K4E4M6|K4E4M6_TRYCR Uncharacterized protein OS=Trypanosoma cruzi GN=TCSYLVIO_003340 PE=4 SV=1;>tr|V5BX42|V5BX42_TRYCR Uncharacterized protein OS=Trypanosoma cruzi Dm28c GN=TCDM_02118 PE=4 SV=1	3	6	1	0	6	6	5	5	1	1	1	1	0	0	0	0	29.1	3.7	0	41.64	381	381;416;146	1	4	0	5.0774	By MS/MS	By MS/MS	By MS/MS	By MS/MS	29.1	29.1	26.8	26.8	117690000	37014000	23234000	25919000	31523000	6538300	2056300	1290800	1439900	1751300
tr|K4E4P1|K4E4P1_TRYCR	tr|K4E4P1|K4E4P1_TRYCR	1	1	1	>tr|K4E4P1|K4E4P1_TRYCR Uncharacterized protein OS=Trypanosoma cruzi GN=TCSYLVIO_003322 PE=4 SV=1	1	1	1	1	1	1	1	1	1	1	1	1	1	1	1	1	1.6	1.6	1.6	57.885	507	507	1	4	0.0082208	1.4767	By MS/MS	By matching	By matching	By MS/MS	1.6	1.6	1.6	1.6	254360000	90356000	49439000	61793000	52767000	7948600	2823600	1545000	1931000	1649000
tr|K4E4U7|K4E4U7_TRYCR	tr|K4E4U7|K4E4U7_TRYCR	5	2	2	>tr|K4E4U7|K4E4U7_TRYCR Reticulon-like protein OS=Trypanosoma cruzi GN=TCSYLVIO_003288 PE=4 SV=1	1	5	2	2	3	3	4	4	1	0	1	1	1	0	1	1	19.6	6.8	6.8	26.849	235	235	1	3	0	3.3766	By MS/MS	By matching	By MS/MS	By MS/MS	13.6	12.8	17.4	19.6	18093000	13128000	0	0	4964600	1809300	1312800	0	0	496460
tr|K4E5B9|K4E5B9_TRYCR;tr|V5BKV0|V5BKV0_TRYCR;tr|Q4DK58|Q4DK58_TRYCC;tr|Q4CVP6|Q4CVP6_TRYCC;tr|K2NE40|K2NE40_TRYCR	tr|K4E5B9|K4E5B9_TRYCR;tr|V5BKV0|V5BKV0_TRYCR;tr|Q4DK58|Q4DK58_TRYCC;tr|Q4CVP6|Q4CVP6_TRYCC;tr|K2NE40|K2NE40_TRYCR	2;2;2;2;1	2;2;2;2;1	2;2;2;2;1	>tr|K4E5B9|K4E5B9_TRYCR Uncharacterized protein OS=Trypanosoma cruzi GN=TCSYLVIO_003549 PE=4 SV=1;>tr|V5BKV0|V5BKV0_TRYCR Uncharacterized protein OS=Trypanosoma cruzi Dm28c GN=TCDM_06646 PE=4 SV=1;>tr|Q4DK58|Q4DK58_TRYCC Uncharacterized protein OS=Trypanos	5	2	2	2	2	1	1	2	2	1	1	2	2	1	1	2	9	9	9	33.695	310	310;371;371;371;372	1	6	0	3.8253	By MS/MS	By matching	By MS/MS	By MS/MS	9	3.5	3.5	9	105600000	35639000	20670000	16103000	33190000	5028600	1697100	984270	766800	1580500
tr|K4E5J0|K4E5J0_TRYCR;tr|V5B213|V5B213_TRYCR;tr|Q4DGD8|Q4DGD8_TRYCC;tr|Q4D1T9|Q4D1T9_TRYCC	tr|K4E5J0|K4E5J0_TRYCR;tr|V5B213|V5B213_TRYCR;tr|Q4DGD8|Q4DGD8_TRYCC;tr|Q4D1T9|Q4D1T9_TRYCC	1;1;1;1	1;1;1;1	1;1;1;1	>tr|K4E5J0|K4E5J0_TRYCR Uncharacterized protein OS=Trypanosoma cruzi GN=TCSYLVIO_003481 PE=4 SV=1;>tr|V5B213|V5B213_TRYCR Uncharacterized protein OS=Trypanosoma cruzi Dm28c GN=TCDM_04110 PE=4 SV=1;>tr|Q4DGD8|Q4DGD8_TRYCC Uncharacterized protein OS=Trypanos	4	1	1	1	1	1	1	1	1	1	1	1	1	1	1	1	2.7	2.7	2.7	86.446	745	745;764;776;793	1	4	0.0043024	1.7367	By MS/MS	By MS/MS	By MS/MS	By matching	2.7	2.7	2.7	2.7	44617000	14430000	8338300	11516000	10332000	1144000	370000	213800	295280	264940
tr|K4E5M0|K4E5M0_TRYCR;tr|K2NJP1|K2NJP1_TRYCR;tr|Q4CWW9|Q4CWW9_TRYCC;tr|Q4CN54|Q4CN54_TRYCC	tr|K4E5M0|K4E5M0_TRYCR;tr|K2NJP1|K2NJP1_TRYCR;tr|Q4CWW9|Q4CWW9_TRYCC;tr|Q4CN54|Q4CN54_TRYCC	1;1;1;1	1;1;1;1	1;1;1;1	>tr|K4E5M0|K4E5M0_TRYCR Uncharacterized protein OS=Trypanosoma cruzi GN=TCSYLVIO_003105 PE=4 SV=1;>tr|K2NJP1|K2NJP1_TRYCR Uncharacterized protein OS=Trypanosoma cruzi marinkellei GN=MOQ_001817 PE=4 SV=1;>tr|Q4CWW9|Q4CWW9_TRYCC Uncharacterized protein OS=Tr	4	1	1	1	0	1	0	0	0	1	0	0	0	1	0	0	6.2	6.2	6.2	23.304	209	209;209;281;281	1	1	0.00065789	2.1552	By matching	By MS/MS	By matching	By matching	0	6.2	0	0	0	0	0	0	0	0	0	0	0	0
tr|K4E6C9|K4E6C9_TRYCR	tr|K4E6C9|K4E6C9_TRYCR	1	1	1	>tr|K4E6C9|K4E6C9_TRYCR Uncharacterized protein OS=Trypanosoma cruzi GN=TCSYLVIO_002695 PE=4 SV=1	1	1	1	1	1	1	1	1	1	1	1	1	1	1	1	1	8	8	8	27.34	249	249	1	4	1	-2	By MS/MS	By matching	By matching	By matching	8	8	8	8	11127000	3007200	2717700	2639200	2763000	1112700	300720	271770	263920	276300
tr|K4E6E9|K4E6E9_TRYCR	tr|K4E6E9|K4E6E9_TRYCR	5	1	0	>tr|K4E6E9|K4E6E9_TRYCR 2-oxoglutarate dehydrogenase, E2 component, dihydrolipoamide succinyltransferase, putative (Fragment) OS=Trypanosoma cruzi GN=TCSYLVIO_002667 PE=3 SV=1	1	5	1	0	3	5	3	4	1	1	0	1	0	0	0	0	14	5.8	0	46.946	428	428	1	3	0	3.0562	By MS/MS	By matching	By matching	By MS/MS	9.6	14	5.6	11.4	43340000	14253000	14955000	0	14131000	2167000	712650	747770	0	706560
tr|K4E724|K4E724_TRYCR	tr|K4E724|K4E724_TRYCR	3	3	3	>tr|K4E724|K4E724_TRYCR Uncharacterized protein OS=Trypanosoma cruzi GN=TCSYLVIO_002439 PE=4 SV=1	1	3	3	3	2	2	3	2	2	2	3	2	2	2	3	2	8.8	8.8	8.8	124.23	1098	1098	1	13	0	28.537	By MS/MS	By MS/MS	By MS/MS	By MS/MS	7.4	7.4	8.8	7.4	316490000	95496000	85303000	74633000	61057000	5860900	1768400	1579700	1382100	1130700
tr|K4E797|K4E797_TRYCR;tr|V5B7G2|V5B7G2_TRYCR;tr|Q95W43|Q95W43_TRYCR;tr|Q8ISB0|Q8ISB0_TRYCR;tr|Q4DDX5|Q4DDX5_TRYCC;tr|K2NKG9|K2NKG9_TRYCR	tr|K4E797|K4E797_TRYCR;tr|V5B7G2|V5B7G2_TRYCR;tr|Q95W43|Q95W43_TRYCR;tr|Q8ISB0|Q8ISB0_TRYCR;tr|Q4DDX5|Q4DDX5_TRYCC;tr|K2NKG9|K2NKG9_TRYCR	1;1;1;1;1;1	1;1;1;1;1;1	1;1;1;1;1;1	>tr|K4E797|K4E797_TRYCR DNA-directed RNA polymerase (Fragment) OS=Trypanosoma cruzi GN=TCSYLVIO_002864 PE=3 SV=1;>tr|V5B7G2|V5B7G2_TRYCR DNA-directed RNA polymerase OS=Trypanosoma cruzi Dm28c GN=TCDM_10424 PE=3 SV=1;>tr|Q95W43|Q95W43_TRYCR DNA-directed RNA	6	1	1	1	1	1	0	1	1	1	0	1	1	1	0	1	0.8	0.8	0.8	177.17	1588	1588;1703;1731;1731;1731;1733	1	3	0	7.1325	By MS/MS	By matching	By matching	By matching	0.8	0.8	0	0.8	16143000	6095300	6310200	0	3737200	187700	70875	73374	0	43456
tr|K4E7I4|K4E7I4_TRYCR;tr|V5BC28|V5BC28_TRYCR;tr|Q4CXF6|Q4CXF6_TRYCC	tr|K4E7I4|K4E7I4_TRYCR;tr|V5BC28|V5BC28_TRYCR;tr|Q4CXF6|Q4CXF6_TRYCC	1;1;1	1;1;1	1;1;1	>tr|K4E7I4|K4E7I4_TRYCR Serine/threonine-protein kinase a, putative,protein kinase, putative OS=Trypanosoma cruzi GN=TCSYLVIO_002773 PE=4 SV=1;>tr|V5BC28|V5BC28_TRYCR Serine/threonine-protein kinase a OS=Trypanosoma cruzi Dm28c GN=TCDM_08577 PE=4 SV=1;>tr|	3	1	1	1	0	1	0	1	0	1	0	1	0	1	0	1	4.8	4.8	4.8	50.142	440	440;502;504	1	2	0	31.525	By matching	By MS/MS	By matching	By matching	0	4.8	0	4.8	8700100	0	4137800	0	4562300	348010	0	165510	0	182490
tr|K4E7I9|K4E7I9_TRYCR;tr|V5DCP7|V5DCP7_TRYCR;tr|Q4DEP6|Q4DEP6_TRYCC;tr|K2PDS2|K2PDS2_TRYCR	tr|K4E7I9|K4E7I9_TRYCR;tr|V5DCP7|V5DCP7_TRYCR;tr|Q4DEP6|Q4DEP6_TRYCC;tr|K2PDS2|K2PDS2_TRYCR	4;2;2;2	4;2;2;2	4;2;2;2	>tr|K4E7I9|K4E7I9_TRYCR NADH-cytochrome b5 reductase, putative (Fragment) OS=Trypanosoma cruzi GN=TCSYLVIO_002404 PE=4 SV=1;>tr|V5DCP7|V5DCP7_TRYCR Cytochrome-b5 reductase OS=Trypanosoma cruzi Dm28c GN=TCDM_06433 PE=4 SV=1;>tr|Q4DEP6|Q4DEP6_TRYCC NADH-cyto	4	4	4	4	4	3	4	3	4	3	4	3	4	3	4	3	17.7	17.7	17.7	32.454	294	294;175;194;302	1	14	0	31.016	By MS/MS	By MS/MS	By MS/MS	By MS/MS	17.7	13.6	17.7	12.9	272540000	105370000	50134000	61538000	55498000	16032000	6198100	2949100	3619900	3264600
tr|K4E7J7|K4E7J7_TRYCR;tr|V5BZ53|V5BZ53_TRYCR;tr|Q4DGL0|Q4DGL0_TRYCC	tr|K4E7J7|K4E7J7_TRYCR	24;11;7	12;11;7	1;1;0	>tr|K4E7J7|K4E7J7_TRYCR Glucose-regulated protein 78, putative OS=Trypanosoma cruzi GN=TCSYLVIO_002291 PE=3 SV=1	3	24	12	1	24	23	24	23	12	12	12	11	1	1	1	1	46.4	27.1	3.6	70.695	646	646;481;279	1	55	0	71.494	By MS/MS	By MS/MS	By MS/MS	By MS/MS	46.4	46.4	46.4	45.2	4253500000	1288100000	1074100000	973010000	918300000	132920000	40253000	33566000	30407000	28697000
tr|K4E934|K4E934_TRYCR;tr|V5AVB0|V5AVB0_TRYCR;tr|K2MV19|K2MV19_TRYCR;tr|Q4CNR6|Q4CNR6_TRYCC;tr|Q4CXB4|Q4CXB4_TRYCC	tr|K4E934|K4E934_TRYCR;tr|V5AVB0|V5AVB0_TRYCR;tr|K2MV19|K2MV19_TRYCR;tr|Q4CNR6|Q4CNR6_TRYCC	10;10;9;5;3	10;10;9;5;3	10;10;9;5;3	>tr|K4E934|K4E934_TRYCR ATP synthase subunit alpha OS=Trypanosoma cruzi GN=TCSYLVIO_001942 PE=3 SV=1;>tr|V5AVB0|V5AVB0_TRYCR ATP synthase subunit alpha OS=Trypanosoma cruzi Dm28c GN=TCDM_07023 PE=3 SV=1;>tr|K2MV19|K2MV19_TRYCR ATP synthase subunit alpha OS	5	10	10	10	10	10	10	10	10	10	10	10	10	10	10	10	18.5	18.5	18.5	63.041	578	578;581;578;247;215	1	40	0	41.162	By MS/MS	By MS/MS	By MS/MS	By MS/MS	18.5	18.5	18.5	18.5	1741100000	503390000	473720000	410980000	353050000	54410000	15731000	14804000	12843000	11033000
tr|K4E944|K4E944_TRYCR;tr|Q4DG59|Q4DG59_TRYCC;tr|V5BEJ0|V5BEJ0_TRYCR;tr|Q4DF41|Q4DF41_TRYCC	tr|K4E944|K4E944_TRYCR;tr|Q4DG59|Q4DG59_TRYCC;tr|V5BEJ0|V5BEJ0_TRYCR;tr|Q4DF41|Q4DF41_TRYCC	1;1;1;1	1;1;1;1	1;1;1;1	>tr|K4E944|K4E944_TRYCR Uncharacterized protein OS=Trypanosoma cruzi GN=TCSYLVIO_001778 PE=4 SV=1;>tr|Q4DG59|Q4DG59_TRYCC Uncharacterized protein OS=Trypanosoma cruzi (strain CL Brener) GN=Tc00.1047053511693.10 PE=4 SV=1;>tr|V5BEJ0|V5BEJ0_TRYCR Uncharacter	4	1	1	1	1	1	1	1	1	1	1	1	1	1	1	1	1.4	1.4	1.4	91.913	847	847;850;867;868	1	4	0	4.5358	By MS/MS	By MS/MS	By MS/MS	By MS/MS	1.4	1.4	1.4	1.4	49554000	14782000	10861000	13642000	10268000	1054300	314520	231090	290250	218470
tr|K4E962|K4E962_TRYCR;tr|V5DPH8|V5DPH8_TRYCR	tr|K4E962|K4E962_TRYCR;tr|V5DPH8|V5DPH8_TRYCR	1;1	1;1	1;1	>tr|K4E962|K4E962_TRYCR Uncharacterized protein OS=Trypanosoma cruzi GN=TCSYLVIO_001831 PE=4 SV=1;>tr|V5DPH8|V5DPH8_TRYCR Uncharacterized protein OS=Trypanosoma cruzi Dm28c GN=TCDM_01838 PE=4 SV=1	2	1	1	1	1	1	1	1	1	1	1	1	1	1	1	1	1.8	1.8	1.8	74.324	676	676;700	1	4	0.0048368	1.6409	By MS/MS	By MS/MS	By MS/MS	By matching	1.8	1.8	1.8	1.8	187510000	56415000	58088000	36293000	36717000	5357500	1611900	1659600	1036900	1049100
tr|K4E965|K4E965_TRYCR;tr|V5AUH1|V5AUH1_TRYCR;tr|K2NVZ4|K2NVZ4_TRYCR;tr|Q4DG35|Q4DG35_TRYCC	tr|K4E965|K4E965_TRYCR;tr|V5AUH1|V5AUH1_TRYCR;tr|K2NVZ4|K2NVZ4_TRYCR;tr|Q4DG35|Q4DG35_TRYCC	4;4;3;2	1;1;1;1	1;1;1;1	>tr|K4E965|K4E965_TRYCR Glycerol-3-phosphate dehydrogenase OS=Trypanosoma cruzi GN=TCSYLVIO_001748 PE=3 SV=1;>tr|V5AUH1|V5AUH1_TRYCR Glycerol-3-phosphate dehydrogenase OS=Trypanosoma cruzi Dm28c GN=TCDM_07435 PE=3 SV=1;>tr|K2NVZ4|K2NVZ4_TRYCR Glycerol-3-ph	4	4	1	1	4	4	3	4	1	1	1	1	1	1	1	1	8.3	1.7	1.7	67.025	603	603;693;622;221	1	4	0.0037175	1.7601	By MS/MS	By matching	By MS/MS	By matching	8.3	8.3	7.1	8.3	89001000	20822000	27207000	21759000	19214000	2966700	694050	906890	725300	640460
tr|K4E9D0|K4E9D0_TRYCR;tr|Q4D030|Q4D030_TRYCC;tr|Q9GPB0|Q9GPB0_TRYCR;tr|V5BJX4|V5BJX4_TRYCR	tr|K4E9D0|K4E9D0_TRYCR;tr|Q4D030|Q4D030_TRYCC;tr|Q9GPB0|Q9GPB0_TRYCR	3;3;2;1	3;3;2;1	1;1;1;1	>tr|K4E9D0|K4E9D0_TRYCR Lectin, putative OS=Trypanosoma cruzi GN=TCSYLVIO_002065 PE=4 SV=1;>tr|Q4D030|Q4D030_TRYCC Lectin, putative OS=Trypanosoma cruzi (strain CL Brener) GN=Tc00.1047053506239.30 PE=4 SV=1;>tr|Q9GPB0|Q9GPB0_TRYCR Antigen 38 OS=Trypanosoma	4	3	3	1	1	2	1	1	1	2	1	1	0	1	0	0	11.2	11.2	3.8	38.466	339	339;550;552;280	1	5	0	3.8321	By matching	By MS/MS	By MS/MS	By MS/MS	3.8	7.7	3.5	3.8	53588000	22655000	13248000	0	17685000	3572500	1510400	883210	0	1179000
tr|K4E9I1|K4E9I1_TRYCR;tr|K2M3V7|K2M3V7_TRYCR;tr|V5C0S8|V5C0S8_TRYCR;tr|Q4DRV4|Q4DRV4_TRYCC;tr|Q4CYZ1|Q4CYZ1_TRYCC	tr|K4E9I1|K4E9I1_TRYCR;tr|K2M3V7|K2M3V7_TRYCR;tr|V5C0S8|V5C0S8_TRYCR;tr|Q4DRV4|Q4DRV4_TRYCC;tr|Q4CYZ1|Q4CYZ1_TRYCC	1;1;1;1;1	1;1;1;1;1	1;1;1;1;1	>tr|K4E9I1|K4E9I1_TRYCR Guanine nucleotide-binding protein beta subunit-like protein OS=Trypanosoma cruzi GN=TCSYLVIO_001560 PE=4 SV=1;>tr|K2M3V7|K2M3V7_TRYCR Guanine nucleotide-binding protein beta subunit-like protein OS=Trypanosoma cruzi marinkellei GN=	5	1	1	1	1	1	1	1	1	1	1	1	1	1	1	1	2.9	2.9	2.9	56.143	510	510;510;560;560;560	1	4	0	4.2965	By matching	By MS/MS	By MS/MS	By MS/MS	2.9	2.9	2.9	2.9	29185000	8142500	0	11811000	9231600	1216000	339270	0	492120	384650
tr|K4E9Z6|K4E9Z6_TRYCR;tr|Q4D4X0|Q4D4X0_TRYCC;tr|Q4D4H2|Q4D4H2_TRYCC;tr|V5DBK9|V5DBK9_TRYCR	tr|K4E9Z6|K4E9Z6_TRYCR;tr|Q4D4X0|Q4D4X0_TRYCC;tr|Q4D4H2|Q4D4H2_TRYCC;tr|V5DBK9|V5DBK9_TRYCR	3;3;3;3	3;3;3;3	3;3;3;3	>tr|K4E9Z6|K4E9Z6_TRYCR Uncharacterized protein OS=Trypanosoma cruzi GN=TCSYLVIO_001401 PE=4 SV=1;>tr|Q4D4X0|Q4D4X0_TRYCC Uncharacterized protein OS=Trypanosoma cruzi (strain CL Brener) GN=Tc00.1047053511909.50 PE=4 SV=1;>tr|Q4D4H2|Q4D4H2_TRYCC Uncharacter	4	3	3	3	3	2	3	3	3	2	3	3	3	2	3	3	9.7	9.7	9.7	43.943	401	401;402;406;409	1	15	0	7.7713	By MS/MS	By MS/MS	By MS/MS	By MS/MS	9.7	7.2	9.7	9.7	284880000	108180000	56577000	44147000	75974000	13566000	5151400	2694200	2102300	3617800
tr|K4EA87|K4EA87_TRYCR	tr|K4EA87|K4EA87_TRYCR	12	12	1	>tr|K4EA87|K4EA87_TRYCR Aspartate aminotransferase, mitochondrial, putative OS=Trypanosoma cruzi GN=TCSYLVIO_001538 PE=4 SV=1	1	12	12	1	9	11	11	11	9	11	11	11	1	1	1	1	38.3	38.3	4.1	46.092	418	418	1	42	0	108.66	By MS/MS	By MS/MS	By MS/MS	By MS/MS	26.3	33.5	36.6	33.5	1483600000	363010000	412340000	355990000	352280000	59345000	14520000	16494000	14240000	14091000
tr|K4EAN4|K4EAN4_TRYCR;tr|K2NIT7|K2NIT7_TRYCR;tr|V5BWJ3|V5BWJ3_TRYCR;tr|Q4DUQ6|Q4DUQ6_TRYCC	tr|K4EAN4|K4EAN4_TRYCR;tr|K2NIT7|K2NIT7_TRYCR;tr|V5BWJ3|V5BWJ3_TRYCR;tr|Q4DUQ6|Q4DUQ6_TRYCC	1;1;1;1	1;1;1;1	1;1;1;1	>tr|K4EAN4|K4EAN4_TRYCR Uncharacterized protein OS=Trypanosoma cruzi GN=TCSYLVIO_001611 PE=4 SV=1;>tr|K2NIT7|K2NIT7_TRYCR Uncharacterized protein OS=Trypanosoma cruzi marinkellei GN=MOQ_000458 PE=4 SV=1;>tr|V5BWJ3|V5BWJ3_TRYCR Uncharacterized protein OS=Tr	4	1	1	1	0	1	0	0	0	1	0	0	0	1	0	0	6	6	6	39.659	351	351;352;383;383	1	1	0	15.966	By matching	By MS/MS	By matching	By matching	0	6	0	0	4179200	0	4179200	0	0	208960	0	208960	0	0
tr|K4EAS8|K4EAS8_TRYCR;tr|V5BW01|V5BW01_TRYCR;tr|Q4DRV5|Q4DRV5_TRYCC;tr|Q4CYZ0|Q4CYZ0_TRYCC	tr|K4EAS8|K4EAS8_TRYCR;tr|V5BW01|V5BW01_TRYCR;tr|Q4DRV5|Q4DRV5_TRYCC;tr|Q4CYZ0|Q4CYZ0_TRYCC	1;1;1;1	1;1;1;1	1;1;1;1	>tr|K4EAS8|K4EAS8_TRYCR Uncharacterized protein OS=Trypanosoma cruzi GN=TCSYLVIO_001559 PE=4 SV=1;>tr|V5BW01|V5BW01_TRYCR Uncharacterized protein OS=Trypanosoma cruzi Dm28c GN=TCDM_00893 PE=4 SV=1;>tr|Q4DRV5|Q4DRV5_TRYCC Uncharacterized protein OS=Trypanos	4	1	1	1	1	1	1	1	1	1	1	1	1	1	1	1	5	5	5	24.844	220	220;394;394;394	1	5	1	-2	By matching	By MS/MS	By matching	By MS/MS	5	5	5	5	81205000	22003000	14531000	13159000	31513000	6246500	1692500	1117700	1012200	2424100
tr|K4EAV0|K4EAV0_TRYCR;tr|V5BTK9|V5BTK9_TRYCR;tr|K2N9T1|K2N9T1_TRYCR	tr|K4EAV0|K4EAV0_TRYCR;tr|V5BTK9|V5BTK9_TRYCR;tr|K2N9T1|K2N9T1_TRYCR	1;1;1	1;1;1	1;1;1	>tr|K4EAV0|K4EAV0_TRYCR Uncharacterized protein OS=Trypanosoma cruzi GN=TCSYLVIO_001334 PE=4 SV=1;>tr|V5BTK9|V5BTK9_TRYCR Uncharacterized protein OS=Trypanosoma cruzi Dm28c GN=TCDM_03421 PE=4 SV=1;>tr|K2N9T1|K2N9T1_TRYCR Kinesin, putative OS=Trypanosoma cr	3	1	1	1	0	1	0	0	0	1	0	0	0	1	0	0	3.2	3.2	3.2	76.094	662	662;663;669	1	1	1	-2	By matching	By MS/MS	By matching	By matching	0	3.2	0	0	0	0	0	0	0	0	0	0	0	0
tr|K4EAW2|K4EAW2_TRYCR;tr|Q4DY80|Q4DY80_TRYCC	tr|K4EAW2|K4EAW2_TRYCR;tr|Q4DY80|Q4DY80_TRYCC	1;1	1;1	1;1	>tr|K4EAW2|K4EAW2_TRYCR Short chain dehydrogenase/reductase, putative OS=Trypanosoma cruzi GN=TCSYLVIO_001326 PE=4 SV=1;>tr|Q4DY80|Q4DY80_TRYCC Short chain dehydrogenase/reductase, putative OS=Trypanosoma cruzi (strain CL Brener) GN=Tc00.1047053511907.70 P	2	1	1	1	0	0	1	0	0	0	1	0	0	0	1	0	3.9	3.9	3.9	51.539	467	467;485	1	1	0.0086806	1.4055	By matching	By matching	By MS/MS	By matching	0	0	3.9	0	0	0	0	0	0	0	0	0	0	0
tr|K4EB92|K4EB92_TRYCR;tr|K2MXL7|K2MXL7_TRYCR	tr|K4EB92|K4EB92_TRYCR;tr|K2MXL7|K2MXL7_TRYCR	9;9	1;1	1;1	>tr|K4EB92|K4EB92_TRYCR Elongation factor 1-alpha (Ef-1-alpha), putative OS=Trypanosoma cruzi GN=TCSYLVIO_000947 PE=4 SV=1;>tr|K2MXL7|K2MXL7_TRYCR Elongation factor 1-alpha (Ef-1-alpha), putative OS=Trypanosoma cruzi marinkellei GN=MOQ_005608 PE=4 SV=1	2	9	1	1	9	9	9	9	1	1	1	1	1	1	1	1	70	9.5	9.5	20.41	190	190;190	1	4	0	3.2682	By matching	By matching	By matching	By MS/MS	70	70	70	70	59113000	17007000	13444000	13903000	14760000	8444700	2429500	1920500	1986100	2108600
tr|K4EBB2|K4EBB2_TRYCR;tr|Q8WTN5|Q8WTN5_TRYCR;tr|Q4D3W3|Q4D3W3_TRYCC;tr|O15636|O15636_TRYCR;tr|Q8WTN6|Q8WTN6_TRYCR;tr|Q4DGV1|Q4DGV1_TRYCC;tr|Q9UAH8|Q9UAH8_TRYCR;tr|Q4DGZ0|Q4DGZ0_TRYCC;tr|K2MJR0|K2MJR0_TRYCR	tr|K4EBB2|K4EBB2_TRYCR;tr|Q8WTN5|Q8WTN5_TRYCR;tr|Q4D3W3|Q4D3W3_TRYCC;tr|O15636|O15636_TRYCR;tr|Q8WTN6|Q8WTN6_TRYCR;tr|Q4DGV1|Q4DGV1_TRYCC;tr|Q9UAH8|Q9UAH8_TRYCR;tr|Q4DGZ0|Q4DGZ0_TRYCC	9;8;8;8;8;8;7;7;4	9;8;8;8;8;8;7;7;4	3;2;2;2;3;3;2;2;2	>tr|K4EBB2|K4EBB2_TRYCR Aspartate carbamoyltransferase, putative OS=Trypanosoma cruzi GN=TCSYLVIO_001183 PE=3 SV=1;>tr|Q8WTN5|Q8WTN5_TRYCR Aspartate carbamoyltransferase OS=Trypanosoma cruzi GN=tcact2 PE=3 SV=2;>tr|Q4D3W3|Q4D3W3_TRYCC Aspartate carbamoyltr	9	9	9	3	8	5	6	7	8	5	6	7	3	1	1	1	24.8	24.8	7.3	35.967	327	327;326;326;326;327;327;326;327;327	1	30	0	31.458	By MS/MS	By MS/MS	By MS/MS	By MS/MS	21.7	15.6	17.7	21.4	604150000	183430000	125900000	133900000	160920000	33564000	10191000	6994500	7438900	8939800
tr|K4EBV2|K4EBV2_TRYCR;tr|Q4E355|Q4E355_TRYCC;tr|V5AXK4|V5AXK4_TRYCR;tr|K2NB56|K2NB56_TRYCR	tr|K4EBV2|K4EBV2_TRYCR;tr|Q4E355|Q4E355_TRYCC;tr|V5AXK4|V5AXK4_TRYCR;tr|K2NB56|K2NB56_TRYCR	9;9;8;5	2;2;2;1	2;2;2;1	>tr|K4EBV2|K4EBV2_TRYCR Glycerate kinase, putative OS=Trypanosoma cruzi GN=TCSYLVIO_000880 PE=4 SV=1;>tr|Q4E355|Q4E355_TRYCC Uncharacterized protein OS=Trypanosoma cruzi (strain CL Brener) GN=Tc00.1047053508741.170 PE=4 SV=1;>tr|V5AXK4|V5AXK4_TRYCR Glycera	4	9	2	2	8	9	9	9	1	2	2	2	1	2	2	2	23.4	6.1	6.1	55.64	521	521;525;525;521	1	7	0	8.2773	By MS/MS	By MS/MS	By MS/MS	By MS/MS	20.7	23.4	23.4	23.4	171000000	37555000	50442000	42227000	40777000	8142900	1788300	2402000	2010800	1941800
tr|K4EBX4|K4EBX4_TRYCR;tr|V5DBV2|V5DBV2_TRYCR;tr|Q4CNX6|Q4CNX6_TRYCC;tr|K2MFW3|K2MFW3_TRYCR	tr|K4EBX4|K4EBX4_TRYCR;tr|V5DBV2|V5DBV2_TRYCR;tr|Q4CNX6|Q4CNX6_TRYCC;tr|K2MFW3|K2MFW3_TRYCR	9;7;5;5	9;7;5;5	2;0;2;0	>tr|K4EBX4|K4EBX4_TRYCR GMP synthase, putative,glutamine amidotransferase, putative OS=Trypanosoma cruzi GN=TCSYLVIO_001147 PE=4 SV=1;>tr|V5DBV2|V5DBV2_TRYCR GMP synthase OS=Trypanosoma cruzi Dm28c GN=TCDM_06857 PE=4 SV=1;>tr|Q4CNX6|Q4CNX6_TRYCC GMP syntha	4	9	9	2	7	6	8	8	7	6	8	8	0	2	1	2	15.5	15.5	3.3	72.169	657	657;686;221;657	1	29	0	16.838	By MS/MS	By MS/MS	By MS/MS	By MS/MS	12.2	9.1	14	14.2	280510000	104170000	52905000	63394000	60038000	6523500	2422600	1230300	1474300	1396200
tr|K4EC30|K4EC30_TRYCR;tr|Q4CVT7|Q4CVT7_TRYCC;tr|K2MV48|K2MV48_TRYCR;tr|Q4CLJ4|Q4CLJ4_TRYCC	tr|K4EC30|K4EC30_TRYCR;tr|Q4CVT7|Q4CVT7_TRYCC;tr|K2MV48|K2MV48_TRYCR	4;4;3;1	4;4;3;1	4;4;3;1	>tr|K4EC30|K4EC30_TRYCR Imidazolonepropionase, putative OS=Trypanosoma cruzi GN=TCSYLVIO_000878 PE=4 SV=1;>tr|Q4CVT7|Q4CVT7_TRYCC Imidazolonepropionase, putative OS=Trypanosoma cruzi (strain CL Brener) GN=Tc00.1047053508741.140 PE=4 SV=1;>tr|K2MV48|K2MV48_	4	4	4	4	3	4	4	3	3	4	4	3	3	4	4	3	20.8	20.8	20.8	38.039	351	351;430;426;242	1	20	0	18.52	By MS/MS	By MS/MS	By MS/MS	By MS/MS	10.8	20.8	20.8	10.8	571960000	161140000	180990000	121750000	108080000	35747000	10071000	11312000	7609700	6754900
tr|K4EC43|K4EC43_TRYCR;tr|Q4DPV6|Q4DPV6_TRYCC;tr|Q4DPV7|Q4DPV7_TRYCC;tr|K2MW15|K2MW15_TRYCR;tr|K4DPB4|K4DPB4_TRYCR	tr|K4EC43|K4EC43_TRYCR;tr|Q4DPV6|Q4DPV6_TRYCC;tr|Q4DPV7|Q4DPV7_TRYCC;tr|K2MW15|K2MW15_TRYCR;tr|K4DPB4|K4DPB4_TRYCR	10;10;10;8;7	10;10;10;8;7	10;10;10;8;7	>tr|K4EC43|K4EC43_TRYCR Uncharacterized protein (Fragment) OS=Trypanosoma cruzi GN=TCSYLVIO_000701 PE=4 SV=1;>tr|Q4DPV6|Q4DPV6_TRYCC Uncharacterized protein OS=Trypanosoma cruzi (strain CL Brener) GN=Tc00.1047053510877.40 PE=4 SV=1;>tr|Q4DPV7|Q4DPV7_TRYCC	5	10	10	10	10	10	10	10	10	10	10	10	10	10	10	10	47.8	47.8	47.8	22.686	205	205;226;230;231;254	1	66	0	81.901	By MS/MS	By MS/MS	By MS/MS	By MS/MS	47.8	47.8	47.8	47.8	4188700000	1376200000	996870000	921160000	894420000	465410000	152920000	110760000	102350000	99380000
tr|K4ECN2|K4ECN2_TRYCR;tr|V5BCY2|V5BCY2_TRYCR	tr|K4ECN2|K4ECN2_TRYCR;tr|V5BCY2|V5BCY2_TRYCR	14;9	14;9	0;0	>tr|K4ECN2|K4ECN2_TRYCR Voltage-dependent anion-selective channel, putative OS=Trypanosoma cruzi GN=TCSYLVIO_000886 PE=4 SV=1;>tr|V5BCY2|V5BCY2_TRYCR Uncharacterized protein OS=Trypanosoma cruzi Dm28c GN=TCDM_06028 PE=4 SV=1	2	14	14	0	13	13	13	12	13	13	13	12	0	0	0	0	58.1	58.1	0	29.635	272	272;520	1	85	0	122.64	By MS/MS	By MS/MS	By MS/MS	By MS/MS	58.1	58.1	58.1	54.8	7053700000	2097900000	1898600000	1551300000	1505900000	470250000	139860000	126570000	103420000	100390000
tr|K4ECZ0|K4ECZ0_TRYCR;tr|D6QXI5|D6QXI5_TRYCR;tr|V5AYJ4|V5AYJ4_TRYCR;tr|Q4CNM5|Q4CNM5_TRYCC;tr|Q4CLP1|Q4CLP1_TRYCC;tr|Q4CQI1|Q4CQI1_TRYCC	tr|K4ECZ0|K4ECZ0_TRYCR;tr|D6QXI5|D6QXI5_TRYCR;tr|V5AYJ4|V5AYJ4_TRYCR;tr|Q4CNM5|Q4CNM5_TRYCC	12;12;12;9;3;2	12;12;12;9;3;2	3;3;3;2;1;1	>tr|K4ECZ0|K4ECZ0_TRYCR ATP-dependent Clp protease subunit, putative OS=Trypanosoma cruzi GN=TCSYLVIO_000407 PE=3 SV=1;>tr|D6QXI5|D6QXI5_TRYCR ClpB chaperone OS=Trypanosoma cruzi GN=HSP104 PE=3 SV=1;>tr|V5AYJ4|V5AYJ4_TRYCR ATP-dependent Clp protease subuni	6	12	12	3	8	10	11	12	8	10	11	12	2	2	3	3	20	20	5.2	97.22	868	868;868;878;603;256;188	1	45	0	62.927	By MS/MS	By MS/MS	By MS/MS	By MS/MS	14.3	17.1	18.8	20	767870000	186560000	190400000	202860000	188050000	15357000	3731200	3808000	4057200	3761100
tr|K4ED94|K4ED94_TRYCR;tr|Q4DEC2|Q4DEC2_TRYCC;tr|Q4CXN9|Q4CXN9_TRYCC;tr|K2LVC9|K2LVC9_TRYCR;tr|V5BF52|V5BF52_TRYCR	tr|K4ED94|K4ED94_TRYCR;tr|Q4DEC2|Q4DEC2_TRYCC;tr|Q4CXN9|Q4CXN9_TRYCC;tr|K2LVC9|K2LVC9_TRYCR;tr|V5BF52|V5BF52_TRYCR	2;1;1;1;1	2;1;1;1;1	2;1;1;1;1	>tr|K4ED94|K4ED94_TRYCR GTP-binding elongation factor Tu family, putative OS=Trypanosoma cruzi GN=TCSYLVIO_000383 PE=4 SV=1;>tr|Q4DEC2|Q4DEC2_TRYCC GTP-binding elongation factor Tu family, putative OS=Trypanosoma cruzi (strain CL Brener) GN=Tc00.1047053507	5	2	2	2	1	2	1	1	1	2	1	1	1	2	1	1	3.7	3.7	3.7	86.83	793	793;774;782;787;847	1	9	0	4.4793	By MS/MS	By MS/MS	By MS/MS	By MS/MS	2.5	3.7	2.5	2.5	49498000	17471000	10645000	11915000	9466900	1337800	472190	287700	322020	255860
tr|K4EDB3|K4EDB3_TRYCR;tr|V5BN95|V5BN95_TRYCR;tr|K2MLT2|K2MLT2_TRYCR;tr|Q8I9P6|Q8I9P6_TRYCR	tr|K4EDB3|K4EDB3_TRYCR;tr|V5BN95|V5BN95_TRYCR;tr|K2MLT2|K2MLT2_TRYCR	10;6;5;2	10;6;5;2	0;0;0;0	>tr|K4EDB3|K4EDB3_TRYCR RNA-binding protein, putative OS=Trypanosoma cruzi GN=TCSYLVIO_000443 PE=4 SV=1;>tr|V5BN95|V5BN95_TRYCR Uncharacterized protein OS=Trypanosoma cruzi Dm28c GN=TCDM_05498 PE=4 SV=1;>tr|K2MLT2|K2MLT2_TRYCR RNA-binding protein, putative	4	10	10	0	8	9	9	9	8	9	9	9	0	0	0	0	29.8	29.8	0	50.14	423	423;257;423;101	1	48	0	68.18	By MS/MS	By MS/MS	By MS/MS	By MS/MS	25.3	27.7	27.2	27	2290400000	747350000	638540000	394290000	510230000	134730000	43962000	37561000	23194000	30014000
tr|K9JG00|K9JG00_TRYCR;tr|K9JF40|K9JF40_TRYCR;tr|Q4CMQ4|Q4CMQ4_TRYCC;tr|Q4CMQ5|Q4CMQ5_TRYCC;tr|K2N4H9|K2N4H9_TRYCR;tr|Q6W5R6|Q6W5R6_TRYCR	tr|K9JG00|K9JG00_TRYCR;tr|K9JF40|K9JF40_TRYCR;tr|Q4CMQ4|Q4CMQ4_TRYCC	10;10;10;4;2;1	10;10;10;4;2;1	3;3;3;3;0;0	>tr|K9JG00|K9JG00_TRYCR Carboxypeptidase OS=Trypanosoma cruzi GN=SCP1 PE=3 SV=1;>tr|K9JF40|K9JF40_TRYCR Carboxypeptidase OS=Trypanosoma cruzi GN=SCP1 PE=3 SV=1;>tr|Q4CMQ4|Q4CMQ4_TRYCC Carboxypeptidase OS=Trypanosoma cruzi (strain CL Brener) GN=Tc00.1047053	6	10	10	3	9	8	8	9	9	8	8	9	3	2	2	2	28.8	28.8	4.9	51.804	466	466;466;530;132;550;114	1	39	0	35.156	By MS/MS	By MS/MS	By MS/MS	By MS/MS	24	23.4	23.4	28.8	2817900000	894420000	723490000	593830000	606170000	165760000	52613000	42558000	34931000	35657000
tr|M1FZ07|M1FZ07_TRYCR;tr|M1FYE4|M1FYE4_TRYCR;sp|Q7Z1V1|CP51_TRYCC;tr|M1KK91|M1KK91_TRYCR;tr|V5C1C6|V5C1C6_TRYCR;tr|K4EAL9|K4EAL9_TRYCR;tr|M1JUF0|M1JUF0_TRYCR;tr|K2NIS5|K2NIS5_TRYCR;tr|G4WJT2|G4WJT2_TRYCR;tr|I3QEL0|I3QEL0_TRYCR;tr|I3QEK4|I3QEK4_TRYCR;tr|I3QEM4|I3QEM4_TRYCR;tr|I3QEK0|I3QEK0_TRYCR;tr|I3QEN0|I3QEN0_TRYCR;tr|I3QEM1|I3QEM1_TRYCR;tr|I3QEL5|I3QEL5_TRYCR;tr|I3QEI8|I3QEI8_TRYCR;tr|I3QEL2|…	tr|M1FZ07|M1FZ07_TRYCR;tr|M1FYE4|M1FYE4_TRYCR;sp|Q7Z1V1|CP51_TRYCC;tr|M1KK91|M1KK91_TRYCR;tr|V5C1C6|V5C1C6_TRYCR;tr|K4EAL9|K4EAL9_TRYCR;tr|M1JUF0|M1JUF0_TRYCR;tr|K2NIS5|K2NIS5_TRYCR;tr|G4WJT2|G4WJT2_TRYCR;tr|I3QEL0|I3QEL0_TRYCR;tr|I3QEK4|I3QEK4_TRYCR;tr|I3QEM4|I3QEM4_TRYCR;tr|I3QEK0|I3QEK0_TRYCR;tr|I3QEN0|I3QEN0_TRYCR;tr|I3QEM1|I3QEM1_TRYCR;tr|I3QEL5|I3QEL5_TRYCR;tr|I3QEI8|I3QEI8_TRYCR	14;14;14;13;11;11;10;9;8;7;7;7;7;7;7;7;7;6;6;4;4;4;4;3;3;3;3;3;2	14;14;14;13;11;11;10;9;8;7;7;7;7;7;7;7;7;6;6;4;4;4;4;3;3;3;3;3;2	14;14;14;13;11;11;10;9;8;7;7;7;7;7;7;7;7;6;6;4;4;4;4;3;3;3;3;3;2	>tr|M1FZ07|M1FZ07_TRYCR Sterol 14alpha-demethylase OS=Trypanosoma cruzi GN=CYP51B PE=3 SV=1;>tr|M1FYE4|M1FYE4_TRYCR Sterol 14alpha-demethylase OS=Trypanosoma cruzi GN=CYP51A PE=3 SV=1;>sp|Q7Z1V1|CP51_TRYCC Sterol 14-alpha demethylase OS=Trypanosoma cruzi (	29	14	14	14	14	13	13	13	14	13	13	13	14	13	13	13	35.1	35.1	35.1	54.711	481	481;481;481;481;481;481;481;481;220;200;203;206;206;207;207;207;207;207;207;145;151;152;223;152;196;197;199;205;205	1	64	0	48.54	By MS/MS	By MS/MS	By MS/MS	By MS/MS	35.1	31.6	31.6	31.6	2540600000	798000000	674230000	569560000	498800000	101620000	31920000	26969000	22783000	19952000
tr|M4H1F5|M4H1F5_TRYCR;tr|Q8T2Y8|Q8T2Y8_TRYCR;tr|Q4E0K2|Q4E0K2_TRYCC;tr|Q4DW08|Q4DW08_TRYCC;tr|K4DUP0|K4DUP0_TRYCR;tr|K2N722|K2N722_TRYCR;tr|V5BHV6|V5BHV6_TRYCR	tr|M4H1F5|M4H1F5_TRYCR;tr|Q8T2Y8|Q8T2Y8_TRYCR;tr|Q4E0K2|Q4E0K2_TRYCC;tr|Q4DW08|Q4DW08_TRYCC;tr|K4DUP0|K4DUP0_TRYCR;tr|K2N722|K2N722_TRYCR	3;3;3;3;3;3;1	3;3;3;3;3;3;1	3;3;3;3;3;3;1	>tr|M4H1F5|M4H1F5_TRYCR Proteasome regulatory ATPase subunit 3 (Fragment) OS=Trypanosoma cruzi PE=3 SV=1;>tr|Q8T2Y8|Q8T2Y8_TRYCR Tcc1l8.3 OS=Trypanosoma cruzi GN=Tcc1l8.3 PE=3 SV=1;>tr|Q4E0K2|Q4E0K2_TRYCC Proteasome regulatory ATPase subunit 3, putative OS	7	3	3	3	3	3	2	3	3	3	2	3	3	3	2	3	12.5	12.5	12.5	42.443	384	384;403;403;403;403;403;206	1	12	0	20.294	By MS/MS	By MS/MS	By MS/MS	By MS/MS	12.5	12.5	6.8	12.5	110730000	42616000	30796000	9499300	27817000	4814300	1852900	1339000	413010	1209500
tr|O02615|O02615_TRYCR;tr|Q2TJ61|Q2TJ61_TRYCR;tr|Q2TJ60|Q2TJ60_TRYCR;tr|Q4DCQ3|Q4DCQ3_TRYCC;tr|Q4D9I5|Q4D9I5_TRYCC;tr|Q2TJ65|Q2TJ65_TRYCR;tr|K4DJW9|K4DJW9_TRYCR;tr|H2CSF8|H2CSF8_TRYCR;tr|H2CSE9|H2CSE9_TRYCR;tr|H2CSE3|H2CSE3_TRYCR;tr|A0A088CGB8|A0A088CGB8_TRYCR;tr|A8W1B7|A8W1B7_TRYCR;tr|A8W1A3|A8W1A3_TRYCR;tr|U5XR20|U5XR20_TRYCR;tr|U5XRL3|U5XRL3_TRYCR;tr|U5XRJ9|U5XRJ9_TRYCR;tr|U5XR43|U5XR43_TRYCR;…	tr|O02615|O02615_TRYCR;tr|Q2TJ61|Q2TJ61_TRYCR;tr|Q2TJ60|Q2TJ60_TRYCR;tr|Q4DCQ3|Q4DCQ3_TRYCC;tr|Q4D9I5|Q4D9I5_TRYCC;tr|Q2TJ65|Q2TJ65_TRYCR;tr|K4DJW9|K4DJW9_TRYCR;tr|H2CSF8|H2CSF8_TRYCR;tr|H2CSE9|H2CSE9_TRYCR;tr|H2CSE3|H2CSE3_TRYCR;tr|A0A088CGB8|A0A088CGB8_TRYCR;tr|A8W1B7|A8W1B7_TRYCR;tr|A8W1A3|A8W1A3_TRYCR;tr|U5XR20|U5XR20_TRYCR;tr|U5XRL3|U5XRL3_TRYCR;tr|U5XRJ9|U5XRJ9_TRYCR;tr|U5XR43|U5XR43_TRYCR;…	6;6;6;6;6;5;5;4;4;4;4;4;4;3;3;3;3;3;3;3;3;3;3;3;3;2;2;2;2	6;6;6;6;6;5;5;4;4;4;4;4;4;3;3;3;3;3;3;3;3;3;3;3;3;2;2;2;2	6;6;6;6;6;5;5;4;4;4;4;4;4;3;3;3;3;3;3;3;3;3;3;3;3;2;2;2;2	>tr|O02615|O02615_TRYCR Iron superoxide dismutase A OS=Trypanosoma cruzi GN=FeSODA PE=2 SV=2;>tr|Q2TJ61|Q2TJ61_TRYCR Superoxide dismutase (Fragment) OS=Trypanosoma cruzi GN=FeSODA PE=3 SV=1;>tr|Q2TJ60|Q2TJ60_TRYCR Superoxide dismutase (Fragment) OS=Trypano	29	6	6	6	6	5	5	5	6	5	5	5	6	5	5	5	34.1	34.1	34.1	23.164	211	211;212;212;233;233;212;233;96;96;96;96;100;100;91;92;92;92;92;92;92;96;96;96;96;100;96;96;100;233	1	29	0	97.069	By MS/MS	By MS/MS	By MS/MS	By MS/MS	34.1	26.1	26.1	26.1	617970000	197880000	151440000	147590000	121060000	47536000	15222000	11649000	11353000	9312700
tr|O02616|O02616_TRYCR;tr|Q4D5A6|Q4D5A6_TRYCC;tr|H2CSH4|H2CSH4_TRYCR;tr|A8W1K9|A8W1K9_TRYCR;tr|A8W1K8|A8W1K8_TRYCR;tr|A8W1K7|A8W1K7_TRYCR;tr|A8W1J5|A8W1J5_TRYCR;tr|A8W1J1|A8W1J1_TRYCR;tr|A8W1I3|A8W1I3_TRYCR;tr|Q4CVN4|Q4CVN4_TRYCC	tr|O02616|O02616_TRYCR;tr|Q4D5A6|Q4D5A6_TRYCC	6;6;1;1;1;1;1;1;1;1	1;1;1;1;1;1;1;1;1;1	1;1;1;1;1;1;1;1;1;1	>tr|O02616|O02616_TRYCR Superoxide dismutase OS=Trypanosoma cruzi GN=FeSODB PE=2 SV=1;>tr|Q4D5A6|Q4D5A6_TRYCC Superoxide dismutase OS=Trypanosoma cruzi (strain CL Brener) GN=Tc00.1047053511715.10 PE=3 SV=1	10	6	1	1	5	5	6	5	1	1	1	1	1	1	1	1	35.4	7.2	7.2	21.759	195	195;207;95;103;103;103;103;103;103;113	1	4	0	5.237	By MS/MS	By MS/MS	By MS/MS	By MS/MS	31.8	31.8	35.4	31.8	75967000	22345000	19772000	20328000	13521000	7596700	2234500	1977200	2032800	1352100
tr|O15637|O15637_TRYCR;tr|O00931|O00931_TRYCR;tr|K4DWB7|K4DWB7_TRYCR;tr|Q9TY92|Q9TY92_TRYCR	tr|O15637|O15637_TRYCR;tr|O00931|O00931_TRYCR	16;8;2;1	16;8;2;1	1;1;1;1	>tr|O15637|O15637_TRYCR Proton motive ATPase OS=Trypanosoma cruzi GN=TCH3 PE=3 SV=1;>tr|O00931|O00931_TRYCR Proton motive ATPase 1 (Fragment) OS=Trypanosoma cruzi GN=TCH1 PE=4 SV=1	4	16	16	1	14	15	14	15	14	15	14	15	1	0	0	1	19.6	19.6	1.6	102.03	925	925;508;296;30	1	65	0	68.566	By MS/MS	By MS/MS	By MS/MS	By MS/MS	17	17.9	17.1	17.9	3801700000	1171900000	965550000	858690000	805570000	102750000	31672000	26096000	23208000	21772000
tr|O15921|O15921_TRYCR;tr|Q4DPN0|Q4DPN0_TRYCC;tr|V5AT33|V5AT33_TRYCR;tr|Q4DDS8|Q4DDS8_TRYCC;tr|T1SGV2|T1SGV2_TRYCR;tr|K4EC23|K4EC23_TRYCR;tr|K2MG02|K2MG02_TRYCR	tr|O15921|O15921_TRYCR;tr|Q4DPN0|Q4DPN0_TRYCC;tr|V5AT33|V5AT33_TRYCR;tr|Q4DDS8|Q4DDS8_TRYCC;tr|T1SGV2|T1SGV2_TRYCR;tr|K4EC23|K4EC23_TRYCR;tr|K2MG02|K2MG02_TRYCR	2;2;1;1;1;1;1	2;2;1;1;1;1;1	2;2;1;1;1;1;1	>tr|O15921|O15921_TRYCR AP-endonuclease OS=Trypanosoma cruzi GN=TcAP PE=2 SV=1;>tr|Q4DPN0|Q4DPN0_TRYCC Apurinic/apyrimidinic endonuclease, putative OS=Trypanosoma cruzi (strain CL Brener) GN=Tc00.1047053507083.30 PE=4 SV=1;>tr|V5AT33|V5AT33_TRYCR Apurinic/	7	2	2	2	2	1	1	1	2	1	1	1	2	1	1	1	4.2	4.2	4.2	45.193	405	405;522;301;401;405;419;506	1	5	0	2.7132	By MS/MS	By MS/MS	By MS/MS	By matching	4.2	2	2	2	29756000	9615100	6076800	6589800	7474100	1239800	400630	253200	274570	311420
tr|O61083|O61083_TRYCR;tr|O60995|O60995_TRYCR;tr|V5AND5|V5AND5_TRYCR	tr|O61083|O61083_TRYCR;tr|O60995|O60995_TRYCR	22;15;8	22;15;8	3;3;0	>tr|O61083|O61083_TRYCR Glutamate dehydrogenase OS=Trypanosoma cruzi PE=2 SV=1;>tr|O60995|O60995_TRYCR Glutamate dehydrogenase OS=Trypanosoma cruzi PE=3 SV=1	3	22	22	3	21	21	20	21	21	21	20	21	3	3	3	3	52.8	52.8	5.8	48.817	447	447;446;279	1	118	0	235.1	By MS/MS	By MS/MS	By MS/MS	By MS/MS	52.6	52.6	52.6	49	14393000000	4290300000	3597500000	3249500000	3255300000	533060000	158900000	133240000	120350000	120570000
tr|O77233|O77233_TRYCR;tr|V5BU71|V5BU71_TRYCR;tr|Q95V86|Q95V86_TRYCR;tr|Q68VM7|Q68VM7_TRYCR;tr|Q4D8U6|Q4D8U6_TRYCC;tr|Q4D6T7|Q4D6T7_TRYCC	tr|O77233|O77233_TRYCR;tr|V5BU71|V5BU71_TRYCR;tr|Q95V86|Q95V86_TRYCR;tr|Q68VM7|Q68VM7_TRYCR;tr|Q4D8U6|Q4D8U6_TRYCC;tr|Q4D6T7|Q4D6T7_TRYCC	7;4;4;4;4;4	7;4;4;4;4;4	1;1;1;1;1;1	>tr|O77233|O77233_TRYCR Poly-zinc finger protein 1 OS=Trypanosoma cruzi GN=PZFP1 PE=4 SV=1;>tr|V5BU71|V5BU71_TRYCR Universal minicircle sequence binding protein (UMSBP),zinc finger protein PDZ5 OS=Trypanosoma cruzi Dm28c GN=TCDM_14391 PE=4 SV=1;>tr|Q95V86|	6	7	7	1	5	5	6	6	5	5	6	6	1	1	1	1	49.2	49.2	6.7	20.421	193	193;134;134;134;134;134	1	34	0	47.368	By MS/MS	By MS/MS	By MS/MS	By MS/MS	37.3	37.3	43	43.5	1956000000	539800000	491790000	460560000	463810000	150460000	41523000	37830000	35428000	35678000
tr|P90596|P90596_TRYCR;tr|Q8T2X9|Q8T2X9_TRYCR;tr|Q4DYB1|Q4DYB1_TRYCC;tr|Q4DYB0|Q4DYB0_TRYCC;tr|Q4DYA8|Q4DYA8_TRYCC;tr|Q4CYH8|Q4CYH8_TRYCC;tr|Q27794|Q27794_TRYCR;sp|P35066|H2A_TRYCR;tr|Q4CYH9|Q4CYH9_TRYCC;tr|O02617|O02617_TRYCR;tr|Q94800|Q94800_TRYCR;tr|K2LVU2|K2LVU2_TRYCR	tr|P90596|P90596_TRYCR;tr|Q8T2X9|Q8T2X9_TRYCR;tr|Q4DYB1|Q4DYB1_TRYCC;tr|Q4DYB0|Q4DYB0_TRYCC;tr|Q4DYA8|Q4DYA8_TRYCC;tr|Q4CYH8|Q4CYH8_TRYCC;tr|Q27794|Q27794_TRYCR;sp|P35066|H2A_TRYCR;tr|Q4CYH9|Q4CYH9_TRYCC;tr|O02617|O02617_TRYCR	3;3;3;3;3;3;3;3;2;2;1;1	3;3;3;3;3;3;3;3;2;2;1;1	1;1;1;1;1;1;1;1;1;1;0;0	>tr|P90596|P90596_TRYCR Histone H2A (Fragment) OS=Trypanosoma cruzi PE=2 SV=1;>tr|Q8T2X9|Q8T2X9_TRYCR Histone H2A OS=Trypanosoma cruzi GN=Tcc2i18.9 PE=3 SV=1;>tr|Q4DYB1|Q4DYB1_TRYCC Histone H2A OS=Trypanosoma cruzi (strain CL Brener) GN=Tc00.1047053511817.	12	3	3	1	3	3	3	3	3	3	3	3	1	1	1	1	23.5	23.5	8.4	12.654	119	119;135;135;135;135;135;135;135;107;135;37;218	1	20	0	8.7984	By MS/MS	By MS/MS	By MS/MS	By MS/MS	23.5	23.5	23.5	23.5	6092600000	1880100000	1595900000	1332700000	1283800000	1015400000	313350000	265990000	222120000	213970000
tr|Q01530|Q01530_TRYCR;tr|B5U6T6|B5U6T6_TRYCR;tr|Q4DIF6|Q4DIF6_TRYCC;tr|K2LTU6|K2LTU6_TRYCR;tr|K4EBQ5|K4EBQ5_TRYCR;tr|Q4D0N7|Q4D0N7_TRYCC;tr|Q4CLP9|Q4CLP9_TRYCC;tr|K4ECA4|K4ECA4_TRYCR	tr|Q01530|Q01530_TRYCR;tr|B5U6T6|B5U6T6_TRYCR;tr|Q4DIF6|Q4DIF6_TRYCC;tr|K2LTU6|K2LTU6_TRYCR;tr|K4EBQ5|K4EBQ5_TRYCR;tr|Q4D0N7|Q4D0N7_TRYCC	13;13;12;11;11;7;5;1	13;13;12;11;11;7;5;1	13;13;12;11;11;7;5;1	>tr|Q01530|Q01530_TRYCR Major paraflagellar rod protein OS=Trypanosoma cruzi GN=PAR2 PE=2 SV=1;>tr|B5U6T6|B5U6T6_TRYCR Major paraflagellar rod OS=Trypanosoma cruzi GN=PAR2 PE=4 SV=1;>tr|Q4DIF6|Q4DIF6_TRYCC 69 kDa paraflagellar rod protein, putative OS=Tryp	8	13	13	13	12	11	10	12	12	11	10	12	12	11	10	12	22.3	22.3	22.3	69.547	600	600;600;600;600;607;359;264;213	1	56	0	37.364	By MS/MS	By MS/MS	By MS/MS	By MS/MS	20.3	18.7	18	20.7	1948100000	685590000	493560000	270500000	498400000	69573000	24485000	17627000	9660800	17800000
tr|Q26875|Q26875_TRYCR;tr|G0Z1C6|G0Z1C6_TRYCR;tr|Q4CNI1|Q4CNI1_TRYCC;tr|Q4DTA6|Q4DTA6_TRYCC	tr|Q26875|Q26875_TRYCR;tr|G0Z1C6|G0Z1C6_TRYCR;tr|Q4CNI1|Q4CNI1_TRYCC	24;15;15;8	1;0;1;0	1;0;1;0	>tr|Q26875|Q26875_TRYCR Dehydrogenase OS=Trypanosoma cruzi PE=4 SV=1;>tr|G0Z1C6|G0Z1C6_TRYCR Prostaglandin F2alpha synthase (Fragment) OS=Trypanosoma cruzi PE=4 SV=1;>tr|Q4CNI1|Q4CNI1_TRYCC Prostaglandin F2alpha synthase (Fragment) OS=Trypanosoma cruzi (st	4	24	1	1	24	24	23	23	1	1	1	1	1	1	1	1	67.3	2.9	2.9	42.284	379	379;233;256;129	1	9	0	3.3924	By MS/MS	By MS/MS	By MS/MS	By MS/MS	67.3	67.3	61.7	61.7	1605500000	569270000	401000000	290040000	345140000	66894000	23720000	16708000	12085000	14381000
tr|Q26884|Q26884_TRYCR;tr|J3JZZ0|J3JZZ0_TRYCR;tr|Q26883|Q26883_TRYCR;tr|Q4CMU6|Q4CMU6_TRYCC;tr|K4DPT9|K4DPT9_TRYCR;tr|Q26908|Q26908_TRYCR;tr|Q4CTY0|Q4CTY0_TRYCC;tr|Q4E2M5|Q4E2M5_TRYCC;tr|K4DV55|K4DV55_TRYCR	tr|Q26884|Q26884_TRYCR;tr|J3JZZ0|J3JZZ0_TRYCR;tr|Q26883|Q26883_TRYCR;tr|Q4CMU6|Q4CMU6_TRYCC	5;5;4;3;2;2;1;1;1	1;1;1;1;1;1;1;1;1	1;1;1;1;1;1;1;1;1	>tr|Q26884|Q26884_TRYCR Cruzipain OS=Trypanosoma cruzi PE=3 SV=1;>tr|J3JZZ0|J3JZZ0_TRYCR Cathepsin L-like protein OS=Trypanosoma cruzi GN=CatL-like PE=3 SV=1;>tr|Q26883|Q26883_TRYCR Cruzipain OS=Trypanosoma cruzi PE=3 SV=1;>tr|Q4CMU6|Q4CMU6_TRYCC Cysteine	9	5	1	1	5	5	5	3	1	1	1	1	1	1	1	1	12.2	2.4	2.4	49.635	467	467;467;383;467;326;467;175;244;308	1	4	0	2.9	By MS/MS	By MS/MS	By MS/MS	By MS/MS	12.2	12.2	12.2	9	61265000	18174000	15132000	17152000	10807000	5569500	1652200	1375600	1559300	982420
tr|Q26944|Q26944_TRYCR;tr|Q4CVQ4|Q4CVQ4_TRYCC;tr|Q26957|Q26957_TRYCR	tr|Q26944|Q26944_TRYCR;tr|Q4CVQ4|Q4CVQ4_TRYCC;tr|Q26957|Q26957_TRYCR	4;4;4	4;4;4	1;1;1	>tr|Q26944|Q26944_TRYCR TcP2a-RA OS=Trypanosoma cruzi GN=TCP2a PE=2 SV=1;>tr|Q4CVQ4|Q4CVQ4_TRYCC 60S acidic ribosomal protein P2 beta (H6.4), putative OS=Trypanosoma cruzi (strain CL Brener) GN=Tc00.1047053509165.40 PE=3 SV=1;>tr|Q26957|Q26957_TRYCR TcP2be	3	4	4	1	4	4	4	4	4	4	4	4	1	1	1	1	36.8	36.8	10.4	10.41	106	106;107;107	1	16	0	22.681	By MS/MS	By MS/MS	By MS/MS	By MS/MS	36.8	36.8	36.8	36.8	893770000	290220000	151130000	224750000	227660000	148960000	48370000	25188000	37459000	37944000
tr|Q26953|Q26953_TRYCR;tr|Q4DYH7|Q4DYH7_TRYCC;tr|K4DV60|K4DV60_TRYCR;tr|K2N7G1|K2N7G1_TRYCR;tr|V5DH06|V5DH06_TRYCR	tr|Q26953|Q26953_TRYCR;tr|Q4DYH7|Q4DYH7_TRYCC;tr|K4DV60|K4DV60_TRYCR;tr|K2N7G1|K2N7G1_TRYCR;tr|V5DH06|V5DH06_TRYCR	2;2;2;2;1	2;2;2;2;1	2;2;2;2;1	>tr|Q26953|Q26953_TRYCR TCJ3 protein OS=Trypanosoma cruzi GN=TCJ3 PE=3 SV=1;>tr|Q4DYH7|Q4DYH7_TRYCC Chaperone DnaJ protein, putative OS=Trypanosoma cruzi (strain CL Brener) GN=Tc00.1047053511367.138 PE=3 SV=1;>tr|K4DV60|K4DV60_TRYCR Chaperone DNAJ protein,	5	2	2	2	1	2	1	1	1	2	1	1	1	2	1	1	6.4	6.4	6.4	43.48	390	390;421;421;421;249	1	5	0	4.1472	By MS/MS	By MS/MS	By matching	By MS/MS	3.3	6.4	3.1	3.1	79366000	22723000	35294000	9779400	11570000	3779300	1082000	1680700	465690	550940
tr|Q2TJB5|Q2TJB5_TRYCR;tr|Q2TJB3|Q2TJB3_TRYCR;tr|K2N1E0|K2N1E0_TRYCR;tr|G0Z1D1|G0Z1D1_TRYCR	tr|Q2TJB5|Q2TJB5_TRYCR;tr|Q2TJB3|Q2TJB3_TRYCR;tr|K2N1E0|K2N1E0_TRYCR	24;21;13;9	2;2;1;1	0;0;0;0	>tr|Q2TJB5|Q2TJB5_TRYCR Dehydrogenase OS=Trypanosoma cruzi PE=4 SV=1;>tr|Q2TJB3|Q2TJB3_TRYCR Dehydrogenase OS=Trypanosoma cruzi PE=4 SV=1;>tr|K2N1E0|K2N1E0_TRYCR Prostaglandin F2alpha synthase OS=Trypanosoma cruzi marinkellei GN=MOQ_004364 PE=4 SV=1	4	24	2	0	24	24	23	23	2	2	2	2	0	0	0	0	67.3	6.1	0	42.294	379	379;379;379;233	1	8	0	6.3017	By MS/MS	By MS/MS	By MS/MS	By MS/MS	67.3	67.3	61.7	61.7	2264900000	707460000	545410000	520830000	491170000	94370000	29477000	22726000	21701000	20465000
tr|Q3ZMB7|Q3ZMB7_TRYCR;tr|V5BJW2|V5BJW2_TRYCR;tr|K4E050|K4E050_TRYCR;tr|Q4D5X2|Q4D5X2_TRYCC;tr|K2NU19|K2NU19_TRYCR;tr|Q4CKX3|Q4CKX3_TRYCC	tr|Q3ZMB7|Q3ZMB7_TRYCR;tr|V5BJW2|V5BJW2_TRYCR;tr|K4E050|K4E050_TRYCR;tr|Q4D5X2|Q4D5X2_TRYCC;tr|K2NU19|K2NU19_TRYCR;tr|Q4CKX3|Q4CKX3_TRYCC	14;14;14;14;12;8	14;14;14;14;12;8	14;14;14;14;12;8	>tr|Q3ZMB7|Q3ZMB7_TRYCR Clathrin heavy chain OS=Trypanosoma cruzi GN=claH PE=3 SV=1;>tr|V5BJW2|V5BJW2_TRYCR Clathrin heavy chain OS=Trypanosoma cruzi Dm28c GN=TCDM_03193 PE=3 SV=1;>tr|K4E050|K4E050_TRYCR Clathrin heavy chain OS=Trypanosoma cruzi GN=TCSYLVI	6	14	14	14	12	11	13	12	12	11	13	12	12	11	13	12	10.3	10.3	10.3	192.57	1701	1701;1702;1702;1704;1702;516	1	62	0	58.58	By MS/MS	By MS/MS	By MS/MS	By MS/MS	8.8	7.7	10.3	9.3	1142300000	357360000	285380000	218250000	281320000	12152000	3801700	3035900	2321800	2992800
tr|Q4CKD3|Q4CKD3_TRYCC;tr|V5DL68|V5DL68_TRYCR;tr|Q964Q8|Q964Q8_TRYCR;tr|Q4CR19|Q4CR19_TRYCC;tr|D9YN59|D9YN59_TRYCR	tr|Q4CKD3|Q4CKD3_TRYCC;tr|V5DL68|V5DL68_TRYCR;tr|Q964Q8|Q964Q8_TRYCR;tr|Q4CR19|Q4CR19_TRYCC;tr|D9YN59|D9YN59_TRYCR	1;1;1;1;1	1;1;1;1;1	1;1;1;1;1	>tr|Q4CKD3|Q4CKD3_TRYCC Uncharacterized protein (Fragment) OS=Trypanosoma cruzi (strain CL Brener) GN=Tc00.1047053422031.10 PE=4 SV=1;>tr|V5DL68|V5DL68_TRYCR Solanesyl-diphosphate synthase OS=Trypanosoma cruzi Dm28c GN=TCDM_03104 PE=3 SV=1;>tr|Q964Q8|Q964Q	5	1	1	1	0	1	0	1	0	1	0	1	0	1	0	1	9.2	9.2	9.2	18.764	173	173;363;363;363;363	1	2	0.0031867	1.9458	By matching	By MS/MS	By matching	By matching	0	9.2	0	9.2	28674000	0	18441000	0	10233000	3186000	0	2049000	0	1137000
tr|Q4CKE5|Q4CKE5_TRYCC;tr|Q4D9Q8|Q4D9Q8_TRYCC;tr|V5C075|V5C075_TRYCR;tr|K4DUR6|K4DUR6_TRYCR	tr|Q4CKE5|Q4CKE5_TRYCC;tr|Q4D9Q8|Q4D9Q8_TRYCC;tr|V5C075|V5C075_TRYCR;tr|K4DUR6|K4DUR6_TRYCR	1;1;1;1	1;1;1;1	1;1;1;1	>tr|Q4CKE5|Q4CKE5_TRYCC Uncharacterized protein (Fragment) OS=Trypanosoma cruzi (strain CL Brener) GN=Tc00.1047053474887.9 PE=4 SV=1;>tr|Q4D9Q8|Q4D9Q8_TRYCC Uncharacterized protein (Fragment) OS=Trypanosoma cruzi (strain CL Brener) GN=Tc00.1047053508995.69	4	1	1	1	0	1	1	1	0	1	1	1	0	1	1	1	3.5	3.5	3.5	44.165	399	399;761;1472;1472	1	3	1	-2	By matching	By matching	By matching	By MS/MS	0	3.5	3.5	3.5	27251000	0	10721000	8741100	7788800	1090000	0	428850	349640	311550
tr|Q4CKG3|Q4CKG3_TRYCC	tr|Q4CKG3|Q4CKG3_TRYCC	2	2	2	>tr|Q4CKG3|Q4CKG3_TRYCC Microtubule-associated protein Gb4, putative (Fragment) OS=Trypanosoma cruzi (strain CL Brener) GN=Tc00.1047053441241.10 PE=4 SV=1	1	2	2	2	2	2	2	2	2	2	2	2	2	2	2	2	11.9	11.9	11.9	46.224	413	413	1	12	0	11.642	By MS/MS	By MS/MS	By MS/MS	By MS/MS	11.9	11.9	11.9	11.9	357470000	90943000	101880000	73620000	91028000	13240000	3368300	3773200	2726700	3371400
tr|Q4CKQ2|Q4CKQ2_TRYCC;tr|V5BD35|V5BD35_TRYCR;tr|Q4DF29|Q4DF29_TRYCC;tr|K4DY92|K4DY92_TRYCR	tr|Q4CKQ2|Q4CKQ2_TRYCC;tr|V5BD35|V5BD35_TRYCR;tr|Q4DF29|Q4DF29_TRYCC;tr|K4DY92|K4DY92_TRYCR	1;1;1;1	1;1;1;1	1;1;1;1	>tr|Q4CKQ2|Q4CKQ2_TRYCC Uncharacterized protein (Fragment) OS=Trypanosoma cruzi (strain CL Brener) GN=Tc00.1047053508467.10 PE=4 SV=1;>tr|V5BD35|V5BD35_TRYCR Uncharacterized protein OS=Trypanosoma cruzi Dm28c GN=TCDM_00240 PE=4 SV=1;>tr|Q4DF29|Q4DF29_TRYCC	4	1	1	1	1	1	1	1	1	1	1	1	1	1	1	1	6	6	6	22.488	199	199;240;601;601	1	4	1	-2	By MS/MS	By matching	By matching	By matching	6	6	6	6	101730000	24820000	25246000	26646000	25021000	7266700	1772900	1803300	1903300	1787200
tr|Q4CKQ6|Q4CKQ6_TRYCC;tr|K4EAI2|K4EAI2_TRYCR;tr|G8FL60|G8FL60_TRYCR;tr|Q4CLD7|Q4CLD7_TRYCC;tr|Q4CKJ0|Q4CKJ0_TRYCC;tr|V5D5L9|V5D5L9_TRYCR;tr|K2MWS2|K2MWS2_TRYCR;tr|Q4CKJ1|Q4CKJ1_TRYCC;tr|V5B9R1|V5B9R1_TRYCR;tr|Q4CZ39|Q4CZ39_TRYCC	tr|Q4CKQ6|Q4CKQ6_TRYCC;tr|K4EAI2|K4EAI2_TRYCR;tr|G8FL60|G8FL60_TRYCR;tr|Q4CLD7|Q4CLD7_TRYCC;tr|Q4CKJ0|Q4CKJ0_TRYCC;tr|V5D5L9|V5D5L9_TRYCR;tr|K2MWS2|K2MWS2_TRYCR	7;7;7;6;5;5;4;1;1;1	7;7;7;6;5;5;4;1;1;1	7;7;7;6;5;5;4;1;1;1	>tr|Q4CKQ6|Q4CKQ6_TRYCC Fatty acid desaturase, putative OS=Trypanosoma cruzi (strain CL Brener) GN=Tc00.1047053509239.10 PE=3 SV=1;>tr|K4EAI2|K4EAI2_TRYCR Fatty acid desaturase, putative OS=Trypanosoma cruzi GN=TCSYLVIO_001287 PE=3 SV=1;>tr|G8FL60|G8FL60_T	10	7	7	7	7	7	7	7	7	7	7	7	7	7	7	7	19.4	19.4	19.4	49.589	433	433;433;433;162;119;289;515;139;224;255	1	28	0	42.083	By MS/MS	By MS/MS	By MS/MS	By MS/MS	19.4	19.4	19.4	19.4	666310000	191200000	169690000	154950000	150460000	28970000	8312900	7378000	6737100	6541800
tr|Q4CKT7|Q4CKT7_TRYCC	tr|Q4CKT7|Q4CKT7_TRYCC	2	2	1	>tr|Q4CKT7|Q4CKT7_TRYCC Amastin, putative (Fragment) OS=Trypanosoma cruzi (strain CL Brener) GN=Tc00.1047053511497.19 PE=4 SV=1	1	2	2	1	2	2	2	2	2	2	2	2	1	1	1	1	19.8	19.8	11.5	10.393	96	96	1	12	0	3.5718	By MS/MS	By MS/MS	By MS/MS	By MS/MS	19.8	19.8	19.8	19.8	320840000	101530000	91740000	64823000	62754000	45835000	14504000	13106000	9260400	8964800
tr|Q4CL00|Q4CL00_TRYCC	tr|Q4CL00|Q4CL00_TRYCC	7	1	1	>tr|Q4CL00|Q4CL00_TRYCC Calpain-like cysteine peptidase, putative (Fragment) OS=Trypanosoma cruzi (strain CL Brener) GN=Tc00.1047053510957.9 PE=4 SV=1	1	7	1	1	7	7	7	7	1	1	1	1	1	1	1	1	24.4	4.3	4.3	40.308	349	349	1	4	0	17.795	By MS/MS	By MS/MS	By MS/MS	By MS/MS	24.4	24.4	24.4	24.4	281000000	74559000	80269000	66081000	60087000	14050000	3727900	4013400	3304100	3004300
tr|Q4CL28|Q4CL28_TRYCC;tr|Q4CN30|Q4CN30_TRYCC;tr|K4ECW7|K4ECW7_TRYCR;tr|K2MLU3|K2MLU3_TRYCR	tr|Q4CL28|Q4CL28_TRYCC;tr|Q4CN30|Q4CN30_TRYCC;tr|K4ECW7|K4ECW7_TRYCR;tr|K2MLU3|K2MLU3_TRYCR	1;1;1;1	1;1;1;1	1;1;1;1	>tr|Q4CL28|Q4CL28_TRYCC FtsJ cell division protein, putative (Fragment) OS=Trypanosoma cruzi (strain CL Brener) GN=Tc00.1047053511619.5 PE=3 SV=1;>tr|Q4CN30|Q4CN30_TRYCC FtsJ cell division protein, putative (Fragment) OS=Trypanosoma cruzi (strain CL Brener	4	1	1	1	1	1	1	1	1	1	1	1	1	1	1	1	6.2	6.2	6.2	23.544	211	211;651;910;911	1	4	0.0082645	1.5032	By matching	By matching	By matching	By MS/MS	6.2	6.2	6.2	6.2	29196000	9481100	7251100	5467700	6996500	2919600	948110	725110	546770	699650
tr|Q4CL46|Q4CL46_TRYCC;tr|Q4DHA2|Q4DHA2_TRYCC;tr|V5BBR9|V5BBR9_TRYCR;tr|K4DY48|K4DY48_TRYCR;tr|K2M8I5|K2M8I5_TRYCR	tr|Q4CL46|Q4CL46_TRYCC;tr|Q4DHA2|Q4DHA2_TRYCC;tr|V5BBR9|V5BBR9_TRYCR;tr|K4DY48|K4DY48_TRYCR	4;4;3;3;1	4;4;3;3;1	4;4;3;3;1	>tr|Q4CL46|Q4CL46_TRYCC Uncharacterized protein (Fragment) OS=Trypanosoma cruzi (strain CL Brener) GN=Tc00.1047053453917.9 PE=4 SV=1;>tr|Q4DHA2|Q4DHA2_TRYCC Uncharacterized protein OS=Trypanosoma cruzi (strain CL Brener) GN=Tc00.1047053511285.40 PE=4 SV=1;	5	4	4	4	3	4	2	4	3	4	2	4	3	4	2	4	20.8	20.8	20.8	38.733	361	361;402;389;389;388	1	13	0	8.7183	By MS/MS	By MS/MS	By MS/MS	By MS/MS	17.2	20.8	11.1	20.8	198090000	54868000	51943000	22565000	68715000	10426000	2887800	2733800	1187600	3616600
tr|Q4CL90|Q4CL90_TRYCC;tr|Q4D6M0|Q4D6M0_TRYCC;tr|Q4DSN1|Q4DSN1_TRYCC;tr|Q4DWZ1|Q4DWZ1_TRYCC	tr|Q4CL90|Q4CL90_TRYCC;tr|Q4D6M0|Q4D6M0_TRYCC;tr|Q4DSN1|Q4DSN1_TRYCC;tr|Q4DWZ1|Q4DWZ1_TRYCC	1;1;1;1	1;1;1;1	1;1;1;1	>tr|Q4CL90|Q4CL90_TRYCC Trans-sialidase, putative (Fragment) OS=Trypanosoma cruzi (strain CL Brener) GN=Tc00.1047053398265.9 PE=4 SV=1;>tr|Q4D6M0|Q4D6M0_TRYCC Trans-sialidase, putative OS=Trypanosoma cruzi (strain CL Brener) GN=Tc00.1047053506451.20 PE=4 S	4	1	1	1	0	0	1	0	0	0	1	0	0	0	1	0	1.6	1.6	1.6	52.621	485	485;804;836;854	1	1	0.0060168	1.6121	By matching	By matching	By MS/MS	By matching	0	0	1.6	0	14545000	0	0	14545000	0	559400	0	0	559400	0
tr|Q4CLF8|Q4CLF8_TRYCC	tr|Q4CLF8|Q4CLF8_TRYCC	9	2	2	>tr|Q4CLF8|Q4CLF8_TRYCC Calpain-like cysteine peptidase, putative (Fragment) OS=Trypanosoma cruzi (strain CL Brener) GN=Tc00.1047053484311.10 PE=4 SV=1	1	9	2	2	6	7	7	6	1	1	2	1	1	1	2	1	20.6	5.5	5.5	72.088	631	631	1	5	0	3.2638	By MS/MS	By MS/MS	By MS/MS	By MS/MS	19.2	19.2	15.8	19.2	102340000	12069000	9867200	64191000	16212000	2842800	335260	274090	1783100	450340
tr|Q4CLI0|Q4CLI0_TRYCC;tr|V5BI43|V5BI43_TRYCR;tr|Q4D2U3|Q4D2U3_TRYCC;tr|K4E0T2|K4E0T2_TRYCR	tr|Q4CLI0|Q4CLI0_TRYCC;tr|V5BI43|V5BI43_TRYCR;tr|Q4D2U3|Q4D2U3_TRYCC;tr|K4E0T2|K4E0T2_TRYCR	1;1;1;1	1;1;1;1	1;1;1;1	>tr|Q4CLI0|Q4CLI0_TRYCC Protein kinase, putative OS=Trypanosoma cruzi (strain CL Brener) GN=Tc00.1047053509409.10 PE=4 SV=1;>tr|V5BI43|V5BI43_TRYCR Protein kinase OS=Trypanosoma cruzi Dm28c GN=TCDM_07910 PE=4 SV=1;>tr|Q4D2U3|Q4D2U3_TRYCC Protein kinase, pu	4	1	1	1	0	0	1	0	0	0	1	0	0	0	1	0	2.2	2.2	2.2	55.852	495	495;502;502;502	1	1	1	-2	By matching	By matching	By MS/MS	By matching	0	0	2.2	0	0	0	0	0	0	0	0	0	0	0
tr|Q4CLI9|Q4CLI9_TRYCC;tr|Q4CKF9|Q4CKF9_TRYCC;tr|V5AP89|V5AP89_TRYCR;tr|V5AN41|V5AN41_TRYCR	tr|Q4CLI9|Q4CLI9_TRYCC;tr|Q4CKF9|Q4CKF9_TRYCC;tr|V5AP89|V5AP89_TRYCR	4;2;2;1	4;2;2;1	4;2;2;1	>tr|Q4CLI9|Q4CLI9_TRYCC Retrotransposon hot spot (RHS) protein, putative (Fragment) OS=Trypanosoma cruzi (strain CL Brener) GN=Tc00.1047053506421.10 PE=4 SV=1;>tr|Q4CKF9|Q4CKF9_TRYCC Retrotransposon hot spot (RHS) protein, putative (Fragment) OS=Trypanosom	4	4	4	4	4	4	3	4	4	4	3	4	4	4	3	4	13.6	13.6	13.6	39.844	345	345;110;672;403	1	26	0	54.734	By MS/MS	By MS/MS	By MS/MS	By MS/MS	13.6	13.6	13.6	13.6	551660000	182390000	141470000	111220000	116570000	27583000	9119400	7073500	5561200	5828700
tr|Q4CLJ0|Q4CLJ0_TRYCC;tr|V5BPJ0|V5BPJ0_TRYCR;tr|Q4DP62|Q4DP62_TRYCC;tr|Q4DBG2|Q4DBG2_TRYCC;tr|K4E0S9|K4E0S9_TRYCR;tr|K4DSK7|K4DSK7_TRYCR;tr|K2NU28|K2NU28_TRYCR;tr|K2NC76|K2NC76_TRYCR	tr|Q4CLJ0|Q4CLJ0_TRYCC;tr|V5BPJ0|V5BPJ0_TRYCR;tr|Q4DP62|Q4DP62_TRYCC;tr|Q4DBG2|Q4DBG2_TRYCC;tr|K4E0S9|K4E0S9_TRYCR;tr|K4DSK7|K4DSK7_TRYCR;tr|K2NU28|K2NU28_TRYCR;tr|K2NC76|K2NC76_TRYCR	2;2;2;2;1;1;1;1	2;2;2;2;1;1;1;1	1;1;1;1;1;1;1;1	>tr|Q4CLJ0|Q4CLJ0_TRYCC Uncharacterized protein (Fragment) OS=Trypanosoma cruzi (strain CL Brener) GN=Tc00.1047053463451.10 PE=4 SV=1;>tr|V5BPJ0|V5BPJ0_TRYCR Serine/threonine protein kinase OS=Trypanosoma cruzi Dm28c GN=TCDM_03208 PE=4 SV=1;>tr|Q4DP62|Q4DP	8	2	2	1	2	2	2	2	2	2	2	2	1	1	1	1	12.2	12.2	7.9	28.16	254	254;495;495;495;495;495;495;495	1	8	0	9.6897	By MS/MS	By MS/MS	By MS/MS	By MS/MS	12.2	12.2	12.2	12.2	125120000	35011000	28346000	31877000	29890000	11375000	3182800	2576900	2897900	2717300
tr|Q4CLT8|Q4CLT8_TRYCC	tr|Q4CLT8|Q4CLT8_TRYCC	3	1	1	>tr|Q4CLT8|Q4CLT8_TRYCC Uncharacterized protein (Fragment) OS=Trypanosoma cruzi (strain CL Brener) GN=Tc00.1047053510313.20 PE=4 SV=1	1	3	1	1	3	2	2	2	1	1	1	1	1	1	1	1	10.1	3.7	3.7	38.486	347	347	1	4	0	3.1685	By MS/MS	By MS/MS	By MS/MS	By MS/MS	10.1	6.3	6.3	6.3	49884000	13392000	12824000	12787000	10881000	2625500	704840	674940	673000	572700
tr|Q4CLU9|Q4CLU9_TRYCC;tr|K2N3P3|K2N3P3_TRYCR;tr|Q4CLV0|Q4CLV0_TRYCC;tr|K2NJN4|K2NJN4_TRYCR	tr|Q4CLU9|Q4CLU9_TRYCC;tr|K2N3P3|K2N3P3_TRYCR;tr|Q4CLV0|Q4CLV0_TRYCC;tr|K2NJN4|K2NJN4_TRYCR	4;4;4;4	4;4;4;4	1;1;1;1	>tr|Q4CLU9|Q4CLU9_TRYCC 40S ribosomal protein S8 OS=Trypanosoma cruzi (strain CL Brener) GN=Tc00.1047053511069.20 PE=3 SV=1;>tr|K2N3P3|K2N3P3_TRYCR 40S ribosomal protein S8 OS=Trypanosoma cruzi marinkellei GN=MOQ_006954 PE=3 SV=1;>tr|Q4CLV0|Q4CLV0_TRYCC 40	4	4	4	1	4	4	4	4	4	4	4	4	1	1	1	1	24	24	7.2	25.112	221	221;221;264;319	1	16	0	43.255	By MS/MS	By MS/MS	By MS/MS	By MS/MS	24	24	24	24	1038300000	297150000	239840000	245980000	255300000	129780000	37143000	29980000	30747000	31912000
tr|Q4CLW3|Q4CLW3_TRYCC;tr|V5B7W6|V5B7W6_TRYCR;tr|Q4CWB6|Q4CWB6_TRYCC;tr|K4E7W1|K4E7W1_TRYCR;tr|K2NHG2|K2NHG2_TRYCR	tr|Q4CLW3|Q4CLW3_TRYCC;tr|V5B7W6|V5B7W6_TRYCR;tr|Q4CWB6|Q4CWB6_TRYCC;tr|K4E7W1|K4E7W1_TRYCR;tr|K2NHG2|K2NHG2_TRYCR	6;5;4;4;4	6;5;4;4;4	6;5;4;4;4	>tr|Q4CLW3|Q4CLW3_TRYCC Trifunctional enzyme alpha subunit, mitochondrial-like protein, putative (Fragment) OS=Trypanosoma cruzi (strain CL Brener) GN=Tc00.1047053509701.10 PE=4 SV=1;>tr|V5B7W6|V5B7W6_TRYCR Trifunctional enzyme alpha subunit OS=Trypanosoma	5	6	6	6	6	6	6	6	6	6	6	6	6	6	6	6	13.2	13.2	13.2	75.686	687	687;816;691;816;816	1	31	0	35.77	By MS/MS	By MS/MS	By MS/MS	By MS/MS	13.2	13.2	13.2	13.2	424760000	135930000	108710000	107860000	72259000	12136000	3883800	3106000	3081800	2064500
tr|Q4CLW8|Q4CLW8_TRYCC;tr|I3QF96|I3QF96_TRYCR;tr|I3QF95|I3QF95_TRYCR;tr|I3QF94|I3QF94_TRYCR;tr|I3QF93|I3QF93_TRYCR;tr|I3QF86|I3QF86_TRYCR;tr|I3QF89|I3QF89_TRYCR;tr|G4WJT7|G4WJT7_TRYCR;tr|I3QF91|I3QF91_TRYCR;tr|I3QF87|I3QF87_TRYCR	tr|Q4CLW8|Q4CLW8_TRYCC;tr|I3QF96|I3QF96_TRYCR;tr|I3QF95|I3QF95_TRYCR;tr|I3QF94|I3QF94_TRYCR;tr|I3QF93|I3QF93_TRYCR;tr|I3QF86|I3QF86_TRYCR;tr|I3QF89|I3QF89_TRYCR;tr|G4WJT7|G4WJT7_TRYCR;tr|I3QF91|I3QF91_TRYCR;tr|I3QF87|I3QF87_TRYCR	15;9;9;9;9;9;9;9;9;8	1;0;0;0;0;0;0;0;0;0	1;0;0;0;0;0;0;0;0;0	>tr|Q4CLW8|Q4CLW8_TRYCC Methyltransferase OS=Trypanosoma cruzi (strain CL Brener) GN=Tc00.1047053505683.10 PE=3 SV=1;>tr|I3QF96|I3QF96_TRYCR Sterol 24-c-methyltransferase (Fragment) OS=Trypanosoma cruzi PE=4 SV=1;>tr|I3QF95|I3QF95_TRYCR Sterol 24-c-methylt	10	15	1	1	12	15	13	13	1	1	1	1	1	1	1	1	51.8	4.2	4.2	40.453	359	359;264;270;271;271;272;273;273;276;273	1	4	0.0087311	1.4244	By MS/MS	By MS/MS	By MS/MS	By MS/MS	37.3	51.8	39.8	39.8	455620000	132750000	107250000	93808000	121820000	25312000	7375000	5958200	5211500	6767600
tr|Q4CLY0|Q4CLY0_TRYCC;tr|V5BCU6|V5BCU6_TRYCR;tr|Q4E333|Q4E333_TRYCC;tr|K4EBJ0|K4EBJ0_TRYCR;tr|K2MV30|K2MV30_TRYCR	tr|Q4CLY0|Q4CLY0_TRYCC;tr|V5BCU6|V5BCU6_TRYCR;tr|Q4E333|Q4E333_TRYCC;tr|K4EBJ0|K4EBJ0_TRYCR;tr|K2MV30|K2MV30_TRYCR	1;1;1;1;1	1;1;1;1;1	1;1;1;1;1	>tr|Q4CLY0|Q4CLY0_TRYCC Uncharacterized protein (Fragment) OS=Trypanosoma cruzi (strain CL Brener) GN=Tc00.1047053450061.10 PE=4 SV=1;>tr|V5BCU6|V5BCU6_TRYCR Uncharacterized protein OS=Trypanosoma cruzi Dm28c GN=TCDM_05998 PE=4 SV=1;>tr|Q4E333|Q4E333_TRYCC	5	1	1	1	0	0	0	1	0	0	0	1	0	0	0	1	3.9	3.9	3.9	79.643	699	699;1141;1170;1170;1245	1	1	0.0048397	1.641	By matching	By matching	By matching	By MS/MS	0	0	0	3.9	0	0	0	0	0	0	0	0	0	0
tr|Q4CM10|Q4CM10_TRYCC;tr|Q4DAD0|Q4DAD0_TRYCC	tr|Q4CM10|Q4CM10_TRYCC;tr|Q4DAD0|Q4DAD0_TRYCC	1;1	1;1	1;1	>tr|Q4CM10|Q4CM10_TRYCC Uncharacterized protein (Fragment) OS=Trypanosoma cruzi (strain CL Brener) GN=Tc00.1047053466593.19 PE=4 SV=1;>tr|Q4DAD0|Q4DAD0_TRYCC Uncharacterized protein OS=Trypanosoma cruzi (strain CL Brener) GN=Tc00.1047053508989.110 PE=4 SV=	2	1	1	1	1	1	1	1	1	1	1	1	1	1	1	1	10.7	10.7	10.7	14.336	131	131;175	1	4	0	7.2826	By matching	By matching	By MS/MS	By MS/MS	10.7	10.7	10.7	10.7	44007000	15869000	8342000	10319000	9476000	8801300	3173900	1668400	2063900	1895200
tr|Q4CM54|Q4CM54_TRYCC	tr|Q4CM54|Q4CM54_TRYCC	4	1	1	>tr|Q4CM54|Q4CM54_TRYCC Uncharacterized protein (Fragment) OS=Trypanosoma cruzi (strain CL Brener) GN=Tc00.1047053482471.10 PE=4 SV=1	1	4	1	1	4	4	4	4	1	1	1	1	1	1	1	1	28.8	12.7	12.7	13.47	118	118	1	4	0	4.2487	By MS/MS	By MS/MS	By MS/MS	By MS/MS	28.8	28.8	28.8	28.8	41827000	13606000	11044000	7125000	10052000	6971100	2267600	1840700	1187500	1675300
tr|Q4CM66|Q4CM66_TRYCC	tr|Q4CM66|Q4CM66_TRYCC	7	7	3	>tr|Q4CM66|Q4CM66_TRYCC Uncharacterized protein OS=Trypanosoma cruzi (strain CL Brener) GN=Tc00.1047053509651.10 PE=4 SV=1	1	7	7	3	7	7	7	7	7	7	7	7	3	3	3	3	17.3	17.3	8.9	48.13	427	427	1	28	0	21.999	By MS/MS	By MS/MS	By MS/MS	By MS/MS	17.3	17.3	17.3	17.3	540310000	182630000	123810000	120860000	113010000	18631000	6297400	4269400	4167500	3896900
tr|Q4CM92|Q4CM92_TRYCC;tr|V5BG41|V5BG41_TRYCR;tr|K4DVG3|K4DVG3_TRYCR;tr|K2NNX0|K2NNX0_TRYCR	tr|Q4CM92|Q4CM92_TRYCC;tr|V5BG41|V5BG41_TRYCR;tr|K4DVG3|K4DVG3_TRYCR;tr|K2NNX0|K2NNX0_TRYCR	6;5;5;3	6;5;5;3	2;1;1;1	>tr|Q4CM92|Q4CM92_TRYCC Uncharacterized protein OS=Trypanosoma cruzi (strain CL Brener) GN=Tc00.1047053508955.20 PE=4 SV=1;>tr|V5BG41|V5BG41_TRYCR Uncharacterized protein OS=Trypanosoma cruzi Dm28c GN=TCDM_13854 PE=4 SV=1;>tr|K4DVG3|K4DVG3_TRYCR Uncharacte	4	6	6	2	6	6	6	6	6	6	6	6	2	2	2	2	30.3	30.3	9	26.658	234	234;234;234;234	1	24	0	13.551	By MS/MS	By MS/MS	By MS/MS	By MS/MS	30.3	30.3	30.3	30.3	564360000	164630000	149000000	127730000	123000000	43412000	12664000	11462000	9825100	9461500
tr|Q4CM96|Q4CM96_TRYCC;tr|K4DRR7|K4DRR7_TRYCR	tr|Q4CM96|Q4CM96_TRYCC;tr|K4DRR7|K4DRR7_TRYCR	1;1	1;1	1;1	>tr|Q4CM96|Q4CM96_TRYCC Uncharacterized protein (Fragment) OS=Trypanosoma cruzi (strain CL Brener) GN=Tc00.1047053509245.10 PE=4 SV=1;>tr|K4DRR7|K4DRR7_TRYCR Uncharacterized protein OS=Trypanosoma cruzi GN=TCSYLVIO_007978 PE=4 SV=1	2	1	1	1	1	1	0	1	1	1	0	1	1	1	0	1	7.1	7.1	7.1	30.048	269	269;297	1	4	0	10.213	By matching	By MS/MS	By matching	By MS/MS	7.1	7.1	0	7.1	14974000	6276800	3696700	0	5000900	1247900	523060	308060	0	416740
tr|Q4CMA6|Q4CMA6_TRYCC;tr|K4DRM5|K4DRM5_TRYCR;tr|V5AMX4|V5AMX4_TRYCR;tr|Q4DLB9|Q4DLB9_TRYCC;tr|K4DMN7|K4DMN7_TRYCR;tr|K4E5S6|K4E5S6_TRYCR;tr|K4DQU9|K4DQU9_TRYCR;tr|V5BHH2|V5BHH2_TRYCR;tr|V5CK45|V5CK45_TRYCR;tr|V5CZZ7|V5CZZ7_TRYCR;tr|K4DPT0|K4DPT0_TRYCR;tr|K4DQU3|K4DQU3_TRYCR;tr|V5BIU0|V5BIU0_TRYCR;tr|K4DKA7|K4DKA7_TRYCR;tr|K4DRL4|K4DRL4_TRYCR;tr|V5B619|V5B619_TRYCR;tr|V5A5A2|V5A5A2_TRYCR;tr|Q4D5C…	tr|Q4CMA6|Q4CMA6_TRYCC	11;3;3;3;2;2;2;2;2;2;1;1;1;1;1;1;1;1;1;1;1;1;1;1	5;1;1;0;1;1;1;1;1;1;1;1;1;1;1;1;1;1;1;1;1;1;1;1	3;0;0;0;0;0;0;0;0;0;0;0;0;0;0;0;0;0;0;0;0;0;0;0	>tr|Q4CMA6|Q4CMA6_TRYCC Retrotransposon hot spot (RHS) protein, putative (Fragment) OS=Trypanosoma cruzi (strain CL Brener) GN=Tc00.1047053503483.9 PE=4 SV=1	24	11	5	3	8	9	9	10	5	5	5	5	3	3	3	3	12.1	6.2	3.9	103.31	916	916;546;580;822;289;414;418;564;575;577;205;216;218;222;227;229;244;267;268;289;290;294;367;592	1	20	0	27.508	By MS/MS	By MS/MS	By MS/MS	By MS/MS	9.2	10.2	10.2	11.1	547940000	162370000	130020000	135790000	119760000	9962600	2952200	2364000	2468900	2177400
tr|Q4CMB7|Q4CMB7_TRYCC;tr|D9I8N9|D9I8N9_TRYCR;tr|Q4CM63|Q4CM63_TRYCC	tr|Q4CMB7|Q4CMB7_TRYCC;tr|D9I8N9|D9I8N9_TRYCR;tr|Q4CM63|Q4CM63_TRYCC	15;15;12	15;15;12	0;0;0	>tr|Q4CMB7|Q4CMB7_TRYCC Methyltransferase OS=Trypanosoma cruzi (strain CL Brener) GN=Tc00.1047053504191.10 PE=3 SV=1;>tr|D9I8N9|D9I8N9_TRYCR Methyltransferase OS=Trypanosoma cruzi GN=SMT1 PE=2 SV=1;>tr|Q4CM63|Q4CM63_TRYCC Methyltransferase (Fragment) OS=Tr	3	15	15	0	12	15	13	13	12	15	13	13	0	0	0	0	51.8	51.8	0	40.391	359	359;359;310	1	63	0	76.65	By MS/MS	By MS/MS	By MS/MS	By MS/MS	37.3	51.8	39.8	39.8	5055100000	1514300000	1305400000	1097600000	1137700000	280840000	84130000	72523000	60977000	63208000
tr|Q4CMC7|Q4CMC7_TRYCC;tr|Q4DZJ0|Q4DZJ0_TRYCC;tr|K2NNW0|K2NNW0_TRYCR;tr|K2MUB1|K2MUB1_TRYCR;tr|K2MKJ2|K2MKJ2_TRYCR;tr|Q4DZI8|Q4DZI8_TRYCC;tr|K2NW41|K2NW41_TRYCR;tr|K2MKF0|K2MKF0_TRYCR;tr|V5BVP0|V5BVP0_TRYCR;tr|K4EAA3|K4EAA3_TRYCR	tr|Q4CMC7|Q4CMC7_TRYCC;tr|Q4DZJ0|Q4DZJ0_TRYCC	5;3;1;1;1;1;1;1;1;1	5;3;1;1;1;1;1;1;1;1	3;1;0;0;0;1;0;0;0;0	>tr|Q4CMC7|Q4CMC7_TRYCC Uncharacterized protein OS=Trypanosoma cruzi (strain CL Brener) GN=Tc00.1047053506551.10 PE=4 SV=1;>tr|Q4DZJ0|Q4DZJ0_TRYCC Uncharacterized protein OS=Trypanosoma cruzi (strain CL Brener) GN=Tc00.1047053508799.270 PE=4 SV=1	10	5	5	3	4	4	3	5	4	4	3	5	2	2	2	3	10.5	10.5	7	68.595	617	617;598;167;186;200;221;258;302;590;617	1	16	0	109.97	By MS/MS	By MS/MS	By MS/MS	By MS/MS	7.6	7.6	6.5	10.5	587330000	201140000	159810000	80253000	146130000	22590000	7736100	6146500	3086700	5620300
tr|Q4CMD6|Q4CMD6_TRYCC;tr|Q4D318|Q4D318_TRYCC	tr|Q4CMD6|Q4CMD6_TRYCC;tr|Q4D318|Q4D318_TRYCC	3;3	3;3	3;3	>tr|Q4CMD6|Q4CMD6_TRYCC ADP-ribosylation factor, putative (Fragment) OS=Trypanosoma cruzi (strain CL Brener) GN=Tc00.1047053419417.4 PE=3 SV=1;>tr|Q4D318|Q4D318_TRYCC Small GTP-binding protein, putative OS=Trypanosoma cruzi (strain CL Brener) GN=Tc00.10470	2	3	3	3	3	2	2	3	3	2	2	3	3	2	2	3	28	28	28	18.416	164	164;194	1	10	0	9.4775	By MS/MS	By MS/MS	By MS/MS	By MS/MS	28	12.2	12.2	28	260290000	83871000	56663000	47827000	71934000	28922000	9319000	6295900	5314100	7992700
tr|Q4CMD9|Q4CMD9_TRYCC;tr|V5BCF5|V5BCF5_TRYCR;tr|K4E4N2|K4E4N2_TRYCR;tr|Q4CT79|Q4CT79_TRYCC;tr|Q4CN21|Q4CN21_TRYCC;tr|Q4CLK5|Q4CLK5_TRYCC;tr|K2MQW7|K2MQW7_TRYCR	tr|Q4CMD9|Q4CMD9_TRYCC;tr|V5BCF5|V5BCF5_TRYCR;tr|K4E4N2|K4E4N2_TRYCR;tr|Q4CT79|Q4CT79_TRYCC;tr|Q4CN21|Q4CN21_TRYCC	5;5;5;3;3;2;2	4;4;4;2;2;2;1	4;4;4;2;2;2;1	>tr|Q4CMD9|Q4CMD9_TRYCC Fatty acyl CoA synthetase 2, putative OS=Trypanosoma cruzi (strain CL Brener) GN=Tc00.1047053506261.10 PE=4 SV=1;>tr|V5BCF5|V5BCF5_TRYCR Fatty acyl CoA synthetase 2 OS=Trypanosoma cruzi Dm28c GN=TCDM_06208 PE=4 SV=1;>tr|K4E4N2|K4E4N	7	5	4	4	3	3	5	3	2	2	4	2	2	2	4	2	9.8	8.6	8.6	78.367	695	695;708;708;237;345;251;656	1	10	0	14.976	By MS/MS	By MS/MS	By MS/MS	By MS/MS	5.2	5.2	9.8	5.2	179090000	42277000	33645000	71367000	31798000	5777000	1363800	1085300	2302100	1025800
tr|Q4CMP8|Q4CMP8_TRYCC;tr|V5BVU5|V5BVU5_TRYCR;tr|Q4DYA4|Q4DYA4_TRYCC;tr|K4EAQ1|K4EAQ1_TRYCR	tr|Q4CMP8|Q4CMP8_TRYCC;tr|V5BVU5|V5BVU5_TRYCR;tr|Q4DYA4|Q4DYA4_TRYCC;tr|K4EAQ1|K4EAQ1_TRYCR	1;1;1;1	1;1;1;1	1;1;1;1	>tr|Q4CMP8|Q4CMP8_TRYCC Kinesin, putative (Fragment) OS=Trypanosoma cruzi (strain CL Brener) GN=Tc00.1047053413605.10 PE=4 SV=1;>tr|V5BVU5|V5BVU5_TRYCR Kinesin-like protein OS=Trypanosoma cruzi Dm28c GN=TCDM_02581 PE=3 SV=1;>tr|Q4DYA4|Q4DYA4_TRYCC Kinesin-	4	1	1	1	1	1	1	1	1	1	1	1	1	1	1	1	0.9	0.9	0.9	104.43	915	915;1258;1303;1303	1	4	1	-2	By MS/MS	By MS/MS	By matching	By matching	0.9	0.9	0.9	0.9	37743000	0	16221000	8123400	13398000	740050	0	318070	159280	262700
tr|Q4CMR4|Q4CMR4_TRYCC	tr|Q4CMR4|Q4CMR4_TRYCC	3	1	1	>tr|Q4CMR4|Q4CMR4_TRYCC 2-oxoglutarate dehydrogenase subunit, putative (Fragment) OS=Trypanosoma cruzi (strain CL Brener) GN=Tc00.1047053503793.10 PE=4 SV=1	1	3	1	1	3	3	3	3	1	1	1	1	1	1	1	1	15.1	5.6	5.6	38.021	337	337	1	4	0	3.5655	By MS/MS	By MS/MS	By MS/MS	By MS/MS	15.1	15.1	15.1	15.1	41726000	11042000	10186000	12276000	8221500	2980400	788730	727590	876830	587250
tr|Q4CMS2|Q4CMS2_TRYCC;tr|K2MCY1|K2MCY1_TRYCR;tr|K4E219|K4E219_TRYCR	tr|Q4CMS2|Q4CMS2_TRYCC;tr|K2MCY1|K2MCY1_TRYCR;tr|K4E219|K4E219_TRYCR	3;3;2	3;3;2	3;3;2	>tr|Q4CMS2|Q4CMS2_TRYCC Uncharacterized protein OS=Trypanosoma cruzi (strain CL Brener) GN=Tc00.1047053509995.20 PE=4 SV=1;>tr|K2MCY1|K2MCY1_TRYCR Uncharacterized protein OS=Trypanosoma cruzi marinkellei GN=MOQ_003084 PE=4 SV=1;>tr|K4E219|K4E219_TRYCR Unch	3	3	3	3	1	2	1	3	1	2	1	3	1	2	1	3	10	10	10	40.718	359	359;359;359	1	7	0	4.006	By MS/MS	By MS/MS	By MS/MS	By MS/MS	3.6	7	3.6	10	117810000	36200000	28799000	16579000	36229000	6200400	1905300	1515800	872560	1906800
tr|Q4CMT2|Q4CMT2_TRYCC;tr|Q4D5A7|Q4D5A7_TRYCC;tr|Q26899|Q26899_TRYCR;tr|Q26343|Q26343_TRYCR;tr|Q9U9R2|Q9U9R2_TRYCR	tr|Q4CMT2|Q4CMT2_TRYCC;tr|Q4D5A7|Q4D5A7_TRYCC;tr|Q26899|Q26899_TRYCR	5;5;3;2;2	5;5;3;2;2	5;5;3;2;2	>tr|Q4CMT2|Q4CMT2_TRYCC Microtubule-associated protein, putative (Fragment) OS=Trypanosoma cruzi (strain CL Brener) GN=Tc00.1047053507447.19 PE=4 SV=1;>tr|Q4D5A7|Q4D5A7_TRYCC Microtubule-associated protein, putative (Fragment) OS=Trypanosoma cruzi (strain	5	5	5	5	5	5	5	5	5	5	5	5	5	5	5	5	82.5	82.5	82.5	85.213	738	738;1091;38;38;299	1	21	0	19.601	By MS/MS	By MS/MS	By MS/MS	By MS/MS	82.5	82.5	82.5	82.5	1318200000	391760000	328330000	305550000	292590000	17120000	5087800	4264000	3968100	3799800
tr|Q4CMU8|Q4CMU8_TRYCC;tr|K2NTH7|K2NTH7_TRYCR;tr|K4DZP3|K4DZP3_TRYCR;tr|V5DJK9|V5DJK9_TRYCR;tr|K2MAW5|K2MAW5_TRYCR;tr|K4EC94|K4EC94_TRYCR;tr|K2NIY9|K2NIY9_TRYCR;tr|Q4CYX1|Q4CYX1_TRYCC;tr|K2MAT6|K2MAT6_TRYCR	tr|Q4CMU8|Q4CMU8_TRYCC;tr|K2NTH7|K2NTH7_TRYCR	11;6;4;4;4;3;3;3;1	4;0;0;0;0;1;0;0;0	1;0;0;0;0;0;0;0;0	>tr|Q4CMU8|Q4CMU8_TRYCC NADH-dependent fumarate reductase, putative OS=Trypanosoma cruzi (strain CL Brener) GN=Tc00.1047053510215.10 PE=4 SV=1;>tr|K2NTH7|K2NTH7_TRYCR NADH-dependent fumarate reductase, putative OS=Trypanosoma cruzi marinkellei GN=MOQ_00389	9	11	4	1	11	11	11	11	4	4	4	4	1	1	1	1	12.8	5.7	1.4	124.79	1142	1142;757;1021;1216;1250;200;343;1215;340	1	16	0	29.738	By MS/MS	By MS/MS	By MS/MS	By MS/MS	12.8	12.8	12.8	12.8	340960000	105650000	79087000	80923000	75300000	5088900	1576800	1180400	1207800	1123900
tr|Q4CMV9|Q4CMV9_TRYCC	tr|Q4CMV9|Q4CMV9_TRYCC	4	1	1	>tr|Q4CMV9|Q4CMV9_TRYCC Calpain-like cysteine peptidase, putative (Fragment) OS=Trypanosoma cruzi (strain CL Brener) GN=Tc00.1047053504107.10 PE=4 SV=1	1	4	1	1	4	4	4	3	1	1	1	1	1	1	1	1	11.8	1.9	1.9	65.526	576	576	1	7	0.00067385	2.336	By MS/MS	By MS/MS	By MS/MS	By MS/MS	11.8	11.8	11.8	9.5	21039000	8089200	7108600	3627000	2214300	725490	278940	245120	125070	76357
tr|Q4CN04|Q4CN04_TRYCC	tr|Q4CN04|Q4CN04_TRYCC	5	1	1	>tr|Q4CN04|Q4CN04_TRYCC Glutamine synthetase, putative OS=Trypanosoma cruzi (strain CL Brener) GN=Tc00.1047053503405.10 PE=3 SV=1	1	5	1	1	5	5	5	5	1	1	1	1	1	1	1	1	16.4	3.8	3.8	47.716	421	421	1	4	0	14.76	By MS/MS	By MS/MS	By MS/MS	By MS/MS	16.4	16.4	16.4	16.4	57373000	18799000	0	18427000	20147000	3187400	1044400	0	1023700	1119300
tr|Q4CN63|Q4CN63_TRYCC;tr|V5DC73|V5DC73_TRYCR;tr|Q4DA79|Q4DA79_TRYCC;tr|K4DJR2|K4DJR2_TRYCR;tr|K2NEY1|K2NEY1_TRYCR;tr|Q4CKN9|Q4CKN9_TRYCC	tr|Q4CN63|Q4CN63_TRYCC;tr|V5DC73|V5DC73_TRYCR;tr|Q4DA79|Q4DA79_TRYCC;tr|K4DJR2|K4DJR2_TRYCR	6;4;4;4;2;1	6;4;4;4;2;1	6;4;4;4;2;1	>tr|Q4CN63|Q4CN63_TRYCC Uncharacterized protein OS=Trypanosoma cruzi (strain CL Brener) GN=Tc00.1047053509935.20 PE=4 SV=1;>tr|V5DC73|V5DC73_TRYCR Uncharacterized protein OS=Trypanosoma cruzi Dm28c GN=TCDM_06757 PE=4 SV=1;>tr|Q4DA79|Q4DA79_TRYCC Uncharacte	6	6	6	6	6	5	5	6	6	5	5	6	6	5	5	6	21.9	21.9	21.9	41.571	383	383;383;383;383;383;149	1	23	0	44.126	By MS/MS	By MS/MS	By MS/MS	By MS/MS	21.9	18.3	18	21.9	390460000	125100000	93285000	84520000	87551000	21692000	6950100	5182500	4695500	4863900
tr|Q4CNA4|Q4CNA4_TRYCC	tr|Q4CNA4|Q4CNA4_TRYCC	6	1	1	>tr|Q4CNA4|Q4CNA4_TRYCC Mitochondrial processing peptidase, beta subunit, putative (Fragment) OS=Trypanosoma cruzi (strain CL Brener) GN=Tc00.1047053508301.20 PE=4 SV=1	1	6	1	1	6	6	6	6	1	1	1	1	1	1	1	1	31.2	5.5	5.5	30.792	272	272	1	4	0	12.994	By MS/MS	By MS/MS	By MS/MS	By MS/MS	31.2	31.2	31.2	31.2	239910000	69255000	62731000	50879000	57042000	15994000	4617000	4182100	3392000	3802800
tr|Q4CNA7|Q4CNA7_TRYCC;tr|V5B8T3|V5B8T3_TRYCR;tr|K4E0I8|K4E0I8_TRYCR;tr|K2N3Z8|K2N3Z8_TRYCR	tr|Q4CNA7|Q4CNA7_TRYCC;tr|V5B8T3|V5B8T3_TRYCR;tr|K4E0I8|K4E0I8_TRYCR;tr|K2N3Z8|K2N3Z8_TRYCR	1;1;1;1	1;1;1;1	1;1;1;1	>tr|Q4CNA7|Q4CNA7_TRYCC Minichromosome maintenance (MCM) complex subunit, putative (Fragment) OS=Trypanosoma cruzi (strain CL Brener) GN=Tc00.1047053503425.29 PE=3 SV=1;>tr|V5B8T3|V5B8T3_TRYCR DNA replication licensing factor OS=Trypanosoma cruzi Dm28c GN=	4	1	1	1	1	1	0	1	1	1	0	1	1	1	0	1	2.5	2.5	2.5	48.377	447	447;711;711;711	1	3	0.0037641	1.8168	By matching	By MS/MS	By matching	By MS/MS	2.5	2.5	0	2.5	31351000	17525000	13826000	0	0	1425000	796570	628460	0	0
tr|Q4CNC1|Q4CNC1_TRYCC;tr|V5AS93|V5AS93_TRYCR;tr|K4E578|K4E578_TRYCR;tr|Q4CWW7|Q4CWW7_TRYCC;tr|K2NJN5|K2NJN5_TRYCR	tr|Q4CNC1|Q4CNC1_TRYCC;tr|V5AS93|V5AS93_TRYCR;tr|K4E578|K4E578_TRYCR;tr|Q4CWW7|Q4CWW7_TRYCC;tr|K2NJN5|K2NJN5_TRYCR	7;6;6;5;5	7;6;6;5;5	7;6;6;5;5	>tr|Q4CNC1|Q4CNC1_TRYCC Aspartyl-tRNA synthetase, putative OS=Trypanosoma cruzi (strain CL Brener) GN=Tc00.1047053510777.20 PE=3 SV=1;>tr|V5AS93|V5AS93_TRYCR Aspartyl-tRNA synthetase OS=Trypanosoma cruzi Dm28c GN=TCDM_08491 PE=3 SV=1;>tr|K4E578|K4E578_TRYC	5	7	7	7	6	5	4	5	6	5	4	5	6	5	4	5	16.3	16.3	16.3	63.542	564	564;564;564;261;452	1	25	0	19.232	By MS/MS	By MS/MS	By MS/MS	By MS/MS	14	11.2	9	10.6	437690000	141770000	110160000	87022000	98741000	13263000	4296200	3338100	2637000	2992100
tr|Q4CND6|Q4CND6_TRYCC	tr|Q4CND6|Q4CND6_TRYCC	1	1	1	>tr|Q4CND6|Q4CND6_TRYCC Membrane associated protein, putative (Fragment) OS=Trypanosoma cruzi (strain CL Brener) GN=Tc00.1047053504221.9 PE=4 SV=1	1	1	1	1	1	1	1	1	1	1	1	1	1	1	1	1	3.5	3.5	3.5	113.25	939	939	1	4	0	4.2261	By MS/MS	By MS/MS	By MS/MS	By MS/MS	3.5	3.5	3.5	3.5	42467000	15443000	12771000	8514400	5738600	2654200	965190	798190	532150	358660
tr|Q4CNF4|Q4CNF4_TRYCC;tr|Q4CNF1|Q4CNF1_TRYCC	tr|Q4CNF4|Q4CNF4_TRYCC	4;1	4;1	4;1	>tr|Q4CNF4|Q4CNF4_TRYCC 60S ribosomal protein L11, putative OS=Trypanosoma cruzi (strain CL Brener) GN=Tc00.1047053508197.10 PE=3 SV=1	2	4	4	4	3	4	4	4	3	4	4	4	3	4	4	4	20.8	20.8	20.8	22.259	192	192;76	1	18	0	10.224	By MS/MS	By MS/MS	By MS/MS	By MS/MS	13.5	20.8	20.8	20.8	1159200000	304540000	313300000	255820000	285590000	128800000	33838000	34811000	28424000	31732000
tr|Q4CNG3|Q4CNG3_TRYCC;tr|Q4CPP0|Q4CPP0_TRYCC;tr|K4E538|K4E538_TRYCR;tr|K2NJK0|K2NJK0_TRYCR	tr|Q4CNG3|Q4CNG3_TRYCC;tr|Q4CPP0|Q4CPP0_TRYCC;tr|K4E538|K4E538_TRYCR	8;7;7;2	8;7;7;2	8;7;7;2	>tr|Q4CNG3|Q4CNG3_TRYCC Co-chaperone GrpE, putative OS=Trypanosoma cruzi (strain CL Brener) GN=Tc00.1047053509045.20 PE=3 SV=1;>tr|Q4CPP0|Q4CPP0_TRYCC Co-chaperone GrpE, putative OS=Trypanosoma cruzi (strain CL Brener) GN=Tc00.1047053507929.20 PE=3 SV=1;>t	4	8	8	8	7	7	8	8	7	7	8	8	7	7	8	8	32.9	32.9	32.9	24.364	219	219;219;219;219	1	35	0	30.2	By MS/MS	By MS/MS	By MS/MS	By MS/MS	32.9	32.9	32.9	32.9	1300900000	407420000	332270000	285080000	276110000	92920000	29101000	23733000	20363000	19722000
tr|Q4CNG5|Q4CNG5_TRYCC	tr|Q4CNG5|Q4CNG5_TRYCC	14	1	1	>tr|Q4CNG5|Q4CNG5_TRYCC Calpain-like cysteine peptidase, putative (Fragment) OS=Trypanosoma cruzi (strain CL Brener) GN=Tc00.1047053510801.10 PE=4 SV=1	1	14	1	1	12	11	13	10	1	1	1	0	1	1	1	0	15.7	0.8	0.8	156.22	1382	1382	1	3	0.0025674	2.0013	By MS/MS	By MS/MS	By MS/MS	By matching	13.3	11.8	14	11.1	46130000	0	26908000	19222000	0	709690	0	413960	295730	0
tr|Q4CNH0|Q4CNH0_TRYCC	tr|Q4CNH0|Q4CNH0_TRYCC	1	1	1	>tr|Q4CNH0|Q4CNH0_TRYCC Calmodulin, putative (Fragment) OS=Trypanosoma cruzi (strain CL Brener) GN=Tc00.1047053504075.3 PE=4 SV=1	1	1	1	1	1	1	1	1	1	1	1	1	1	1	1	1	11.6	11.6	11.6	10.849	95	95	1	4	0	2.4618	By matching	By MS/MS	By matching	By MS/MS	11.6	11.6	11.6	11.6	6375900	2160800	2399600	1815500	0	796990	270110	299950	226930	0
tr|Q4CNH9|Q4CNH9_TRYCC;tr|Q4DYC0|Q4DYC0_TRYCC	tr|Q4CNH9|Q4CNH9_TRYCC;tr|Q4DYC0|Q4DYC0_TRYCC	2;2	2;2	2;2	>tr|Q4CNH9|Q4CNH9_TRYCC Uncharacterized protein (Fragment) OS=Trypanosoma cruzi (strain CL Brener) GN=Tc00.1047053510523.29 PE=4 SV=1;>tr|Q4DYC0|Q4DYC0_TRYCC Uncharacterized protein OS=Trypanosoma cruzi (strain CL Brener) GN=Tc00.1047053511817.70 PE=4 SV=1	2	2	2	2	2	2	1	1	2	2	1	1	2	2	1	1	24.7	24.7	24.7	18.732	174	174;182	1	6	0	3.3636	By MS/MS	By MS/MS	By matching	By matching	24.7	24.7	9.8	9.8	153570000	45367000	66576000	23003000	18622000	19196000	5670800	8322000	2875400	2327800
tr|Q4CNI8|Q4CNI8_TRYCC	tr|Q4CNI8|Q4CNI8_TRYCC	9	9	2	>tr|Q4CNI8|Q4CNI8_TRYCC Uncharacterized protein OS=Trypanosoma cruzi (strain CL Brener) GN=Tc00.1047053509139.10 PE=4 SV=1	1	9	9	2	8	9	8	8	8	9	8	8	1	2	1	1	23.2	23.2	6.1	56.356	525	525	1	41	0	76.902	By MS/MS	By MS/MS	By MS/MS	By MS/MS	20.6	23.2	20.6	20.6	2702500000	840030000	707740000	595500000	559200000	112600000	35001000	29489000	24813000	23300000
tr|Q4CNU0|Q4CNU0_TRYCC;tr|V5BL53|V5BL53_TRYCR;tr|K4E8C9|K4E8C9_TRYCR	tr|Q4CNU0|Q4CNU0_TRYCC;tr|V5BL53|V5BL53_TRYCR;tr|K4E8C9|K4E8C9_TRYCR	5;4;4	5;4;4	4;3;3	>tr|Q4CNU0|Q4CNU0_TRYCC Lysosomal/endosomal membrane protein p67, putative OS=Trypanosoma cruzi (strain CL Brener) GN=Tc00.1047053510825.30 PE=4 SV=1;>tr|V5BL53|V5BL53_TRYCR Lysosomal/endosomal membrane protein p67 OS=Trypanosoma cruzi Dm28c GN=TCDM_06484	3	5	5	4	4	5	5	2	4	5	5	2	3	4	4	1	9.3	9.3	6.8	72.756	644	644;644;644	1	16	0	13.768	By MS/MS	By MS/MS	By MS/MS	By MS/MS	8.1	9.3	9.3	4.2	290970000	106330000	107190000	56631000	20817000	10033000	3666400	3696300	1952800	717820
tr|Q4CNV1|Q4CNV1_TRYCC	tr|Q4CNV1|Q4CNV1_TRYCC	1	1	1	>tr|Q4CNV1|Q4CNV1_TRYCC Uncharacterized protein OS=Trypanosoma cruzi (strain CL Brener) GN=Tc00.1047053447255.10 PE=4 SV=1	1	1	1	1	1	1	1	1	1	1	1	1	1	1	1	1	7	7	7	17.136	157	157	1	8	0.0019455	2.0524	By MS/MS	By MS/MS	By MS/MS	By matching	7	7	7	7	122670000	46724000	30579000	19734000	25634000	20445000	7787300	5096500	3288900	4272300
tr|Q4CNW5|Q4CNW5_TRYCC	tr|Q4CNW5|Q4CNW5_TRYCC	1	1	1	>tr|Q4CNW5|Q4CNW5_TRYCC Uncharacterized protein OS=Trypanosoma cruzi (strain CL Brener) GN=Tc00.1047053508703.25 PE=4 SV=1	1	1	1	1	1	1	1	1	1	1	1	1	1	1	1	1	5.8	5.8	5.8	32.199	291	291	1	4	0.0077151	1.5289	By MS/MS	By matching	By matching	By MS/MS	5.8	5.8	5.8	5.8	108080000	28816000	29018000	23177000	27071000	6004500	1600900	1612100	1287600	1503900
tr|Q4CP00|Q4CP00_TRYCC	tr|Q4CP00|Q4CP00_TRYCC	22	1	1	>tr|Q4CP00|Q4CP00_TRYCC Cytoskeleton-associated protein CAP5.5, putative (Fragment) OS=Trypanosoma cruzi (strain CL Brener) GN=Tc00.1047053511333.4 PE=4 SV=1	1	22	1	1	18	22	21	21	0	1	1	0	0	1	1	0	38.2	2.6	2.6	80.78	728	728	1	2	1	-2	By matching	By MS/MS	By matching	By matching	30.1	38.2	36.1	37.4	10885000	0	5615200	5270200	0	241900	0	124780	117120	0
tr|Q4CP05|Q4CP05_TRYCC;tr|Q4CVH2|Q4CVH2_TRYCC	tr|Q4CP05|Q4CP05_TRYCC;tr|Q4CVH2|Q4CVH2_TRYCC	3;2	3;2	3;2	>tr|Q4CP05|Q4CP05_TRYCC Succinate dehydrogenase, putative OS=Trypanosoma cruzi (strain CL Brener) GN=Tc00.1047053504949.30 PE=4 SV=1;>tr|Q4CVH2|Q4CVH2_TRYCC Succinate dehydrogenase, putative OS=Trypanosoma cruzi (strain CL Brener) GN=Tc00.1047053505843.24	2	3	3	3	2	2	3	3	2	2	3	3	2	2	3	3	16.7	16.7	16.7	21.351	186	186;186	1	10	0	4.5848	By MS/MS	By MS/MS	By MS/MS	By MS/MS	10.2	10.2	16.7	16.7	401100000	113400000	102710000	102550000	82435000	33425000	9450100	8559000	8546200	6869600
tr|Q4CP08|Q4CP08_TRYCC	tr|Q4CP08|Q4CP08_TRYCC	1	1	1	>tr|Q4CP08|Q4CP08_TRYCC Coatomer epsilon subunit, putative OS=Trypanosoma cruzi (strain CL Brener) GN=Tc00.1047053504217.10 PE=4 SV=1	1	1	1	1	0	1	0	0	0	1	0	0	0	1	0	0	8.6	8.6	8.6	34.744	324	324	1	1	0	4.7351	By matching	By MS/MS	By matching	By matching	0	8.6	0	0	5931900	0	5931900	0	0	395460	0	395460	0	0
tr|Q4CP28|Q4CP28_TRYCC	tr|Q4CP28|Q4CP28_TRYCC	1	1	1	>tr|Q4CP28|Q4CP28_TRYCC O-sialoglycoprotein endopeptidase, putative (Fragment) OS=Trypanosoma cruzi (strain CL Brener) GN=Tc00.1047053508913.39 PE=4 SV=1	1	1	1	1	1	0	1	0	1	0	1	0	1	0	1	0	5.6	5.6	5.6	23.641	214	214	1	2	1	-2	By matching	By matching	By MS/MS	By matching	5.6	0	5.6	0	12754000	8465100	0	4288600	0	1275400	846510	0	428860	0
tr|Q4CP43|Q4CP43_TRYCC;tr|K4DJE2|K4DJE2_TRYCR;tr|V5DLC1|V5DLC1_TRYCR;tr|K2MD99|K2MD99_TRYCR;tr|V5B4S0|V5B4S0_TRYCR	tr|Q4CP43|Q4CP43_TRYCC;tr|K4DJE2|K4DJE2_TRYCR;tr|V5DLC1|V5DLC1_TRYCR;tr|K2MD99|K2MD99_TRYCR	8;8;7;4;1	8;8;7;4;1	8;8;7;4;1	>tr|Q4CP43|Q4CP43_TRYCC Uncharacterized protein (Fragment) OS=Trypanosoma cruzi (strain CL Brener) GN=Tc00.1047053509761.10 PE=4 SV=1;>tr|K4DJE2|K4DJE2_TRYCR Aminopeptidase, putative,metallo-peptidase, Clan MG, Family M24, putative OS=Trypanosoma cruzi GN=	5	8	8	8	6	6	6	6	6	6	6	6	6	6	6	6	9.7	9.7	9.7	100.79	903	903;1105;763;1019;258	1	24	0	17.983	By MS/MS	By MS/MS	By MS/MS	By MS/MS	7.8	7.1	7.6	7.2	213310000	58854000	45708000	60844000	47905000	3950200	1089900	846440	1126700	887140
tr|Q4CP70|Q4CP70_TRYCC;tr|K2LWT9|K2LWT9_TRYCR;tr|V5BIG5|V5BIG5_TRYCR;tr|Q4D3U2|Q4D3U2_TRYCC;tr|K2MR38|K2MR38_TRYCR;tr|Q4DG00|Q4DG00_TRYCC;tr|Q4D8Q4|Q4D8Q4_TRYCC;tr|Q4DG60|Q4DG60_TRYCC;tr|K4DIR8|K4DIR8_TRYCR	tr|Q4CP70|Q4CP70_TRYCC;tr|K2LWT9|K2LWT9_TRYCR;tr|V5BIG5|V5BIG5_TRYCR;tr|Q4D3U2|Q4D3U2_TRYCC;tr|K2MR38|K2MR38_TRYCR;tr|Q4DG00|Q4DG00_TRYCC;tr|Q4D8Q4|Q4D8Q4_TRYCC;tr|Q4DG60|Q4DG60_TRYCC;tr|K4DIR8|K4DIR8_TRYCR	1;1;1;1;1;1;1;1;1	1;1;1;1;1;1;1;1;1	1;1;1;1;1;1;1;1;1	>tr|Q4CP70|Q4CP70_TRYCC Folate/pteridine transporter, putative (Fragment) OS=Trypanosoma cruzi (strain CL Brener) GN=Tc00.1047053506149.10 PE=4 SV=1;>tr|K2LWT9|K2LWT9_TRYCR Folate/pteridine transporter, putative (Fragment) OS=Trypanosoma cruzi marinkellei	9	1	1	1	1	1	1	1	1	1	1	1	1	1	1	1	5.4	5.4	5.4	20.809	186	186;215;224;288;618;621;623;629;629	1	4	0.0031766	1.932	By matching	By MS/MS	By MS/MS	By MS/MS	5.4	5.4	5.4	5.4	38978000	9422500	13445000	8215700	7894800	6496300	1570400	2240800	1369300	1315800
tr|Q4CP72|Q4CP72_TRYCC;tr|V5AZ24|V5AZ24_TRYCR;tr|Q4DMP7|Q4DMP7_TRYCC;tr|K4DYG2|K4DYG2_TRYCR;tr|K2NRA0|K2NRA0_TRYCR	tr|Q4CP72|Q4CP72_TRYCC;tr|V5AZ24|V5AZ24_TRYCR;tr|Q4DMP7|Q4DMP7_TRYCC;tr|K4DYG2|K4DYG2_TRYCR;tr|K2NRA0|K2NRA0_TRYCR	6;6;6;6;4	6;6;6;6;4	6;6;6;6;4	>tr|Q4CP72|Q4CP72_TRYCC Uncharacterized protein (Fragment) OS=Trypanosoma cruzi (strain CL Brener) GN=Tc00.1047053511363.4 PE=4 SV=1;>tr|V5AZ24|V5AZ24_TRYCR Uncharacterized protein OS=Trypanosoma cruzi Dm28c GN=TCDM_05339 PE=4 SV=1;>tr|Q4DMP7|Q4DMP7_TRYCC	5	6	6	6	6	6	6	6	6	6	6	6	6	6	6	6	34.4	34.4	34.4	28.467	250	250;299;299;299;300	1	32	0	18.258	By MS/MS	By MS/MS	By MS/MS	By MS/MS	34.4	34.4	34.4	34.4	1033000000	307620000	276440000	227610000	221360000	86086000	25635000	23037000	18968000	18447000
tr|Q4CP83|Q4CP83_TRYCC;tr|K2N6D1|K2N6D1_TRYCR	tr|Q4CP83|Q4CP83_TRYCC;tr|K2N6D1|K2N6D1_TRYCR	4;4	4;4	0;0	>tr|Q4CP83|Q4CP83_TRYCC CTP synthase (Fragment) OS=Trypanosoma cruzi (strain CL Brener) GN=Tc00.1047053508993.10 PE=3 SV=1;>tr|K2N6D1|K2N6D1_TRYCR CTP synthase OS=Trypanosoma cruzi marinkellei GN=MOQ_006004 PE=3 SV=1	2	4	4	0	3	3	3	4	3	3	3	4	0	0	0	0	11.2	11.2	0	53.043	475	475;595	1	17	0	14.827	By MS/MS	By MS/MS	By MS/MS	By MS/MS	9.5	9.5	9.5	11.2	354120000	50356000	43716000	40467000	219580000	14755000	2098200	1821500	1686100	9149300
tr|Q4CPA3|Q4CPA3_TRYCC;tr|V5AVK6|V5AVK6_TRYCR;tr|K4EB84|K4EB84_TRYCR;tr|K2NNY1|K2NNY1_TRYCR;tr|Q4D4X4|Q4D4X4_TRYCC	tr|Q4CPA3|Q4CPA3_TRYCC;tr|V5AVK6|V5AVK6_TRYCR;tr|K4EB84|K4EB84_TRYCR;tr|K2NNY1|K2NNY1_TRYCR;tr|Q4D4X4|Q4D4X4_TRYCC	1;1;1;1;1	1;1;1;1;1	1;1;1;1;1	>tr|Q4CPA3|Q4CPA3_TRYCC Uncharacterized protein (Fragment) OS=Trypanosoma cruzi (strain CL Brener) GN=Tc00.1047053510721.10 PE=4 SV=1;>tr|V5AVK6|V5AVK6_TRYCR Uncharacterized protein OS=Trypanosoma cruzi Dm28c GN=TCDM_06967 PE=4 SV=1;>tr|K4EB84|K4EB84_TRYCR	5	1	1	1	1	1	0	1	1	1	0	1	1	1	0	1	3.7	3.7	3.7	57.226	508	508;591;591;593;597	1	3	0	2.828	By MS/MS	By MS/MS	By matching	By MS/MS	3.7	3.7	0	3.7	15494000	5869000	4434900	0	5189600	673630	255170	192820	0	225640
tr|Q4CPC1|Q4CPC1_TRYCC;tr|V5ALB6|V5ALB6_TRYCR;tr|K4E3R6|K4E3R6_TRYCR	tr|Q4CPC1|Q4CPC1_TRYCC;tr|V5ALB6|V5ALB6_TRYCR;tr|K4E3R6|K4E3R6_TRYCR	1;1;1	1;1;1	1;1;1	>tr|Q4CPC1|Q4CPC1_TRYCC 1-acyl-sn-glycerol-3-phosphate acyltransferase, putative (Fragment) OS=Trypanosoma cruzi (strain CL Brener) GN=Tc00.1047053510723.29 PE=4 SV=1;>tr|V5ALB6|V5ALB6_TRYCR 1-acyl-sn-glycerol-3-phosphate acyltransferase OS=Trypanosoma cru	3	1	1	1	1	1	1	1	1	1	1	1	1	1	1	1	5.6	5.6	5.6	24.519	216	216;270;270	1	4	0	2.9439	By MS/MS	By matching	By matching	By MS/MS	5.6	5.6	5.6	5.6	22284000	7013100	4337800	5233900	5699700	2025900	637550	394340	475810	518160
tr|Q4CPG3|Q4CPG3_TRYCC;tr|K2N628|K2N628_TRYCR;tr|V5B209|V5B209_TRYCR;tr|K4E470|K4E470_TRYCR	tr|Q4CPG3|Q4CPG3_TRYCC;tr|K2N628|K2N628_TRYCR;tr|V5B209|V5B209_TRYCR;tr|K4E470|K4E470_TRYCR	12;11;10;10	12;11;10;10	12;11;10;10	>tr|Q4CPG3|Q4CPG3_TRYCC Chaperonin TCP20, putative OS=Trypanosoma cruzi (strain CL Brener) GN=Tc00.1047053509583.10 PE=3 SV=1;>tr|K2N628|K2N628_TRYCR Chaperonin alpha subunit, putative OS=Trypanosoma cruzi marinkellei GN=MOQ_002702 PE=3 SV=1;>tr|V5B209|V5B	4	12	12	12	12	12	11	11	12	12	11	11	12	12	11	11	28.9	28.9	28.9	58.998	543	543;543;519;543	1	63	0	51.278	By MS/MS	By MS/MS	By MS/MS	By MS/MS	28.9	28.9	27.3	26.9	2048500000	634600000	535460000	473110000	405350000	66081000	20471000	17273000	15262000	13076000
tr|Q4CPG4|Q4CPG4_TRYCC;tr|V5BRN9|V5BRN9_TRYCR;tr|Q4CV79|Q4CV79_TRYCC;tr|Q4CPI8|Q4CPI8_TRYCC	tr|Q4CPG4|Q4CPG4_TRYCC;tr|V5BRN9|V5BRN9_TRYCR;tr|Q4CV79|Q4CV79_TRYCC;tr|Q4CPI8|Q4CPI8_TRYCC	4;4;4;3	4;4;4;3	4;4;4;3	>tr|Q4CPG4|Q4CPG4_TRYCC 60S ribosomal protein L44, putative (Fragment) OS=Trypanosoma cruzi (strain CL Brener) GN=Tc00.1047053509583.4 PE=3 SV=1;>tr|V5BRN9|V5BRN9_TRYCR 60S ribosomal protein L44 OS=Trypanosoma cruzi Dm28c GN=TCDM_14120 PE=3 SV=1;>tr|Q4CV79	4	4	4	4	4	4	4	4	4	4	4	4	4	4	4	4	36.7	36.7	36.7	11.405	98	98;106;106;86	1	16	0	6.2221	By MS/MS	By MS/MS	By MS/MS	By MS/MS	36.7	36.7	36.7	36.7	682830000	232450000	166330000	151160000	132880000	136570000	46490000	33267000	30233000	26577000
tr|Q4CPN7|Q4CPN7_TRYCC	tr|Q4CPN7|Q4CPN7_TRYCC	3	1	1	>tr|Q4CPN7|Q4CPN7_TRYCC Uncharacterized protein (Fragment) OS=Trypanosoma cruzi (strain CL Brener) GN=Tc00.1047053504143.10 PE=4 SV=1	1	3	1	1	3	3	3	3	1	1	1	1	1	1	1	1	21.1	10.5	10.5	31.617	285	285	1	4	0	7.7672	By MS/MS	By MS/MS	By MS/MS	By MS/MS	21.1	21.1	21.1	21.1	83185000	23987000	14133000	23081000	21984000	4893200	1411000	831360	1357700	1293200
tr|Q4CPQ6|Q4CPQ6_TRYCC	tr|Q4CPQ6|Q4CPQ6_TRYCC	13	10	4	>tr|Q4CPQ6|Q4CPQ6_TRYCC Calpain cysteine peptidase, putative (Fragment) OS=Trypanosoma cruzi (strain CL Brener) GN=Tc00.1047053505985.9 PE=4 SV=1	1	13	10	4	9	10	12	11	6	7	9	8	2	2	3	4	20.5	18.3	4.2	200.8	1753	1753	1	43	0	71.126	By MS/MS	By MS/MS	By MS/MS	By MS/MS	17.7	17.7	19.7	20.5	4626800000	1511500000	1177100000	1033600000	904600000	56424000	18433000	14355000	12605000	11032000
tr|Q4CPQ7|Q4CPQ7_TRYCC;tr|K4DXI4|K4DXI4_TRYCR;tr|K2MM57|K2MM57_TRYCR	tr|Q4CPQ7|Q4CPQ7_TRYCC	7;1;1	7;1;1	2;0;0	>tr|Q4CPQ7|Q4CPQ7_TRYCC Uncharacterized protein (Fragment) OS=Trypanosoma cruzi (strain CL Brener) GN=Tc00.1047053510977.9 PE=4 SV=1	3	7	7	2	5	6	4	4	5	6	4	4	2	2	2	2	11.1	11.1	3.7	79.85	765	765;302;552	1	22	0	18.97	By MS/MS	By MS/MS	By MS/MS	By MS/MS	7.3	9.8	6	6	226330000	74786000	51496000	51382000	48667000	5803400	1917600	1320400	1317500	1247900
tr|Q4CPR5|Q4CPR5_TRYCC;tr|K4DZM2|K4DZM2_TRYCR;tr|K2MYZ1|K2MYZ1_TRYCR	tr|Q4CPR5|Q4CPR5_TRYCC;tr|K4DZM2|K4DZM2_TRYCR;tr|K2MYZ1|K2MYZ1_TRYCR	8;7;4	8;7;4	2;1;1	>tr|Q4CPR5|Q4CPR5_TRYCC Proteasome activator protein PA26, putative OS=Trypanosoma cruzi (strain CL Brener) GN=Tc00.1047053511465.10 PE=4 SV=1;>tr|K4DZM2|K4DZM2_TRYCR Proteasome activator protein pa26, putative OS=Trypanosoma cruzi GN=TCSYLVIO_005109 PE=4	3	8	8	2	7	8	8	8	7	8	8	8	2	2	2	2	38.7	38.7	8.5	25.568	235	235;235;403	1	43	0	54.249	By MS/MS	By MS/MS	By MS/MS	By MS/MS	35.3	38.7	38.7	38.7	1546900000	473030000	340580000	365120000	368130000	103120000	31536000	22705000	24341000	24542000
tr|Q4CPU3|Q4CPU3_TRYCC;tr|Q4DNH1|Q4DNH1_TRYCC	tr|Q4CPU3|Q4CPU3_TRYCC;tr|Q4DNH1|Q4DNH1_TRYCC	3;2	3;2	3;2	>tr|Q4CPU3|Q4CPU3_TRYCC Uncharacterized protein OS=Trypanosoma cruzi (strain CL Brener) GN=Tc00.1047053408437.20 PE=4 SV=1;>tr|Q4DNH1|Q4DNH1_TRYCC Uncharacterized protein OS=Trypanosoma cruzi (strain CL Brener) GN=Tc00.1047053508739.90 PE=4 SV=1	2	3	3	3	2	3	3	2	2	3	3	2	2	3	3	2	40.8	40.8	40.8	13.427	120	120;120	1	14	0	50.196	By MS/MS	By MS/MS	By MS/MS	By MS/MS	22.5	40.8	40.8	22.5	249240000	68036000	69777000	58726000	52705000	35606000	9719400	9968100	8389400	7529300
tr|Q4CPU7|Q4CPU7_TRYCC	tr|Q4CPU7|Q4CPU7_TRYCC	2	1	1	>tr|Q4CPU7|Q4CPU7_TRYCC Uncharacterized protein OS=Trypanosoma cruzi (strain CL Brener) GN=Tc00.1047053427789.20 PE=4 SV=1	1	2	1	1	2	2	2	2	1	1	1	1	1	1	1	1	9.9	6.7	6.7	37.913	343	343	1	4	0	3.2185	By MS/MS	By MS/MS	By MS/MS	By MS/MS	9.9	9.9	9.9	9.9	21835000	9425300	6587500	5822500	0	1819600	785440	548960	485210	0
tr|Q4CPU9|Q4CPU9_TRYCC;tr|Q4CT84|Q4CT84_TRYCC;tr|Q4D6C3|Q4D6C3_TRYCC	tr|Q4CPU9|Q4CPU9_TRYCC;tr|Q4CT84|Q4CT84_TRYCC;tr|Q4D6C3|Q4D6C3_TRYCC	1;1;1	1;1;1	1;1;1	>tr|Q4CPU9|Q4CPU9_TRYCC Mucin TcMUCII, putative (Fragment) OS=Trypanosoma cruzi (strain CL Brener) GN=Tc00.1047053505955.4 PE=4 SV=1;>tr|Q4CT84|Q4CT84_TRYCC Mucin TcMUCII, putative OS=Trypanosoma cruzi (strain CL Brener) GN=Tc00.1047053504777.40 PE=4 SV=1;	3	1	1	1	0	1	1	1	0	1	1	1	0	1	1	1	5.7	5.7	5.7	17.804	174	174;202;203	1	3	1	-2	By matching	By matching	By matching	By MS/MS	0	5.7	5.7	5.7	18775000	0	5943000	5131700	7699900	2346800	0	742870	641460	962480
tr|Q4CPW0|Q4CPW0_TRYCC;tr|V5DTS8|V5DTS8_TRYCR;tr|Q4E689|Q4E689_TRYCC;tr|K4DT91|K4DT91_TRYCR;tr|K2MCN3|K2MCN3_TRYCR	tr|Q4CPW0|Q4CPW0_TRYCC;tr|V5DTS8|V5DTS8_TRYCR;tr|Q4E689|Q4E689_TRYCC;tr|K4DT91|K4DT91_TRYCR;tr|K2MCN3|K2MCN3_TRYCR	2;2;2;2;2	2;2;2;2;2	2;2;2;2;2	>tr|Q4CPW0|Q4CPW0_TRYCC Dynamin, putative (Fragment) OS=Trypanosoma cruzi (strain CL Brener) GN=Tc00.1047053503671.39 PE=3 SV=1;>tr|V5DTS8|V5DTS8_TRYCR Dynamin OS=Trypanosoma cruzi Dm28c GN=TCDM_00247 PE=3 SV=1;>tr|Q4E689|Q4E689_TRYCC Dynamin, putative OS=	5	2	2	2	1	2	1	1	1	2	1	1	1	2	1	1	13.1	13.1	13.1	31.105	282	282;653;653;653;653	1	5	0	3.0775	By matching	By MS/MS	By MS/MS	By matching	6.4	13.1	6.4	6.4	41104000	9054200	12790000	11138000	8121800	2417900	532600	752340	655180	477750
tr|Q4CPW5|Q4CPW5_TRYCC;tr|K4EC14|K4EC14_TRYCR	tr|Q4CPW5|Q4CPW5_TRYCC	17;2	2;0	0;0	>tr|Q4CPW5|Q4CPW5_TRYCC Glutamamyl carboxypeptidase, putative OS=Trypanosoma cruzi (strain CL Brener) GN=Tc00.1047053507657.20 PE=4 SV=1	2	17	2	0	17	15	16	15	2	0	1	1	0	0	0	0	47.5	6.6	0	43.612	396	396;107	1	4	0	38.786	By MS/MS	By matching	By MS/MS	By MS/MS	47.5	40.9	44.9	42.2	658840000	296890000	0	206670000	155280000	34676000	15626000	0	10878000	8172400
tr|Q4CQ04|Q4CQ04_TRYCC	tr|Q4CQ04|Q4CQ04_TRYCC	3	3	3	>tr|Q4CQ04|Q4CQ04_TRYCC Uncharacterized protein OS=Trypanosoma cruzi (strain CL Brener) GN=Tc00.1047053503541.40 PE=4 SV=1	1	3	3	3	3	3	3	3	3	3	3	3	3	3	3	3	56.2	56.2	56.2	5.4148	48	48	1	22	0	26.708	By MS/MS	By MS/MS	By MS/MS	By MS/MS	56.2	56.2	56.2	56.2	1175100000	365670000	300330000	252890000	256180000	391690000	121890000	100110000	84297000	85394000
tr|Q4CQ22|Q4CQ22_TRYCC;tr|V5BNR1|V5BNR1_TRYCR;tr|Q4DKT7|Q4DKT7_TRYCC;tr|K4EDU5|K4EDU5_TRYCR;tr|K2MI93|K2MI93_TRYCR;tr|K4EEB0|K4EEB0_TRYCR	tr|Q4CQ22|Q4CQ22_TRYCC;tr|V5BNR1|V5BNR1_TRYCR;tr|Q4DKT7|Q4DKT7_TRYCC;tr|K4EDU5|K4EDU5_TRYCR;tr|K2MI93|K2MI93_TRYCR	3;3;2;2;2;1	3;3;2;2;2;1	3;3;2;2;2;1	>tr|Q4CQ22|Q4CQ22_TRYCC Dynein heavy chain, putative (Fragment) OS=Trypanosoma cruzi (strain CL Brener) GN=Tc00.1047053402863.9 PE=4 SV=1;>tr|V5BNR1|V5BNR1_TRYCR Dynein heavy chain OS=Trypanosoma cruzi Dm28c GN=TCDM_05201 PE=4 SV=1;>tr|Q4DKT7|Q4DKT7_TRYCC	6	3	3	3	3	3	2	2	3	3	2	2	3	3	2	2	2.9	2.9	2.9	209.6	1818	1818;4674;288;416;4674;4230	1	11	0	5.1645	By MS/MS	By MS/MS	By MS/MS	By MS/MS	2.9	2.9	1.9	1.9	434510000	125500000	108450000	103530000	97024000	4882100	1410100	1218500	1163300	1090200
tr|Q4CQ34|Q4CQ34_TRYCC;tr|Q4CUZ9|Q4CUZ9_TRYCC;tr|K4DUH4|K4DUH4_TRYCR;tr|K2N727|K2N727_TRYCR;tr|V5BHV2|V5BHV2_TRYCR;tr|M4H2K1|M4H2K1_TRYCR;tr|Q4DUN6|Q4DUN6_TRYCC;tr|Q4D981|Q4D981_TRYCC;tr|K2LZW0|K2LZW0_TRYCR	tr|Q4CQ34|Q4CQ34_TRYCC;tr|Q4CUZ9|Q4CUZ9_TRYCC;tr|K4DUH4|K4DUH4_TRYCR;tr|K2N727|K2N727_TRYCR	7;6;6;4;3;3;2;2;1	7;6;6;4;3;3;2;2;1	7;6;6;4;3;3;2;2;1	>tr|Q4CQ34|Q4CQ34_TRYCC Cysteinyl-tRNA synthetase, putative OS=Trypanosoma cruzi (strain CL Brener) GN=Tc00.1047053507297.20 PE=3 SV=1;>tr|Q4CUZ9|Q4CUZ9_TRYCC Cysteinyl-tRNA synthetase, putative OS=Trypanosoma cruzi (strain CL Brener) GN=Tc00.1047053507537	9	7	7	7	5	6	6	5	5	6	6	5	5	6	6	5	12.9	12.9	12.9	89.244	785	785;785;785;785;495;614;188;230;248	1	23	0	27.536	By MS/MS	By MS/MS	By MS/MS	By MS/MS	9.2	11.8	11.8	7.6	135480000	46867000	23840000	29481000	35294000	3225700	1115900	567630	701920	840320
tr|Q4CQ52|Q4CQ52_TRYCC;tr|K2NQK5|K2NQK5_TRYCR	tr|Q4CQ52|Q4CQ52_TRYCC;tr|K2NQK5|K2NQK5_TRYCR	15;8	1;0	0;0	>tr|Q4CQ52|Q4CQ52_TRYCC P-type H+-ATPase, putative (Fragment) OS=Trypanosoma cruzi (strain CL Brener) GN=Tc00.1047053505763.19 PE=3 SV=1;>tr|K2NQK5|K2NQK5_TRYCR P-type H-ATPase, putative (Fragment) OS=Trypanosoma cruzi marinkellei GN=MOQ_005000 PE=3 SV=1	2	15	1	0	13	15	14	14	1	1	1	1	0	0	0	0	27.4	2.9	0	70.863	646	646;494	1	8	0	10.311	By MS/MS	By MS/MS	By MS/MS	By MS/MS	23.7	27.4	26.2	25.1	261910000	75651000	63178000	57568000	65513000	9031400	2608700	2178600	1985100	2259100
tr|Q4CQ59|Q4CQ59_TRYCC;tr|V5DMU2|V5DMU2_TRYCR;tr|Q4DX41|Q4DX41_TRYCC;tr|K4E3W3|K4E3W3_TRYCR;tr|K2NFG9|K2NFG9_TRYCR	tr|Q4CQ59|Q4CQ59_TRYCC;tr|V5DMU2|V5DMU2_TRYCR;tr|Q4DX41|Q4DX41_TRYCC;tr|K4E3W3|K4E3W3_TRYCR;tr|K2NFG9|K2NFG9_TRYCR	3;3;3;3;3	2;2;2;2;2	2;2;2;2;2	>tr|Q4CQ59|Q4CQ59_TRYCC Dynein heavy chain, putative (Fragment) OS=Trypanosoma cruzi (strain CL Brener) GN=Tc00.1047053506097.9 PE=4 SV=1;>tr|V5DMU2|V5DMU2_TRYCR Dynein heavy chain OS=Trypanosoma cruzi Dm28c GN=TCDM_02480 PE=4 SV=1;>tr|Q4DX41|Q4DX41_TRYCC	5	3	2	2	2	2	2	3	1	1	1	2	1	1	1	2	2	1.5	1.5	208.27	1837	1837;4602;4602;4602;4602	1	5	0	4.667	By MS/MS	By matching	By MS/MS	By MS/MS	1.3	1.3	1.3	2	5952100	0	1716400	2364100	1871600	53143	0	15325	21108	16710
tr|Q4CQ60|Q4CQ60_TRYCC;tr|Q4CT80|Q4CT80_TRYCC;tr|Q4CVW3|Q4CVW3_TRYCC	tr|Q4CQ60|Q4CQ60_TRYCC;tr|Q4CT80|Q4CT80_TRYCC;tr|Q4CVW3|Q4CVW3_TRYCC	3;2;2	1;1;1	1;1;1	>tr|Q4CQ60|Q4CQ60_TRYCC Retrotransposon hot spot (RHS) protein, putative OS=Trypanosoma cruzi (strain CL Brener) GN=Tc00.1047053459199.10 PE=4 SV=1;>tr|Q4CT80|Q4CT80_TRYCC Retrotransposon hot spot (RHS) protein, putative OS=Trypanosoma cruzi (strain CL Bre	3	3	1	1	2	3	2	3	0	1	0	1	0	1	0	1	3.6	1.6	1.6	108.87	939	939;912;925	1	2	0	2.4205	By matching	By MS/MS	By matching	By MS/MS	2	3.6	2	3.6	26748000	0	14142000	0	12607000	486330	0	257120	0	229210
tr|Q4CQ63|Q4CQ63_TRYCC	tr|Q4CQ63|Q4CQ63_TRYCC	9	2	2	>tr|Q4CQ63|Q4CQ63_TRYCC 40S ribosomal protein SA OS=Trypanosoma cruzi (strain CL Brener) GN=Tc00.1047053510425.19 PE=3 SV=1	1	9	2	2	8	8	8	9	1	1	1	2	1	1	1	2	33.1	12.2	12.2	27.848	245	245	1	5	0	8.7209	By matching	By MS/MS	By MS/MS	By MS/MS	33.1	33.1	33.1	33.1	79394000	14262000	17137000	22079000	25916000	5671000	1018700	1224100	1577100	1851200
tr|Q4CQ83|Q4CQ83_TRYCC	tr|Q4CQ83|Q4CQ83_TRYCC	1	1	1	>tr|Q4CQ83|Q4CQ83_TRYCC Uncharacterized protein OS=Trypanosoma cruzi (strain CL Brener) GN=Tc00.1047053504037.10 PE=4 SV=1	1	1	1	1	1	1	1	1	1	1	1	1	1	1	1	1	7.6	7.6	7.6	19.3	171	171	1	4	0.0031447	1.8408	By MS/MS	By MS/MS	By matching	By MS/MS	7.6	7.6	7.6	7.6	46476000	14905000	11986000	12425000	7159800	7746000	2484100	1997700	2070800	1193300
tr|Q4CQA2|Q4CQA2_TRYCC;tr|K4E3I1|K4E3I1_TRYCR;sp|P34827|EF1B_TRYCR	tr|Q4CQA2|Q4CQA2_TRYCC;tr|K4E3I1|K4E3I1_TRYCR;sp|P34827|EF1B_TRYCR	7;4;4	7;4;4	3;2;2	>tr|Q4CQA2|Q4CQA2_TRYCC 25 kDa translation elongation factor 1-beta OS=Trypanosoma cruzi (strain CL Brener) GN=Tc00.1047053507671.30 PE=3 SV=1;>tr|K4E3I1|K4E3I1_TRYCR 25 kDa translation elongation factor 1-beta, putative OS=Trypanosoma cruzi GN=TCSYLVIO_00	3	7	7	3	6	7	7	6	6	7	7	6	2	3	3	2	44.1	44.1	18.9	24.452	222	222;222;222	1	35	0	46.698	By MS/MS	By MS/MS	By MS/MS	By MS/MS	41.9	44.1	44.1	41.9	1245700000	356880000	323420000	292690000	272690000	83046000	23792000	21562000	19513000	18179000
tr|Q4CQD9|Q4CQD9_TRYCC;tr|I3QE40|I3QE40_TRYCR;tr|I3QE16|I3QE16_TRYCR	tr|Q4CQD9|Q4CQD9_TRYCC;tr|I3QE40|I3QE40_TRYCR;tr|I3QE16|I3QE16_TRYCR	1;1;1	1;1;1	1;1;1	>tr|Q4CQD9|Q4CQD9_TRYCC Squalene monooxygenase, putative (Fragment) OS=Trypanosoma cruzi (strain CL Brener) GN=Tc00.1047053509587.20 PE=4 SV=1;>tr|I3QE40|I3QE40_TRYCR Squalene monooxygenase (Fragment) OS=Trypanosoma cruzi PE=4 SV=1;>tr|I3QE16|I3QE16_TRYCR	3	1	1	1	1	1	1	1	1	1	1	1	1	1	1	1	10.6	10.6	10.6	15.573	142	142;222;222	1	4	0	3.0273	By MS/MS	By MS/MS	By MS/MS	By MS/MS	10.6	10.6	10.6	10.6	102380000	32033000	23603000	20073000	26672000	17063000	5338800	3933800	3345500	4445300
tr|Q4CQE2|Q4CQE2_TRYCC	tr|Q4CQE2|Q4CQE2_TRYCC	5	1	1	>tr|Q4CQE2|Q4CQE2_TRYCC Ribose 5-phosphate isomerase OS=Trypanosoma cruzi (strain CL Brener) GN=Tc00.1047053509199.24 PE=1 SV=1	1	5	1	1	5	5	5	5	1	1	1	1	1	1	1	1	35.8	5.7	5.7	17.362	159	159	1	4	0.0031686	1.9225	By MS/MS	By matching	By MS/MS	By MS/MS	35.8	35.8	35.8	35.8	74387000	28223000	8280900	15582000	22302000	7438700	2822300	828090	1558200	2230200
tr|Q4CQF8|Q4CQF8_TRYCC;tr|Q4DKD0|Q4DKD0_TRYCC;tr|Q4D0V4|Q4D0V4_TRYCC;tr|Q26858|Q26858_TRYCR	tr|Q4CQF8|Q4CQF8_TRYCC;tr|Q4DKD0|Q4DKD0_TRYCC;tr|Q4D0V4|Q4D0V4_TRYCC;tr|Q26858|Q26858_TRYCR	2;2;2;2	2;2;2;2	2;2;2;2	>tr|Q4CQF8|Q4CQF8_TRYCC Hexose transporter, putative (Fragment) OS=Trypanosoma cruzi (strain CL Brener) GN=Tc00.1047053508551.39 PE=3 SV=1;>tr|Q4DKD0|Q4DKD0_TRYCC Hexose transporter, putative OS=Trypanosoma cruzi (strain CL Brener) GN=Tc00.1047053506355.10	4	2	2	2	2	2	2	2	2	2	2	2	2	2	2	2	2.5	2.5	2.5	42.622	395	395;544;544;544	1	8	0	4.1947	By MS/MS	By MS/MS	By MS/MS	By MS/MS	2.5	2.5	2.5	2.5	480470000	153000000	123390000	103880000	100190000	53385000	17000000	13710000	11542000	11133000
tr|Q4CQG0|Q4CQG0_TRYCC	tr|Q4CQG0|Q4CQG0_TRYCC	6	1	1	>tr|Q4CQG0|Q4CQG0_TRYCC 40S ribosomal protein S12 OS=Trypanosoma cruzi (strain CL Brener) GN=Tc00.1047053508551.20 PE=3 SV=1	1	6	1	1	5	5	4	3	0	1	0	0	0	1	0	0	56.3	13.4	13.4	15.897	142	142	1	1	1	-2	By matching	By MS/MS	By matching	By matching	43	45.1	38	19	0	0	0	0	0	0	0	0	0	0
tr|Q4CQJ6|Q4CQJ6_TRYCC;tr|K2MPF3|K2MPF3_TRYCR;tr|V5B6B0|V5B6B0_TRYCR;tr|K2MEG1|K2MEG1_TRYCR;tr|Q4DED3|Q4DED3_TRYCC	tr|Q4CQJ6|Q4CQJ6_TRYCC;tr|K2MPF3|K2MPF3_TRYCR;tr|V5B6B0|V5B6B0_TRYCR;tr|K2MEG1|K2MEG1_TRYCR;tr|Q4DED3|Q4DED3_TRYCC	2;2;2;2;2	2;2;2;2;2	2;2;2;2;2	>tr|Q4CQJ6|Q4CQJ6_TRYCC Uncharacterized protein OS=Trypanosoma cruzi (strain CL Brener) GN=Tc00.1047053507251.30 PE=4 SV=1;>tr|K2MPF3|K2MPF3_TRYCR Endomembrane protein, putative (Fragment) OS=Trypanosoma cruzi marinkellei GN=MOQ_007242 PE=4 SV=1;>tr|V5B6B0	5	2	2	2	2	2	2	1	2	2	2	1	2	2	2	1	8.1	8.1	8.1	39.813	360	360;367;413;557;628	1	7	0	2.5728	By matching	By MS/MS	By matching	By MS/MS	8.1	8.1	8.1	4.4	72731000	23293000	22472000	14613000	12352000	4848700	1552900	1498100	974220	823490
tr|Q4CQQ9|Q4CQQ9_TRYCC;tr|Q6XG55|Q6XG55_TRYCR	tr|Q4CQQ9|Q4CQQ9_TRYCC;tr|Q6XG55|Q6XG55_TRYCR	2;1	2;1	2;1	>tr|Q4CQQ9|Q4CQQ9_TRYCC Ribosomal protein S6, putative OS=Trypanosoma cruzi (strain CL Brener) GN=Tc00.1047053508277.120 PE=4 SV=1;>tr|Q6XG55|Q6XG55_TRYCR Putative NHP2/RS6 protein OS=Trypanosoma cruzi PE=4 SV=1	2	2	2	2	2	2	2	2	2	2	2	2	2	2	2	2	27	27	27	13.5	126	126;126	1	12	0	77.263	By MS/MS	By MS/MS	By MS/MS	By MS/MS	27	27	27	27	715580000	249240000	164790000	146940000	154610000	102230000	35606000	23542000	20991000	22086000
tr|Q4CQR0|Q4CQR0_TRYCC;tr|K4DUK1|K4DUK1_TRYCR;tr|K2ML99|K2ML99_TRYCR;tr|Q4CQR1|Q4CQR1_TRYCC	tr|Q4CQR0|Q4CQR0_TRYCC;tr|K4DUK1|K4DUK1_TRYCR	7;6;2;1	4;3;0;0	1;0;0;0	>tr|Q4CQR0|Q4CQR0_TRYCC cAMP specific phosphodiesterase, putative OS=Trypanosoma cruzi (strain CL Brener) GN=Tc00.1047053509943.20 PE=4 SV=1;>tr|K4DUK1|K4DUK1_TRYCR cAMP specific phosphodiesterase, putative OS=Trypanosoma cruzi GN=TCSYLVIO_007027 PE=4 SV=1	4	7	4	1	7	7	7	7	4	4	4	4	1	1	1	1	13.6	9	1.8	103.64	929	929;929;306;91	1	16	0	40.263	By MS/MS	By MS/MS	By MS/MS	By MS/MS	13.6	13.6	13.6	13.6	186740000	64568000	40430000	41662000	40079000	3890400	1345200	842280	867960	834990
tr|Q4CQR2|Q4CQR2_TRYCC;tr|Q003G7|Q003G7_TRYCR;tr|Q4D617|Q4D617_TRYCC	tr|Q4CQR2|Q4CQR2_TRYCC;tr|Q003G7|Q003G7_TRYCR;tr|Q4D617|Q4D617_TRYCC	1;1;1	1;1;1	1;1;1	>tr|Q4CQR2|Q4CQR2_TRYCC NADPH--cytochrome p450 reductase, putative (Fragment) OS=Trypanosoma cruzi (strain CL Brener) GN=Tc00.1047053503753.29 PE=4 SV=1;>tr|Q003G7|Q003G7_TRYCR Cytochrome P450 reductase C OS=Trypanosoma cruzi PE=4 SV=1;>tr|Q4D617|Q4D617_TR	3	1	1	1	1	1	1	1	1	1	1	1	1	1	1	1	5.6	5.6	5.6	28.217	249	249;628;629	1	4	0	3.6484	By MS/MS	By MS/MS	By MS/MS	By matching	5.6	5.6	5.6	5.6	41256000	10088000	10507000	10904000	9756300	3173500	776020	808250	838750	750490
tr|Q4CQS1|Q4CQS1_TRYCC;tr|V5D050|V5D050_TRYCR;tr|Q4CQA8|Q4CQA8_TRYCC;tr|K4DT66|K4DT66_TRYCR;tr|A7UL79|A7UL79_TRYCR	tr|Q4CQS1|Q4CQS1_TRYCC	5;2;2;2;2	5;2;2;2;2	5;2;2;2;2	>tr|Q4CQS1|Q4CQS1_TRYCC 6-phosphogluconolactonase, putative OS=Trypanosoma cruzi (strain CL Brener) GN=Tc00.1047053503713.30 PE=4 SV=1	5	5	5	5	4	4	3	5	4	4	3	5	4	4	3	5	33.1	33.1	33.1	28.748	263	263;263;263;263;263	1	16	0	16.678	By MS/MS	By MS/MS	By MS/MS	By MS/MS	27	27	20.2	33.1	391720000	107150000	107630000	75947000	100990000	27980000	7653800	7688000	5424800	7213800
tr|Q4CQU0|Q4CQU0_TRYCC;tr|K4DQZ4|K4DQZ4_TRYCR;tr|K2N345|K2N345_TRYCR;tr|Q9XZ65|Q9XZ65_TRYCR;tr|Q4CUT9|Q4CUT9_TRYCC;tr|Q4CL25|Q4CL25_TRYCC	tr|Q4CQU0|Q4CQU0_TRYCC;tr|K4DQZ4|K4DQZ4_TRYCR;tr|K2N345|K2N345_TRYCR;tr|Q9XZ65|Q9XZ65_TRYCR;tr|Q4CUT9|Q4CUT9_TRYCC	9;9;9;8;6;1	9;9;9;8;6;1	2;2;2;2;2;0	>tr|Q4CQU0|Q4CQU0_TRYCC 40S ribosomal protein SA OS=Trypanosoma cruzi (strain CL Brener) GN=Tc00.1047053503719.20 PE=3 SV=1;>tr|K4DQZ4|K4DQZ4_TRYCR 40S ribosomal protein SA OS=Trypanosoma cruzi GN=TCSYLVIO_008297 PE=3 SV=1;>tr|K2N345|K2N345_TRYCR 40S ribos	6	9	9	2	9	9	9	9	9	9	9	9	2	2	2	2	33.1	33.1	12.2	27.876	245	245;245;245;298;138;110	1	48	0	39.704	By MS/MS	By MS/MS	By MS/MS	By MS/MS	33.1	33.1	33.1	33.1	2434400000	788940000	590990000	559660000	494850000	173890000	56353000	42213000	39976000	35347000
tr|Q4CQW2|Q4CQW2_TRYCC;tr|K2N0W4|K2N0W4_TRYCR;tr|V5BH60|V5BH60_TRYCR;tr|K4E3A3|K4E3A3_TRYCR;tr|Q4CMS3|Q4CMS3_TRYCC;tr|Q4CQW1|Q4CQW1_TRYCC;tr|Q4CY07|Q4CY07_TRYCC;tr|K4E237|K4E237_TRYCR	tr|Q4CQW2|Q4CQW2_TRYCC;tr|K2N0W4|K2N0W4_TRYCR;tr|V5BH60|V5BH60_TRYCR;tr|K4E3A3|K4E3A3_TRYCR;tr|Q4CMS3|Q4CMS3_TRYCC;tr|Q4CQW1|Q4CQW1_TRYCC	6;6;6;6;3;3;2;1	6;6;6;6;3;3;2;1	6;6;6;6;3;3;2;1	>tr|Q4CQW2|Q4CQW2_TRYCC 60S ribosomal protein L4, putative OS=Trypanosoma cruzi (strain CL Brener) GN=Tc00.1047053504121.30 PE=4 SV=1;>tr|K2N0W4|K2N0W4_TRYCR 60S ribosomal protein L4, putative OS=Trypanosoma cruzi marinkellei GN=MOQ_003083 PE=4 SV=1;>tr|V5	8	6	6	6	6	6	6	6	6	6	6	6	6	6	6	6	24.6	24.6	24.6	41.313	374	374;393;433;451;185;199;163;236	1	36	0	28.441	By MS/MS	By MS/MS	By MS/MS	By MS/MS	24.6	24.6	24.6	24.6	2623300000	846780000	648570000	575470000	552480000	154310000	49811000	38151000	33851000	32499000
tr|Q4CQY1|Q4CQY1_TRYCC	tr|Q4CQY1|Q4CQY1_TRYCC	2	1	1	>tr|Q4CQY1|Q4CQY1_TRYCC Uncharacterized protein (Fragment) OS=Trypanosoma cruzi (strain CL Brener) GN=Tc00.1047053503991.39 PE=4 SV=1	1	2	1	1	2	2	2	2	1	1	1	1	1	1	1	1	19.2	13.6	13.6	21.17	198	198	1	4	0	7.6845	By MS/MS	By MS/MS	By MS/MS	By MS/MS	19.2	19.2	19.2	19.2	450360000	143090000	108140000	102460000	96683000	50041000	15899000	12015000	11384000	10743000
tr|Q4CR09|Q4CR09_TRYCC;tr|Q4CR10|Q4CR10_TRYCC;tr|V5B6I6|V5B6I6_TRYCR;tr|K4DKW8|K4DKW8_TRYCR;tr|K4ED56|K4ED56_TRYCR;tr|K4E778|K4E778_TRYCR	tr|Q4CR09|Q4CR09_TRYCC;tr|Q4CR10|Q4CR10_TRYCC;tr|V5B6I6|V5B6I6_TRYCR;tr|K4DKW8|K4DKW8_TRYCR;tr|K4ED56|K4ED56_TRYCR	19;17;14;11;10;6	3;1;1;1;1;1	1;0;0;0;0;0	>tr|Q4CR09|Q4CR09_TRYCC Glutamamyl carboxypeptidase, putative OS=Trypanosoma cruzi (strain CL Brener) GN=Tc00.1047053510837.20 PE=4 SV=1;>tr|Q4CR10|Q4CR10_TRYCC Acetylornithine deacetylase, putative (Fragment) OS=Trypanosoma cruzi (strain CL Brener) GN=Tc0	6	19	3	1	19	18	17	17	3	2	1	2	1	1	0	1	59.8	16.4	10.4	43.534	396	396;314;408;258;215;172	1	8	0	4.207	By MS/MS	By MS/MS	By MS/MS	By MS/MS	59.8	55.8	45.5	53	396830000	122160000	121360000	67594000	85712000	20886000	6429500	6387400	3557600	4511200
tr|Q4CR14|Q4CR14_TRYCC;tr|A4GWE6|A4GWE6_TRYCR	tr|Q4CR14|Q4CR14_TRYCC;tr|A4GWE6|A4GWE6_TRYCR	1;1	1;1	1;1	>tr|Q4CR14|Q4CR14_TRYCC Trans-sialidase, putative OS=Trypanosoma cruzi (strain CL Brener) GN=Tc00.1047053422867.10 PE=4 SV=1;>tr|A4GWE6|A4GWE6_TRYCR Trans-sialidase-like protein OS=Trypanosoma cruzi PE=2 SV=1	2	1	1	1	1	1	0	1	1	1	0	1	1	1	0	1	2.8	2.8	2.8	76.437	704	704;722	1	3	0	2.5209	By matching	By matching	By matching	By MS/MS	2.8	2.8	0	2.8	17700000	10160000	4954700	0	2586200	491680	282210	137630	0	71840
tr|Q4CR18|Q4CR18_TRYCC	tr|Q4CR18|Q4CR18_TRYCC	7	1	1	>tr|Q4CR18|Q4CR18_TRYCC Glutamate dehydrogenase, putative (Fragment) OS=Trypanosoma cruzi (strain CL Brener) GN=Tc00.1047053509445.39 PE=4 SV=1	1	7	1	1	7	7	7	7	1	1	1	1	1	1	1	1	14.4	2.3	2.3	43.276	383	383	1	8	0.0082742	1.5039	By MS/MS	By MS/MS	By MS/MS	By MS/MS	14.4	14.4	14.4	14.4	147560000	44811000	39631000	31837000	31280000	6148300	1867100	1651300	1326500	1303300
tr|Q4CR84|Q4CR84_TRYCC;tr|V5AW96|V5AW96_TRYCR;tr|Q4DDK1|Q4DDK1_TRYCC;tr|K4E3V6|K4E3V6_TRYCR;tr|K2N1H8|K2N1H8_TRYCR	tr|Q4CR84|Q4CR84_TRYCC;tr|V5AW96|V5AW96_TRYCR;tr|Q4DDK1|Q4DDK1_TRYCC;tr|K4E3V6|K4E3V6_TRYCR;tr|K2N1H8|K2N1H8_TRYCR	3;3;3;3;2	3;3;3;3;2	3;3;3;3;2	>tr|Q4CR84|Q4CR84_TRYCC Uncharacterized protein (Fragment) OS=Trypanosoma cruzi (strain CL Brener) GN=Tc00.1047053507967.30 PE=4 SV=1;>tr|V5AW96|V5AW96_TRYCR Uncharacterized protein OS=Trypanosoma cruzi Dm28c GN=TCDM_14207 PE=4 SV=1;>tr|Q4DDK1|Q4DDK1_TRYCC	5	3	3	3	2	2	2	2	2	2	2	2	2	2	2	2	25.4	25.4	25.4	19.808	181	181;203;203;203;203	1	9	0	25.478	By MS/MS	By MS/MS	By MS/MS	By MS/MS	17.7	16.6	17.7	17.7	100830000	30205000	21762000	27938000	20930000	11204000	3356100	2418000	3104200	2325500
tr|Q4CRB1|Q4CRB1_TRYCC;tr|V5AUX6|V5AUX6_TRYCR;sp|Q4CUM2|MVP_TRYCC;tr|K4DM20|K4DM20_TRYCR	tr|Q4CRB1|Q4CRB1_TRYCC;tr|V5AUX6|V5AUX6_TRYCR;sp|Q4CUM2|MVP_TRYCC	5;5;5;1	5;5;5;1	2;2;2;1	>tr|Q4CRB1|Q4CRB1_TRYCC Major vault protein, putative (Fragment) OS=Trypanosoma cruzi (strain CL Brener) GN=Tc00.1047053509541.19 PE=4 SV=1;>tr|V5AUX6|V5AUX6_TRYCR Major vault protein OS=Trypanosoma cruzi Dm28c GN=TCDM_07264 PE=4 SV=1;>sp|Q4CUM2|MVP_TRYCC	4	5	5	2	3	5	4	3	3	5	4	3	1	2	1	1	10.5	10.5	4.6	69.349	610	610;838;838;540	1	15	0	14.475	By matching	By MS/MS	By MS/MS	By MS/MS	5.6	10.5	7.7	6.6	241290000	60727000	69159000	69281000	42118000	7783400	1958900	2230900	2234900	1358600
tr|Q4CRI1|Q4CRI1_TRYCC;tr|Q4CTQ3|Q4CTQ3_TRYCC;tr|K4E5W6|K4E5W6_TRYCR;tr|K2NKE1|K2NKE1_TRYCR;tr|V5B2L9|V5B2L9_TRYCR;tr|Q4CL61|Q4CL61_TRYCC	tr|Q4CRI1|Q4CRI1_TRYCC;tr|Q4CTQ3|Q4CTQ3_TRYCC;tr|K4E5W6|K4E5W6_TRYCR;tr|K2NKE1|K2NKE1_TRYCR;tr|V5B2L9|V5B2L9_TRYCR	5;4;3;3;3;2	5;4;3;3;3;2	5;4;3;3;3;2	>tr|Q4CRI1|Q4CRI1_TRYCC 3,2-trans-enoyl-CoA isomerase, mitochondrial, putative OS=Trypanosoma cruzi (strain CL Brener) GN=Tc00.1047053507107.40 PE=3 SV=1;>tr|Q4CTQ3|Q4CTQ3_TRYCC 3,2-trans-enoyl-CoA isomerase, mitochondrial, putative OS=Trypanosoma cruzi (s	6	5	5	5	5	4	5	5	5	4	5	5	5	4	5	5	18.8	18.8	18.8	39.507	352	352;398;352;352;390;100	1	20	0	41.643	By MS/MS	By MS/MS	By MS/MS	By MS/MS	18.8	15.3	18.8	18.8	634490000	199530000	164470000	131050000	139450000	33394000	10501000	8656300	6897100	7339500
tr|Q4CRM5|Q4CRM5_TRYCC;tr|K4DVK8|K4DVK8_TRYCR;tr|V5D3U8|V5D3U8_TRYCR;tr|V5BB25|V5BB25_TRYCR;tr|V5AKA2|V5AKA2_TRYCR	tr|Q4CRM5|Q4CRM5_TRYCC	7;1;1;1;1	7;1;1;1;1	2;1;0;0;0	>tr|Q4CRM5|Q4CRM5_TRYCC Retrotransposon hot spot (RHS) protein, putative (Fragment) OS=Trypanosoma cruzi (strain CL Brener) GN=Tc00.1047053509917.19 PE=4 SV=1	5	7	7	2	6	6	7	7	6	6	7	7	1	1	2	2	13.2	13.2	4.6	69.903	605	605;222;251;251;412	1	29	0	20.44	By MS/MS	By MS/MS	By MS/MS	By MS/MS	10.7	10.7	13.2	13.2	880080000	230620000	221950000	227530000	199980000	25145000	6589200	6341300	6500900	5713700
tr|Q4CRN7|Q4CRN7_TRYCC;tr|K4DW36|K4DW36_TRYCR;tr|K2MXV4|K2MXV4_TRYCR;tr|K2M6R3|K2M6R3_TRYCR	tr|Q4CRN7|Q4CRN7_TRYCC	13;4;1;1	13;4;1;1	4;0;0;0	>tr|Q4CRN7|Q4CRN7_TRYCC R27-2 protein, putative OS=Trypanosoma cruzi (strain CL Brener) GN=Tc00.1047053510247.10 PE=4 SV=1	4	13	13	4	12	8	13	13	12	8	13	13	4	0	4	4	36.9	36.9	9.9	181.22	1597	1597;227;130;148	1	50	0	51.365	By MS/MS	By MS/MS	By MS/MS	By MS/MS	36.1	26.2	36.9	36.9	3804300000	1260600000	1068800000	690290000	784620000	36580000	12121000	10277000	6637400	7544400
tr|Q4CRN8|Q4CRN8_TRYCC;tr|V5CKM9|V5CKM9_TRYCR;tr|Q8T2X8|Q8T2X8_TRYCR;tr|Q4DGZ6|Q4DGZ6_TRYCC;tr|K4EAG3|K4EAG3_TRYCR	tr|Q4CRN8|Q4CRN8_TRYCC;tr|V5CKM9|V5CKM9_TRYCR;tr|Q8T2X8|Q8T2X8_TRYCR;tr|Q4DGZ6|Q4DGZ6_TRYCC;tr|K4EAG3|K4EAG3_TRYCR	1;1;1;1;1	1;1;1;1;1	1;1;1;1;1	>tr|Q4CRN8|Q4CRN8_TRYCC Uncharacterized protein (Fragment) OS=Trypanosoma cruzi (strain CL Brener) GN=Tc00.1047053511811.30 PE=4 SV=1;>tr|V5CKM9|V5CKM9_TRYCR Uncharacterized protein OS=Trypanosoma cruzi Dm28c GN=TCDM_12557 PE=4 SV=1;>tr|Q8T2X8|Q8T2X8_TRYCR	5	1	1	1	1	1	1	1	1	1	1	1	1	1	1	1	6.7	6.7	6.7	28.945	254	254;300;300;300;300	1	4	0	8.9844	By MS/MS	By MS/MS	By MS/MS	By MS/MS	6.7	6.7	6.7	6.7	70601000	20607000	18836000	15270000	15889000	5430900	1585200	1448900	1174600	1222200
tr|Q4CRR1|Q4CRR1_TRYCC;tr|K4DVQ5|K4DVQ5_TRYCR;tr|V5CK09|V5CK09_TRYCR	tr|Q4CRR1|Q4CRR1_TRYCC;tr|K4DVQ5|K4DVQ5_TRYCR;tr|V5CK09|V5CK09_TRYCR	8;7;6	8;7;6	2;1;1	>tr|Q4CRR1|Q4CRR1_TRYCC Uncharacterized protein OS=Trypanosoma cruzi (strain CL Brener) GN=Tc00.1047053508083.10 PE=4 SV=1;>tr|K4DVQ5|K4DVQ5_TRYCR Dynamin-like protein, putative OS=Trypanosoma cruzi GN=TCSYLVIO_006618 PE=4 SV=1;>tr|V5CK09|V5CK09_TRYCR Dyna	3	8	8	2	8	6	7	8	8	6	7	8	2	1	2	2	21	21	6.3	65.088	591	591;590;483	1	29	0	46.286	By MS/MS	By MS/MS	By MS/MS	By MS/MS	21	16.2	18.1	21	438110000	132730000	97286000	115240000	92855000	11841000	3587300	2629400	3114600	2509600
tr|Q4CRR5|Q4CRR5_TRYCC;tr|Q4DPF1|Q4DPF1_TRYCC	tr|Q4CRR5|Q4CRR5_TRYCC	3;1	2;1	2;1	>tr|Q4CRR5|Q4CRR5_TRYCC Retrotransposon hot spot (RHS) protein, putative OS=Trypanosoma cruzi (strain CL Brener) GN=Tc00.1047053508473.10 PE=4 SV=1	2	3	2	2	2	2	1	1	2	2	0	1	2	2	0	1	6.1	5.5	5.5	173.29	1503	1503;1382	1	6	0.00067935	2.3984	By MS/MS	By MS/MS	By matching	By MS/MS	5.5	5.5	0.6	2.8	76608000	41310000	20362000	0	14936000	994910	536500	264440	0	193980
tr|Q4CRS4|Q4CRS4_TRYCC;tr|Q4CZ65|Q4CZ65_TRYCC;tr|V5A3G7|V5A3G7_TRYCR;tr|A5JUX8|A5JUX8_TRYCR;tr|A5JUX4|A5JUX4_TRYCR;tr|Q86DL8|Q86DL8_TRYCR;tr|K2NM81|K2NM81_TRYCR;tr|Q4CVS4|Q4CVS4_TRYCC	tr|Q4CRS4|Q4CRS4_TRYCC;tr|Q4CZ65|Q4CZ65_TRYCC;tr|V5A3G7|V5A3G7_TRYCR;tr|A5JUX8|A5JUX8_TRYCR;tr|A5JUX4|A5JUX4_TRYCR;tr|Q86DL8|Q86DL8_TRYCR;tr|K2NM81|K2NM81_TRYCR;tr|Q4CVS4|Q4CVS4_TRYCC	2;2;1;1;1;1;1;1	2;2;1;1;1;1;1;1	1;1;1;0;0;0;1;1	>tr|Q4CRS4|Q4CRS4_TRYCC Trans-sialidase, putative OS=Trypanosoma cruzi (strain CL Brener) GN=Tc00.1047053503767.10 PE=4 SV=1;>tr|Q4CZ65|Q4CZ65_TRYCC Trans-sialidase, putative OS=Trypanosoma cruzi (strain CL Brener) GN=Tc00.1047053507213.40 PE=4 SV=1;>tr|V5	8	2	2	1	2	1	2	2	2	1	2	2	1	1	1	1	2.9	2.9	1.2	78.458	720	720;727;605;686;692;694;723;728	1	7	0	3.3228	By MS/MS	By MS/MS	By MS/MS	By MS/MS	2.9	1.2	2.9	2.9	106990000	23264000	21671000	34172000	27881000	2891600	628760	585710	923560	753550
tr|Q4CRU4|Q4CRU4_TRYCC	tr|Q4CRU4|Q4CRU4_TRYCC	2	2	1	>tr|Q4CRU4|Q4CRU4_TRYCC Uncharacterized protein OS=Trypanosoma cruzi (strain CL Brener) GN=Tc00.1047053510953.40 PE=4 SV=1	1	2	2	1	2	2	2	2	2	2	2	2	1	1	1	1	20.4	20.4	11	19.952	181	181	1	8	0	12.184	By MS/MS	By MS/MS	By MS/MS	By MS/MS	20.4	20.4	20.4	20.4	157340000	48034000	45723000	31472000	32111000	26223000	8005700	7620400	5245300	5351800
tr|Q4CRW7|Q4CRW7_TRYCC;tr|K4E9E8|K4E9E8_TRYCR;tr|V5CHW2|V5CHW2_TRYCR;tr|V5AMR3|V5AMR3_TRYCR;tr|K4E794|K4E794_TRYCR	tr|Q4CRW7|Q4CRW7_TRYCC;tr|K4E9E8|K4E9E8_TRYCR;tr|V5CHW2|V5CHW2_TRYCR;tr|V5AMR3|V5AMR3_TRYCR;tr|K4E794|K4E794_TRYCR	7;5;4;4;4	1;1;1;1;1	0;0;0;0;0	>tr|Q4CRW7|Q4CRW7_TRYCC Uncharacterized protein (Fragment) OS=Trypanosoma cruzi (strain CL Brener) GN=Tc00.1047053511691.39 PE=4 SV=1;>tr|K4E9E8|K4E9E8_TRYCR Uncharacterized protein OS=Trypanosoma cruzi GN=TCSYLVIO_001777 PE=4 SV=1;>tr|V5CHW2|V5CHW2_TRYCR	5	7	1	0	7	7	7	7	1	1	1	1	0	0	0	0	24.2	4.7	0	36.849	339	339;395;306;306;395	1	7	0	4.1928	By MS/MS	By MS/MS	By MS/MS	By matching	24.2	24.2	24.2	24.2	87466000	25147000	12797000	30098000	19425000	5145100	1479200	752760	1770400	1142600
tr|Q4CS05|Q4CS05_TRYCC;tr|Q4DRI4|Q4DRI4_TRYCC;tr|Q1L1I2|Q1L1I2_TRYCR;tr|Q4CTX2|Q4CTX2_TRYCC;tr|V5D941|V5D941_TRYCR	tr|Q4CS05|Q4CS05_TRYCC;tr|Q4DRI4|Q4DRI4_TRYCC;tr|Q1L1I2|Q1L1I2_TRYCR;tr|Q4CTX2|Q4CTX2_TRYCC	9;7;6;6;4	1;0;0;1;0	1;0;0;1;0	>tr|Q4CS05|Q4CS05_TRYCC Flagellar calcium-binding protein, putative OS=Trypanosoma cruzi (strain CL Brener) GN=Tc00.1047053506749.20 PE=4 SV=1;>tr|Q4DRI4|Q4DRI4_TRYCC Flagellar calcium-binding protein, putative (Fragment) OS=Trypanosoma cruzi (strain CL Br	5	9	1	1	8	8	8	9	1	1	1	1	1	1	1	1	44.1	6.6	6.6	23.819	211	211;181;167;211;249	1	4	0	3.3399	By MS/MS	By MS/MS	By MS/MS	By MS/MS	39.8	44.1	44.1	44.1	135550000	37310000	32228000	38432000	27576000	16943000	4663700	4028500	4803900	3447000
tr|Q4CS68|Q4CS68_TRYCC	tr|Q4CS68|Q4CS68_TRYCC	1	1	1	>tr|Q4CS68|Q4CS68_TRYCC Uncharacterized protein (Fragment) OS=Trypanosoma cruzi (strain CL Brener) GN=Tc00.1047053511033.29 PE=4 SV=1	1	1	1	1	1	1	1	1	1	1	1	1	1	1	1	1	46.9	46.9	46.9	144.67	1284	1284	1	4	0	11.858	By MS/MS	By MS/MS	By MS/MS	By MS/MS	46.9	46.9	46.9	46.9	92740000	24598000	26524000	19320000	22299000	1091100	289390	312040	227290	262340
tr|Q4CS87|Q4CS87_TRYCC;tr|K4DTC7|K4DTC7_TRYCR;tr|K2MS01|K2MS01_TRYCR;tr|V5B9J9|V5B9J9_TRYCR;tr|B9V412|B9V412_TRYCR;tr|Q26898|Q26898_TRYCR;tr|Q26921|Q26921_TRYCR;tr|Q04946|Q04946_TRYCR	tr|Q4CS87|Q4CS87_TRYCC;tr|K4DTC7|K4DTC7_TRYCR;tr|K2MS01|K2MS01_TRYCR;tr|V5B9J9|V5B9J9_TRYCR	10;8;6;5;3;2;1;1	3;2;0;2;0;0;0;0	3;2;0;2;0;0;0;0	>tr|Q4CS87|Q4CS87_TRYCC Calpain cysteine peptidase, putative (Fragment) OS=Trypanosoma cruzi (strain CL Brener) GN=Tc00.1047053511441.10 PE=4 SV=1;>tr|K4DTC7|K4DTC7_TRYCR Calpain-like cysteine peptidase, putative,cysteine peptidase, Clan CA, family C2, put	8	10	3	3	9	9	8	8	3	3	3	3	3	3	3	3	17.6	3.8	3.8	145.23	1275	1275;997;1482;915;68;68;68;326	1	16	0	10.372	By MS/MS	By MS/MS	By MS/MS	By MS/MS	16.2	16.8	15.9	15.5	641410000	205620000	161090000	140690000	134000000	9867800	3163300	2478400	2164500	2061600
tr|Q4CS91|Q4CS91_TRYCC	tr|Q4CS91|Q4CS91_TRYCC	1	1	1	>tr|Q4CS91|Q4CS91_TRYCC Actin-related protein 3 OS=Trypanosoma cruzi (strain CL Brener) GN=Arp3 PE=3 SV=1	1	1	1	1	0	1	0	0	0	1	0	0	0	1	0	0	8.7	8.7	8.7	47.482	416	416	1	1	0	5.6408	By matching	By MS/MS	By matching	By matching	0	8.7	0	0	0	0	0	0	0	0	0	0	0	0
tr|Q4CSB2|Q4CSB2_TRYCC;tr|Q4DEF3|Q4DEF3_TRYCC	tr|Q4CSB2|Q4CSB2_TRYCC;tr|Q4DEF3|Q4DEF3_TRYCC	6;6	1;1	1;1	>tr|Q4CSB2|Q4CSB2_TRYCC NADP-dependent alcohol hydrogenase, putative (Fragment) OS=Trypanosoma cruzi (strain CL Brener) GN=Tc00.1047053504339.19 PE=3 SV=1;>tr|Q4DEF3|Q4DEF3_TRYCC NADP-dependent alcohol hydrogenase, putative OS=Trypanosoma cruzi (strain CL	2	6	1	1	5	6	6	6	1	1	1	1	1	1	1	1	23.6	4.9	4.9	37.067	347	347;351	1	8	0	6.7355	By MS/MS	By MS/MS	By MS/MS	By MS/MS	19.3	23.6	23.6	23.6	398930000	127960000	105020000	93092000	72871000	30687000	9842800	8078100	7160900	5605500
tr|Q4CSE1|Q4CSE1_TRYCC	tr|Q4CSE1|Q4CSE1_TRYCC	5	5	2	>tr|Q4CSE1|Q4CSE1_TRYCC Eukaryotic translation initiation factor 5, putative OS=Trypanosoma cruzi (strain CL Brener) GN=Tc00.1047053504119.10 PE=4 SV=1	1	5	5	2	4	4	5	4	4	4	5	4	2	1	2	2	20.3	20.3	9.5	42.881	379	379	1	19	0	37.63	By MS/MS	By MS/MS	By MS/MS	By MS/MS	17.7	14.5	20.3	17.7	197950000	60612000	40198000	53693000	43445000	7917900	2424500	1607900	2147700	1737800
tr|Q4CSI2|Q4CSI2_TRYCC;tr|K4DJZ6|K4DJZ6_TRYCR;tr|V5BG00|V5BG00_TRYCR	tr|Q4CSI2|Q4CSI2_TRYCC;tr|K4DJZ6|K4DJZ6_TRYCR;tr|V5BG00|V5BG00_TRYCR	23;21;20	23;21;20	6;4;4	>tr|Q4CSI2|Q4CSI2_TRYCC Uncharacterized protein OS=Trypanosoma cruzi (strain CL Brener) GN=Tc00.1047053506441.20 PE=4 SV=1;>tr|K4DJZ6|K4DJZ6_TRYCR Uncharacterized protein OS=Trypanosoma cruzi GN=TCSYLVIO_010631 PE=4 SV=1;>tr|V5BG00|V5BG00_TRYCR Uncharacter	3	23	23	6	20	20	22	22	20	20	22	22	5	5	6	6	28.8	28.8	7	123.46	1082	1082;977;935	1	99	0	105.99	By MS/MS	By MS/MS	By MS/MS	By MS/MS	26.1	20.8	27.9	28.8	3603200000	969320000	889940000	903620000	840340000	81891000	22030000	20226000	20537000	19099000
tr|Q4CSK6|Q4CSK6_TRYCC;tr|Q4CLP6|Q4CLP6_TRYCC;tr|Q4CLT3|Q4CLT3_TRYCC;tr|Q4CLP5|Q4CLP5_TRYCC;tr|K2LU60|K2LU60_TRYCR;tr|K2MV43|K2MV43_TRYCR	tr|Q4CSK6|Q4CSK6_TRYCC;tr|Q4CLP6|Q4CLP6_TRYCC;tr|Q4CLT3|Q4CLT3_TRYCC;tr|Q4CLP5|Q4CLP5_TRYCC;tr|K2LU60|K2LU60_TRYCR	13;13;12;11;8;4	1;1;0;1;0;0	1;1;0;1;0;0	>tr|Q4CSK6|Q4CSK6_TRYCC Uncharacterized protein OS=Trypanosoma cruzi (strain CL Brener) GN=Tc00.1047053509141.40 PE=4 SV=1;>tr|Q4CLP6|Q4CLP6_TRYCC Uncharacterized protein OS=Trypanosoma cruzi (strain CL Brener) GN=Tc00.1047053511687.10 PE=4 SV=1;>tr|Q4CLT3	6	13	1	1	12	12	11	10	0	1	0	0	0	1	0	0	56.2	8.1	8.1	29.64	272	272;272;272;251;218;122	1	1	1	-2	By matching	By MS/MS	By matching	By matching	48.2	56.2	48.2	44.5	85572000	0	85572000	0	0	5704800	0	5704800	0	0
tr|Q4CSL1|Q4CSL1_TRYCC	tr|Q4CSL1|Q4CSL1_TRYCC	3	3	3	>tr|Q4CSL1|Q4CSL1_TRYCC 40S ribosomal protein S12 OS=Trypanosoma cruzi (strain CL Brener) GN=Tc00.1047053503395.50 PE=3 SV=1	1	3	3	3	2	2	2	3	2	2	2	3	2	2	2	3	27.7	27.7	27.7	15.77	141	141	1	9	0	5.5329	By MS/MS	By MS/MS	By MS/MS	By MS/MS	14.9	14.9	14.9	27.7	137150000	55829000	41110000	12199000	28008000	15239000	6203200	4567800	1355500	3112000
tr|Q4CSP6|Q4CSP6_TRYCC	tr|Q4CSP6|Q4CSP6_TRYCC	6	2	2	>tr|Q4CSP6|Q4CSP6_TRYCC Aminopeptidase P, putative (Fragment) OS=Trypanosoma cruzi (strain CL Brener) GN=Tc00.1047053510751.4 PE=4 SV=1	1	6	2	2	6	6	5	5	2	2	2	1	2	2	2	1	23.2	8.6	8.6	44.469	397	397	1	7	0	12.521	By MS/MS	By MS/MS	By MS/MS	By MS/MS	23.2	23.2	19.4	19.9	47718000	19316000	12352000	10897000	5153500	2982400	1207300	771970	681060	322090
tr|Q4CSQ1|Q4CSQ1_TRYCC	tr|Q4CSQ1|Q4CSQ1_TRYCC	3	3	3	>tr|Q4CSQ1|Q4CSQ1_TRYCC Uncharacterized protein OS=Trypanosoma cruzi (strain CL Brener) GN=Tc00.1047053506883.69 PE=4 SV=1	1	3	3	3	3	3	3	2	3	3	3	2	3	3	3	2	50	50	50	9.6528	84	84	1	15	0	15.495	By MS/MS	By MS/MS	By MS/MS	By MS/MS	50	50	50	25	483030000	141750000	130970000	121380000	88927000	80505000	23625000	21829000	20230000	14821000
tr|Q4CSQ9|Q4CSQ9_TRYCC;tr|Q4CLQ6|Q4CLQ6_TRYCC;tr|Q4CQM8|Q4CQM8_TRYCC;tr|K4DYW7|K4DYW7_TRYCR	tr|Q4CSQ9|Q4CSQ9_TRYCC	4;1;1;1	1;0;0;0	0;0;0;0	>tr|Q4CSQ9|Q4CSQ9_TRYCC Retrotransposon hot spot (RHS) protein, putative OS=Trypanosoma cruzi (strain CL Brener) GN=Tc00.1047053508003.10 PE=4 SV=1	4	4	1	0	3	1	3	3	1	1	1	1	0	0	0	0	6.9	2.2	0	66.982	590	590;303;667;671	1	4	0	3.0818	By MS/MS	By MS/MS	By matching	By MS/MS	5.4	2.2	4.9	5.4	49636000	22088000	0	14697000	12851000	1504100	669340	0	445350	389420
tr|Q4CSR7|Q4CSR7_TRYCC;tr|V5BGN7|V5BGN7_TRYCR;tr|K4E655|K4E655_TRYCR;tr|Q4CWI5|Q4CWI5_TRYCC	tr|Q4CSR7|Q4CSR7_TRYCC;tr|V5BGN7|V5BGN7_TRYCR;tr|K4E655|K4E655_TRYCR;tr|Q4CWI5|Q4CWI5_TRYCC	1;1;1;1	1;1;1;1	1;1;1;1	>tr|Q4CSR7|Q4CSR7_TRYCC Nucleoporin (NUP54/57), putative (Fragment) OS=Trypanosoma cruzi (strain CL Brener) GN=Tc00.1047053510597.40 PE=4 SV=1;>tr|V5BGN7|V5BGN7_TRYCR Nucleoporin (NUP54/57) OS=Trypanosoma cruzi Dm28c GN=TCDM_08570 PE=4 SV=1;>tr|K4E655|K4E6	4	1	1	1	1	0	0	1	1	0	0	1	1	0	0	1	7.4	7.4	7.4	21.668	189	189;295;344;524	1	2	0	3.1959	By MS/MS	By matching	By matching	By matching	7.4	0	0	7.4	1981800	1116600	0	0	865130	180160	101510	0	0	78648
tr|Q4CSS8|Q4CSS8_TRYCC;sp|P26795|RLA3_TRYCR	tr|Q4CSS8|Q4CSS8_TRYCC;sp|P26795|RLA3_TRYCR	2;1	2;1	2;1	>tr|Q4CSS8|Q4CSS8_TRYCC 60S acidic ribosomal protein P2, putative OS=Trypanosoma cruzi (strain CL Brener) GN=Tc00.1047053505977.26 PE=3 SV=1;>sp|P26795|RLA3_TRYCR 60S acidic ribosomal protein P2-B OS=Trypanosoma cruzi PE=3 SV=1	2	2	2	2	2	2	1	2	2	2	1	2	2	2	1	2	41.1	41.1	41.1	10.868	112	112;112	1	8	0	8.1591	By MS/MS	By MS/MS	By MS/MS	By MS/MS	41.1	41.1	10.7	41.1	1098800000	326680000	273890000	240900000	257280000	219750000	65336000	54777000	48181000	51456000
tr|Q4CST9|Q4CST9_TRYCC;tr|Q4CS95|Q4CS95_TRYCC	tr|Q4CST9|Q4CST9_TRYCC;tr|Q4CS95|Q4CS95_TRYCC	3;3	3;3	3;3	>tr|Q4CST9|Q4CST9_TRYCC Uncharacterized protein OS=Trypanosoma cruzi (strain CL Brener) GN=Tc00.1047053507165.30 PE=4 SV=1;>tr|Q4CS95|Q4CS95_TRYCC Uncharacterized protein OS=Trypanosoma cruzi (strain CL Brener) GN=Tc00.1047053507793.40 PE=4 SV=1	2	3	3	3	3	3	3	3	3	3	3	3	3	3	3	3	47.6	47.6	47.6	11.961	103	103;103	1	19	0	22.197	By MS/MS	By MS/MS	By MS/MS	By MS/MS	47.6	47.6	47.6	47.6	825420000	242040000	161300000	206860000	215210000	165080000	48409000	32261000	41371000	43042000
tr|Q4CSX0|Q4CSX0_TRYCC;tr|V5BHI5|V5BHI5_TRYCR	tr|Q4CSX0|Q4CSX0_TRYCC;tr|V5BHI5|V5BHI5_TRYCR	5;3	1;0	1;0	>tr|Q4CSX0|Q4CSX0_TRYCC Proteasome regulatory non-ATPase subunit 6, putative (Fragment) OS=Trypanosoma cruzi (strain CL Brener) GN=Tc00.1047053503513.40 PE=4 SV=1;>tr|V5BHI5|V5BHI5_TRYCR Proteasome regulatory non-ATPase subunit 6 OS=Trypanosoma cruzi Dm28c	2	5	1	1	5	5	5	5	1	1	1	1	1	1	1	1	28.2	7.9	7.9	25.62	227	227;205	1	7	0.0031847	1.9443	By MS/MS	By MS/MS	By matching	By matching	28.2	28.2	28.2	28.2	47880000	19849000	10085000	7196800	10749000	3683100	1526900	775750	553600	826860
tr|Q4CSX7|Q4CSX7_TRYCC	tr|Q4CSX7|Q4CSX7_TRYCC	7	7	3	>tr|Q4CSX7|Q4CSX7_TRYCC Peptide methionine sulfoxide reductase, putative OS=Trypanosoma cruzi (strain CL Brener) GN=Tc00.1047053510855.10 PE=3 SV=1	1	7	7	3	7	7	7	7	7	7	7	7	3	3	3	3	37.3	37.3	17.5	20.09	177	177	1	32	0	39.92	By MS/MS	By MS/MS	By MS/MS	By MS/MS	37.3	37.3	37.3	37.3	1789300000	540900000	471710000	380740000	395990000	178930000	54090000	47171000	38074000	39599000
tr|Q4CSY1|Q4CSY1_TRYCC	tr|Q4CSY1|Q4CSY1_TRYCC	1	1	1	>tr|Q4CSY1|Q4CSY1_TRYCC Cytochrome c oxidase VIII (COX VIII), putative OS=Trypanosoma cruzi (strain CL Brener) GN=Tc00.1047053407477.50 PE=4 SV=1	1	1	1	1	1	1	1	1	1	1	1	1	1	1	1	1	6.4	6.4	6.4	18.599	157	157	1	4	0.00066138	2.1868	By MS/MS	By matching	By MS/MS	By matching	6.4	6.4	6.4	6.4	87673000	28020000	19839000	19466000	20347000	12525000	4002800	2834200	2780900	2906800
tr|Q4CT35|Q4CT35_TRYCC	tr|Q4CT35|Q4CT35_TRYCC	2	2	2	>tr|Q4CT35|Q4CT35_TRYCC Ubiquinol-cytochrome C reductase, putative OS=Trypanosoma cruzi (strain CL Brener) GN=Tc00.1047053504575.15 PE=4 SV=1	1	2	2	2	2	2	2	2	2	2	2	2	2	2	2	2	28.2	28.2	28.2	8.2634	71	71	1	12	0	7.8202	By MS/MS	By MS/MS	By MS/MS	By MS/MS	28.2	28.2	28.2	28.2	456100000	146000000	101080000	100710000	108310000	114020000	36500000	25271000	25176000	27077000
tr|Q4CT53|Q4CT53_TRYCC;tr|Q4DYS3|Q4DYS3_TRYCC;tr|V5B4D8|V5B4D8_TRYCR;tr|K4E060|K4E060_TRYCR	tr|Q4CT53|Q4CT53_TRYCC;tr|Q4DYS3|Q4DYS3_TRYCC;tr|V5B4D8|V5B4D8_TRYCR;tr|K4E060|K4E060_TRYCR	1;1;1;1	1;1;1;1	1;1;1;1	>tr|Q4CT53|Q4CT53_TRYCC Uncharacterized protein OS=Trypanosoma cruzi (strain CL Brener) GN=Tc00.1047053509729.10 PE=4 SV=1;>tr|Q4DYS3|Q4DYS3_TRYCC Uncharacterized protein OS=Trypanosoma cruzi (strain CL Brener) GN=Tc00.1047053507641.40 PE=4 SV=1;>tr|V5B4D8	4	1	1	1	1	0	0	0	1	0	0	0	1	0	0	0	1.6	1.6	1.6	74.772	679	679;1535;1538;1606	1	1	0	2.9895	By MS/MS	By matching	By matching	By matching	1.6	0	0	0	0	0	0	0	0	0	0	0	0	0
tr|Q4CT54|Q4CT54_TRYCC;tr|V5BLD2|V5BLD2_TRYCR;tr|Q4CS70|Q4CS70_TRYCC;tr|K4DZP7|K4DZP7_TRYCR	tr|Q4CT54|Q4CT54_TRYCC;tr|V5BLD2|V5BLD2_TRYCR;tr|Q4CS70|Q4CS70_TRYCC;tr|K4DZP7|K4DZP7_TRYCR	1;1;1;1	1;1;1;1	1;1;1;1	>tr|Q4CT54|Q4CT54_TRYCC Uncharacterized protein (Fragment) OS=Trypanosoma cruzi (strain CL Brener) GN=Tc00.1047053504019.9 PE=4 SV=1;>tr|V5BLD2|V5BLD2_TRYCR Uncharacterized protein OS=Trypanosoma cruzi Dm28c GN=TCDM_02744 PE=4 SV=1;>tr|Q4CS70|Q4CS70_TRYCC	4	1	1	1	1	0	1	0	1	0	1	0	1	0	1	0	8.6	8.6	8.6	24.182	221	221;470;495;1142	1	2	0.0031928	1.962	By matching	By matching	By MS/MS	By matching	8.6	0	8.6	0	4274900	2227400	0	2047500	0	474990	247490	0	227500	0
tr|Q4CT59|Q4CT59_TRYCC;tr|V5BK13|V5BK13_TRYCR;tr|Q4CSL9|Q4CSL9_TRYCC;tr|K4E6E0|K4E6E0_TRYCR;tr|K2NK98|K2NK98_TRYCR	tr|Q4CT59|Q4CT59_TRYCC;tr|V5BK13|V5BK13_TRYCR;tr|Q4CSL9|Q4CSL9_TRYCC;tr|K4E6E0|K4E6E0_TRYCR;tr|K2NK98|K2NK98_TRYCR	1;1;1;1;1	1;1;1;1;1	1;1;1;1;1	>tr|Q4CT59|Q4CT59_TRYCC Uncharacterized protein (Fragment) OS=Trypanosoma cruzi (strain CL Brener) GN=Tc00.1047053505009.49 PE=4 SV=1;>tr|V5BK13|V5BK13_TRYCR Uncharacterized protein OS=Trypanosoma cruzi Dm28c GN=TCDM_04833 PE=3 SV=1;>tr|Q4CSL9|Q4CSL9_TRYCC	5	1	1	1	1	0	1	0	1	0	1	0	1	0	1	0	8.2	8.2	8.2	17.192	147	147;221;221;221;230	1	2	0.0031949	1.9637	By matching	By matching	By MS/MS	By matching	8.2	0	8.2	0	25577000	13012000	0	12565000	0	2557700	1301200	0	1256500	0
tr|Q4CTC8|Q4CTC8_TRYCC;tr|K2MR61|K2MR61_TRYCR;tr|V5AUM8|V5AUM8_TRYCR	tr|Q4CTC8|Q4CTC8_TRYCC	18;7;4	3;1;0	3;1;0	>tr|Q4CTC8|Q4CTC8_TRYCC Uncharacterized protein OS=Trypanosoma cruzi (strain CL Brener) GN=Tc00.1047053507569.10 PE=4 SV=1	3	18	3	3	17	17	17	17	3	3	3	3	3	3	3	3	25.8	6	6	93.092	818	818;867;276	1	20	0	37.491	By MS/MS	By MS/MS	By MS/MS	By MS/MS	24.1	25.8	24.1	25.8	265160000	79444000	65377000	48841000	71502000	6799100	2037000	1676300	1252300	1833400
tr|Q4CTD5|Q4CTD5_TRYCC	tr|Q4CTD5|Q4CTD5_TRYCC	1	1	1	>tr|Q4CTD5|Q4CTD5_TRYCC Protein tyrosine phosphatase, putative OS=Trypanosoma cruzi (strain CL Brener) GN=Tc00.1047053511635.40 PE=4 SV=1	1	1	1	1	0	1	1	1	0	1	1	1	0	1	1	1	4.7	4.7	4.7	26.743	234	234	1	3	0.0031726	1.9231	By matching	By MS/MS	By MS/MS	By matching	0	4.7	4.7	4.7	5269300	0	3317700	0	1951500	405330	0	255210	0	150120
tr|Q4CTD8|Q4CTD8_TRYCC;tr|Q4CTD7|Q4CTD7_TRYCC	tr|Q4CTD8|Q4CTD8_TRYCC;tr|Q4CTD7|Q4CTD7_TRYCC	4;4	4;4	1;1	>tr|Q4CTD8|Q4CTD8_TRYCC Histone H2B OS=Trypanosoma cruzi (strain CL Brener) GN=Tc00.1047053511635.10 PE=3 SV=1;>tr|Q4CTD7|Q4CTD7_TRYCC Histone H2B OS=Trypanosoma cruzi (strain CL Brener) GN=Tc00.1047053511635.20 PE=3 SV=1	2	4	4	1	3	3	4	3	3	3	4	3	1	1	1	1	34.8	34.8	8.9	12.36	112	112;112	1	18	0	53.574	By MS/MS	By MS/MS	By MS/MS	By MS/MS	27.7	27.7	34.8	27.7	13834000000	4017000000	3715800000	3014500000	3086900000	1729300000	502130000	464480000	376810000	385870000
tr|Q4CTE8|Q4CTE8_TRYCC;tr|Q4DKY2|Q4DKY2_TRYCC;tr|K4DRJ2|K4DRJ2_TRYCR;tr|V5BWU3|V5BWU3_TRYCR;tr|K2MVD1|K2MVD1_TRYCR;tr|K2MVB4|K2MVB4_TRYCR	tr|Q4CTE8|Q4CTE8_TRYCC;tr|Q4DKY2|Q4DKY2_TRYCC;tr|K4DRJ2|K4DRJ2_TRYCR;tr|V5BWU3|V5BWU3_TRYCR	6;4;4;3;2;2	6;4;4;3;2;2	6;4;4;3;2;2	>tr|Q4CTE8|Q4CTE8_TRYCC 2-oxoglutarate dehydrogenase E1 component, putative OS=Trypanosoma cruzi (strain CL Brener) GN=Tc00.1047053510717.30 PE=4 SV=1;>tr|Q4DKY2|Q4DKY2_TRYCC 2-oxoglutarate dehydrogenase E1 component, putative OS=Trypanosoma cruzi (strain	6	6	6	6	5	3	6	6	5	3	6	6	5	3	6	6	7.4	7.4	7.4	112.28	1006	1006;1006;1006;1006;1006;1006	1	20	0	18.286	By MS/MS	By MS/MS	By MS/MS	By MS/MS	6.5	4.6	7.4	7.4	298050000	92654000	63438000	70331000	71622000	5519400	1715800	1174800	1302400	1326300
tr|Q4CTR0|Q4CTR0_TRYCC;tr|V5B774|V5B774_TRYCR;tr|K4E646|K4E646_TRYCR;tr|K2N4Q5|K2N4Q5_TRYCR;tr|Q4CL52|Q4CL52_TRYCC;tr|A0A0C5DA59|A0A0C5DA59_TRYCR	tr|Q4CTR0|Q4CTR0_TRYCC;tr|V5B774|V5B774_TRYCR;tr|K4E646|K4E646_TRYCR;tr|K2N4Q5|K2N4Q5_TRYCR	10;9;8;7;4;1	10;9;8;7;4;1	10;9;8;7;4;1	>tr|Q4CTR0|Q4CTR0_TRYCC Leucyl-tRNA synthetase, putative OS=Trypanosoma cruzi (strain CL Brener) GN=Tc00.1047053511049.40 PE=3 SV=1;>tr|V5B774|V5B774_TRYCR Leucyl-tRNA synthetase OS=Trypanosoma cruzi Dm28c GN=TCDM_08673 PE=3 SV=1;>tr|K4E646|K4E646_TRYCR Le	6	10	10	10	9	9	10	9	9	9	10	9	9	9	10	9	12	12	12	121.81	1076	1076;1076;1027;1076;269;117	1	45	0	69.571	By MS/MS	By MS/MS	By MS/MS	By MS/MS	12	12	12	12	990310000	328840000	243340000	216010000	202120000	16505000	5480600	4055700	3600200	3368700
tr|Q4CU30|Q4CU30_TRYCC;tr|V5AU06|V5AU06_TRYCR;tr|K4DIS6|K4DIS6_TRYCR;tr|K2MXK4|K2MXK4_TRYCR;tr|Q4CNK1|Q4CNK1_TRYCC;tr|Q4CU04|Q4CU04_TRYCC	tr|Q4CU30|Q4CU30_TRYCC;tr|V5AU06|V5AU06_TRYCR;tr|K4DIS6|K4DIS6_TRYCR;tr|K2MXK4|K2MXK4_TRYCR;tr|Q4CNK1|Q4CNK1_TRYCC	3;3;3;3;2;1	2;2;2;2;2;1	2;2;2;2;2;1	>tr|Q4CU30|Q4CU30_TRYCC Nucleolar protein, putative (Fragment) OS=Trypanosoma cruzi (strain CL Brener) GN=Tc00.1047053511573.58 PE=4 SV=1;>tr|V5AU06|V5AU06_TRYCR Nucleolar protein OS=Trypanosoma cruzi Dm28c GN=TCDM_07668 PE=4 SV=1;>tr|K4DIS6|K4DIS6_TRYCR N	6	3	2	2	3	3	3	3	2	2	2	2	2	2	2	2	12.1	9	9	42.96	387	387;481;481;484;283;210	1	12	0	9.2931	By MS/MS	By MS/MS	By MS/MS	By MS/MS	12.1	12.1	12.1	12.1	369360000	112200000	109550000	78361000	69249000	18468000	5610000	5477300	3918100	3462400
tr|Q4CU34|Q4CU34_TRYCC;tr|V5BE31|V5BE31_TRYCR;tr|K4DIS3|K4DIS3_TRYCR;tr|K2LWM1|K2LWM1_TRYCR	tr|Q4CU34|Q4CU34_TRYCC;tr|V5BE31|V5BE31_TRYCR;tr|K4DIS3|K4DIS3_TRYCR;tr|K2LWM1|K2LWM1_TRYCR	4;3;3;2	4;3;3;2	1;1;1;0	>tr|Q4CU34|Q4CU34_TRYCC Uncharacterized protein OS=Trypanosoma cruzi (strain CL Brener) GN=Tc00.1047053511573.20 PE=4 SV=1;>tr|V5BE31|V5BE31_TRYCR Uncharacterized protein OS=Trypanosoma cruzi Dm28c GN=TCDM_07670 PE=4 SV=1;>tr|K4DIS3|K4DIS3_TRYCR Uncharacte	4	4	4	1	4	3	4	4	4	3	4	4	1	1	1	1	9.9	9.9	3.4	59.76	537	537;536;536;655	1	15	0	6.5877	By MS/MS	By MS/MS	By MS/MS	By MS/MS	9.9	8	9.9	9.9	147020000	49949000	27694000	34995000	34383000	4594400	1560900	865420	1093600	1074500
tr|Q4CU52|Q4CU52_TRYCC;tr|K4DML9|K4DML9_TRYCR;tr|K4E3B2|K4E3B2_TRYCR	tr|Q4CU52|Q4CU52_TRYCC;tr|K4DML9|K4DML9_TRYCR;tr|K4E3B2|K4E3B2_TRYCR	17;13;12	2;2;1	0;0;0	>tr|Q4CU52|Q4CU52_TRYCC D-isomer specific 2-hydroxyacid dehydrogenase-protein, putative (Fragment) OS=Trypanosoma cruzi (strain CL Brener) GN=Tc00.1047053506263.10 PE=4 SV=1;>tr|K4DML9|K4DML9_TRYCR D-isomer specific 2-hydroxyacid dehydrogenase-protein, put	3	17	2	0	17	16	16	17	2	2	1	2	0	0	0	0	57.7	6.7	0	28.534	253	253;201;219	1	11	0	36.823	By MS/MS	By MS/MS	By MS/MS	By MS/MS	57.7	52.6	57.7	57.7	751770000	242500000	209140000	145380000	154740000	41765000	13472000	11619000	8076700	8596800
tr|Q4CU60|Q4CU60_TRYCC;tr|V5BHY0|V5BHY0_TRYCR;tr|Q4CU61|Q4CU61_TRYCC;tr|K4EB05|K4EB05_TRYCR	tr|Q4CU60|Q4CU60_TRYCC;tr|V5BHY0|V5BHY0_TRYCR;tr|Q4CU61|Q4CU61_TRYCC;tr|K4EB05|K4EB05_TRYCR	8;8;8;8	8;8;8;8	8;8;8;8	>tr|Q4CU60|Q4CU60_TRYCC 60S ribosomal protein L5, putative OS=Trypanosoma cruzi (strain CL Brener) GN=Tc00.1047053510765.70 PE=3 SV=1;>tr|V5BHY0|V5BHY0_TRYCR 60S ribosomal protein L5 OS=Trypanosoma cruzi Dm28c GN=TCDM_07951 PE=4 SV=1;>tr|Q4CU61|Q4CU61_TRYC	4	8	8	8	8	8	8	8	8	8	8	8	8	8	8	8	35	35	35	29.409	260	260;274;309;309	1	36	0	52.636	By MS/MS	By MS/MS	By MS/MS	By MS/MS	35	35	35	35	2635500000	824110000	690840000	543120000	577420000	292830000	91568000	76760000	60346000	64157000
tr|Q4CU84|Q4CU84_TRYCC;tr|Q4CRJ6|Q4CRJ6_TRYCC	tr|Q4CU84|Q4CU84_TRYCC	4;1	1;1	1;1	>tr|Q4CU84|Q4CU84_TRYCC Uncharacterized protein (Fragment) OS=Trypanosoma cruzi (strain CL Brener) GN=Tc00.1047053507675.10 PE=4 SV=1	2	4	1	1	3	4	4	3	1	1	1	1	1	1	1	1	8	3.4	3.4	82.032	764	764;357	1	6	0	2.7345	By MS/MS	By MS/MS	By MS/MS	By MS/MS	6.4	8	8	6.4	39560000	8982400	12851000	9628000	8099200	1041100	236380	338180	253370	213140
tr|Q4CU89|Q4CU89_TRYCC;tr|Q4CX88|Q4CX88_TRYCC;tr|O76990|O76990_TRYCR;tr|K2NDT2|K2NDT2_TRYCR	tr|Q4CU89|Q4CU89_TRYCC;tr|Q4CX88|Q4CX88_TRYCC;tr|O76990|O76990_TRYCR;tr|K2NDT2|K2NDT2_TRYCR	1;1;1;1	1;1;1;1	1;1;1;1	>tr|Q4CU89|Q4CU89_TRYCC Peptidyl-prolyl cis-trans isomerase (Fragment) OS=Trypanosoma cruzi (strain CL Brener) GN=Tc00.1047053510947.50 PE=3 SV=1;>tr|Q4CX88|Q4CX88_TRYCC Peptidyl-prolyl cis-trans isomerase OS=Trypanosoma cruzi (strain CL Brener) GN=Tc00.10	4	1	1	1	1	1	1	1	1	1	1	1	1	1	1	1	3.7	3.7	3.7	26.647	244	244;258;258;265	1	4	0	2.7548	By MS/MS	By MS/MS	By MS/MS	By MS/MS	3.7	3.7	3.7	3.7	34879000	15895000	0	9630900	9352700	2906600	1324600	0	802580	779390
tr|Q4CU92|Q4CU92_TRYCC;tr|K4DSZ1|K4DSZ1_TRYCR;tr|Q4CMT5|Q4CMT5_TRYCC;tr|V5B6S0|V5B6S0_TRYCR;tr|K2MJ46|K2MJ46_TRYCR	tr|Q4CU92|Q4CU92_TRYCC;tr|K4DSZ1|K4DSZ1_TRYCR;tr|Q4CMT5|Q4CMT5_TRYCC;tr|V5B6S0|V5B6S0_TRYCR;tr|K2MJ46|K2MJ46_TRYCR	10;10;9;9;7	10;10;9;9;7	10;10;9;9;7	>tr|Q4CU92|Q4CU92_TRYCC Uncharacterized protein OS=Trypanosoma cruzi (strain CL Brener) GN=Tc00.1047053510947.30 PE=4 SV=1;>tr|K4DSZ1|K4DSZ1_TRYCR Uncharacterized protein OS=Trypanosoma cruzi GN=TCSYLVIO_007605 PE=4 SV=1;>tr|Q4CMT5|Q4CMT5_TRYCC Uncharacter	5	10	10	10	10	10	9	9	10	10	9	9	10	10	9	9	26.2	26.2	26.2	48.795	423	423;423;423;501;423	1	42	0	37.762	By MS/MS	By MS/MS	By MS/MS	By MS/MS	26.2	26.2	24.3	24.3	1093100000	377270000	272940000	219200000	223650000	43722000	15091000	10918000	8768000	8946200
tr|Q4CUC8|Q4CUC8_TRYCC;tr|Q4CUC7|Q4CUC7_TRYCC;tr|K4E4B4|K4E4B4_TRYCR	tr|Q4CUC8|Q4CUC8_TRYCC;tr|Q4CUC7|Q4CUC7_TRYCC;tr|K4E4B4|K4E4B4_TRYCR	8;8;8	8;8;8	8;8;8	>tr|Q4CUC8|Q4CUC8_TRYCC Ribosomal protein S7, putative OS=Trypanosoma cruzi (strain CL Brener) GN=Tc00.1047053506593.19 PE=4 SV=1;>tr|Q4CUC7|Q4CUC7_TRYCC Ribosomal protein S7, putative OS=Trypanosoma cruzi (strain CL Brener) GN=Tc00.1047053506593.30 PE=4 S	3	8	8	8	8	8	7	8	8	8	7	8	8	8	7	8	35.1	35.1	35.1	23.914	202	202;211;224	1	35	0	41.162	By MS/MS	By MS/MS	By MS/MS	By MS/MS	35.1	35.1	31.7	35.1	2519900000	908630000	632320000	437340000	541580000	251990000	90863000	63232000	43734000	54158000
tr|Q4CUD7|Q4CUD7_TRYCC;tr|Q4CMZ5|Q4CMZ5_TRYCC;tr|B6RE15|B6RE15_TRYCR;tr|V5BHK0|V5BHK0_TRYCR;tr|K4EBH7|K4EBH7_TRYCR;tr|K2MUJ0|K2MUJ0_TRYCR	tr|Q4CUD7|Q4CUD7_TRYCC;tr|Q4CMZ5|Q4CMZ5_TRYCC;tr|B6RE15|B6RE15_TRYCR;tr|V5BHK0|V5BHK0_TRYCR;tr|K4EBH7|K4EBH7_TRYCR	11;10;10;9;8;4	11;10;10;9;8;4	11;10;10;9;8;4	>tr|Q4CUD7|Q4CUD7_TRYCC Transaldolase OS=Trypanosoma cruzi (strain CL Brener) GN=Tc00.1047053503477.20 PE=3 SV=1;>tr|Q4CMZ5|Q4CMZ5_TRYCC Transaldolase OS=Trypanosoma cruzi (strain CL Brener) GN=Tc00.1047053507889.10 PE=3 SV=1;>tr|B6RE15|B6RE15_TRYCR Transa	6	11	11	11	10	9	10	10	10	9	10	10	10	9	10	10	44.1	44.1	44.1	36.446	331	331;331;331;331;355;331	1	39	0	25.862	By MS/MS	By MS/MS	By MS/MS	By MS/MS	39.9	34.7	39	39	1139700000	341050000	248250000	269440000	280990000	63318000	18947000	13792000	14969000	15611000
tr|Q4CUE0|Q4CUE0_TRYCC;tr|V5BC36|V5BC36_TRYCR	tr|Q4CUE0|Q4CUE0_TRYCC	6;2	2;1	1;0	>tr|Q4CUE0|Q4CUE0_TRYCC Uncharacterized protein (Fragment) OS=Trypanosoma cruzi (strain CL Brener) GN=Tc00.1047053503413.4 PE=4 SV=1	2	6	2	1	5	5	4	4	1	2	1	1	0	1	0	0	14.4	7.8	5	108.93	999	999;618	1	5	0	9.3097	By MS/MS	By MS/MS	By MS/MS	By MS/MS	9.4	12.1	7.1	7.1	51172000	16156000	12928000	10861000	11227000	1066100	336580	269330	226280	233900
tr|Q4CUG0|Q4CUG0_TRYCC	tr|Q4CUG0|Q4CUG0_TRYCC	2	1	1	>tr|Q4CUG0|Q4CUG0_TRYCC Uncharacterized protein OS=Trypanosoma cruzi (strain CL Brener) GN=Tc00.1047053509713.10 PE=4 SV=1	1	2	1	1	2	2	0	2	1	1	0	1	1	1	0	1	6.8	5.4	5.4	59.301	533	533	1	3	0	4.6906	By MS/MS	By MS/MS	By matching	By MS/MS	6.8	6.8	0	6.8	90258000	31059000	35074000	0	24125000	4102600	1411800	1594300	0	1096600
tr|Q4CUG6|Q4CUG6_TRYCC;tr|Q4CQ93|Q4CQ93_TRYCC	tr|Q4CUG6|Q4CUG6_TRYCC	5;2	1;1	1;1	>tr|Q4CUG6|Q4CUG6_TRYCC Inosine-5-monophosphate dehydrogenase OS=Trypanosoma cruzi (strain CL Brener) GN=Tc00.1047053507211.40 PE=3 SV=1	2	5	1	1	4	5	5	5	1	1	1	1	1	1	1	1	13.9	3.5	3.5	55.601	512	512;201	1	8	0	3.956	By MS/MS	By MS/MS	By matching	By MS/MS	11.7	13.9	13.9	13.9	116840000	34911000	29721000	25507000	26704000	4327500	1293000	1100800	944690	989020
tr|Q4CUH0|Q4CUH0_TRYCC;tr|V5C1R2|V5C1R2_TRYCR;tr|Q4DJ02|Q4DJ02_TRYCC;tr|K4DY60|K4DY60_TRYCR;tr|K2NR22|K2NR22_TRYCR	tr|Q4CUH0|Q4CUH0_TRYCC;tr|V5C1R2|V5C1R2_TRYCR;tr|Q4DJ02|Q4DJ02_TRYCC;tr|K4DY60|K4DY60_TRYCR;tr|K2NR22|K2NR22_TRYCR	1;1;1;1;1	1;1;1;1;1	1;1;1;1;1	>tr|Q4CUH0|Q4CUH0_TRYCC Ribosome biogenesis protein, putative (Fragment) OS=Trypanosoma cruzi (strain CL Brener) GN=Tc00.1047053503833.69 PE=4 SV=1;>tr|V5C1R2|V5C1R2_TRYCR Ribosome biogenesis protein OS=Trypanosoma cruzi Dm28c GN=TCDM_00493 PE=4 SV=1;>tr|Q	5	1	1	1	1	1	1	1	1	1	1	1	1	1	1	1	4.3	4.3	4.3	24.1	207	207;303;303;303;303	1	4	0.0031486	1.8534	By matching	By MS/MS	By MS/MS	By MS/MS	4.3	4.3	4.3	4.3	24158000	7802200	8739800	0	7615800	2013100	650180	728320	0	634650
tr|Q4CUQ3|Q4CUQ3_TRYCC;tr|Q4CLR3|Q4CLR3_TRYCC	tr|Q4CUQ3|Q4CUQ3_TRYCC;tr|Q4CLR3|Q4CLR3_TRYCC	1;1	1;1	1;1	>tr|Q4CUQ3|Q4CUQ3_TRYCC Uncharacterized protein OS=Trypanosoma cruzi (strain CL Brener) GN=Tc00.1047053511735.79 PE=4 SV=1;>tr|Q4CLR3|Q4CLR3_TRYCC Uncharacterized protein OS=Trypanosoma cruzi (strain CL Brener) GN=Tc00.1047053511519.18 PE=4 SV=1	2	1	1	1	1	1	1	1	1	1	1	1	1	1	1	1	21.2	21.2	21.2	5.9818	52	52;85	1	4	0	3.6136	By matching	By matching	By MS/MS	By MS/MS	21.2	21.2	21.2	21.2	55908000	13218000	13128000	15758000	13804000	55908000	13218000	13128000	15758000	13804000
tr|Q4CUW6|Q4CUW6_TRYCC	tr|Q4CUW6|Q4CUW6_TRYCC	4	4	4	>tr|Q4CUW6|Q4CUW6_TRYCC Uncharacterized protein OS=Trypanosoma cruzi (strain CL Brener) GN=Tc00.1047053507777.20 PE=4 SV=1	1	4	4	4	4	4	3	4	4	4	3	4	4	4	3	4	42.6	42.6	42.6	11.77	101	101	1	16	0	13.363	By MS/MS	By MS/MS	By MS/MS	By MS/MS	42.6	42.6	27.7	42.6	345670000	100940000	103240000	65603000	75874000	49381000	14421000	14749000	9371900	10839000
tr|Q4CUW8|Q4CUW8_TRYCC	tr|Q4CUW8|Q4CUW8_TRYCC	3	2	2	>tr|Q4CUW8|Q4CUW8_TRYCC Retrotransposon hot spot (RHS) protein, putative OS=Trypanosoma cruzi (strain CL Brener) GN=Tc00.1047053509787.10 PE=4 SV=1	1	3	2	2	3	2	2	2	2	1	1	1	2	1	1	1	7.2	5.5	5.5	67.727	587	587	1	5	0	5.2253	By MS/MS	By MS/MS	By MS/MS	By MS/MS	7.2	5.5	5.5	5.5	108410000	41304000	20037000	24827000	22247000	3497200	1332400	646360	800860	717640
tr|Q4CV17|Q4CV17_TRYCC;tr|Q4CV76|Q4CV76_TRYCC	tr|Q4CV17|Q4CV17_TRYCC;tr|Q4CV76|Q4CV76_TRYCC	1;1	1;1	1;1	>tr|Q4CV17|Q4CV17_TRYCC Uncharacterized protein OS=Trypanosoma cruzi (strain CL Brener) GN=Tc00.1047053510577.30 PE=4 SV=1;>tr|Q4CV76|Q4CV76_TRYCC Uncharacterized protein OS=Trypanosoma cruzi (strain CL Brener) GN=Tc00.1047053504255.20 PE=4 SV=1	2	1	1	1	1	1	1	1	1	1	1	1	1	1	1	1	1.8	1.8	1.8	74.11	679	679;680	1	4	1	-2	By MS/MS	By MS/MS	By MS/MS	By MS/MS	1.8	1.8	1.8	1.8	66229000	17452000	15953000	16951000	15874000	1892300	498620	455800	484310	453540
tr|Q4CV29|Q4CV29_TRYCC;tr|Q4CNF3|Q4CNF3_TRYCC;tr|Q4CKW2|Q4CKW2_TRYCC	tr|Q4CV29|Q4CV29_TRYCC;tr|Q4CNF3|Q4CNF3_TRYCC;tr|Q4CKW2|Q4CKW2_TRYCC	1;1;1	1;1;1	1;1;1	>tr|Q4CV29|Q4CV29_TRYCC ADP-ribosylation factor, putative OS=Trypanosoma cruzi (strain CL Brener) GN=Tc00.1047053509297.30 PE=3 SV=1;>tr|Q4CNF3|Q4CNF3_TRYCC ADP-ribosylation factor, putative OS=Trypanosoma cruzi (strain CL Brener) GN=Tc00.1047053508197.20	3	1	1	1	1	1	1	1	1	1	1	1	1	1	1	1	6.9	6.9	6.9	21.235	189	189;189;192	1	5	0	3.7243	By MS/MS	By MS/MS	By MS/MS	By MS/MS	6.9	6.9	6.9	6.9	60187000	20695000	11499000	13218000	14775000	6687400	2299500	1277600	1468600	1641700
tr|Q4CV38|Q4CV38_TRYCC;tr|K4ED44|K4ED44_TRYCR;tr|K2NBK1|K2NBK1_TRYCR;tr|V5DKQ7|V5DKQ7_TRYCR	tr|Q4CV38|Q4CV38_TRYCC;tr|K4ED44|K4ED44_TRYCR;tr|K2NBK1|K2NBK1_TRYCR;tr|V5DKQ7|V5DKQ7_TRYCR	3;3;3;3	2;2;2;2	2;2;2;2	>tr|Q4CV38|Q4CV38_TRYCC Rab1 small GTP-binding protein, putative OS=Trypanosoma cruzi (strain CL Brener) GN=Tc00.1047053503689.4 PE=3 SV=1;>tr|K4ED44|K4ED44_TRYCR Rab1 small GTP-binding protein, putative OS=Trypanosoma cruzi GN=TCSYLVIO_000513 PE=3 SV=1;>t	4	3	2	2	2	2	3	3	1	1	2	2	1	1	2	2	20.5	15.5	15.5	24.598	219	219;219;219;317	1	7	0	8.7547	By matching	By matching	By MS/MS	By MS/MS	11.4	11.4	20.5	20.5	70324000	10935000	11759000	24978000	22653000	4688300	728980	783940	1665200	1510200
tr|Q4CV42|Q4CV42_TRYCC	tr|Q4CV42|Q4CV42_TRYCC	2	2	2	>tr|Q4CV42|Q4CV42_TRYCC Calpain-like cysteine peptidase, putative OS=Trypanosoma cruzi (strain CL Brener) GN=Tc00.1047053509001.40 PE=4 SV=1	1	2	2	2	2	2	2	2	2	2	2	2	2	2	2	2	12.2	12.2	12.2	16.678	147	147	1	8	0	4.2821	By MS/MS	By MS/MS	By MS/MS	By MS/MS	12.2	12.2	12.2	12.2	172940000	54658000	39618000	42135000	36527000	21617000	6832300	4952300	5266900	4565900
tr|Q4CV55|Q4CV55_TRYCC;tr|V5BFL3|V5BFL3_TRYCR;tr|K4E485|K4E485_TRYCR	tr|Q4CV55|Q4CV55_TRYCC;tr|V5BFL3|V5BFL3_TRYCR;tr|K4E485|K4E485_TRYCR	2;2;2	1;1;1	1;1;1	>tr|Q4CV55|Q4CV55_TRYCC Dynein heavy chain, putative (Fragment) OS=Trypanosoma cruzi (strain CL Brener) GN=Tc00.1047053509103.39 PE=4 SV=1;>tr|V5BFL3|V5BFL3_TRYCR Dynein heavy chain OS=Trypanosoma cruzi Dm28c GN=TCDM_08987 PE=4 SV=1;>tr|K4E485|K4E485_TRYCR	3	2	1	1	1	1	2	1	0	0	1	0	0	0	1	0	1.9	1.3	1.3	180.82	1563	1563;4242;4242	1	1	1	-2	By matching	By matching	By MS/MS	By matching	0.6	0.6	1.9	0.6	24099000	0	0	24099000	0	238610	0	0	238610	0
tr|Q4CVA3|Q4CVA3_TRYCC;tr|K2NSG8|K2NSG8_TRYCR	tr|Q4CVA3|Q4CVA3_TRYCC	13;6	13;6	4;2	>tr|Q4CVA3|Q4CVA3_TRYCC Thimet oligopeptidase, putative OS=Trypanosoma cruzi (strain CL Brener) GN=Tc00.1047053506411.10 PE=3 SV=1	2	13	13	4	13	12	12	12	13	12	12	12	4	3	3	4	21.6	21.6	9.6	77.529	686	686;686	1	64	0	95.167	By MS/MS	By MS/MS	By MS/MS	By MS/MS	21.6	20.1	20.1	20.3	1950400000	603660000	508740000	418890000	419110000	54178000	16768000	14132000	11636000	11642000
tr|Q4CVB2|Q4CVB2_TRYCC;tr|K2MY10|K2MY10_TRYCR	tr|Q4CVB2|Q4CVB2_TRYCC;tr|K2MY10|K2MY10_TRYCR	6;5	6;5	2;1	>tr|Q4CVB2|Q4CVB2_TRYCC Uncharacterized protein OS=Trypanosoma cruzi (strain CL Brener) GN=Tc00.1047053509837.10 PE=4 SV=1;>tr|K2MY10|K2MY10_TRYCR Uncharacterized protein OS=Trypanosoma cruzi marinkellei GN=MOQ_004168 PE=4 SV=1	2	6	6	2	6	6	6	6	6	6	6	6	2	2	2	2	18.6	18.6	7.9	46.761	404	404;404	1	28	0	76.947	By MS/MS	By MS/MS	By MS/MS	By MS/MS	18.6	18.6	18.6	18.6	500790000	164570000	116550000	104950000	114720000	23847000	7836800	5549900	4997700	5462700
tr|Q4CVB9|Q4CVB9_TRYCC;tr|Q4DBM0|Q4DBM0_TRYCC;tr|V5BBM3|V5BBM3_TRYCR;tr|K4EDR7|K4EDR7_TRYCR;tr|Q6UZ92|Q6UZ92_TRYCR;tr|K2NCX4|K2NCX4_TRYCR	tr|Q4CVB9|Q4CVB9_TRYCC;tr|Q4DBM0|Q4DBM0_TRYCC;tr|V5BBM3|V5BBM3_TRYCR;tr|K4EDR7|K4EDR7_TRYCR;tr|Q6UZ92|Q6UZ92_TRYCR;tr|K2NCX4|K2NCX4_TRYCR	7;7;7;7;6;4	7;7;7;7;6;4	7;7;7;7;6;4	>tr|Q4CVB9|Q4CVB9_TRYCC Mitochondrial RNA binding protein, putative (Fragment) OS=Trypanosoma cruzi (strain CL Brener) GN=Tc00.1047053510509.50 PE=4 SV=1;>tr|Q4DBM0|Q4DBM0_TRYCC Mitochondrial RNA binding protein, putative OS=Trypanosoma cruzi (strain CL Br	6	7	7	7	7	6	6	7	7	6	6	7	7	6	6	7	35.8	35.8	35.8	28.021	246	246;338;375;375;338;338	1	31	0	108.5	By MS/MS	By MS/MS	By MS/MS	By MS/MS	35.8	35.8	32.5	35.8	778050000	264690000	207200000	131280000	174880000	70732000	24063000	18836000	11934000	15898000
tr|Q4CVE1|Q4CVE1_TRYCC;tr|K4DR55|K4DR55_TRYCR;tr|Q4CXT2|Q4CXT2_TRYCC;tr|K2MLJ5|K2MLJ5_TRYCR;tr|V5DEL8|V5DEL8_TRYCR;tr|K2NT12|K2NT12_TRYCR	tr|Q4CVE1|Q4CVE1_TRYCC;tr|K4DR55|K4DR55_TRYCR;tr|Q4CXT2|Q4CXT2_TRYCC	4;3;2;1;1;1	4;3;2;1;1;1	2;1;1;1;0;0	>tr|Q4CVE1|Q4CVE1_TRYCC Uncharacterized protein OS=Trypanosoma cruzi (strain CL Brener) GN=Tc00.1047053507933.10 PE=4 SV=1;>tr|K4DR55|K4DR55_TRYCR Uncharacterized protein (Fragment) OS=Trypanosoma cruzi GN=TCSYLVIO_008235 PE=4 SV=1;>tr|Q4CXT2|Q4CXT2_TRYCC	6	4	4	2	4	3	3	3	4	3	3	3	2	2	2	1	5.4	5.4	2.3	260.42	2323	2323;603;529;249;473;1690	1	15	0	16.269	By MS/MS	By MS/MS	By MS/MS	By MS/MS	5.4	3.5	3.5	4.2	300270000	101560000	91816000	80600000	26292000	2160200	730640	660540	579850	189150
tr|Q4CVE9|Q4CVE9_TRYCC;tr|Q4D8D3|Q4D8D3_TRYCC	tr|Q4CVE9|Q4CVE9_TRYCC;tr|Q4D8D3|Q4D8D3_TRYCC	2;1	2;1	2;1	>tr|Q4CVE9|Q4CVE9_TRYCC Cofilin/actin depolymerizing factor, putative OS=Trypanosoma cruzi (strain CL Brener) GN=Tc00.1047053510145.20 PE=4 SV=1;>tr|Q4D8D3|Q4D8D3_TRYCC Cofilin/actin depolymerizing factor, putative OS=Trypanosoma cruzi (strain CL Brener) G	2	2	2	2	2	2	2	2	2	2	2	2	2	2	2	2	23.2	23.2	23.2	15.726	138	138;138	1	8	0	13.342	By MS/MS	By MS/MS	By MS/MS	By MS/MS	23.2	23.2	23.2	23.2	567500000	189830000	118960000	112020000	146680000	81071000	27118000	16995000	16003000	20955000
tr|Q4CVH3|Q4CVH3_TRYCC	tr|Q4CVH3|Q4CVH3_TRYCC	6	1	1	>tr|Q4CVH3|Q4CVH3_TRYCC 60S ribosomal protein L6, putative OS=Trypanosoma cruzi (strain CL Brener) GN=Tc00.1047053505843.20 PE=4 SV=1	1	6	1	1	5	6	6	6	1	1	1	1	1	1	1	1	22.8	6.7	6.7	21.471	193	193	1	5	0	3.3329	By MS/MS	By MS/MS	By MS/MS	By MS/MS	17.1	22.8	22.8	22.8	59942000	0	24002000	18600000	17341000	5449300	0	2182000	1690900	1576400
tr|Q4CVH4|Q4CVH4_TRYCC	tr|Q4CVH4|Q4CVH4_TRYCC	6	1	1	>tr|Q4CVH4|Q4CVH4_TRYCC Glutamate dehydrogenase, putative (Fragment) OS=Trypanosoma cruzi (strain CL Brener) GN=Tc00.1047053505843.10 PE=4 SV=1	1	6	1	1	5	5	5	5	0	1	0	0	0	1	0	0	29.9	10.9	10.9	24.121	211	211	1	1	0.0031626	1.901	By matching	By MS/MS	By matching	By matching	19	23.2	19	19	7012900	0	7012900	0	0	637540	0	637540	0	0
tr|Q4CVJ1|Q4CVJ1_TRYCC	tr|Q4CVJ1|Q4CVJ1_TRYCC	6	2	2	>tr|Q4CVJ1|Q4CVJ1_TRYCC Uncharacterized protein OS=Trypanosoma cruzi (strain CL Brener) GN=Tc00.1047053504199.20 PE=4 SV=1	1	6	2	2	5	6	6	6	2	2	2	2	2	2	2	2	38.2	11.8	11.8	16.36	152	152	1	10	0	14.117	By MS/MS	By MS/MS	By MS/MS	By MS/MS	32.2	38.2	38.2	38.2	102700000	41969000	8297600	36586000	15852000	9336800	3815400	754330	3326000	1441100
tr|Q4CVJ5|Q4CVJ5_TRYCC	tr|Q4CVJ5|Q4CVJ5_TRYCC	5	5	1	>tr|Q4CVJ5|Q4CVJ5_TRYCC Citrate synthase OS=Trypanosoma cruzi (strain CL Brener) GN=Tc00.1047053509801.30 PE=3 SV=1	1	5	5	1	4	5	5	5	4	5	5	5	1	1	1	1	9.1	9.1	1.7	52.436	472	472	1	19	0	12.454	By MS/MS	By MS/MS	By MS/MS	By MS/MS	6.1	9.1	9.1	9.1	770050000	251610000	200220000	167750000	150480000	36669000	11981000	9534200	7987900	7165800
tr|Q4CVK9|Q4CVK9_TRYCC;tr|K2M2U7|K2M2U7_TRYCR;tr|V5B941|V5B941_TRYCR;tr|K4E5U6|K4E5U6_TRYCR;tr|K2NK41|K2NK41_TRYCR	tr|Q4CVK9|Q4CVK9_TRYCC	3;1;1;1;1	1;0;0;0;0	1;0;0;0;0	>tr|Q4CVK9|Q4CVK9_TRYCC Adenosine kinase, putative OS=Trypanosoma cruzi (strain CL Brener) GN=Tc00.1047053509051.40 PE=4 SV=1	5	3	1	1	3	3	3	3	1	1	1	1	1	1	1	1	15	6.9	6.9	37.904	346	346;237;346;346;346	1	5	0	3.4141	By MS/MS	By MS/MS	By MS/MS	By MS/MS	15	15	15	15	41444000	13313000	8774500	6612100	12744000	2590300	832080	548410	413260	796520
tr|Q4CVP1|Q4CVP1_TRYCC;tr|K4E2Y4|K4E2Y4_TRYCR;tr|V5BAA2|V5BAA2_TRYCR	tr|Q4CVP1|Q4CVP1_TRYCC;tr|K4E2Y4|K4E2Y4_TRYCR;tr|V5BAA2|V5BAA2_TRYCR	5;4;3	1;1;1	1;1;1	>tr|Q4CVP1|Q4CVP1_TRYCC Uncharacterized protein OS=Trypanosoma cruzi (strain CL Brener) GN=Tc00.1047053509289.30 PE=4 SV=1;>tr|K4E2Y4|K4E2Y4_TRYCR Uncharacterized protein OS=Trypanosoma cruzi GN=TCSYLVIO_003962 PE=4 SV=1;>tr|V5BAA2|V5BAA2_TRYCR Uncharacter	3	5	1	1	3	2	4	4	1	0	1	1	1	0	1	1	11.4	3.3	3.3	60.795	553	553;588;577	1	3	0	30.227	By MS/MS	By matching	By MS/MS	By MS/MS	7.4	4.2	9.6	9.2	34246000	16193000	0	8094500	9958300	1141500	539760	0	269820	331940
tr|Q4CVR5|Q4CVR5_TRYCC;tr|Q4CM56|Q4CM56_TRYCC;tr|O96763|O96763_TRYCR;tr|Q8WSH1|Q8WSH1_TRYCR	tr|Q4CVR5|Q4CVR5_TRYCC;tr|Q4CM56|Q4CM56_TRYCC;tr|O96763|O96763_TRYCR;tr|Q8WSH1|Q8WSH1_TRYCR	12;12;12;10	12;12;12;10	2;2;2;2	>tr|Q4CVR5|Q4CVR5_TRYCC Tryparedoxin peroxidase, putative OS=Trypanosoma cruzi (strain CL Brener) GN=Tc00.1047053487507.10 PE=4 SV=1;>tr|Q4CM56|Q4CM56_TRYCC Tryparedoxin peroxidase, putative OS=Trypanosoma cruzi (strain CL Brener) GN=Tc00.1047053507259.10	4	12	12	2	11	11	11	12	11	11	11	12	2	2	2	2	67.3	67.3	10.6	22.404	199	199;199;199;199	1	68	0	50.744	By MS/MS	By MS/MS	By MS/MS	By MS/MS	66.3	67.3	67.3	67.3	13828000000	4327700000	3385900000	2889700000	3224300000	1063700000	332900000	260450000	222280000	248020000
tr|Q4CVR9|Q4CVR9_TRYCC;tr|K4E4W4|K4E4W4_TRYCR;tr|B5U6T5|B5U6T5_TRYCR;tr|K2NEV5|K2NEV5_TRYCR;tr|K2NJ70|K2NJ70_TRYCR;sp|P20583|HSP71_TRYCR;tr|K2MUG7|K2MUG7_TRYCR;tr|Q4CVL7|Q4CVL7_TRYCC;tr|Q4CPR7|Q4CPR7_TRYCC;tr|Q4DXG9|Q4DXG9_TRYCC;tr|Q4CL09|Q4CL09_TRYCC;tr|K4DL28|K4DL28_TRYCR;tr|Q4DMV2|Q4DMV2_TRYCC	tr|Q4CVR9|Q4CVR9_TRYCC;tr|K4E4W4|K4E4W4_TRYCR;tr|B5U6T5|B5U6T5_TRYCR;tr|K2NEV5|K2NEV5_TRYCR;tr|K2NJ70|K2NJ70_TRYCR;sp|P20583|HSP71_TRYCR;tr|K2MUG7|K2MUG7_TRYCR;tr|Q4CVL7|Q4CVL7_TRYCC	29;29;29;28;27;22;18;16;13;10;8;7;1	28;28;28;27;26;21;17;15;13;10;8;6;1	28;28;28;27;26;21;17;15;13;10;8;6;1	>tr|Q4CVR9|Q4CVR9_TRYCC Heat shock 70 kDa protein, mitochondrial, putative OS=Trypanosoma cruzi (strain CL Brener) GN=Tc00.1047053507029.30 PE=3 SV=1;>tr|K4E4W4|K4E4W4_TRYCR Heat shock 70 kDa protein, mitochondrial, putative OS=Trypanosoma cruzi GN=TCSYLVI	13	29	28	28	28	28	29	29	27	27	28	28	27	27	28	28	40.8	39.5	39.5	70.989	655	655;655;655;655;655;656;530;284;205;168;188;264;74	1	182	0	237.27	By MS/MS	By MS/MS	By MS/MS	By MS/MS	38.6	40.8	40.8	40.8	17596000000	5356900000	4309800000	4043000000	3886200000	533210000	162330000	130600000	122510000	117760000
tr|Q4CVX7|Q4CVX7_TRYCC;tr|V5BX28|V5BX28_TRYCR;tr|Q4CYX2|Q4CYX2_TRYCC	tr|Q4CVX7|Q4CVX7_TRYCC;tr|V5BX28|V5BX28_TRYCR	7;4;3	7;4;3	7;4;3	>tr|Q4CVX7|Q4CVX7_TRYCC Uncharacterized protein OS=Trypanosoma cruzi (strain CL Brener) GN=Tc00.1047053511729.60 PE=4 SV=1;>tr|V5BX28|V5BX28_TRYCR Uncharacterized protein OS=Trypanosoma cruzi Dm28c GN=TCDM_02092 PE=4 SV=1	3	7	7	7	6	6	6	7	6	6	6	7	6	6	6	7	24.9	24.9	24.9	40.86	358	358;255;201	1	25	0	22.241	By MS/MS	By MS/MS	By MS/MS	By MS/MS	22.3	22.3	19.6	24.9	459970000	152330000	119330000	80013000	108300000	19165000	6347000	4972100	3333900	4512400
tr|Q4CVX9|Q4CVX9_TRYCC;tr|K4E4P8|K4E4P8_TRYCR	tr|Q4CVX9|Q4CVX9_TRYCC;tr|K4E4P8|K4E4P8_TRYCR	6;6	6;6	1;1	>tr|Q4CVX9|Q4CVX9_TRYCC 60S ribosomal protein L9, putative OS=Trypanosoma cruzi (strain CL Brener) GN=Tc00.1047053509695.170 PE=4 SV=1;>tr|K4E4P8|K4E4P8_TRYCR 60S ribosomal protein L9, putative OS=Trypanosoma cruzi GN=TCSYLVIO_003366 PE=4 SV=1	2	6	6	1	5	5	5	6	5	5	5	6	1	1	1	1	40.2	40.2	6.3	21.909	189	189;220	1	29	0	31.016	By MS/MS	By MS/MS	By MS/MS	By MS/MS	33.9	33.9	33.9	40.2	2211800000	680410000	559250000	533150000	438960000	201070000	61856000	50841000	48468000	39905000
tr|Q4CVY4|Q4CVY4_TRYCC;tr|K2PBQ8|K2PBQ8_TRYCR;tr|V5BKV6|V5BKV6_TRYCR;tr|Q4DKE0|Q4DKE0_TRYCC	tr|Q4CVY4|Q4CVY4_TRYCC;tr|K2PBQ8|K2PBQ8_TRYCR;tr|V5BKV6|V5BKV6_TRYCR;tr|Q4DKE0|Q4DKE0_TRYCC	2;1;1;1	2;1;1;1	2;1;1;1	>tr|Q4CVY4|Q4CVY4_TRYCC Carbonic anhydrase-like protein, putative OS=Trypanosoma cruzi (strain CL Brener) GN=Tc00.1047053509597.20 PE=4 SV=1;>tr|K2PBQ8|K2PBQ8_TRYCR Carbonic anhydrase-like protein, putative OS=Trypanosoma cruzi marinkellei GN=MOQ_001265 PE	4	2	2	2	2	2	1	1	2	2	1	1	2	2	1	1	3.1	3.1	3.1	71.129	638	638;435;464;522	1	6	0	4.5685	By MS/MS	By MS/MS	By matching	By matching	3.1	3.1	1.4	1.7	132640000	50201000	45061000	4497700	32884000	4421500	1673400	1502000	149920	1096100
tr|Q4CW02|Q4CW02_TRYCC;tr|K4DTQ1|K4DTQ1_TRYCR;tr|K2MAC8|K2MAC8_TRYCR	tr|Q4CW02|Q4CW02_TRYCC;tr|K4DTQ1|K4DTQ1_TRYCR;tr|K2MAC8|K2MAC8_TRYCR	13;10;8	5;4;2	5;4;2	>tr|Q4CW02|Q4CW02_TRYCC Calpain-like cysteine peptidase, putative (Fragment) OS=Trypanosoma cruzi (strain CL Brener) GN=Tc00.1047053509013.10 PE=4 SV=1;>tr|K4DTQ1|K4DTQ1_TRYCR Calpain-like cysteine peptidase, putative,cysteine peptidase, Clan CA, family C2	3	13	5	5	9	11	11	10	2	4	5	4	2	4	5	4	16	7.6	7.6	154.66	1351	1351;1091;1080	1	15	0	40.017	By MS/MS	By MS/MS	By MS/MS	By MS/MS	9.5	13.6	14.4	12.4	121440000	21952000	32165000	38843000	28482000	1785900	322830	473010	571210	418860
tr|Q4CW07|Q4CW07_TRYCC;tr|K2N104|K2N104_TRYCR;tr|V5BTG7|V5BTG7_TRYCR;tr|Q4DFY2|Q4DFY2_TRYCC;tr|K4EAH6|K4EAH6_TRYCR	tr|Q4CW07|Q4CW07_TRYCC;tr|K2N104|K2N104_TRYCR;tr|V5BTG7|V5BTG7_TRYCR;tr|Q4DFY2|Q4DFY2_TRYCC;tr|K4EAH6|K4EAH6_TRYCR	1;1;1;1;1	1;1;1;1;1	1;1;1;1;1	>tr|Q4CW07|Q4CW07_TRYCC Uncharacterized protein (Fragment) OS=Trypanosoma cruzi (strain CL Brener) GN=Tc00.1047053508469.4 PE=4 SV=1;>tr|K2N104|K2N104_TRYCR Uncharacterized protein OS=Trypanosoma cruzi marinkellei GN=MOQ_004533 PE=4 SV=1;>tr|V5BTG7|V5BTG7_	5	1	1	1	1	1	0	0	1	1	0	0	1	1	0	0	7.1	7.1	7.1	27.444	253	253;725;907;907;907	1	2	0.0019519	2.0614	By matching	By MS/MS	By matching	By matching	7.1	7.1	0	0	17415000	7495600	9919500	0	0	1161000	499710	661300	0	0
tr|Q4CW22|Q4CW22_TRYCC	tr|Q4CW22|Q4CW22_TRYCC	7	7	7	>tr|Q4CW22|Q4CW22_TRYCC Uncharacterized protein OS=Trypanosoma cruzi (strain CL Brener) GN=Tc00.1047053504001.20 PE=4 SV=1	1	7	7	7	7	7	6	6	7	7	6	6	7	7	6	6	50.4	50.4	50.4	12.959	117	117	1	30	0	19.827	By MS/MS	By MS/MS	By MS/MS	By MS/MS	50.4	50.4	44.4	44.4	872490000	269850000	213400000	207150000	182080000	109060000	33731000	26676000	25894000	22761000
tr|Q4CW26|Q4CW26_TRYCC;tr|Q4CUJ0|Q4CUJ0_TRYCC;tr|Q4DZV6|Q4DZV6_TRYCC;tr|Q4DZV5|Q4DZV5_TRYCC;tr|Q4CNB5|Q4CNB5_TRYCC	tr|Q4CW26|Q4CW26_TRYCC;tr|Q4CUJ0|Q4CUJ0_TRYCC;tr|Q4DZV6|Q4DZV6_TRYCC;tr|Q4DZV5|Q4DZV5_TRYCC;tr|Q4CNB5|Q4CNB5_TRYCC	1;1;1;1;1	1;1;1;1;1	1;1;1;1;1	>tr|Q4CW26|Q4CW26_TRYCC Uncharacterized protein (Fragment) OS=Trypanosoma cruzi (strain CL Brener) GN=Tc00.1047053510613.40 PE=4 SV=1;>tr|Q4CUJ0|Q4CUJ0_TRYCC Uncharacterized protein (Fragment) OS=Trypanosoma cruzi (strain CL Brener) GN=Tc00.1047053508263.5	5	1	1	1	1	1	1	1	1	1	1	1	1	1	1	1	37.3	37.3	37.3	6.5223	59	59;143;148;148;148	1	6	0	4.0542	By MS/MS	By MS/MS	By MS/MS	By MS/MS	37.3	37.3	37.3	37.3	330200000	83145000	83909000	91172000	71974000	165100000	41573000	41954000	45586000	35987000
tr|Q4CW64|Q4CW64_TRYCC;tr|Q4CW63|Q4CW63_TRYCC	tr|Q4CW64|Q4CW64_TRYCC	4;1	4;1	4;1	>tr|Q4CW64|Q4CW64_TRYCC Calpain-like cysteine peptidase, putative OS=Trypanosoma cruzi (strain CL Brener) GN=Tc00.1047053509003.30 PE=4 SV=1	2	4	4	4	4	4	4	4	4	4	4	4	4	4	4	4	39.7	39.7	39.7	14.873	131	131;133	1	27	0	18.958	By MS/MS	By MS/MS	By MS/MS	By MS/MS	39.7	39.7	39.7	39.7	2057200000	423590000	634670000	484000000	514990000	293890000	60513000	90667000	69143000	73570000
tr|Q4CW73|Q4CW73_TRYCC	tr|Q4CW73|Q4CW73_TRYCC	1	1	1	>tr|Q4CW73|Q4CW73_TRYCC Uncharacterized protein OS=Trypanosoma cruzi (strain CL Brener) GN=Tc00.1047053507077.50 PE=4 SV=1	1	1	1	1	1	1	1	1	1	1	1	1	1	1	1	1	12.4	12.4	12.4	13.031	113	113	1	4	0	17.533	By MS/MS	By MS/MS	By MS/MS	By MS/MS	12.4	12.4	12.4	12.4	113740000	35416000	31062000	23531000	23736000	14218000	4427000	3882700	2941300	2967000
tr|Q4CW79|Q4CW79_TRYCC;tr|V5BVU8|V5BVU8_TRYCR;tr|Q4DY99|Q4DY99_TRYCC;tr|K4E9G0|K4E9G0_TRYCR	tr|Q4CW79|Q4CW79_TRYCC;tr|V5BVU8|V5BVU8_TRYCR;tr|Q4DY99|Q4DY99_TRYCC;tr|K4E9G0|K4E9G0_TRYCR	1;1;1;1	1;1;1;1	1;1;1;1	>tr|Q4CW79|Q4CW79_TRYCC Uncharacterized protein (Fragment) OS=Trypanosoma cruzi (strain CL Brener) GN=Tc00.1047053510529.39 PE=4 SV=1;>tr|V5BVU8|V5BVU8_TRYCR Uncharacterized protein OS=Trypanosoma cruzi Dm28c GN=TCDM_02588 PE=4 SV=1;>tr|Q4DY99|Q4DY99_TRYCC	4	1	1	1	1	1	1	0	1	1	1	0	1	1	1	0	9.7	9.7	9.7	13.957	124	124;389;389;389	1	3	0	4.3696	By MS/MS	By MS/MS	By MS/MS	By matching	9.7	9.7	9.7	0	56316000	22820000	17804000	15692000	0	8045200	3260000	2543400	2241800	0
tr|Q4CWA4|Q4CWA4_TRYCC;tr|K4DT46|K4DT46_TRYCR;tr|V5BPQ0|V5BPQ0_TRYCR;tr|Q4DAY6|Q4DAY6_TRYCC;tr|K4DUS3|K4DUS3_TRYCR;tr|K2MTF2|K2MTF2_TRYCR	tr|Q4CWA4|Q4CWA4_TRYCC;tr|K4DT46|K4DT46_TRYCR;tr|V5BPQ0|V5BPQ0_TRYCR;tr|Q4DAY6|Q4DAY6_TRYCC;tr|K4DUS3|K4DUS3_TRYCR;tr|K2MTF2|K2MTF2_TRYCR	3;3;3;3;3;3	3;3;3;3;3;3	3;3;3;3;3;3	>tr|Q4CWA4|Q4CWA4_TRYCC ABC transporter, putative (Fragment) OS=Trypanosoma cruzi (strain CL Brener) GN=Tc00.1047053507241.39 PE=3 SV=1;>tr|K4DT46|K4DT46_TRYCR ABC transporter, putative (Fragment) OS=Trypanosoma cruzi GN=TCSYLVIO_007922 PE=3 SV=1;>tr|V5BPQ	6	3	3	3	2	3	3	2	2	3	3	2	2	3	3	2	11.4	11.4	11.4	31.831	290	290;375;700;700;700;700	1	10	0	16.889	By MS/MS	By MS/MS	By MS/MS	By MS/MS	8.6	11.4	11.4	8.6	149250000	35865000	55810000	28521000	29057000	8291800	1992500	3100500	1584500	1614300
tr|Q4CWA5|Q4CWA5_TRYCC;sp|O96507|KARG_TRYCR;tr|K4DUF3|K4DUF3_TRYCR;tr|K2MX65|K2MX65_TRYCR;tr|V5BUA6|V5BUA6_TRYCR;tr|Q4CRC5|Q4CRC5_TRYCC	tr|Q4CWA5|Q4CWA5_TRYCC;sp|O96507|KARG_TRYCR;tr|K4DUF3|K4DUF3_TRYCR;tr|K2MX65|K2MX65_TRYCR;tr|V5BUA6|V5BUA6_TRYCR;tr|Q4CRC5|Q4CRC5_TRYCC	20;19;19;19;19;12	20;19;19;19;19;12	20;19;19;19;19;12	>tr|Q4CWA5|Q4CWA5_TRYCC Arginine kinase, putative OS=Trypanosoma cruzi (strain CL Brener) GN=Tc00.1047053507241.30 PE=3 SV=1;>sp|O96507|KARG_TRYCR Arginine kinase OS=Trypanosoma cruzi PE=1 SV=1;>tr|K4DUF3|K4DUF3_TRYCR Arginine kinase, putative OS=Trypanoso	6	20	20	20	20	20	20	20	20	20	20	20	20	20	20	20	56.9	56.9	56.9	40.197	357	357;357;357;357;398;237	1	114	0	128.42	By MS/MS	By MS/MS	By MS/MS	By MS/MS	56.9	56.9	56.9	56.9	9214200000	2848900000	2241800000	2105900000	2017600000	484960000	149940000	117990000	110840000	106190000
tr|Q4CWB3|Q4CWB3_TRYCC;tr|V5BGP0|V5BGP0_TRYCR;tr|K4E6Y9|K4E6Y9_TRYCR;tr|K2NT98|K2NT98_TRYCR;tr|Q4CXF5|Q4CXF5_TRYCC;tr|Q4CL50|Q4CL50_TRYCC	tr|Q4CWB3|Q4CWB3_TRYCC;tr|V5BGP0|V5BGP0_TRYCR;tr|K4E6Y9|K4E6Y9_TRYCR;tr|K2NT98|K2NT98_TRYCR;tr|Q4CXF5|Q4CXF5_TRYCC;tr|Q4CL50|Q4CL50_TRYCC	2;2;2;2;1;1	2;2;2;2;1;1	2;2;2;2;1;1	>tr|Q4CWB3|Q4CWB3_TRYCC Acetyl-CoA carboxylase, putative (Fragment) OS=Trypanosoma cruzi (strain CL Brener) GN=Tc00.1047053508369.50 PE=4 SV=1;>tr|V5BGP0|V5BGP0_TRYCR Acetyl-CoA carboxylase OS=Trypanosoma cruzi Dm28c GN=TCDM_08578 PE=4 SV=1;>tr|K4E6Y9|K4E6	6	2	2	2	1	1	1	2	1	1	1	2	1	1	1	2	3	3	3	96.538	871	871;2199;2199;2209;320;563	1	5	0	2.7084	By MS/MS	By matching	By matching	By MS/MS	1.8	1.8	1.8	3	56971000	14012000	13719000	11634000	17605000	1356400	333630	326650	277000	419170
tr|Q4CWB7|Q4CWB7_TRYCC;tr|Q4CTK7|Q4CTK7_TRYCC;tr|K2NM23|K2NM23_TRYCR	tr|Q4CWB7|Q4CWB7_TRYCC;tr|Q4CTK7|Q4CTK7_TRYCC;tr|K2NM23|K2NM23_TRYCR	1;1;1	1;1;1	1;1;1	>tr|Q4CWB7|Q4CWB7_TRYCC Uncharacterized protein OS=Trypanosoma cruzi (strain CL Brener) GN=Tc00.1047053508981.30 PE=4 SV=1;>tr|Q4CTK7|Q4CTK7_TRYCC Uncharacterized protein OS=Trypanosoma cruzi (strain CL Brener) GN=Tc00.1047053504165.10 PE=4 SV=1;>tr|K2NM23	3	1	1	1	1	1	1	1	1	1	1	1	1	1	1	1	5.6	5.6	5.6	37.672	337	337;337;337	1	8	0	22.821	By MS/MS	By MS/MS	By MS/MS	By MS/MS	5.6	5.6	5.6	5.6	63115000	18065000	16028000	14216000	14806000	3321800	950780	843560	748230	779260
tr|Q4CWI3|Q4CWI3_TRYCC;tr|V5BT61|V5BT61_TRYCR;tr|K4E170|K4E170_TRYCR;tr|K2NCV2|K2NCV2_TRYCR	tr|Q4CWI3|Q4CWI3_TRYCC;tr|V5BT61|V5BT61_TRYCR;tr|K4E170|K4E170_TRYCR;tr|K2NCV2|K2NCV2_TRYCR	2;2;2;1	2;2;2;1	2;2;2;1	>tr|Q4CWI3|Q4CWI3_TRYCC Uncharacterized protein (Fragment) OS=Trypanosoma cruzi (strain CL Brener) GN=Tc00.1047053508727.9 PE=4 SV=1;>tr|V5BT61|V5BT61_TRYCR Uncharacterized protein OS=Trypanosoma cruzi Dm28c GN=TCDM_03446 PE=4 SV=1;>tr|K4E170|K4E170_TRYCR	4	2	2	2	2	1	2	1	2	1	2	1	2	1	2	1	9.7	9.7	9.7	28.336	257	257;564;564;564	1	6	0	6.2813	By MS/MS	By MS/MS	By MS/MS	By MS/MS	9.7	5.1	9.7	4.7	163030000	70167000	41669000	38490000	12708000	10190000	4385400	2604300	2405600	794220
tr|Q4CWK5|Q4CWK5_TRYCC	tr|Q4CWK5|Q4CWK5_TRYCC	8	1	1	>tr|Q4CWK5|Q4CWK5_TRYCC DNAK protein, putative (Fragment) OS=Trypanosoma cruzi (strain CL Brener) GN=Tc00.1047053509543.50 PE=4 SV=1	1	8	1	1	8	8	8	7	1	1	1	1	1	1	1	1	49	6.8	6.8	27.147	249	249	1	4	0	9.3349	By MS/MS	By MS/MS	By MS/MS	By MS/MS	49	49	49	45.8	64545000	14924000	16409000	15891000	17321000	5378800	1243700	1367400	1324300	1443400
tr|Q4CWL1|Q4CWL1_TRYCC;tr|Q4CS20|Q4CS20_TRYCC	tr|Q4CWL1|Q4CWL1_TRYCC;tr|Q4CS20|Q4CS20_TRYCC	1;1	1;1	1;1	>tr|Q4CWL1|Q4CWL1_TRYCC Uncharacterized protein OS=Trypanosoma cruzi (strain CL Brener) GN=Tc00.1047053506979.50 PE=4 SV=1;>tr|Q4CS20|Q4CS20_TRYCC Uncharacterized protein OS=Trypanosoma cruzi (strain CL Brener) GN=Tc00.1047053503499.10 PE=4 SV=1	2	1	1	1	1	1	1	1	1	1	1	1	1	1	1	1	10.2	10.2	10.2	23.097	196	196;196	1	4	0	6.3715	By MS/MS	By MS/MS	By MS/MS	By MS/MS	10.2	10.2	10.2	10.2	141110000	63035000	27277000	27582000	23220000	23519000	10506000	4546200	4597100	3870000
tr|Q4CWN9|Q4CWN9_TRYCC;tr|Q4CNB2|Q4CNB2_TRYCC;tr|Q4CP22|Q4CP22_TRYCC;tr|K4DSU1|K4DSU1_TRYCR;tr|K4DT21|K4DT21_TRYCR;tr|K2LYJ9|K2LYJ9_TRYCR;tr|Q4CLL2|Q4CLL2_TRYCC;tr|Q4CWP0|Q4CWP0_TRYCC	tr|Q4CWN9|Q4CWN9_TRYCC;tr|Q4CNB2|Q4CNB2_TRYCC;tr|Q4CP22|Q4CP22_TRYCC	4;3;3;1;1;1;1;1	4;3;3;1;1;1;1;1	4;3;3;1;1;1;1;1	>tr|Q4CWN9|Q4CWN9_TRYCC Kinesin-like protein (Fragment) OS=Trypanosoma cruzi (strain CL Brener) GN=Tc00.1047053511253.31 PE=3 SV=1;>tr|Q4CNB2|Q4CNB2_TRYCC Myosin heavy chain, putative (Fragment) OS=Trypanosoma cruzi (strain CL Brener) GN=Tc00.1047053506439	8	4	4	4	3	3	4	3	3	3	4	3	3	3	4	3	21.3	21.3	21.3	159.04	1398	1398;397;453;156;296;308;700;765	1	16	0	7.4548	By MS/MS	By MS/MS	By MS/MS	By MS/MS	20.1	20.1	21.3	20.1	1111100000	362220000	259660000	237600000	251610000	12920000	4211900	3019300	2762800	2925700
tr|Q4CWQ8|Q4CWQ8_TRYCC;tr|K4E385|K4E385_TRYCR;tr|K4DQF7|K4DQF7_TRYCR;tr|K4E7X3|K4E7X3_TRYCR;tr|Q4CY86|Q4CY86_TRYCC;tr|K4DN45|K4DN45_TRYCR;tr|K4E0C2|K4E0C2_TRYCR;tr|K2NTI5|K2NTI5_TRYCR;tr|K2N3N5|K2N3N5_TRYCR;tr|Q4D237|Q4D237_TRYCC;tr|Q4DP07|Q4DP07_TRYCC;tr|Q4DES8|Q4DES8_TRYCC;tr|Q4DQK1|Q4DQK1_TRYCC;tr|Q4D3I2|Q4D3I2_TRYCC;tr|Q4CNH1|Q4CNH1_TRYCC	tr|Q4CWQ8|Q4CWQ8_TRYCC;tr|K4E385|K4E385_TRYCR;tr|K4DQF7|K4DQF7_TRYCR;tr|K4E7X3|K4E7X3_TRYCR	3;2;2;2;1;1;1;1;1;1;1;1;1;1;1	3;2;2;2;1;1;1;1;1;1;1;1;1;1;1	3;2;2;2;1;1;1;1;1;1;1;1;1;1;1	>tr|Q4CWQ8|Q4CWQ8_TRYCC Uncharacterized protein OS=Trypanosoma cruzi (strain CL Brener) GN=Tc00.1047053503837.10 PE=4 SV=1;>tr|K4E385|K4E385_TRYCR Uncharacterized protein (Fragment) OS=Trypanosoma cruzi GN=TCSYLVIO_004308 PE=4 SV=1;>tr|K4DQF7|K4DQF7_TRYCR	15	3	3	3	3	3	3	3	3	3	3	3	3	3	3	3	5.8	5.8	5.8	66.459	604	604;347;440;604;317;342;467;496;527;547;603;603;605;605;605	1	12	0	12.324	By MS/MS	By MS/MS	By MS/MS	By MS/MS	5.8	5.8	5.8	5.8	265860000	82025000	68398000	61726000	53714000	13993000	4317100	3599900	3248700	2827000
tr|Q4CWR4|Q4CWR4_TRYCC;tr|Q4CPK3|Q4CPK3_TRYCC;tr|V5BZY0|V5BZY0_TRYCR;tr|K4DT22|K4DT22_TRYCR	tr|Q4CWR4|Q4CWR4_TRYCC;tr|Q4CPK3|Q4CPK3_TRYCC;tr|V5BZY0|V5BZY0_TRYCR;tr|K4DT22|K4DT22_TRYCR	3;3;3;3	3;3;3;3	3;3;3;3	>tr|Q4CWR4|Q4CWR4_TRYCC Ubiquitin-like protein, putative OS=Trypanosoma cruzi (strain CL Brener) GN=Tc00.1047053506583.30 PE=4 SV=1;>tr|Q4CPK3|Q4CPK3_TRYCC Ubiquitin-like protein, putative OS=Trypanosoma cruzi (strain CL Brener) GN=Tc00.1047053506677.10 PE	4	3	3	3	3	2	2	2	3	2	2	2	3	2	2	2	13.1	13.1	13.1	32.669	298	298;298;360;370	1	9	0	10.528	By MS/MS	By MS/MS	By MS/MS	By MS/MS	13.1	8.1	8.1	8.1	359150000	146940000	70182000	67410000	74611000	39905000	16327000	7798000	7490000	8290100
tr|Q4CX07|Q4CX07_TRYCC;tr|A0A0C5BV55|A0A0C5BV55_TRYCR;tr|A0A0C5CEM8|A0A0C5CEM8_TRYCR;tr|V5D8T8|V5D8T8_TRYCR;tr|Q4DW56|Q4DW56_TRYCC;tr|K4E123|K4E123_TRYCR;tr|A0A0C5CEN2|A0A0C5CEN2_TRYCR;tr|A0A0C5C2U5|A0A0C5C2U5_TRYCR;tr|A0A0C5BZ99|A0A0C5BZ99_TRYCR;tr|A0A0C5BZ94|A0A0C5BZ94_TRYCR;tr|A0A0C5C2U8|A0A0C5C2U8_TRYCR;tr|A0A0C5BZ95|A0A0C5BZ95_TRYCR;tr|A0A0C5BV51|A0A0C5BV51_TRYCR;tr|K2MVI6|K2MVI6_TRYCR	tr|Q4CX07|Q4CX07_TRYCC;tr|A0A0C5BV55|A0A0C5BV55_TRYCR;tr|A0A0C5CEM8|A0A0C5CEM8_TRYCR;tr|V5D8T8|V5D8T8_TRYCR;tr|Q4DW56|Q4DW56_TRYCC;tr|K4E123|K4E123_TRYCR;tr|A0A0C5CEN2|A0A0C5CEN2_TRYCR;tr|A0A0C5C2U5|A0A0C5C2U5_TRYCR;tr|A0A0C5BZ99|A0A0C5BZ99_TRYCR;tr|A0A0C5BZ94|A0A0C5BZ94_TRYCR;tr|A0A0C5C2U8|A0A0C5C2U8_TRYCR;tr|A0A0C5BZ95|A0A0C5BZ95_TRYCR;tr|A0A0C5BV51|A0A0C5BV51_TRYCR	9;9;8;8;8;8;8;8;8;8;7;7;7;4	9;9;8;8;8;8;8;8;8;8;7;7;7;4	9;9;8;8;8;8;8;8;8;8;7;7;7;4	>tr|Q4CX07|Q4CX07_TRYCC ABC transporter, putative OS=Trypanosoma cruzi (strain CL Brener) GN=Tc00.1047053506249.70 PE=4 SV=1;>tr|A0A0C5BV55|A0A0C5BV55_TRYCR ABCG1 protein OS=Trypanosoma cruzi GN=ABCG1 PE=4 SV=1;>tr|A0A0C5CEM8|A0A0C5CEM8_TRYCR ABCG1 protein	14	9	9	9	8	9	7	7	8	9	7	7	8	9	7	7	19.2	19.2	19.2	74.62	665	665;665;665;665;665;665;665;665;665;665;665;665;665;665	1	35	0	70.447	By MS/MS	By MS/MS	By MS/MS	By MS/MS	17.1	19.2	14.9	14.9	881350000	270120000	225090000	187700000	198440000	22599000	6926100	5771500	4812800	5088200
tr|Q4CX26|Q4CX26_TRYCC;tr|V5B5X2|V5B5X2_TRYCR;tr|K4DNR5|K4DNR5_TRYCR	tr|Q4CX26|Q4CX26_TRYCC	13;2;1	12;1;1	2;0;0	>tr|Q4CX26|Q4CX26_TRYCC Retrotransposon hot spot (RHS) protein, putative OS=Trypanosoma cruzi (strain CL Brener) GN=Tc00.1047053507501.10 PE=4 SV=1	3	13	12	2	10	10	11	12	10	9	11	11	2	2	2	2	16.5	15.6	2.6	103.59	913	913;426;281	1	49	0	36.692	By MS/MS	By MS/MS	By MS/MS	By MS/MS	13.6	12.6	14.6	15.6	2174100000	632090000	535940000	519020000	487030000	41809000	12156000	10306000	9981200	9366000
tr|Q4CX46|Q4CX46_TRYCC	tr|Q4CX46|Q4CX46_TRYCC	15	2	2	>tr|Q4CX46|Q4CX46_TRYCC Dynein heavy chain, putative (Fragment) OS=Trypanosoma cruzi (strain CL Brener) GN=Tc00.1047053509585.10 PE=4 SV=1	1	15	2	2	13	9	9	14	1	1	0	2	1	1	0	2	5.3	0.9	0.9	423.95	3706	3706	1	4	0	8.7306	By MS/MS	By MS/MS	By matching	By MS/MS	4.8	3.4	3.1	5	12839000	3434400	5773200	0	3631900	61433	16432	27623	0	17377
tr|Q4CX49|Q4CX49_TRYCC;tr|Q4CS80|Q4CS80_TRYCC;tr|K4DTC2|K4DTC2_TRYCR;tr|V5BA06|V5BA06_TRYCR;tr|K2LYN9|K2LYN9_TRYCR	tr|Q4CX49|Q4CX49_TRYCC;tr|Q4CS80|Q4CS80_TRYCC;tr|K4DTC2|K4DTC2_TRYCR;tr|V5BA06|V5BA06_TRYCR;tr|K2LYN9|K2LYN9_TRYCR	2;2;2;2;1	2;2;2;2;1	2;2;2;2;1	>tr|Q4CX49|Q4CX49_TRYCC Uncharacterized protein OS=Trypanosoma cruzi (strain CL Brener) GN=Tc00.1047053504203.40 PE=4 SV=1;>tr|Q4CS80|Q4CS80_TRYCC Uncharacterized protein OS=Trypanosoma cruzi (strain CL Brener) GN=Tc00.1047053503791.30 PE=4 SV=1;>tr|K4DTC2	5	2	2	2	2	2	2	2	2	2	2	2	2	2	2	2	20.1	20.1	20.1	26.012	224	224;224;224;295;224	1	9	0	8.9739	By MS/MS	By MS/MS	By MS/MS	By MS/MS	20.1	20.1	20.1	20.1	194200000	51393000	50556000	45963000	46291000	21578000	5710400	5617300	5107000	5143500
tr|Q4CX61|Q4CX61_TRYCC	tr|Q4CX61|Q4CX61_TRYCC	10	2	1	>tr|Q4CX61|Q4CX61_TRYCC Uncharacterized protein (Fragment) OS=Trypanosoma cruzi (strain CL Brener) GN=Tc00.1047053404001.20 PE=4 SV=1	1	10	2	1	9	10	10	8	2	2	2	2	1	1	1	1	8.3	1.2	0.8	262.78	2329	2329	1	13	0	2.8449	By MS/MS	By MS/MS	By MS/MS	By MS/MS	6.9	8.3	8.3	6.6	2562200000	586720000	1056500000	519300000	399710000	19121000	4378500	7884400	3875400	2982900
tr|Q4CX87|Q4CX87_TRYCC;tr|O79469|O79469_TRYCR;tr|V5ALW5|V5ALW5_TRYCR;tr|A0A088CH35|A0A088CH35_TRYCR;tr|A0A088CH36|A0A088CH36_TRYCR;tr|A0A088CGF4|A0A088CGF4_TRYCR;tr|K2MXV9|K2MXV9_TRYCR;tr|Q4CY92|Q4CY92_TRYCC	tr|Q4CX87|Q4CX87_TRYCC;tr|O79469|O79469_TRYCR;tr|V5ALW5|V5ALW5_TRYCR;tr|A0A088CH35|A0A088CH35_TRYCR;tr|A0A088CH36|A0A088CH36_TRYCR;tr|A0A088CGF4|A0A088CGF4_TRYCR;tr|K2MXV9|K2MXV9_TRYCR	9;9;9;8;7;7;6;2	9;9;9;8;7;7;6;2	9;9;9;8;7;7;6;2	>tr|Q4CX87|Q4CX87_TRYCC Tryparedoxin peroxidase, putative OS=Trypanosoma cruzi (strain CL Brener) GN=Tc00.1047053509499.14 PE=4 SV=1;>tr|O79469|O79469_TRYCR Peroxiredoxin OS=Trypanosoma cruzi GN=mpx PE=4 SV=2;>tr|V5ALW5|V5ALW5_TRYCR Tryparedoxin peroxidase	8	9	9	9	9	8	9	8	9	8	9	8	9	8	9	8	45.1	45.1	45.1	25.506	226	226;226;329;168;168;168;226;113	1	36	0	28.5	By MS/MS	By MS/MS	By MS/MS	By MS/MS	45.1	34.5	45.1	34.5	3452200000	1099500000	867990000	771990000	712690000	246590000	78538000	61999000	55142000	50906000
tr|Q4CXG7|Q4CXG7_TRYCC;tr|Q4DBY8|Q4DBY8_TRYCC;tr|K4E8S4|K4E8S4_TRYCR	tr|Q4CXG7|Q4CXG7_TRYCC;tr|Q4DBY8|Q4DBY8_TRYCC;tr|K4E8S4|K4E8S4_TRYCR	1;1;1	1;1;1	1;1;1	>tr|Q4CXG7|Q4CXG7_TRYCC Uncharacterized protein OS=Trypanosoma cruzi (strain CL Brener) GN=Tc00.1047053504175.20 PE=4 SV=1;>tr|Q4DBY8|Q4DBY8_TRYCC Uncharacterized protein OS=Trypanosoma cruzi (strain CL Brener) GN=Tc00.1047053508385.60 PE=4 SV=1;>tr|K4E8S4	3	1	1	1	1	1	0	0	1	1	0	0	1	1	0	0	3.8	3.8	3.8	32.149	292	292;293;327	1	2	0.0019417	2.0433	By MS/MS	By MS/MS	By matching	By matching	3.8	3.8	0	0	29747000	16520000	13227000	0	0	2704300	1501800	1202500	0	0
tr|Q4CXI6|Q4CXI6_TRYCC;tr|Q4D734|Q4D734_TRYCC;tr|K2NGP7|K2NGP7_TRYCR;tr|K2NIH1|K2NIH1_TRYCR	tr|Q4CXI6|Q4CXI6_TRYCC;tr|Q4D734|Q4D734_TRYCC	8;7;2;2	8;7;2;2	2;1;0;1	>tr|Q4CXI6|Q4CXI6_TRYCC Uncharacterized protein OS=Trypanosoma cruzi (strain CL Brener) GN=Tc00.1047053508821.40 PE=4 SV=1;>tr|Q4D734|Q4D734_TRYCC Uncharacterized protein OS=Trypanosoma cruzi (strain CL Brener) GN=Tc00.1047053506163.50 PE=4 SV=1	4	8	8	2	7	8	7	7	7	8	7	7	1	2	1	1	25.5	25.5	8.8	42.756	396	396;396;230;396	1	29	0	14.824	By MS/MS	By MS/MS	By MS/MS	By MS/MS	20.2	25.5	20.2	20.2	1473700000	460360000	383940000	313530000	315910000	66988000	20925000	17452000	14251000	14360000
tr|Q4CXJ2|Q4CXJ2_TRYCC;tr|Q4D087|Q4D087_TRYCC;tr|K2N598|K2N598_TRYCR;tr|K4DJM6|K4DJM6_TRYCR;tr|V5BPV7|V5BPV7_TRYCR	tr|Q4CXJ2|Q4CXJ2_TRYCC;tr|Q4D087|Q4D087_TRYCC;tr|K2N598|K2N598_TRYCR;tr|K4DJM6|K4DJM6_TRYCR;tr|V5BPV7|V5BPV7_TRYCR	1;1;1;1;1	1;1;1;1;1	1;1;1;1;1	>tr|Q4CXJ2|Q4CXJ2_TRYCC Ribosomal protein L3 mitochondrial, putative (Fragment) OS=Trypanosoma cruzi (strain CL Brener) GN=Tc00.1047053510645.49 PE=4 SV=1;>tr|Q4D087|Q4D087_TRYCC Mitochondrial ribosomal protein L3, putative OS=Trypanosoma cruzi (strain CL	5	1	1	1	1	1	1	1	1	1	1	1	1	1	1	1	11	11	11	19.16	164	164;473;473;532;533	1	4	0	2.7645	By MS/MS	By MS/MS	By MS/MS	By MS/MS	11	11	11	11	19148000	0	7442000	4790800	6914800	2735400	0	1063100	684400	987830
tr|Q4CXJ8|Q4CXJ8_TRYCC;tr|Q4DBH4|Q4DBH4_TRYCC;tr|V5D9Y2|V5D9Y2_TRYCR;tr|K4DU84|K4DU84_TRYCR;tr|K2MTB2|K2MTB2_TRYCR	tr|Q4CXJ8|Q4CXJ8_TRYCC;tr|Q4DBH4|Q4DBH4_TRYCC;tr|V5D9Y2|V5D9Y2_TRYCR;tr|K4DU84|K4DU84_TRYCR	7;6;5;5;1	7;6;5;5;1	7;6;5;5;1	>tr|Q4CXJ8|Q4CXJ8_TRYCC Calpain-like cysteine peptidase, putative OS=Trypanosoma cruzi (strain CL Brener) GN=Tc00.1047053510337.20 PE=4 SV=1;>tr|Q4DBH4|Q4DBH4_TRYCC Calpain-like cysteine peptidase, putative OS=Trypanosoma cruzi (strain CL Brener) GN=Tc00.1	5	7	7	7	5	5	6	6	5	5	6	6	5	5	6	6	12.2	12.2	12.2	95.384	850	850;850;850;850;850	1	27	0	23.243	By MS/MS	By MS/MS	By MS/MS	By MS/MS	7.3	7.3	10.7	10.9	373100000	114300000	90024000	94596000	74178000	7938300	2431900	1915400	2012700	1578300
tr|Q4CXM4|Q4CXM4_TRYCC;tr|K4DZ03|K4DZ03_TRYCR	tr|Q4CXM4|Q4CXM4_TRYCC;tr|K4DZ03|K4DZ03_TRYCR	1;1	1;1	1;1	>tr|Q4CXM4|Q4CXM4_TRYCC Uncharacterized protein (Fragment) OS=Trypanosoma cruzi (strain CL Brener) GN=Tc00.1047053507003.24 PE=4 SV=1;>tr|K4DZ03|K4DZ03_TRYCR Uncharacterized protein OS=Trypanosoma cruzi GN=TCSYLVIO_005811 PE=4 SV=1	2	1	1	1	1	1	1	1	1	1	1	1	1	1	1	1	1	1	1	227.63	2052	2052;2066	1	4	0.0059988	1.5968	By MS/MS	By MS/MS	By MS/MS	By matching	1	1	1	1	145350000	42485000	38351000	31291000	33224000	1453500	424850	383510	312910	332240
tr|Q4CXN1|Q4CXN1_TRYCC;tr|Q4CX05|Q4CX05_TRYCC;tr|K4DT26|K4DT26_TRYCR;tr|K2MKU0|K2MKU0_TRYCR	tr|Q4CXN1|Q4CXN1_TRYCC;tr|Q4CX05|Q4CX05_TRYCC;tr|K4DT26|K4DT26_TRYCR;tr|K2MKU0|K2MKU0_TRYCR	1;1;1;1	1;1;1;1	1;1;1;1	>tr|Q4CXN1|Q4CXN1_TRYCC Uncharacterized protein OS=Trypanosoma cruzi (strain CL Brener) GN=Tc00.1047053510293.30 PE=3 SV=1;>tr|Q4CX05|Q4CX05_TRYCC Uncharacterized protein OS=Trypanosoma cruzi (strain CL Brener) GN=Tc00.1047053508661.10 PE=3 SV=1;>tr|K4DT26	4	1	1	1	1	1	1	1	1	1	1	1	1	1	1	1	7	7	7	22.568	200	200;200;200;200	1	4	0	17.429	By MS/MS	By MS/MS	By MS/MS	By MS/MS	7	7	7	7	34396000	0	10632000	12955000	10808000	2456800	0	759460	925350	772030
tr|Q4CXN3|Q4CXN3_TRYCC;tr|Q4CWR1|Q4CWR1_TRYCC;tr|K4DT12|K4DT12_TRYCR;tr|K2LYN2|K2LYN2_TRYCR;tr|V5BQH1|V5BQH1_TRYCR;tr|V5B9Z7|V5B9Z7_TRYCR	tr|Q4CXN3|Q4CXN3_TRYCC;tr|Q4CWR1|Q4CWR1_TRYCC;tr|K4DT12|K4DT12_TRYCR;tr|K2LYN2|K2LYN2_TRYCR;tr|V5BQH1|V5BQH1_TRYCR;tr|V5B9Z7|V5B9Z7_TRYCR	2;2;2;2;1;1	2;2;2;2;1;1	2;2;2;2;1;1	>tr|Q4CXN3|Q4CXN3_TRYCC Mitochondrial elongation factor G, putative (Fragment) OS=Trypanosoma cruzi (strain CL Brener) GN=Tc00.1047053510293.10 PE=4 SV=1;>tr|Q4CWR1|Q4CWR1_TRYCC Mitochondrial elongation factor G, putative OS=Trypanosoma cruzi (strain CL Br	6	2	2	2	0	1	1	1	0	1	1	1	0	1	1	1	5.1	5.1	5.1	55.921	493	493;746;746;746;192;499	1	3	0	4.9501	By matching	By MS/MS	By MS/MS	By MS/MS	0	2.4	2.6	2.6	10808000	0	5409600	2781300	2617300	432330	0	216390	111250	104690
tr|Q4CXN8|Q4CXN8_TRYCC	tr|Q4CXN8|Q4CXN8_TRYCC	4	1	1	>tr|Q4CXN8|Q4CXN8_TRYCC Uncharacterized protein OS=Trypanosoma cruzi (strain CL Brener) GN=Tc00.1047053511115.30 PE=4 SV=1	1	4	1	1	3	3	4	3	1	1	1	1	1	1	1	1	33.6	14	14	16.476	143	143	1	4	0	2.7879	By MS/MS	By MS/MS	By MS/MS	By MS/MS	32.9	27.3	33.6	27.3	43608000	12121000	10942000	10126000	10419000	6229700	1731500	1563100	1446600	1488500
tr|Q4CXP6|Q4CXP6_TRYCC;tr|V5BAL2|V5BAL2_TRYCR;tr|K4E9S5|K4E9S5_TRYCR	tr|Q4CXP6|Q4CXP6_TRYCC;tr|V5BAL2|V5BAL2_TRYCR;tr|K4E9S5|K4E9S5_TRYCR	4;3;3	1;0;0	1;0;0	>tr|Q4CXP6|Q4CXP6_TRYCC Uncharacterized protein OS=Trypanosoma cruzi (strain CL Brener) GN=Tc00.1047053508643.20 PE=4 SV=1;>tr|V5BAL2|V5BAL2_TRYCR Uncharacterized protein OS=Trypanosoma cruzi Dm28c GN=TCDM_00776 PE=4 SV=1;>tr|K4E9S5|K4E9S5_TRYCR Uncharacte	3	4	1	1	4	4	4	4	1	1	1	1	1	1	1	1	11.6	3.5	3.5	53.279	482	482;482;482	1	4	0	4.0876	By MS/MS	By MS/MS	By MS/MS	By MS/MS	11.6	11.6	11.6	11.6	90619000	22981000	26225000	24300000	17112000	6970700	1767800	2017300	1869300	1316300
tr|Q4CXQ1|Q4CXQ1_TRYCC;tr|Q4CNM6|Q4CNM6_TRYCC	tr|Q4CXQ1|Q4CXQ1_TRYCC	6;2	1;0	1;0	>tr|Q4CXQ1|Q4CXQ1_TRYCC Retrotransposon hot spot (RHS) protein, putative OS=Trypanosoma cruzi (strain CL Brener) GN=Tc00.1047053509219.20 PE=4 SV=1	2	6	1	1	5	6	6	6	0	1	1	1	0	1	1	1	8.9	1	1	139.3	1210	1210;108	1	3	0.004896	1.7177	By matching	By MS/MS	By matching	By MS/MS	7.9	8.9	8.9	8.9	28562000	0	10311000	8460200	9790400	396690	0	143210	117500	135980
tr|Q4CXR1|Q4CXR1_TRYCC;tr|Q4DDL6|Q4DDL6_TRYCC	tr|Q4CXR1|Q4CXR1_TRYCC;tr|Q4DDL6|Q4DDL6_TRYCC	6;6	1;1	1;1	>tr|Q4CXR1|Q4CXR1_TRYCC Histone H4 (Fragment) OS=Trypanosoma cruzi (strain CL Brener) GN=Tc00.1047053507943.5 PE=3 SV=1;>tr|Q4DDL6|Q4DDL6_TRYCC Histone H4 OS=Trypanosoma cruzi (strain CL Brener) GN=Tc00.1047053507601.150 PE=3 SV=1	2	6	1	1	6	6	6	6	1	1	1	1	1	1	1	1	67.7	16.1	16.1	6.8939	62	62;100	1	4	0	4.5089	By MS/MS	By MS/MS	By MS/MS	By MS/MS	67.7	67.7	67.7	67.7	614930000	176400000	157490000	138960000	142080000	153730000	44100000	39373000	34739000	35520000
tr|Q4CXT3|Q4CXT3_TRYCC;tr|V5BDL5|V5BDL5_TRYCR;tr|Q4DE30|Q4DE30_TRYCC;tr|K4DU33|K4DU33_TRYCR;tr|K2M5T5|K2M5T5_TRYCR	tr|Q4CXT3|Q4CXT3_TRYCC;tr|V5BDL5|V5BDL5_TRYCR;tr|Q4DE30|Q4DE30_TRYCC;tr|K4DU33|K4DU33_TRYCR;tr|K2M5T5|K2M5T5_TRYCR	6;6;6;6;6	6;6;6;6;6	6;6;6;6;6	>tr|Q4CXT3|Q4CXT3_TRYCC RNA-binding protein, putative (Fragment) OS=Trypanosoma cruzi (strain CL Brener) GN=Tc00.1047053508349.39 PE=4 SV=1;>tr|V5BDL5|V5BDL5_TRYCR RNA-binding protein OS=Trypanosoma cruzi Dm28c GN=TCDM_05647 PE=4 SV=1;>tr|Q4DE30|Q4DE30_TRY	5	6	6	6	6	5	5	6	6	5	5	6	6	5	5	6	46.1	46.1	46.1	18.828	165	165;315;325;325;336	1	26	0	61.296	By MS/MS	By MS/MS	By MS/MS	By MS/MS	46.1	40	40	46.1	845690000	289110000	206200000	160300000	190080000	120810000	41302000	29457000	22899000	27154000
tr|Q4CXW2|Q4CXW2_TRYCC;tr|K4DW77|K4DW77_TRYCR;sp|P34715|EF1G_TRYCR;tr|K2M790|K2M790_TRYCR;tr|K2MMH7|K2MMH7_TRYCR;tr|Q4E200|Q4E200_TRYCC;tr|Q4D347|Q4D347_TRYCC;tr|Q4DAK3|Q4DAK3_TRYCC;tr|Q4E186|Q4E186_TRYCC;tr|Q4DLA7|Q4DLA7_TRYCC;tr|Q4DZ48|Q4DZ48_TRYCC;tr|Q4DH08|Q4DH08_TRYCC;tr|Q4CWR8|Q4CWR8_TRYCC	tr|Q4CXW2|Q4CXW2_TRYCC;tr|K4DW77|K4DW77_TRYCR;sp|P34715|EF1G_TRYCR;tr|K2M790|K2M790_TRYCR	15;12;10;8;4;3;3;3;3;3;2;1;1	15;12;10;8;4;3;3;3;3;3;2;1;1	13;10;8;6;4;1;1;1;1;2;1;1;1	>tr|Q4CXW2|Q4CXW2_TRYCC Elongation factor 1-gamma (EF-1-gamma), putative OS=Trypanosoma cruzi (strain CL Brener) GN=Tc00.1047053510163.20 PE=4 SV=1;>tr|K4DW77|K4DW77_TRYCR Elongation factor 1-gamma (EF-1-gamma), putative OS=Trypanosoma cruzi GN=TCSYLVIO_00	13	15	15	13	14	14	14	14	14	14	14	14	13	12	12	12	41.8	41.8	37.7	46.584	411	411;411;411;318;194;138;138;162;201;208;241;208;208	1	65	0	72.068	By MS/MS	By MS/MS	By MS/MS	By MS/MS	39.9	34.1	41.8	34.1	3490000000	1027800000	887150000	764320000	810710000	151740000	44688000	38572000	33231000	35248000
tr|Q4CXW7|Q4CXW7_TRYCC;tr|Q4CMX9|Q4CMX9_TRYCC	tr|Q4CXW7|Q4CXW7_TRYCC;tr|Q4CMX9|Q4CMX9_TRYCC	1;1	1;1	1;1	>tr|Q4CXW7|Q4CXW7_TRYCC Uncharacterized protein OS=Trypanosoma cruzi (strain CL Brener) GN=Tc00.1047053511111.20 PE=4 SV=1;>tr|Q4CMX9|Q4CMX9_TRYCC Uncharacterized protein OS=Trypanosoma cruzi (strain CL Brener) GN=Tc00.1047053507717.20 PE=4 SV=1	2	1	1	1	1	1	1	1	1	1	1	1	1	1	1	1	5.7	5.7	5.7	46.254	405	405;405	1	4	0	4.2217	By MS/MS	By MS/MS	By MS/MS	By MS/MS	5.7	5.7	5.7	5.7	19509000	4367100	4573700	5772500	4795400	812860	181960	190570	240520	199810
tr|Q4CXW9|Q4CXW9_TRYCC;tr|V5BWI6|V5BWI6_TRYCR;tr|K4E9H0|K4E9H0_TRYCR;tr|Q4E0N9|Q4E0N9_TRYCC;tr|K2PEB9|K2PEB9_TRYCR	tr|Q4CXW9|Q4CXW9_TRYCC;tr|V5BWI6|V5BWI6_TRYCR;tr|K4E9H0|K4E9H0_TRYCR;tr|Q4E0N9|Q4E0N9_TRYCC;tr|K2PEB9|K2PEB9_TRYCR	5;4;4;4;3	5;4;4;4;3	5;4;4;4;3	>tr|Q4CXW9|Q4CXW9_TRYCC Eukaryotic release factor 3, putative OS=Trypanosoma cruzi (strain CL Brener) GN=Tc00.1047053508041.60 PE=4 SV=1;>tr|V5BWI6|V5BWI6_TRYCR Eukaryotic release factor 3 OS=Trypanosoma cruzi Dm28c GN=TCDM_00711 PE=4 SV=1;>tr|K4E9H0|K4E9H	5	5	5	5	4	4	4	3	4	4	4	3	4	4	4	3	7.2	7.2	7.2	75.056	680	680;507;680;680;702	1	15	0	11.636	By MS/MS	By MS/MS	By MS/MS	By MS/MS	5.3	5.3	6	4.1	235270000	73750000	58106000	46839000	56578000	6919800	2169100	1709000	1377600	1664100
tr|Q4CXY4|Q4CXY4_TRYCC;tr|V5BC27|V5BC27_TRYCR;tr|Q4E680|Q4E680_TRYCC;tr|K4DTY6|K4DTY6_TRYCR;tr|K2N4R4|K2N4R4_TRYCR	tr|Q4CXY4|Q4CXY4_TRYCC;tr|V5BC27|V5BC27_TRYCR;tr|Q4E680|Q4E680_TRYCC;tr|K4DTY6|K4DTY6_TRYCR;tr|K2N4R4|K2N4R4_TRYCR	1;1;1;1;1	1;1;1;1;1	1;1;1;1;1	>tr|Q4CXY4|Q4CXY4_TRYCC Ubiquitin hydrolase, putative (Fragment) OS=Trypanosoma cruzi (strain CL Brener) GN=Tc00.1047053510325.10 PE=4 SV=1;>tr|V5BC27|V5BC27_TRYCR Ubiquitin carboxyl-terminal hydrolase OS=Trypanosoma cruzi Dm28c GN=TCDM_00258 PE=3 SV=1;>tr	5	1	1	1	1	1	1	1	1	1	1	1	1	1	1	1	3.4	3.4	3.4	35.744	319	319;728;728;728;728	1	4	0.0037618	1.8132	By MS/MS	By matching	By MS/MS	By MS/MS	3.4	3.4	3.4	3.4	11684000	3965400	2582600	2749500	2386800	556400	188830	122980	130930	113660
tr|Q4CY57|Q4CY57_TRYCC	tr|Q4CY57|Q4CY57_TRYCC	9	4	3	>tr|Q4CY57|Q4CY57_TRYCC Uncharacterized protein (Fragment) OS=Trypanosoma cruzi (strain CL Brener) GN=Tc00.1047053510317.7 PE=4 SV=1	1	9	4	3	9	7	8	6	4	3	4	2	3	2	3	1	12.2	6	5	142.15	1279	1279	1	16	0	28.593	By MS/MS	By MS/MS	By MS/MS	By MS/MS	12.2	9.4	11.6	8.8	135960000	44937000	32584000	42159000	16277000	2228800	736670	534160	691130	266830
tr|Q4CY73|Q4CY73_TRYCC;tr|Q4DPI0|Q4DPI0_TRYCC;tr|Q4CZE9|Q4CZE9_TRYCC	tr|Q4CY73|Q4CY73_TRYCC;tr|Q4DPI0|Q4DPI0_TRYCC;tr|Q4CZE9|Q4CZE9_TRYCC	2;1;1	2;1;1	2;1;1	>tr|Q4CY73|Q4CY73_TRYCC Histone H2A OS=Trypanosoma cruzi (strain CL Brener) GN=Tc00.1047053511323.40 PE=3 SV=1;>tr|Q4DPI0|Q4DPI0_TRYCC Histone H2A, putative (Fragment) OS=Trypanosoma cruzi (strain CL Brener) GN=Tc00.1047053506513.200 PE=4 SV=1;>tr|Q4CZE9|Q	3	2	2	2	2	2	2	2	2	2	2	2	2	2	2	2	13.5	13.5	13.5	18.622	178	178;40;122	1	8	0	16.075	By MS/MS	By MS/MS	By MS/MS	By MS/MS	13.5	13.5	13.5	13.5	307500000	61205000	86544000	79424000	80323000	61499000	12241000	17309000	15885000	16065000
tr|Q4CY99|Q4CY99_TRYCC	tr|Q4CY99|Q4CY99_TRYCC	2	2	2	>tr|Q4CY99|Q4CY99_TRYCC Uncharacterized protein OS=Trypanosoma cruzi (strain CL Brener) GN=Tc00.1047053509627.40 PE=4 SV=1	1	2	2	2	2	2	2	2	2	2	2	2	2	2	2	2	26.7	26.7	26.7	15.736	135	135	1	8	0	7.6809	By MS/MS	By MS/MS	By MS/MS	By MS/MS	26.7	26.7	26.7	26.7	69045000	18441000	17552000	17686000	15366000	8630700	2305100	2194000	2210800	1920700
tr|Q4CYD2|Q4CYD2_TRYCC;tr|Q4CUA4|Q4CUA4_TRYCC;tr|K2ML15|K2ML15_TRYCR;tr|V5BEY7|V5BEY7_TRYCR;tr|K4DM30|K4DM30_TRYCR	tr|Q4CYD2|Q4CYD2_TRYCC;tr|Q4CUA4|Q4CUA4_TRYCC;tr|K2ML15|K2ML15_TRYCR	3;3;2;1;1	3;3;2;1;1	3;3;2;1;1	>tr|Q4CYD2|Q4CYD2_TRYCC Nucleolar RNA helicase II, putative OS=Trypanosoma cruzi (strain CL Brener) GN=Tc00.1047053506123.40 PE=4 SV=1;>tr|Q4CUA4|Q4CUA4_TRYCC Nucleolar RNA helicase II, putative OS=Trypanosoma cruzi (strain CL Brener) GN=Tc00.1047053508205	5	3	3	3	2	1	2	0	2	1	2	0	2	1	2	0	6.6	6.6	6.6	69.148	633	633;660;634;616;642	1	5	0	5.9824	By MS/MS	By matching	By MS/MS	By matching	4.3	2.5	4.9	0	21050000	9851700	4962300	6236200	0	526250	246290	124060	155910	0
tr|Q4CYE8|Q4CYE8_TRYCC;tr|K4DST6|K4DST6_TRYCR;tr|V5BRN5|V5BRN5_TRYCR;tr|K2N2Q0|K2N2Q0_TRYCR	tr|Q4CYE8|Q4CYE8_TRYCC;tr|K4DST6|K4DST6_TRYCR;tr|V5BRN5|V5BRN5_TRYCR;tr|K2N2Q0|K2N2Q0_TRYCR	2;2;1;1	2;2;1;1	2;2;1;1	>tr|Q4CYE8|Q4CYE8_TRYCC Uncharacterized protein OS=Trypanosoma cruzi (strain CL Brener) GN=Tc00.1047053507629.20 PE=4 SV=1;>tr|K4DST6|K4DST6_TRYCR Uncharacterized protein OS=Trypanosoma cruzi GN=TCSYLVIO_007582 PE=4 SV=1;>tr|V5BRN5|V5BRN5_TRYCR Uncharacter	4	2	2	2	2	2	2	2	2	2	2	2	2	2	2	2	3.5	3.5	3.5	89.304	808	808;808;674;808	1	8	0	5.1505	By MS/MS	By matching	By matching	By matching	3.5	3.5	3.5	3.5	97315000	29047000	24132000	16683000	27453000	2495300	744800	618760	427770	703930
tr|Q4CYG8|Q4CYG8_TRYCC;tr|V5AWJ3|V5AWJ3_TRYCR;tr|K4E7A7|K4E7A7_TRYCR;tr|K2MV33|K2MV33_TRYCR	tr|Q4CYG8|Q4CYG8_TRYCC;tr|V5AWJ3|V5AWJ3_TRYCR;tr|K4E7A7|K4E7A7_TRYCR;tr|K2MV33|K2MV33_TRYCR	3;3;3;2	3;3;3;2	3;3;3;2	>tr|Q4CYG8|Q4CYG8_TRYCC Uncharacterized protein OS=Trypanosoma cruzi (strain CL Brener) GN=Tc00.1047053510817.60 PE=4 SV=1;>tr|V5AWJ3|V5AWJ3_TRYCR Uncharacterized protein OS=Trypanosoma cruzi Dm28c GN=TCDM_06431 PE=4 SV=1;>tr|K4E7A7|K4E7A7_TRYCR Uncharacte	4	3	3	3	1	3	3	2	1	3	3	2	1	3	3	2	13.9	13.9	13.9	37.681	330	330;376;376;327	1	9	0	9.4048	By matching	By MS/MS	By MS/MS	By MS/MS	2.7	13.9	13.9	11.2	195200000	28380000	66637000	57288000	42899000	9760200	1419000	3331900	2864400	2145000
tr|Q4CYH5|Q4CYH5_TRYCC;tr|Q4DH63|Q4DH63_TRYCC;tr|K4EB64|K4EB64_TRYCR;tr|K2NXD1|K2NXD1_TRYCR	tr|Q4CYH5|Q4CYH5_TRYCC;tr|Q4DH63|Q4DH63_TRYCC;tr|K4EB64|K4EB64_TRYCR	4;3;3;1	4;3;3;1	4;3;3;1	>tr|Q4CYH5|Q4CYH5_TRYCC Uncharacterized protein OS=Trypanosoma cruzi (strain CL Brener) GN=Tc00.1047053508321.50 PE=4 SV=1;>tr|Q4DH63|Q4DH63_TRYCC Uncharacterized protein OS=Trypanosoma cruzi (strain CL Brener) GN=Tc00.1047053509207.50 PE=4 SV=1;>tr|K4EB64	4	4	4	4	4	4	4	4	4	4	4	4	4	4	4	4	12.5	12.5	12.5	49.58	455	455;421;422;421	1	16	0	31.147	By MS/MS	By MS/MS	By MS/MS	By MS/MS	12.5	12.5	12.5	12.5	449290000	135600000	117590000	98070000	98030000	23647000	7136900	6188900	5161600	5159500
tr|Q4CYI0|Q4CYI0_TRYCC;tr|V5B9J8|V5B9J8_TRYCR;tr|Q4CP89|Q4CP89_TRYCC	tr|Q4CYI0|Q4CYI0_TRYCC;tr|V5B9J8|V5B9J8_TRYCR;tr|Q4CP89|Q4CP89_TRYCC	1;1;1	1;1;1	1;1;1	>tr|Q4CYI0|Q4CYI0_TRYCC Uncharacterized protein (Fragment) OS=Trypanosoma cruzi (strain CL Brener) GN=Tc00.1047053510797.39 PE=4 SV=1;>tr|V5B9J8|V5B9J8_TRYCR Uncharacterized protein OS=Trypanosoma cruzi Dm28c GN=TCDM_07643 PE=4 SV=1;>tr|Q4CP89|Q4CP89_TRYCC	3	1	1	1	1	1	1	1	1	1	1	1	1	1	1	1	2.8	2.8	2.8	65.454	606	606;770;878	1	4	0	9.7654	By matching	By MS/MS	By matching	By MS/MS	2.8	2.8	2.8	2.8	14649000	5569100	6330300	2749700	0	563420	214200	243470	105760	0
tr|Q4CYI1|Q4CYI1_TRYCC;tr|V5DA42|V5DA42_TRYCR;tr|K4DYM8|K4DYM8_TRYCR;tr|K2NSU2|K2NSU2_TRYCR;tr|Q4CP88|Q4CP88_TRYCC	tr|Q4CYI1|Q4CYI1_TRYCC;tr|V5DA42|V5DA42_TRYCR;tr|K4DYM8|K4DYM8_TRYCR;tr|K2NSU2|K2NSU2_TRYCR	8;7;7;7;1	8;7;7;7;1	8;7;7;7;1	>tr|Q4CYI1|Q4CYI1_TRYCC Uncharacterized protein OS=Trypanosoma cruzi (strain CL Brener) GN=Tc00.1047053510797.30 PE=4 SV=1;>tr|V5DA42|V5DA42_TRYCR Uncharacterized protein OS=Trypanosoma cruzi Dm28c GN=TCDM_07645 PE=4 SV=1;>tr|K4DYM8|K4DYM8_TRYCR Uncharacte	5	8	8	8	6	7	7	7	6	7	7	7	6	7	7	7	13.4	13.4	13.4	87.102	759	759;759;759;759;248	1	27	0	29.151	By MS/MS	By MS/MS	By MS/MS	By MS/MS	9.9	11.2	11.9	11.9	543970000	104270000	159550000	138100000	142050000	12650000	2424800	3710500	3211600	3303500
tr|Q4CYI3|Q4CYI3_TRYCC;tr|V5BIL1|V5BIL1_TRYCR;tr|K4DZA9|K4DZA9_TRYCR;tr|K2NST5|K2NST5_TRYCR;tr|Q4CL22|Q4CL22_TRYCC	tr|Q4CYI3|Q4CYI3_TRYCC;tr|V5BIL1|V5BIL1_TRYCR;tr|K4DZA9|K4DZA9_TRYCR;tr|K2NST5|K2NST5_TRYCR	12;11;11;9;4	12;11;11;9;4	10;9;9;7;4	>tr|Q4CYI3|Q4CYI3_TRYCC 2-oxoglutarate dehydrogenase subunit, putative OS=Trypanosoma cruzi (strain CL Brener) GN=Tc00.1047053510797.10 PE=4 SV=1;>tr|V5BIL1|V5BIL1_TRYCR 2-oxoglutarate dehydrogenase subunit OS=Trypanosoma cruzi Dm28c GN=TCDM_07647 PE=4 SV=	5	12	12	10	11	11	12	10	11	11	12	10	9	9	10	8	16.9	16.9	13.7	113.64	1007	1007;1007;1007;1007;274	1	56	0	112.86	By MS/MS	By MS/MS	By MS/MS	By MS/MS	16.1	16.1	16.9	14.8	814230000	212900000	219000000	210870000	171460000	16963000	4435400	4562500	4393100	3572200
tr|Q4CYK5|Q4CYK5_TRYCC;tr|K4EAE2|K4EAE2_TRYCR;tr|K2NW16|K2NW16_TRYCR;tr|V5BW71|V5BW71_TRYCR	tr|Q4CYK5|Q4CYK5_TRYCC;tr|K4EAE2|K4EAE2_TRYCR;tr|K2NW16|K2NW16_TRYCR;tr|V5BW71|V5BW71_TRYCR	6;6;6;6	6;6;6;6	6;6;6;6	>tr|Q4CYK5|Q4CYK5_TRYCC Proteasome subunit alpha type OS=Trypanosoma cruzi (strain CL Brener) GN=Tc00.1047053503613.20 PE=3 SV=1;>tr|K4EAE2|K4EAE2_TRYCR Proteasome subunit alpha type OS=Trypanosoma cruzi GN=TCSYLVIO_001707 PE=3 SV=1;>tr|K2NW16|K2NW16_TRYCR	4	6	6	6	5	6	5	4	5	6	5	4	5	6	5	4	29.6	29.6	29.6	28.049	247	247;247;247;313	1	28	0	20.661	By MS/MS	By MS/MS	By MS/MS	By MS/MS	26.3	29.6	25.9	21.5	456870000	144820000	126500000	110830000	74723000	28554000	9051100	7906200	6926900	4670200
tr|Q4CYL1|Q4CYL1_TRYCC;tr|V5BGA8|V5BGA8_TRYCR;tr|K4E785|K4E785_TRYCR;tr|Q4D2B5|Q4D2B5_TRYCC	tr|Q4CYL1|Q4CYL1_TRYCC;tr|V5BGA8|V5BGA8_TRYCR;tr|K4E785|K4E785_TRYCR;tr|Q4D2B5|Q4D2B5_TRYCC	1;1;1;1	1;1;1;1	1;1;1;1	>tr|Q4CYL1|Q4CYL1_TRYCC Uncharacterized protein (Fragment) OS=Trypanosoma cruzi (strain CL Brener) GN=Tc00.1047053508819.10 PE=4 SV=1;>tr|V5BGA8|V5BGA8_TRYCR Uncharacterized protein OS=Trypanosoma cruzi Dm28c GN=TCDM_04602 PE=4 SV=1;>tr|K4E785|K4E785_TRYCR	4	1	1	1	1	0	1	1	1	0	1	1	1	0	1	1	3.1	3.1	3.1	65.73	589	589;666;666;692	1	3	0	4.1363	By matching	By matching	By MS/MS	By MS/MS	3.1	0	3.1	3.1	8009400	3263500	0	2274300	2471600	250290	101990	0	71072	77237
tr|Q4CYL2|Q4CYL2_TRYCC;tr|Q4DSW8|Q4DSW8_TRYCC;tr|Q4CTC7|Q4CTC7_TRYCC;tr|Q4DN34|Q4DN34_TRYCC;tr|K4E3V7|K4E3V7_TRYCR	tr|Q4CYL2|Q4CYL2_TRYCC;tr|Q4DSW8|Q4DSW8_TRYCC;tr|Q4CTC7|Q4CTC7_TRYCC;tr|Q4DN34|Q4DN34_TRYCC	4;4;3;3;1	4;4;3;3;1	4;4;3;3;1	>tr|Q4CYL2|Q4CYL2_TRYCC Mitotubule-associated protein Gb4, putative (Fragment) OS=Trypanosoma cruzi (strain CL Brener) GN=Tc00.1047053504423.40 PE=4 SV=1;>tr|Q4DSW8|Q4DSW8_TRYCC Mitotubule-associated protein Gb4, putative (Fragment) OS=Trypanosoma cruzi (s	5	4	4	4	4	4	4	4	4	4	4	4	4	4	4	4	14.3	14.3	14.3	73.363	643	643;1189;811;1641;1093	1	20	0	16.24	By MS/MS	By MS/MS	By MS/MS	By MS/MS	14.3	14.3	14.3	14.3	259820000	93954000	63608000	53870000	48391000	6186300	2237000	1514500	1282600	1152200
tr|Q4CYL3|Q4CYL3_TRYCC	tr|Q4CYL3|Q4CYL3_TRYCC	20	20	5	>tr|Q4CYL3|Q4CYL3_TRYCC Uncharacterized protein OS=Trypanosoma cruzi (strain CL Brener) GN=Tc00.1047053504423.30 PE=4 SV=1	1	20	20	5	19	17	18	17	19	17	18	17	5	3	4	3	29.6	29.6	9.9	93.722	821	821	1	101	0	118.74	By MS/MS	By MS/MS	By MS/MS	By MS/MS	27.9	25.1	26.1	26.8	3631200000	1109300000	944810000	817150000	760020000	90781000	27731000	23620000	20429000	19000000
tr|Q4CYL6|Q4CYL6_TRYCC;tr|K4E486|K4E486_TRYCR;tr|Q4CS07|Q4CS07_TRYCC	tr|Q4CYL6|Q4CYL6_TRYCC;tr|K4E486|K4E486_TRYCR;tr|Q4CS07|Q4CS07_TRYCC	1;1;1	1;1;1	1;1;1	>tr|Q4CYL6|Q4CYL6_TRYCC Uncharacterized protein OS=Trypanosoma cruzi (strain CL Brener) GN=Tc00.1047053504423.10 PE=4 SV=1;>tr|K4E486|K4E486_TRYCR Uncharacterized protein OS=Trypanosoma cruzi GN=TCSYLVIO_003592 PE=4 SV=1;>tr|Q4CS07|Q4CS07_TRYCC Uncharacter	3	1	1	1	1	1	0	0	1	1	0	0	1	1	0	0	5.2	5.2	5.2	23.49	211	211;211;213	1	2	0	2.8621	By matching	By MS/MS	By matching	By matching	5.2	5.2	0	0	14344000	9444200	4899600	0	0	1593800	1049400	544400	0	0
tr|Q4CYP2|Q4CYP2_TRYCC	tr|Q4CYP2|Q4CYP2_TRYCC	11	1	1	>tr|Q4CYP2|Q4CYP2_TRYCC 3-ketoacyl-CoA thiolase, putative OS=Trypanosoma cruzi (strain CL Brener) GN=Tc00.1047053509463.30 PE=3 SV=1	1	11	1	1	9	10	10	10	1	1	1	1	1	1	1	1	38.9	5.5	5.5	46.405	437	437	1	8	0	11.627	By MS/MS	By MS/MS	By MS/MS	By MS/MS	32	37.1	35.2	35.2	153760000	39906000	40092000	33948000	39813000	6685200	1735100	1743100	1476000	1731000
tr|Q4CYQ4|Q4CYQ4_TRYCC;tr|Q4CUZ4|Q4CUZ4_TRYCC;tr|Q4CYQ2|Q4CYQ2_TRYCC;tr|Q4CUZ2|Q4CUZ2_TRYCC	tr|Q4CYQ4|Q4CYQ4_TRYCC;tr|Q4CUZ4|Q4CUZ4_TRYCC;tr|Q4CYQ2|Q4CYQ2_TRYCC;tr|Q4CUZ2|Q4CUZ2_TRYCC	2;2;1;1	2;2;1;1	1;1;1;1	>tr|Q4CYQ4|Q4CYQ4_TRYCC Uncharacterized protein (Fragment) OS=Trypanosoma cruzi (strain CL Brener) GN=Tc00.1047053506041.10 PE=4 SV=1;>tr|Q4CUZ4|Q4CUZ4_TRYCC Uncharacterized protein OS=Trypanosoma cruzi (strain CL Brener) GN=Tc00.1047053508267.20 PE=4 SV=1	4	2	2	1	1	2	1	1	1	2	1	1	1	1	1	1	10.1	10.1	5.2	33.015	287	287;294;164;194	1	5	0	10.541	By MS/MS	By MS/MS	By MS/MS	By MS/MS	5.2	10.1	5.2	5.2	75140000	25188000	19515000	15478000	14960000	6261700	2099000	1626200	1289800	1246700
tr|Q4CYR4|Q4CYR4_TRYCC;tr|V5BV01|V5BV01_TRYCR;tr|K4E4M2|K4E4M2_TRYCR	tr|Q4CYR4|Q4CYR4_TRYCC;tr|V5BV01|V5BV01_TRYCR;tr|K4E4M2|K4E4M2_TRYCR	1;1;1	1;1;1	1;1;1	>tr|Q4CYR4|Q4CYR4_TRYCC Glycosylphosphatidylinositol (GPI) anchor, putative (Fragment) OS=Trypanosoma cruzi (strain CL Brener) GN=Tc00.1047053503923.50 PE=4 SV=1;>tr|V5BV01|V5BV01_TRYCR Glycosylphosphatidylinositol (GPI) anchor OS=Trypanosoma cruzi Dm28c G	3	1	1	1	0	0	1	0	0	0	1	0	0	0	1	0	2.3	2.3	2.3	53.979	483	483;684;684	1	1	0.0048338	1.6334	By matching	By matching	By MS/MS	By matching	0	0	2.3	0	28115000	0	0	28115000	0	1222400	0	0	1222400	0
tr|Q4CYT8|Q4CYT8_TRYCC	tr|Q4CYT8|Q4CYT8_TRYCC	1	1	1	>tr|Q4CYT8|Q4CYT8_TRYCC Uncharacterized protein OS=Trypanosoma cruzi (strain CL Brener) GN=Tc00.1047053503887.40 PE=4 SV=1	1	1	1	1	1	1	1	1	1	1	1	1	1	1	1	1	10.8	10.8	10.8	13.432	120	120	1	4	0	2.7228	By MS/MS	By matching	By matching	By matching	10.8	10.8	10.8	10.8	53582000	12942000	13448000	12774000	14418000	7654600	1848800	1921200	1824900	2059800
tr|Q4CYU3|Q4CYU3_TRYCC	tr|Q4CYU3|Q4CYU3_TRYCC	9	9	2	>tr|Q4CYU3|Q4CYU3_TRYCC Calpain-like cysteine peptidase, putative OS=Trypanosoma cruzi (strain CL Brener) GN=Tc00.1047053506983.39 PE=4 SV=1	1	9	9	2	9	8	9	9	9	8	9	9	2	2	2	2	78.1	78.1	36	12.847	114	114	1	63	0	97.51	By MS/MS	By MS/MS	By MS/MS	By MS/MS	78.1	68.4	78.1	78.1	12084000000	3461600000	3003500000	2962500000	2655900000	1510400000	432700000	375440000	370310000	331990000
tr|Q4CYW7|Q4CYW7_TRYCC	tr|Q4CYW7|Q4CYW7_TRYCC	3	2	2	>tr|Q4CYW7|Q4CYW7_TRYCC Tyrosine aminotransferase OS=Trypanosoma cruzi (strain CL Brener) GN=Tc00.1047053508535.50 PE=4 SV=1	1	3	2	2	2	3	3	2	1	2	2	1	1	2	2	1	47.3	41.2	41.2	14.778	131	131	1	10	0	8.8082	By MS/MS	By MS/MS	By MS/MS	By MS/MS	22.9	47.3	47.3	22.9	355240000	111920000	78649000	86646000	78029000	88811000	27980000	19662000	21661000	19507000
tr|Q4CYY4|Q4CYY4_TRYCC	tr|Q4CYY4|Q4CYY4_TRYCC	4	1	1	>tr|Q4CYY4|Q4CYY4_TRYCC Retrotransposon hot spot (RHS) protein, putative OS=Trypanosoma cruzi (strain CL Brener) GN=Tc00.1047053505373.10 PE=4 SV=1	1	4	1	1	3	2	3	3	1	1	1	1	1	1	1	1	6.1	1.9	1.9	112.75	987	987	1	6	0	2.8875	By MS/MS	By MS/MS	By MS/MS	By MS/MS	5.2	2.9	3.9	5.2	30989000	7702600	7938500	4504600	10844000	525240	130550	134550	76349	183790
tr|Q4CYZ5|Q4CYZ5_TRYCC;tr|K4ECJ0|K4ECJ0_TRYCR;tr|K4EDF7|K4EDF7_TRYCR;tr|K2MXS9|K2MXS9_TRYCR;tr|K2MJB4|K2MJB4_TRYCR	tr|Q4CYZ5|Q4CYZ5_TRYCC	21;8;6;3;3	21;8;6;3;3	5;0;0;0;0	>tr|Q4CYZ5|Q4CYZ5_TRYCC Glutamamyl carboxypeptidase, putative OS=Trypanosoma cruzi (strain CL Brener) GN=Tc00.1047053507689.40 PE=4 SV=1	5	21	21	5	21	21	21	20	21	21	21	20	5	5	5	5	62.6	62.6	19.2	43.433	396	396;203;204;176;176	1	124	0	158.24	By MS/MS	By MS/MS	By MS/MS	By MS/MS	62.6	62.6	62.6	59.8	24765000000	7244400000	6238100000	5391100000	5891400000	1179300000	344970000	297050000	256720000	280540000
tr|Q4CYZ6|Q4CYZ6_TRYCC;tr|K2MSE1|K2MSE1_TRYCR;tr|K2MIW3|K2MIW3_TRYCR	tr|Q4CYZ6|Q4CYZ6_TRYCC	18;4;2	2;0;0	1;0;0	>tr|Q4CYZ6|Q4CYZ6_TRYCC Glutamamyl carboxypeptidase, putative OS=Trypanosoma cruzi (strain CL Brener) GN=Tc00.1047053507689.30 PE=4 SV=1	3	18	2	1	18	18	18	17	2	2	2	2	1	1	1	1	48	6.3	3.8	43.565	396	396;161;179	1	9	0	8.016	By MS/MS	By MS/MS	By MS/MS	By MS/MS	48	48	48	45.2	514630000	167890000	129980000	115110000	101650000	27086000	8836200	6840800	6058300	5350300
tr|Q4CZ08|Q4CZ08_TRYCC;tr|V5BQG3|V5BQG3_TRYCR;tr|Q4DF93|Q4DF93_TRYCC;tr|K4DLL0|K4DLL0_TRYCR;tr|K2NFH1|K2NFH1_TRYCR	tr|Q4CZ08|Q4CZ08_TRYCC;tr|V5BQG3|V5BQG3_TRYCR;tr|Q4DF93|Q4DF93_TRYCC;tr|K4DLL0|K4DLL0_TRYCR;tr|K2NFH1|K2NFH1_TRYCR	1;1;1;1;1	1;1;1;1;1	1;1;1;1;1	>tr|Q4CZ08|Q4CZ08_TRYCC Uncharacterized protein (Fragment) OS=Trypanosoma cruzi (strain CL Brener) GN=Tc00.1047053510295.59 PE=4 SV=1;>tr|V5BQG3|V5BQG3_TRYCR Uncharacterized protein OS=Trypanosoma cruzi Dm28c GN=TCDM_01172 PE=4 SV=1;>tr|Q4DF93|Q4DF93_TRYCC	5	1	1	1	1	1	0	1	1	1	0	1	1	1	0	1	7.5	7.5	7.5	24.205	213	213;427;451;451;451	1	3	0.0006605	2.1758	By MS/MS	By matching	By matching	By matching	7.5	7.5	0	7.5	30884000	11297000	7561700	0	12025000	2375700	868970	581670	0	925040
tr|Q4CZ48|Q4CZ48_TRYCC;tr|Q4CM35|Q4CM35_TRYCC;tr|Q4CLQ9|Q4CLQ9_TRYCC	tr|Q4CZ48|Q4CZ48_TRYCC;tr|Q4CM35|Q4CM35_TRYCC;tr|Q4CLQ9|Q4CLQ9_TRYCC	1;1;1	1;1;1	1;1;1	>tr|Q4CZ48|Q4CZ48_TRYCC Cytochrome c oxidase subunit 10, putative OS=Trypanosoma cruzi (strain CL Brener) GN=Tc00.1047053510783.49 PE=4 SV=1;>tr|Q4CM35|Q4CM35_TRYCC Cytochrome c oxidase subunit 10, putative OS=Trypanosoma cruzi (strain CL Brener) GN=Tc00.1	3	1	1	1	1	1	1	1	1	1	1	1	1	1	1	1	9.6	9.6	9.6	13.851	115	115;115;115	1	4	0	3.4602	By MS/MS	By MS/MS	By MS/MS	By MS/MS	9.6	9.6	9.6	9.6	613840000	187800000	152490000	138010000	135530000	87691000	26829000	21784000	19716000	19361000
tr|Q4CZ60|Q4CZ60_TRYCC;tr|Q4CZ59|Q4CZ59_TRYCC;tr|K4DNK0|K4DNK0_TRYCR;tr|V5DCU2|V5DCU2_TRYCR;tr|Q4CVF5|Q4CVF5_TRYCC;tr|Q4CN32|Q4CN32_TRYCC;tr|Q4CVF6|Q4CVF6_TRYCC	tr|Q4CZ60|Q4CZ60_TRYCC;tr|Q4CZ59|Q4CZ59_TRYCC;tr|K4DNK0|K4DNK0_TRYCR;tr|V5DCU2|V5DCU2_TRYCR;tr|Q4CVF5|Q4CVF5_TRYCC;tr|Q4CN32|Q4CN32_TRYCC;tr|Q4CVF6|Q4CVF6_TRYCC	2;2;1;1;1;1;1	2;2;1;1;1;1;1	2;2;1;1;1;1;1	>tr|Q4CZ60|Q4CZ60_TRYCC Cation transporter, putative OS=Trypanosoma cruzi (strain CL Brener) GN=Tc00.1047053507527.40 PE=4 SV=1;>tr|Q4CZ59|Q4CZ59_TRYCC Cation transporter, putative OS=Trypanosoma cruzi (strain CL Brener) GN=Tc00.1047053507527.50 PE=4 SV=1;	7	2	2	2	2	1	2	2	2	1	2	2	2	1	2	2	9.9	9.9	9.9	36.856	344	344;370;264;370;370;370;501	1	7	0	3.6224	By MS/MS	By MS/MS	By MS/MS	By MS/MS	9.9	7.3	9.9	9.9	114010000	38503000	22930000	25943000	26638000	9501100	3208600	1910800	2161900	2219800
tr|Q4CZF5|Q4CZF5_TRYCC;tr|Q4CMM4|Q4CMM4_TRYCC	tr|Q4CZF5|Q4CZF5_TRYCC;tr|Q4CMM4|Q4CMM4_TRYCC	1;1	1;1	1;1	>tr|Q4CZF5|Q4CZF5_TRYCC Profilin OS=Trypanosoma cruzi (strain CL Brener) GN=Tc00.1047053510911.10 PE=3 SV=1;>tr|Q4CMM4|Q4CMM4_TRYCC Profilin OS=Trypanosoma cruzi (strain CL Brener) GN=Tc00.1047053458759.10 PE=3 SV=1	2	1	1	1	1	1	1	1	1	1	1	1	1	1	1	1	11.3	11.3	11.3	16.095	150	150;150	1	4	0	13.989	By MS/MS	By MS/MS	By MS/MS	By MS/MS	11.3	11.3	11.3	11.3	218050000	54139000	49691000	52472000	61744000	36341000	9023100	8281900	8745300	10291000
tr|Q4CZG5|Q4CZG5_TRYCC;tr|K4E7G6|K4E7G6_TRYCR;tr|V5BGM9|V5BGM9_TRYCR	tr|Q4CZG5|Q4CZG5_TRYCC;tr|K4E7G6|K4E7G6_TRYCR;tr|V5BGM9|V5BGM9_TRYCR	6;6;6	6;6;6	6;6;6	>tr|Q4CZG5|Q4CZG5_TRYCC Ribonucleoprotein p18, mitochondrial, putative OS=Trypanosoma cruzi (strain CL Brener) GN=Tc00.1047053510821.60 PE=4 SV=1;>tr|K4E7G6|K4E7G6_TRYCR Ribonucleoprotein p18, mitochondrial, putative OS=Trypanosoma cruzi GN=TCSYLVIO_002426	3	6	6	6	6	6	6	6	6	6	6	6	6	6	6	6	21.6	21.6	21.6	27.075	236	236;236;352	1	25	0	21.89	By MS/MS	By MS/MS	By MS/MS	By MS/MS	21.6	21.6	21.6	21.6	769220000	255560000	194780000	189820000	129060000	48076000	15973000	12174000	11863000	8066500
tr|Q4CZH3|Q4CZH3_TRYCC;tr|V5BEW0|V5BEW0_TRYCR;tr|Q4CWE9|Q4CWE9_TRYCC;tr|Q4D0J9|Q4D0J9_TRYCC;tr|Q27880|Q27880_TRYCR;tr|Q4CZH0|Q4CZH0_TRYCC	tr|Q4CZH3|Q4CZH3_TRYCC;tr|V5BEW0|V5BEW0_TRYCR;tr|Q4CWE9|Q4CWE9_TRYCC;tr|Q4D0J9|Q4D0J9_TRYCC;tr|Q27880|Q27880_TRYCR	5;4;4;4;3;1	5;4;4;4;3;1	5;4;4;4;3;1	>tr|Q4CZH3|Q4CZH3_TRYCC Histone H3, putative OS=Trypanosoma cruzi (strain CL Brener) GN=Tc00.1047053509471.59 PE=4 SV=1;>tr|V5BEW0|V5BEW0_TRYCR Histone H3 OS=Trypanosoma cruzi Dm28c GN=TCDM_14033 PE=4 SV=1;>tr|Q4CWE9|Q4CWE9_TRYCC Histone H3, putative OS=Tr	6	5	5	5	4	5	3	3	4	5	3	3	4	5	3	3	29.3	29.3	29.3	22.282	198	198;133;133;189;132;95	1	25	0	10.608	By MS/MS	By MS/MS	By MS/MS	By MS/MS	16.2	29.3	12.6	12.6	2327800000	789360000	618540000	518400000	401530000	232780000	78936000	61854000	51840000	40153000
tr|Q4CZI8|Q4CZI8_TRYCC;tr|V5DQE3|V5DQE3_TRYCR;tr|Q4DXW9|Q4DXW9_TRYCC;tr|K4DYU6|K4DYU6_TRYCR;tr|K2NAK7|K2NAK7_TRYCR	tr|Q4CZI8|Q4CZI8_TRYCC;tr|V5DQE3|V5DQE3_TRYCR;tr|Q4DXW9|Q4DXW9_TRYCC;tr|K4DYU6|K4DYU6_TRYCR;tr|K2NAK7|K2NAK7_TRYCR	2;2;2;2;2	2;2;2;2;2	2;2;2;2;2	>tr|Q4CZI8|Q4CZI8_TRYCC Phosphoribosylpyrophosphate synthetase, putative OS=Trypanosoma cruzi (strain CL Brener) GN=Tc00.1047053507773.60 PE=4 SV=1;>tr|V5DQE3|V5DQE3_TRYCR Phosphoribosylpyrophosphate synthetase OS=Trypanosoma cruzi Dm28c GN=TCDM_01624 PE=4	5	2	2	2	2	2	2	2	2	2	2	2	2	2	2	2	15.2	15.2	15.2	19.824	184	184;362;362;362;362	1	10	0	5.4931	By matching	By MS/MS	By MS/MS	By MS/MS	15.2	15.2	15.2	15.2	189190000	45180000	55459000	37597000	50954000	21021000	5020000	6162100	4177400	5661600
tr|Q4CZN2|Q4CZN2_TRYCC;tr|Q4DM85|Q4DM85_TRYCC;tr|K2NRC4|K2NRC4_TRYCR;tr|K4DXY8|K4DXY8_TRYCR;tr|V5AP12|V5AP12_TRYCR	tr|Q4CZN2|Q4CZN2_TRYCC;tr|Q4DM85|Q4DM85_TRYCC	5;3;2;2;2	5;3;2;2;2	5;3;2;2;2	>tr|Q4CZN2|Q4CZN2_TRYCC Peptidylprolyl isomerase-like, putative OS=Trypanosoma cruzi (strain CL Brener) GN=Tc00.1047053511353.10 PE=4 SV=1;>tr|Q4DM85|Q4DM85_TRYCC Peptidylprolyl isomerase-like, putative OS=Trypanosoma cruzi (strain CL Brener) GN=Tc00.10470	5	5	5	5	3	3	4	4	3	3	4	4	3	3	4	4	14.9	14.9	14.9	51.644	456	456;426;426;456;480	1	14	0	8.7199	By MS/MS	By MS/MS	By MS/MS	By MS/MS	10.1	10.1	11.4	13.2	189390000	37542000	37733000	64777000	49335000	7891100	1564300	1572200	2699100	2055600
tr|Q4CZT5|Q4CZT5_TRYCC;tr|K4DLZ1|K4DLZ1_TRYCR;tr|V5C012|V5C012_TRYCR;tr|Q4CYW6|Q4CYW6_TRYCC	tr|Q4CZT5|Q4CZT5_TRYCC;tr|K4DLZ1|K4DLZ1_TRYCR;tr|V5C012|V5C012_TRYCR;tr|Q4CYW6|Q4CYW6_TRYCC	4;4;4;3	4;4;4;3	4;4;4;3	>tr|Q4CZT5|Q4CZT5_TRYCC N-acetylglucosamine-6-phosphate deacetylase-like protein, putative (Fragment) OS=Trypanosoma cruzi (strain CL Brener) GN=Tc00.1047053506507.10 PE=4 SV=1;>tr|K4DLZ1|K4DLZ1_TRYCR N-acetylglucosamine-6-phosphate deacetylase-like protei	4	4	4	4	4	4	4	4	4	4	4	4	4	4	4	4	16.5	16.5	16.5	39.943	364	364;430;433;276	1	21	0	16.904	By MS/MS	By MS/MS	By MS/MS	By MS/MS	16.5	16.5	16.5	16.5	381320000	97481000	90015000	101400000	92422000	18158000	4641900	4286400	4828700	4401000
tr|Q4CZY9|Q4CZY9_TRYCC;tr|V5BJ36|V5BJ36_TRYCR;tr|Q4D7R8|Q4D7R8_TRYCC;tr|K4DYH4|K4DYH4_TRYCR;tr|K2MWG2|K2MWG2_TRYCR	tr|Q4CZY9|Q4CZY9_TRYCC;tr|V5BJ36|V5BJ36_TRYCR;tr|Q4D7R8|Q4D7R8_TRYCC;tr|K4DYH4|K4DYH4_TRYCR	11;9;9;9;4	11;9;9;9;4	11;9;9;9;4	>tr|Q4CZY9|Q4CZY9_TRYCC Uncharacterized protein OS=Trypanosoma cruzi (strain CL Brener) GN=Tc00.1047053506481.20 PE=4 SV=1;>tr|V5BJ36|V5BJ36_TRYCR Uncharacterized protein OS=Trypanosoma cruzi Dm28c GN=TCDM_05355 PE=4 SV=1;>tr|Q4D7R8|Q4D7R8_TRYCC Uncharacte	5	11	11	11	7	9	8	11	7	9	8	11	7	9	8	11	17.2	17.2	17.2	86.243	783	783;488;783;783;489	1	35	0	40.788	By MS/MS	By MS/MS	By MS/MS	By MS/MS	10.9	14.4	12.1	17.2	397150000	113300000	96484000	93857000	93507000	7493400	2137700	1820500	1770900	1764300
tr|Q4D001|Q4D001_TRYCC	tr|Q4D001|Q4D001_TRYCC	4	1	1	>tr|Q4D001|Q4D001_TRYCC Uncharacterized protein OS=Trypanosoma cruzi (strain CL Brener) GN=Tc00.1047053509505.40 PE=4 SV=1	1	4	1	1	3	4	4	3	0	1	1	1	0	1	1	1	16	2.5	2.5	39.894	357	357	1	3	0.00066578	2.2207	By matching	By MS/MS	By matching	By matching	13.4	16	16	8.1	16735000	0	6568300	6608400	3557800	727590	0	285580	287320	154690
tr|Q4D004|Q4D004_TRYCC;tr|K2MTZ8|K2MTZ8_TRYCR	tr|Q4D004|Q4D004_TRYCC	5;2	1;1	1;1	>tr|Q4D004|Q4D004_TRYCC Protein disulfide isomerase, putative (Fragment) OS=Trypanosoma cruzi (strain CL Brener) GN=Tc00.1047053509505.10 PE=3 SV=1	2	5	1	1	5	5	5	5	1	1	1	1	1	1	1	1	20.9	4.6	4.6	29.608	263	263;377	1	4	0	23.62	By MS/MS	By MS/MS	By MS/MS	By MS/MS	20.9	20.9	20.9	20.9	133600000	39061000	30724000	33666000	30151000	7859000	2297700	1807300	1980400	1773600
tr|Q4D006|Q4D006_TRYCC;tr|Q50HP9|Q50HP9_TRYCR	tr|Q4D006|Q4D006_TRYCC;tr|Q50HP9|Q50HP9_TRYCR	5;5	1;1	1;1	>tr|Q4D006|Q4D006_TRYCC Uncharacterized protein OS=Trypanosoma cruzi (strain CL Brener) GN=Tc00.1047053509563.50 PE=4 SV=1;>tr|Q50HP9|Q50HP9_TRYCR Putative glutamic acid rich protein OS=Trypanosoma cruzi GN=garp PE=4 SV=1	2	5	1	1	3	3	4	5	0	1	1	1	0	1	1	1	6.1	1.9	1.9	129.2	1194	1194;1198	1	3	0	7.2863	By matching	By MS/MS	By MS/MS	By MS/MS	2.3	4.2	6.1	6.1	46136000	0	13305000	16788000	16043000	961170	0	277190	349760	334220
tr|Q4D066|Q4D066_TRYCC	tr|Q4D066|Q4D066_TRYCC	9	2	2	>tr|Q4D066|Q4D066_TRYCC Calpain-like cysteine peptidase, putative OS=Trypanosoma cruzi (strain CL Brener) GN=Tc00.1047053508675.29 PE=4 SV=1	1	9	2	2	9	8	9	8	2	2	2	1	2	2	2	1	78.1	36	36	12.806	114	114	1	11	0	21.146	By MS/MS	By MS/MS	By MS/MS	By MS/MS	78.1	68.4	78.1	58.8	1074900000	355810000	276030000	221950000	221110000	134360000	44477000	34504000	27744000	27638000
tr|Q4D0E6|Q4D0E6_TRYCC;tr|V5AW74|V5AW74_TRYCR;tr|K4E372|K4E372_TRYCR;tr|K2N5P5|K2N5P5_TRYCR;tr|Q4DDK0|Q4DDK0_TRYCC	tr|Q4D0E6|Q4D0E6_TRYCC;tr|V5AW74|V5AW74_TRYCR;tr|K4E372|K4E372_TRYCR;tr|K2N5P5|K2N5P5_TRYCR;tr|Q4DDK0|Q4DDK0_TRYCC	1;1;1;1;1	1;1;1;1;1	1;1;1;1;1	>tr|Q4D0E6|Q4D0E6_TRYCC U5 small nuclear ribonucleoprotein component, putative (Fragment) OS=Trypanosoma cruzi (strain CL Brener) GN=Tc00.1047053510031.9 PE=4 SV=1;>tr|V5AW74|V5AW74_TRYCR U5 small nuclear ribonucleoprotein component OS=Trypanosoma cruzi Dm	5	1	1	1	0	0	0	1	0	0	0	1	0	0	0	1	3.7	3.7	3.7	70.439	643	643;958;959;959;960	1	1	1	-2	By matching	By matching	By matching	By MS/MS	0	0	0	3.7	46862000	0	0	0	46862000	1615900	0	0	0	1615900
tr|Q4D0F2|Q4D0F2_TRYCC	tr|Q4D0F2|Q4D0F2_TRYCC	7	7	1	>tr|Q4D0F2|Q4D0F2_TRYCC Glucosamine-6-phosphate isomerase OS=Trypanosoma cruzi (strain CL Brener) GN=Tc00.1047053511531.50 PE=3 SV=1	1	7	7	1	6	7	6	7	6	7	6	7	1	1	1	1	25.8	25.8	4.3	31.442	279	279	1	26	0	24.664	By MS/MS	By MS/MS	By MS/MS	By MS/MS	25.8	25.8	25.8	25.8	1362300000	452890000	327170000	285470000	296760000	113520000	37741000	27264000	23789000	24730000
tr|Q4D0K8|Q4D0K8_TRYCC;tr|V5D733|V5D733_TRYCR;tr|Q4DYM0|Q4DYM0_TRYCC;tr|K4EDV5|K4EDV5_TRYCR;tr|K2MX63|K2MX63_TRYCR	tr|Q4D0K8|Q4D0K8_TRYCC;tr|V5D733|V5D733_TRYCR;tr|Q4DYM0|Q4DYM0_TRYCC;tr|K4EDV5|K4EDV5_TRYCR;tr|K2MX63|K2MX63_TRYCR	2;2;2;2;1	2;2;2;2;1	2;2;2;2;1	>tr|Q4D0K8|Q4D0K8_TRYCC Kinesin-like protein (Fragment) OS=Trypanosoma cruzi (strain CL Brener) GN=Tc00.1047053508043.40 PE=3 SV=1;>tr|V5D733|V5D733_TRYCR Kinesin-like protein OS=Trypanosoma cruzi Dm28c GN=TCDM_08966 PE=3 SV=1;>tr|Q4DYM0|Q4DYM0_TRYCC Kines	5	2	2	2	2	2	2	2	2	2	2	2	2	2	2	2	5.1	5.1	5.1	72.043	631	631;750;750;750;750	1	8	0	4.8523	By MS/MS	By MS/MS	By MS/MS	By MS/MS	5.1	5.1	5.1	5.1	78194000	26872000	23636000	17400000	10285000	2057700	707170	622000	457900	270650
tr|Q4D0L3|Q4D0L3_TRYCC;tr|V5DQB8|V5DQB8_TRYCR;tr|K4DYX5|K4DYX5_TRYCR	tr|Q4D0L3|Q4D0L3_TRYCC;tr|V5DQB8|V5DQB8_TRYCR;tr|K4DYX5|K4DYX5_TRYCR	3;2;2	3;2;2	1;1;1	>tr|Q4D0L3|Q4D0L3_TRYCC Succinyl-CoA:3-ketoacid-coenzyme A transferase OS=Trypanosoma cruzi (strain CL Brener) GN=Tc00.1047053506301.50 PE=3 SV=1;>tr|V5DQB8|V5DQB8_TRYCR Succinyl-CoA:3-ketoacid-coenzyme A transferase OS=Trypanosoma cruzi Dm28c GN=TCDM_0157	3	3	3	1	3	3	3	3	3	3	3	3	1	1	1	1	7.5	7.5	2.9	52.738	491	491;491;491	1	12	0	11.97	By MS/MS	By MS/MS	By MS/MS	By MS/MS	7.5	7.5	7.5	7.5	308610000	83653000	90621000	66332000	68000000	15430000	4182600	4531000	3316600	3400000
tr|Q4D0L5|Q4D0L5_TRYCC	tr|Q4D0L5|Q4D0L5_TRYCC	1	1	1	>tr|Q4D0L5|Q4D0L5_TRYCC Uncharacterized protein OS=Trypanosoma cruzi (strain CL Brener) GN=Tc00.1047053506301.30 PE=4 SV=1	1	1	1	1	1	1	1	1	1	1	1	1	1	1	1	1	4.4	4.4	4.4	56.676	504	504	1	4	0	3.4308	By MS/MS	By MS/MS	By MS/MS	By MS/MS	4.4	4.4	4.4	4.4	23137000	7046500	5701900	5170100	5218600	1361000	414500	335410	304120	306980
tr|Q4D0L7|Q4D0L7_TRYCC	tr|Q4D0L7|Q4D0L7_TRYCC	9	2	2	>tr|Q4D0L7|Q4D0L7_TRYCC Heat shock protein, putative (Fragment) OS=Trypanosoma cruzi (strain CL Brener) GN=Tc00.1047053506301.11 PE=4 SV=1	1	9	2	2	8	9	9	8	1	2	2	1	1	2	2	1	33	14	14	37.8	349	349	1	10	0	15.915	By MS/MS	By MS/MS	By MS/MS	By MS/MS	28.1	33	33	28.1	161240000	43469000	51408000	38116000	28252000	7329300	1975900	2336700	1732500	1284200
tr|Q4D0Q0|Q4D0Q0_TRYCC	tr|Q4D0Q0|Q4D0Q0_TRYCC	10	1	1	>tr|Q4D0Q0|Q4D0Q0_TRYCC Fructose-bisphosphate aldolase OS=Trypanosoma cruzi (strain CL Brener) GN=Tc00.1047053510301.20 PE=3 SV=1	1	10	1	1	10	10	10	10	1	1	1	1	1	1	1	1	28	3.8	3.8	40.807	372	372	1	4	0.002579	2.016	By MS/MS	By matching	By MS/MS	By MS/MS	28	28	28	28	26682000	0	8947400	6502000	11233000	1334100	0	447370	325100	561650
tr|Q4D0Q9|Q4D0Q9_TRYCC;tr|V5DKQ2|V5DKQ2_TRYCR;tr|Q4D2A8|Q4D2A8_TRYCC;tr|K4EDL7|K4EDL7_TRYCR	tr|Q4D0Q9|Q4D0Q9_TRYCC;tr|V5DKQ2|V5DKQ2_TRYCR;tr|Q4D2A8|Q4D2A8_TRYCC;tr|K4EDL7|K4EDL7_TRYCR	3;3;3;3	3;3;3;3	3;3;3;3	>tr|Q4D0Q9|Q4D0Q9_TRYCC Uncharacterized protein (Fragment) OS=Trypanosoma cruzi (strain CL Brener) GN=Tc00.1047053509571.4 PE=4 SV=1;>tr|V5DKQ2|V5DKQ2_TRYCR Uncharacterized protein OS=Trypanosoma cruzi Dm28c GN=TCDM_03319 PE=4 SV=1;>tr|Q4D2A8|Q4D2A8_TRYCC	4	3	3	3	3	3	1	3	3	3	1	3	3	3	1	3	28.7	28.7	28.7	25.415	223	223;551;551;551	1	10	0	16.262	By MS/MS	By MS/MS	By MS/MS	By MS/MS	28.7	28.7	6.3	28.7	199600000	68355000	55415000	12798000	63030000	18145000	6214100	5037700	1163400	5730000
tr|Q4D0W3|Q4D0W3_TRYCC;tr|Q4E019|Q4E019_TRYCC	tr|Q4D0W3|Q4D0W3_TRYCC;tr|Q4E019|Q4E019_TRYCC	1;1	1;1	1;1	>tr|Q4D0W3|Q4D0W3_TRYCC Uncharacterized protein OS=Trypanosoma cruzi (strain CL Brener) GN=Tc00.1047053503953.20 PE=4 SV=1;>tr|Q4E019|Q4E019_TRYCC Uncharacterized protein OS=Trypanosoma cruzi (strain CL Brener) GN=Tc00.1047053507063.140 PE=4 SV=1	2	1	1	1	1	1	0	0	1	1	0	0	1	1	0	0	7.3	7.3	7.3	19.89	179	179;237	1	2	1	-2	By MS/MS	By matching	By matching	By matching	7.3	7.3	0	0	333360000	202170000	131190000	0	0	33336000	20217000	13119000	0	0
tr|Q4D0Z2|Q4D0Z2_TRYCC	tr|Q4D0Z2|Q4D0Z2_TRYCC	2	2	2	>tr|Q4D0Z2|Q4D0Z2_TRYCC Uncharacterized protein OS=Trypanosoma cruzi (strain CL Brener) GN=Tc00.1047053507159.30 PE=4 SV=1	1	2	2	2	2	2	1	2	2	2	1	2	2	2	1	2	30.1	30.1	30.1	13.585	113	113	1	7	0	10.277	By MS/MS	By MS/MS	By MS/MS	By MS/MS	30.1	30.1	8.8	30.1	171170000	70071000	50423000	8464300	42211000	42792000	17518000	12606000	2116100	10553000
tr|Q4D118|Q4D118_TRYCC;tr|K4E747|K4E747_TRYCR;tr|K2MSQ3|K2MSQ3_TRYCR;tr|Q4DTM3|Q4DTM3_TRYCC;tr|V5BI61|V5BI61_TRYCR	tr|Q4D118|Q4D118_TRYCC;tr|K4E747|K4E747_TRYCR;tr|K2MSQ3|K2MSQ3_TRYCR;tr|Q4DTM3|Q4DTM3_TRYCC;tr|V5BI61|V5BI61_TRYCR	1;1;1;1;1	1;1;1;1;1	1;1;1;1;1	>tr|Q4D118|Q4D118_TRYCC Heat shock protein 70, putative (Fragment) OS=Trypanosoma cruzi (strain CL Brener) GN=Tc00.1047053510437.79 PE=3 SV=1;>tr|K4E747|K4E747_TRYCR Heat shock protein 70, putative OS=Trypanosoma cruzi GN=TCSYLVIO_002696 PE=3 SV=1;>tr|K2MS	5	1	1	1	1	1	1	1	1	1	1	1	1	1	1	1	3.6	3.6	3.6	26.846	249	249;610;611;680;683	1	4	0.0037523	1.809	By MS/MS	By MS/MS	By MS/MS	By MS/MS	3.6	3.6	3.6	3.6	24933000	9468800	5379900	5298500	4785400	1917900	728370	413840	407580	368110
tr|Q4D123|Q4D123_TRYCC	tr|Q4D123|Q4D123_TRYCC	5	1	1	>tr|Q4D123|Q4D123_TRYCC Malate dehydrogenase OS=Trypanosoma cruzi (strain CL Brener) GN=Tc00.1047053510437.40 PE=3 SV=1	1	5	1	1	4	5	4	3	1	1	1	1	1	1	1	1	18.4	6.6	6.6	35.508	332	332	1	4	0	3.5937	By MS/MS	By MS/MS	By MS/MS	By MS/MS	15.4	18.4	16	13	193400000	61557000	49818000	42871000	39156000	12893000	4103800	3321200	2858100	2610400
tr|Q4D137|Q4D137_TRYCC;tr|Q4CSZ2|Q4CSZ2_TRYCC;sp|P18061|CALM_TRYCR;tr|Q4D139|Q4D139_TRYCC;tr|A0A0C5AZT6|A0A0C5AZT6_TRYCR;tr|V5D2K6|V5D2K6_TRYCR;tr|Q4D2S5|Q4D2S5_TRYCC;tr|A0A0C5B8Y8|A0A0C5B8Y8_TRYCR;tr|A0A0C5AZ60|A0A0C5AZ60_TRYCR;tr|A0A0C5B9S7|A0A0C5B9S7_TRYCR;tr|A0A0C5AZU2|A0A0C5AZU2_TRYCR;tr|A0A0C5AZS5|A0A0C5AZS5_TRYCR;tr|A0A0C5AZ62|A0A0C5AZ62_TRYCR;tr|A0A0C5AXK6|A0A0C5AXK6_TRYCR;tr|A0A0C5AXK2|A…	tr|Q4D137|Q4D137_TRYCC;tr|Q4CSZ2|Q4CSZ2_TRYCC;sp|P18061|CALM_TRYCR;tr|Q4D139|Q4D139_TRYCC;tr|A0A0C5AZT6|A0A0C5AZT6_TRYCR;tr|V5D2K6|V5D2K6_TRYCR;tr|Q4D2S5|Q4D2S5_TRYCC;tr|A0A0C5B8Y8|A0A0C5B8Y8_TRYCR;tr|A0A0C5AZ60|A0A0C5AZ60_TRYCR;tr|A0A0C5B9S7|A0A0C5B9S7_TRYCR;tr|A0A0C5AZU2|A0A0C5AZU2_TRYCR;tr|A0A0C5AZS5|A0A0C5AZS5_TRYCR;tr|A0A0C5AZ62|A0A0C5AZ62_TRYCR;tr|A0A0C5AXK6|A0A0C5AXK6_TRYCR;tr|A0A0C5AXK2|A…	8;8;8;6;4;4;4;4;4;4;4;4;4;4;4;4;4;4;4;4;3;3;3;3;3;3;3;3;3;3;3	8;8;8;6;4;4;4;4;4;4;4;4;4;4;4;4;4;4;4;4;3;3;3;3;3;3;3;3;3;3;3	8;8;8;6;4;4;4;4;4;4;4;4;4;4;4;4;4;4;4;4;3;3;3;3;3;3;3;3;3;3;3	>tr|Q4D137|Q4D137_TRYCC Calmodulin OS=Trypanosoma cruzi (strain CL Brener) GN=Tc00.1047053507483.50 PE=4 SV=1;>tr|Q4CSZ2|Q4CSZ2_TRYCC Calmodulin OS=Trypanosoma cruzi (strain CL Brener) GN=Tc00.1047053506391.10 PE=4 SV=1;>sp|P18061|CALM_TRYCR Calmodulin OS=	31	8	8	8	7	8	8	8	7	8	8	8	7	8	8	8	55.7	55.7	55.7	16.834	149	149;149;149;207;64;73;85;107;119;120;120;120;120;120;120;120;120;120;120;120;120;120;120;120;120;120;120;120;120;120;120	1	39	0	127.1	By MS/MS	By MS/MS	By MS/MS	By MS/MS	48.3	55.7	55.7	55.7	3082800000	950390000	770030000	696620000	665770000	342530000	105600000	85559000	77402000	73975000
tr|Q4D147|Q4D147_TRYCC;tr|K4DNM8|K4DNM8_TRYCR;tr|K4E9V2|K4E9V2_TRYCR;tr|K4DVS3|K4DVS3_TRYCR;tr|K4DJ40|K4DJ40_TRYCR;tr|V5ALS3|V5ALS3_TRYCR;tr|K4ECK4|K4ECK4_TRYCR;tr|K4DN59|K4DN59_TRYCR;tr|K4EDD4|K4EDD4_TRYCR;tr|V5B721|V5B721_TRYCR;tr|V5ANI8|V5ANI8_TRYCR;tr|K4DII7|K4DII7_TRYCR;tr|K4EC93|K4EC93_TRYCR;tr|K4DMA0|K4DMA0_TRYCR;tr|K4DK76|K4DK76_TRYCR;tr|V5AN81|V5AN81_TRYCR;tr|K4EBS9|K4EBS9_TRYCR;tr|K4DMR…	tr|Q4D147|Q4D147_TRYCC	18;1;1;1;1;1;1;1;1;1;1;1;1;1;1;1;1;1;1;1;1;1;1;1;1;1;1;1;1;1;1;1;1;1;1;1;1;1;1;1;1;1;1;1;1;1;1;1;1;1;1;1;1;1;1;1;1;1;1;1;1;1;1;1;1;1;1;1;1;1;1;1;1;1;1;1;1;1;1;1;1;1;1;1;1;1;1;1;1;1;1;1;1;1;1;1;1;1;1;1;1;1;1;1;1;1;1;1;1;1;1;1;1;1;1;1;1;1;1;1;1;1;1	18;1;1;1;1;1;1;1;1;1;1;1;1;1;1;1;1;1;1;1;1;1;1;1;1;1;1;1;1;1;1;1;1;1;1;1;1;1;1;1;1;1;1;1;1;1;1;1;1;1;1;1;1;1;1;1;1;1;1;1;1;1;1;1;1;1;1;1;1;1;1;1;1;1;1;1;1;1;1;1;1;1;1;1;1;1;1;1;1;1;1;1;1;1;1;1;1;1;1;1;1;1;1;1;1;1;1;1;1;1;1;1;1;1;1;1;1;1;1;1;1;1;1	14;0;0;0;0;0;0;0;0;0;0;0;0;0;0;0;0;0;0;0;0;0;0;0;0;0;0;0;0;0;0;0;0;0;0;0;0;0;0;0;0;0;0;0;0;0;0;0;0;0;0;0;0;0;0;0;0;0;0;0;0;0;0;0;0;0;0;0;0;0;0;0;0;0;0;0;1;0;0;0;0;0;0;0;0;0;0;0;0;0;0;0;0;0;0;0;0;0;0;0;0;0;0;0;0;0;0;0;0;0;0;0;0;0;0;0;0;0;0;0;0;0;0	>tr|Q4D147|Q4D147_TRYCC Retrotransposon hot spot (RHS) protein, putative OS=Trypanosoma cruzi (strain CL Brener) GN=Tc00.1047053507015.10 PE=4 SV=1	123	18	18	14	14	16	15	16	14	16	15	16	11	12	12	12	19.8	19.8	15	114.49	995	995;120;125;157;164;169;187;188;189;192;196;198;204;205;210;212;222;225;228;234;236;238;249;252;253;253;254;257;258;260;264;270;271;279;279;281;282;284;286;292;297;298;300;302;303;306;308;308;313;313;316;321;325;326;332;333;336;337;341;346;350;350;351;367;384;384;394;395;399;401;402;409;424;438;444;450;459;476;480;514;522;527;528;537;538;557;557;557;557;557;581;588;590;608;621;621;623;626;628;630…	1	72	0	87.769	By MS/MS	By MS/MS	By MS/MS	By MS/MS	17.3	18.7	17.3	17.7	1927700000	587280000	505400000	423940000	411050000	36371000	11081000	9535800	7998900	7755600
tr|Q4D1B8|Q4D1B8_TRYCC	tr|Q4D1B8|Q4D1B8_TRYCC	5	5	1	>tr|Q4D1B8|Q4D1B8_TRYCC Tryparedoxin, putative OS=Trypanosoma cruzi (strain CL Brener) GN=Tc00.1047053509997.30 PE=4 SV=1	1	5	5	1	5	4	4	4	5	4	4	4	1	0	0	0	45.8	45.8	4.9	16.037	144	144	1	100	0	12.534	By MS/MS	By MS/MS	By MS/MS	By MS/MS	45.8	41	41	41	1789100000	654200000	414620000	351160000	369120000	198790000	72689000	46069000	39018000	41013000
tr|Q4D1D3|Q4D1D3_TRYCC;tr|Q4CKU2|Q4CKU2_TRYCC	tr|Q4D1D3|Q4D1D3_TRYCC;tr|Q4CKU2|Q4CKU2_TRYCC	11;8	2;2	2;2	>tr|Q4D1D3|Q4D1D3_TRYCC Myosin heavy chain, putative (Fragment) OS=Trypanosoma cruzi (strain CL Brener) GN=Tc00.1047053506491.20 PE=4 SV=1;>tr|Q4CKU2|Q4CKU2_TRYCC Uncharacterized protein (Fragment) OS=Trypanosoma cruzi (strain CL Brener) GN=Tc00.1047053443	2	11	2	2	9	9	10	11	1	1	1	2	1	1	1	2	38.5	5.9	5.9	398.91	3543	3543;500	1	6	0	3.8588	By matching	By matching	By MS/MS	By MS/MS	35.9	35.9	37.4	38.5	123220000	36463000	30949000	21241000	34564000	515550	152570	129490	88875	144620
tr|Q4D1D7|Q4D1D7_TRYCC;tr|Q4D276|Q4D276_TRYCC;tr|K4DSX5|K4DSX5_TRYCR;tr|V5BDW6|V5BDW6_TRYCR;tr|V5A615|V5A615_TRYCR;tr|Q4CNY3|Q4CNY3_TRYCC;tr|V5AUS9|V5AUS9_TRYCR;tr|Q4CS24|Q4CS24_TRYCC;tr|Q4CSF7|Q4CSF7_TRYCC;tr|Q4CSQ4|Q4CSQ4_TRYCC;tr|Q4CX45|Q4CX45_TRYCC;tr|Q4CWM9|Q4CWM9_TRYCC;tr|Q4CVJ4|Q4CVJ4_TRYCC;tr|Q4DZ55|Q4DZ55_TRYCC;tr|Q4DN52|Q4DN52_TRYCC;tr|Q4DU43|Q4DU43_TRYCC;tr|Q4E0C7|Q4E0C7_TRYCC;tr|Q4DWA…	tr|Q4D1D7|Q4D1D7_TRYCC;tr|Q4D276|Q4D276_TRYCC;tr|K4DSX5|K4DSX5_TRYCR;tr|V5BDW6|V5BDW6_TRYCR;tr|V5A615|V5A615_TRYCR;tr|Q4CNY3|Q4CNY3_TRYCC;tr|V5AUS9|V5AUS9_TRYCR;tr|Q4CS24|Q4CS24_TRYCC;tr|Q4CSF7|Q4CSF7_TRYCC;tr|Q4CSQ4|Q4CSQ4_TRYCC;tr|Q4CX45|Q4CX45_TRYCC;tr|Q4CWM9|Q4CWM9_TRYCC;tr|Q4CVJ4|Q4CVJ4_TRYCC;tr|Q4DZ55|Q4DZ55_TRYCC;tr|Q4DN52|Q4DN52_TRYCC;tr|Q4DU43|Q4DU43_TRYCC;tr|Q4E0C7|Q4E0C7_TRYCC;tr|Q4DWA…	3;3;2;2;2;2;2;2;2;2;2;2;2;2;2;2;2;2;2;2;2;1;1;1;1;1;1;1;1;1;1;1;1;1;1;1;1;1;1;1;1;1;1;1;1;1;1;1;1;1;1;1;1;1;1;1;1;1;1;1;1;1;1;1;1;1;1;1;1;1;1;1;1;1;1;1;1;1;1;1;1;1;1;1;1;1;1;1;1;1;1;1;1;1;1;1;1;1;1;1;1;1;1;1;1;1;1;1;1;1;1;1;1;1;1;1;1;1;1;1;1;1;1;1;1;1;1;1;1;1;1;1;1;1;1;1;1;1;1;1;1;1;1;1;1;1;1;1;1;1;1;1;1;1;1;1;1;1;1;1;1;1;1;1;1;1;1;1;1;1;1;1;1;1;1;1;1;1;1;1;1;1;1;1;1;1;1;1;1;1;1;1;1;1;1;1;1;1;1;1…	3;3;2;2;2;2;2;2;2;2;2;2;2;2;2;2;2;2;2;2;2;1;1;1;1;1;1;1;1;1;1;1;1;1;1;1;1;1;1;1;1;1;1;1;1;1;1;1;1;1;1;1;1;1;1;1;1;1;1;1;1;1;1;1;1;1;1;1;1;1;1;1;1;1;1;1;1;1;1;1;1;1;1;1;1;1;1;1;1;1;1;1;1;1;1;1;1;1;1;1;1;1;1;1;1;1;1;1;1;1;1;1;1;1;1;1;1;1;1;1;1;1;1;1;1;1;1;1;1;1;1;1;1;1;1;1;1;1;1;1;1;1;1;1;1;1;1;1;1;1;1;1;1;1;1;1;1;1;1;1;1;1;1;1;1;1;1;1;1;1;1;1;1;1;1;1;1;1;1;1;1;1;1;1;1;1;1;1;1;1;1;1;1;1;1;1;1;1;1;1…	1;1;0;0;0;0;0;0;0;0;0;0;0;0;0;0;1;0;0;0;0;0;0;0;0;0;0;0;0;0;0;0;0;0;0;0;0;1;0;0;0;0;1;0;0;0;1;0;0;0;0;0;0;0;0;0;0;0;0;0;0;0;0;0;0;0;0;0;0;0;0;0;0;0;0;0;1;0;0;0;0;0;0;0;0;0;0;0;0;0;0;0;0;0;0;0;0;0;0;0;0;0;0;0;0;0;0;0;0;0;0;0;0;0;0;0;1;0;0;0;0;0;0;0;0;0;0;0;0;1;0;0;0;0;0;0;0;1;0;0;0;0;0;0;0;0;0;0;0;0;0;0;0;0;0;0;0;0;0;0;0;0;0;0;0;0;1;0;0;0;1;0;0;0;0;0;0;0;0;0;0;1;0;0;0;0;0;0;0;0;0;0;0;0;0;0;0;0;0;0…	>tr|Q4D1D7|Q4D1D7_TRYCC Dispersed gene family protein 1 (DGF-1), putative OS=Trypanosoma cruzi (strain CL Brener) GN=Tc00.1047053503495.10 PE=4 SV=1;>tr|Q4D276|Q4D276_TRYCC Dispersed gene family protein 1 (DGF-1), putative OS=Trypanosoma cruzi (strain CL B	285	3	3	1	2	2	2	1	2	2	2	1	1	0	0	0	1.3	1.3	0.7	356.87	3431	3431;3493;545;904;908;1562;2180;2314;2404;2471;2485;2889;3249;3335;3448;3453;3457;3485;3487;3499;3520;22;22;25;26;44;51;54;98;112;115;147;147;153;179;200;202;203;204;206;208;210;210;211;212;217;222;228;228;230;235;237;241;244;244;245;252;259;263;269;270;272;274;275;276;281;283;285;285;287;293;298;298;301;306;311;315;323;325;329;355;360;364;365;366;366;373;392;410;417;430;435;444;461;466;469;470;4…	1	7	0	3.0829	By MS/MS	By matching	By MS/MS	By MS/MS	1	0.6	0.6	0.3	48630000	22062000	10921000	11929000	3717200	434190	196990	97510	106510	33190
tr|Q4D1H0|Q4D1H0_TRYCC;tr|Q4DAV6|Q4DAV6_TRYCC;tr|V5BLX9|V5BLX9_TRYCR;tr|K4DNH9|K4DNH9_TRYCR;tr|K2M757|K2M757_TRYCR	tr|Q4D1H0|Q4D1H0_TRYCC;tr|Q4DAV6|Q4DAV6_TRYCC;tr|V5BLX9|V5BLX9_TRYCR;tr|K4DNH9|K4DNH9_TRYCR;tr|K2M757|K2M757_TRYCR	4;3;2;2;2	4;3;2;2;2	4;3;2;2;2	>tr|Q4D1H0|Q4D1H0_TRYCC ATP synthase F1 subunit gamma protein, putative OS=Trypanosoma cruzi (strain CL Brener) GN=Tc00.1047053511145.60 PE=4 SV=1;>tr|Q4DAV6|Q4DAV6_TRYCC ATP synthase F1 subunit gamma protein, putative OS=Trypanosoma cruzi (strain CL Brene	5	4	4	4	3	4	3	2	3	4	3	2	3	4	3	2	17.6	17.6	17.6	34.612	306	306;306;306;306;306	1	16	0	52.086	By MS/MS	By MS/MS	By MS/MS	By MS/MS	12.7	17.6	12.7	8.8	429170000	132640000	115130000	101680000	79724000	23843000	7368900	6395900	5649100	4429100
tr|Q4D1H4|Q4D1H4_TRYCC;tr|K2MYG4|K2MYG4_TRYCR;tr|Q9NC79|Q9NC79_TRYCR	tr|Q4D1H4|Q4D1H4_TRYCC;tr|K2MYG4|K2MYG4_TRYCR	4;4;1	1;1;0	1;1;0	>tr|Q4D1H4|Q4D1H4_TRYCC Proteasome subunit alpha type OS=Trypanosoma cruzi (strain CL Brener) GN=Tc00.1047053511145.43 PE=3 SV=1;>tr|K2MYG4|K2MYG4_TRYCR Proteasome subunit alpha type (Fragment) OS=Trypanosoma cruzi marinkellei GN=MOQ_005333 PE=3 SV=1	3	4	1	1	4	4	4	4	1	1	1	1	1	1	1	1	21.6	9.4	9.4	27.108	245	245;260;109	1	4	0	4.2745	By MS/MS	By MS/MS	By MS/MS	By MS/MS	21.6	21.6	21.6	21.6	115930000	27810000	33148000	23109000	31868000	7245900	1738100	2071700	1444300	1991700
tr|Q4D1J1|Q4D1J1_TRYCC;tr|V5BCN9|V5BCN9_TRYCR;tr|K4DNY8|K4DNY8_TRYCR;tr|K2NHU8|K2NHU8_TRYCR	tr|Q4D1J1|Q4D1J1_TRYCC;tr|V5BCN9|V5BCN9_TRYCR;tr|K4DNY8|K4DNY8_TRYCR;tr|K2NHU8|K2NHU8_TRYCR	2;1;1;1	2;1;1;1	2;1;1;1	>tr|Q4D1J1|Q4D1J1_TRYCC Kinesin-like protein OS=Trypanosoma cruzi (strain CL Brener) GN=Tc00.1047053508917.30 PE=3 SV=1;>tr|V5BCN9|V5BCN9_TRYCR Kinesin-like protein OS=Trypanosoma cruzi Dm28c GN=TCDM_08216 PE=3 SV=1;>tr|K4DNY8|K4DNY8_TRYCR Kinesin-like pro	4	2	2	2	1	1	2	2	1	1	2	2	1	1	2	2	2.5	2.5	2.5	100.89	922	922;715;855;923	1	6	0.0031407	1.8345	By MS/MS	By matching	By matching	By MS/MS	1.3	1.3	2.5	2.5	235890000	53112000	35807000	74094000	72875000	5616400	1264600	852560	1764100	1735100
tr|Q4D1L5|Q4D1L5_TRYCC;tr|V5BNS0|V5BNS0_TRYCR;tr|K4EDM1|K4EDM1_TRYCR;tr|K2MWX4|K2MWX4_TRYCR;tr|Q4DDF3|Q4DDF3_TRYCC;tr|Q4DEW6|Q4DEW6_TRYCC	tr|Q4D1L5|Q4D1L5_TRYCC;tr|V5BNS0|V5BNS0_TRYCR;tr|K4EDM1|K4EDM1_TRYCR;tr|K2MWX4|K2MWX4_TRYCR	7;6;6;6;3;1	7;6;6;6;3;1	7;6;6;6;3;1	>tr|Q4D1L5|Q4D1L5_TRYCC T-complex protein 1 subunit gamma OS=Trypanosoma cruzi (strain CL Brener) GN=Tc00.1047053504003.60 PE=3 SV=1;>tr|V5BNS0|V5BNS0_TRYCR T-complex protein 1 subunit gamma OS=Trypanosoma cruzi Dm28c GN=TCDM_05217 PE=3 SV=1;>tr|K4EDM1|K4E	6	7	7	7	6	7	7	7	6	7	7	7	6	7	7	7	14.2	14.2	14.2	60.668	555	555;555;555;555;244;247	1	30	0	18.241	By MS/MS	By MS/MS	By MS/MS	By MS/MS	11	14.2	14.2	14.2	742080000	244590000	175490000	167290000	154720000	21826000	7193700	5161400	4920300	4550500
tr|Q4D1P9|Q4D1P9_TRYCC;tr|Q4CQH6|Q4CQH6_TRYCC;tr|V5D8X0|V5D8X0_TRYCR;tr|K4DQS8|K4DQS8_TRYCR	tr|Q4D1P9|Q4D1P9_TRYCC;tr|Q4CQH6|Q4CQH6_TRYCC	3;2;1;1	3;2;1;1	3;2;1;1	>tr|Q4D1P9|Q4D1P9_TRYCC Uncharacterized protein OS=Trypanosoma cruzi (strain CL Brener) GN=Tc00.1047053509819.20 PE=4 SV=1;>tr|Q4CQH6|Q4CQH6_TRYCC Uncharacterized protein OS=Trypanosoma cruzi (strain CL Brener) GN=Tc00.1047053503663.20 PE=4 SV=1	4	3	3	3	2	1	2	3	2	1	2	3	2	1	2	3	5.6	5.6	5.6	92.702	835	835;837;770;841	1	8	0	3.8028	By MS/MS	By MS/MS	By MS/MS	By MS/MS	4.8	1.3	4.8	5.6	36505000	12588000	7291400	7780500	8845500	793600	273650	158510	169140	192290
tr|Q4D1Q4|Q4D1Q4_TRYCC	tr|Q4D1Q4|Q4D1Q4_TRYCC	12	2	2	>tr|Q4D1Q4|Q4D1Q4_TRYCC Aspartate aminotransferase, mitochondrial, putative OS=Trypanosoma cruzi (strain CL Brener) GN=Tc00.1047053510945.70 PE=4 SV=1	1	12	2	2	10	12	11	12	2	2	2	2	2	2	2	2	33.7	7.2	7.2	46.042	418	418	1	11	0	53.236	By MS/MS	By MS/MS	By MS/MS	By MS/MS	26.6	33.7	32.1	33.7	274610000	95114000	65395000	59007000	55090000	12482000	4323400	2972500	2682200	2504100
tr|Q4D1R9|Q4D1R9_TRYCC;tr|K2MSS1|K2MSS1_TRYCR	tr|Q4D1R9|Q4D1R9_TRYCC;tr|K2MSS1|K2MSS1_TRYCR	5;4	5;4	1;1	>tr|Q4D1R9|Q4D1R9_TRYCC 2-oxoglutarate dehydrogenase, E2 component, dihydrolipoamide succinyltransferase, putative OS=Trypanosoma cruzi (strain CL Brener) GN=Tc00.1047053506025.60 PE=3 SV=1;>tr|K2MSS1|K2MSS1_TRYCR 2-oxoglutarate dehydrogenase, E2 component	2	5	5	1	3	5	4	3	3	5	4	3	1	1	1	0	14.9	14.9	6.2	44.031	404	404;404	1	19	0	9.8797	By MS/MS	By MS/MS	By MS/MS	By MS/MS	10.1	14.9	12.1	5.9	413070000	85858000	119440000	108510000	99262000	24298000	5050400	7025900	6383000	5838900
tr|Q4D1S0|Q4D1S0_TRYCC;tr|K2PB67|K2PB67_TRYCR	tr|Q4D1S0|Q4D1S0_TRYCC;tr|K2PB67|K2PB67_TRYCR	5;5	5;5	1;1	>tr|Q4D1S0|Q4D1S0_TRYCC Vacuolar ATP synthase subunit B, putative OS=Trypanosoma cruzi (strain CL Brener) GN=Tc00.1047053506025.50 PE=3 SV=1;>tr|K2PB67|K2PB67_TRYCR Vacuolar ATP synthase subunit b, putative OS=Trypanosoma cruzi marinkellei GN=MOQ_001445 PE	2	5	5	1	4	4	4	5	4	4	4	5	0	0	0	1	13.5	13.5	1.8	55.553	496	496;496	1	20	0	15.785	By MS/MS	By MS/MS	By MS/MS	By MS/MS	11.7	11.7	11.7	13.5	344780000	94706000	80365000	78915000	90799000	13791000	3788200	3214600	3156600	3632000
tr|Q4D1S8|Q4D1S8_TRYCC;tr|K2MMN2|K2MMN2_TRYCR	tr|Q4D1S8|Q4D1S8_TRYCC;tr|K2MMN2|K2MMN2_TRYCR	11;6	11;6	3;1	>tr|Q4D1S8|Q4D1S8_TRYCC Uncharacterized protein OS=Trypanosoma cruzi (strain CL Brener) GN=Tc00.1047053503829.80 PE=4 SV=1;>tr|K2MMN2|K2MMN2_TRYCR Uncharacterized protein OS=Trypanosoma cruzi marinkellei GN=MOQ_009355 PE=4 SV=1	2	11	11	3	10	11	10	8	10	11	10	8	3	3	3	2	23.6	23.6	9.2	50.501	458	458;487	1	39	0	35.954	By MS/MS	By MS/MS	By MS/MS	By MS/MS	23.6	23.6	23.6	21.8	884230000	292220000	248440000	186800000	156770000	38445000	12705000	10802000	8121900	6816200
tr|Q4D1U0|Q4D1U0_TRYCC;tr|Q4DGD9|Q4DGD9_TRYCC;tr|V5B239|V5B239_TRYCR;tr|K4E4J0|K4E4J0_TRYCR;tr|K2NEQ4|K2NEQ4_TRYCR	tr|Q4D1U0|Q4D1U0_TRYCC;tr|Q4DGD9|Q4DGD9_TRYCC;tr|V5B239|V5B239_TRYCR;tr|K4E4J0|K4E4J0_TRYCR;tr|K2NEQ4|K2NEQ4_TRYCR	4;3;3;3;2	4;3;3;3;2	4;3;3;3;2	>tr|Q4D1U0|Q4D1U0_TRYCC Uncharacterized protein OS=Trypanosoma cruzi (strain CL Brener) GN=Tc00.1047053509589.40 PE=4 SV=1;>tr|Q4DGD9|Q4DGD9_TRYCC Uncharacterized protein OS=Trypanosoma cruzi (strain CL Brener) GN=Tc00.1047053503999.30 PE=4 SV=1;>tr|V5B239	5	4	4	4	2	3	2	1	2	3	2	1	2	3	2	1	3.9	3.9	3.9	152.29	1384	1384;1380;1382;1382;1383	1	8	0	30.123	By MS/MS	By MS/MS	By MS/MS	By matching	1.7	2.8	2	0.9	34703000	21159000	9245700	1572800	2725200	439280	267840	117030	19909	34496
tr|Q4D1V4|Q4D1V4_TRYCC;tr|Q4CXF4|Q4CXF4_TRYCC;tr|Q4CYN0|Q4CYN0_TRYCC	tr|Q4D1V4|Q4D1V4_TRYCC;tr|Q4CXF4|Q4CXF4_TRYCC;tr|Q4CYN0|Q4CYN0_TRYCC	6;4;3	3;2;1	0;0;0	>tr|Q4D1V4|Q4D1V4_TRYCC Retrotransposon hot spot (RHS) protein, putative OS=Trypanosoma cruzi (strain CL Brener) GN=Tc00.1047053508401.20 PE=4 SV=1;>tr|Q4CXF4|Q4CXF4_TRYCC Retrotransposon hot spot (RHS) protein, putative OS=Trypanosoma cruzi (strain CL Bre	3	6	3	0	6	5	6	6	3	2	3	3	0	0	0	0	5.8	2.5	0	110.73	979	979;1004;244	1	11	0	3.3853	By MS/MS	By MS/MS	By MS/MS	By MS/MS	5.8	5.1	5.8	5.8	93439000	30169000	17191000	23862000	22218000	1583700	511340	291370	404430	376570
tr|Q4D207|Q4D207_TRYCC	tr|Q4D207|Q4D207_TRYCC	1	1	1	>tr|Q4D207|Q4D207_TRYCC Uncharacterized protein OS=Trypanosoma cruzi (strain CL Brener) GN=Tc00.1047053508503.100 PE=4 SV=1	1	1	1	1	1	1	0	1	1	1	0	1	1	1	0	1	18.8	18.8	18.8	7.6464	69	69	1	3	0	2.4376	By matching	By MS/MS	By matching	By MS/MS	18.8	18.8	0	18.8	43886000	14125000	16721000	0	13039000	8777100	2825000	3344200	0	2607900
tr|Q4D214|Q4D214_TRYCC	tr|Q4D214|Q4D214_TRYCC	7	7	7	>tr|Q4D214|Q4D214_TRYCC Cytochrome c oxidase subunit V, putative OS=Trypanosoma cruzi (strain CL Brener) GN=Tc00.1047053508503.20 PE=4 SV=1	1	7	7	7	7	7	5	6	7	7	5	6	7	7	5	6	45.9	45.9	45.9	22.251	196	196	1	37	0	23.411	By MS/MS	By MS/MS	By MS/MS	By MS/MS	45.9	45.9	36.2	42.3	2180700000	685930000	525280000	489390000	480060000	218070000	68593000	52528000	48939000	48006000
tr|Q4D244|Q4D244_TRYCC;tr|Q4D245|Q4D245_TRYCC;tr|Q4DHW0|Q4DHW0_TRYCC	tr|Q4D244|Q4D244_TRYCC;tr|Q4D245|Q4D245_TRYCC;tr|Q4DHW0|Q4DHW0_TRYCC	3;3;2	3;3;2	3;3;2	>tr|Q4D244|Q4D244_TRYCC Nucleolar RNA-binding protein, putative OS=Trypanosoma cruzi (strain CL Brener) GN=Tc00.1047053510859.17 PE=4 SV=1;>tr|Q4D245|Q4D245_TRYCC Nucleolar RNA-binding protein, putative OS=Trypanosoma cruzi (strain CL Brener) GN=Tc00.10470	3	3	3	3	2	3	3	3	2	3	3	3	2	3	3	3	10.6	10.6	10.6	36.278	339	339;358;356	1	11	0	8.2845	By MS/MS	By MS/MS	By MS/MS	By MS/MS	5.3	10.6	10.6	10.6	872200000	264940000	224150000	185030000	198080000	109020000	33117000	28019000	23129000	24760000
tr|Q4D258|Q4D258_TRYCC	tr|Q4D258|Q4D258_TRYCC	1	1	1	>tr|Q4D258|Q4D258_TRYCC Uncharacterized protein OS=Trypanosoma cruzi (strain CL Brener) GN=Tc00.1047053504111.10 PE=4 SV=1	1	1	1	1	1	1	1	1	1	1	1	1	1	1	1	1	2	2	2	87.328	791	791	1	7	0.0013038	2.0876	By matching	By matching	By MS/MS	By matching	2	2	2	2	35460000	6466200	6012100	14450000	8531900	1074500	195950	182180	437870	258540
tr|Q4D299|Q4D299_TRYCC;tr|V5BM74|V5BM74_TRYCR;tr|Q4D2U6|Q4D2U6_TRYCC	tr|Q4D299|Q4D299_TRYCC;tr|V5BM74|V5BM74_TRYCR;tr|Q4D2U6|Q4D2U6_TRYCC	2;1;1	2;1;1	2;1;1	>tr|Q4D299|Q4D299_TRYCC Dynein light chain, putative OS=Trypanosoma cruzi (strain CL Brener) GN=Tc00.1047053503521.30 PE=4 SV=1;>tr|V5BM74|V5BM74_TRYCR Dynein light chain OS=Trypanosoma cruzi Dm28c GN=TCDM_14415 PE=4 SV=1;>tr|Q4D2U6|Q4D2U6_TRYCC Dynein lig	3	2	2	2	1	2	2	2	1	2	2	2	1	2	2	2	19.8	19.8	19.8	12.872	116	116;116;116	1	9	0	3.3072	By MS/MS	By MS/MS	By MS/MS	By MS/MS	9.5	19.8	19.8	19.8	98970000	27008000	27208000	28712000	16042000	12371000	3376000	3401000	3588900	2005300
tr|Q4D2C9|Q4D2C9_TRYCC;tr|V5BDM6|V5BDM6_TRYCR	tr|Q4D2C9|Q4D2C9_TRYCC;tr|V5BDM6|V5BDM6_TRYCR	4;4	1;1	0;0	>tr|Q4D2C9|Q4D2C9_TRYCC Oligosaccharyl transferase subunit, putative OS=Trypanosoma cruzi (strain CL Brener) GN=Tc00.1047053505163.80 PE=4 SV=1;>tr|V5BDM6|V5BDM6_TRYCR Oligosaccharyl transferase subunit OS=Trypanosoma cruzi Dm28c GN=TCDM_07896 PE=4 SV=1	2	4	1	0	4	3	4	3	1	1	1	1	0	0	0	0	5.4	1.5	0	90.585	798	798;830	1	4	0	3.2504	By MS/MS	By MS/MS	By MS/MS	By matching	5.4	5.3	5.4	5.4	26304000	8800400	5255300	6274900	5973400	730670	244460	145980	174300	165930
tr|Q4D2F2|Q4D2F2_TRYCC;tr|V5BJ49|V5BJ49_TRYCR;tr|K4E228|K4E228_TRYCR;tr|K2N432|K2N432_TRYCR;tr|Q5KTW0|Q5KTW0_TRYCR	tr|Q4D2F2|Q4D2F2_TRYCC;tr|V5BJ49|V5BJ49_TRYCR;tr|K4E228|K4E228_TRYCR;tr|K2N432|K2N432_TRYCR;tr|Q5KTW0|Q5KTW0_TRYCR	10;9;8;8;6	10;9;8;8;6	10;9;8;8;6	>tr|Q4D2F2|Q4D2F2_TRYCC Isoleucyl-tRNA synthetase, putative OS=Trypanosoma cruzi (strain CL Brener) GN=Tc00.1047053509797.40 PE=3 SV=1;>tr|V5BJ49|V5BJ49_TRYCR Isoleucyl-tRNA synthetase OS=Trypanosoma cruzi Dm28c GN=TCDM_03509 PE=3 SV=1;>tr|K4E228|K4E228_TR	5	10	10	10	6	6	7	7	6	6	7	7	6	6	7	7	11.7	11.7	11.7	132.38	1156	1156;1156;1156;1156;688	1	28	0	22.978	By MS/MS	By MS/MS	By MS/MS	By MS/MS	7.4	7.2	8.6	8.6	255830000	77665000	58610000	63402000	56153000	4568400	1386900	1046600	1132200	1002700
tr|Q4D2I4|Q4D2I4_TRYCC;tr|K2N5T0|K2N5T0_TRYCR	tr|Q4D2I4|Q4D2I4_TRYCC;tr|K2N5T0|K2N5T0_TRYCR	5;5	5;5	5;5	>tr|Q4D2I4|Q4D2I4_TRYCC ADP-ribosylation factor 3, putative OS=Trypanosoma cruzi (strain CL Brener) GN=Tc00.1047053504433.10 PE=3 SV=1;>tr|K2N5T0|K2N5T0_TRYCR ADP-ribosylation factor 3, putative OS=Trypanosoma cruzi marinkellei GN=MOQ_006212 PE=3 SV=1	2	5	5	5	5	4	5	4	5	4	5	4	5	4	5	4	38.2	38.2	38.2	20.144	178	178;216	1	23	0	146.67	By MS/MS	By MS/MS	By MS/MS	By MS/MS	38.2	25.8	38.2	28.1	593220000	188020000	150080000	151320000	103790000	59322000	18802000	15008000	15132000	10379000
tr|Q4D2J3|Q4D2J3_TRYCC;tr|V5BJB5|V5BJB5_TRYCR;tr|K4EDN7|K4EDN7_TRYCR;tr|K2NCS4|K2NCS4_TRYCR	tr|Q4D2J3|Q4D2J3_TRYCC;tr|V5BJB5|V5BJB5_TRYCR;tr|K4EDN7|K4EDN7_TRYCR;tr|K2NCS4|K2NCS4_TRYCR	2;2;2;2	2;2;2;2	2;2;2;2	>tr|Q4D2J3|Q4D2J3_TRYCC Uncharacterized protein OS=Trypanosoma cruzi (strain CL Brener) GN=Tc00.1047053509857.60 PE=4 SV=1;>tr|V5BJB5|V5BJB5_TRYCR Uncharacterized protein OS=Trypanosoma cruzi Dm28c GN=TCDM_05235 PE=4 SV=1;>tr|K4EDN7|K4EDN7_TRYCR Uncharacte	4	2	2	2	2	2	2	2	2	2	2	2	2	2	2	2	2.4	2.4	2.4	67.672	627	627;628;628;646	1	8	0.003757	1.8119	By MS/MS	By MS/MS	By matching	By matching	2.4	2.4	2.4	2.4	71753000	22893000	17251000	14642000	16966000	2657500	847910	638930	542300	628380
tr|Q4D2L6|Q4D2L6_TRYCC	tr|Q4D2L6|Q4D2L6_TRYCC	1	1	1	>tr|Q4D2L6|Q4D2L6_TRYCC Uncharacterized protein OS=Trypanosoma cruzi (strain CL Brener) GN=Tc00.1047053511435.30 PE=4 SV=1	1	1	1	1	0	1	0	1	0	1	0	1	0	1	0	1	1.6	1.6	1.6	145.35	1315	1315	1	2	0.0048632	1.6732	By matching	By MS/MS	By matching	By MS/MS	0	1.6	0	1.6	85535000	0	44432000	0	41103000	1315900	0	683570	0	632360
tr|Q4D2M6|Q4D2M6_TRYCC	tr|Q4D2M6|Q4D2M6_TRYCC	4	4	1	>tr|Q4D2M6|Q4D2M6_TRYCC Haloacid dehalogenase-like hydrolase, putative OS=Trypanosoma cruzi (strain CL Brener) GN=Tc00.1047053506931.10 PE=4 SV=1	1	4	4	1	4	4	4	4	4	4	4	4	1	1	1	1	18.3	18.3	6.1	34.734	311	311	1	24	0	32.11	By MS/MS	By MS/MS	By MS/MS	By MS/MS	18.3	18.3	18.3	18.3	619460000	180750000	156560000	109420000	172720000	36439000	10632000	9209700	6436600	10160000
tr|Q4D2N0|Q4D2N0_TRYCC;tr|K2N689|K2N689_TRYCR	tr|Q4D2N0|Q4D2N0_TRYCC;tr|K2N689|K2N689_TRYCR	2;1	1;0	1;0	>tr|Q4D2N0|Q4D2N0_TRYCC Uncharacterized protein OS=Trypanosoma cruzi (strain CL Brener) GN=Tc00.1047053509005.60 PE=4 SV=1;>tr|K2N689|K2N689_TRYCR Uncharacterized protein OS=Trypanosoma cruzi marinkellei GN=MOQ_006076 PE=4 SV=1	2	2	1	1	2	2	2	2	1	1	1	1	1	1	1	1	20.4	11	11	20.024	181	181;245	1	4	0.0025641	1.9917	By MS/MS	By MS/MS	By matching	By MS/MS	20.4	20.4	20.4	20.4	15247000	0	4608400	4647000	5991600	2541200	0	768060	774510	998600
tr|Q4D2Z8|Q4D2Z8_TRYCC;tr|V5BUC1|V5BUC1_TRYCR;tr|K4DU97|K4DU97_TRYCR;tr|Q4CVR4|Q4CVR4_TRYCC;tr|K2M628|K2M628_TRYCR	tr|Q4D2Z8|Q4D2Z8_TRYCC;tr|V5BUC1|V5BUC1_TRYCR;tr|K4DU97|K4DU97_TRYCR;tr|Q4CVR4|Q4CVR4_TRYCC	3;3;3;3;1	3;3;3;3;1	3;3;3;3;1	>tr|Q4D2Z8|Q4D2Z8_TRYCC Nucleosome assembly protein-like protein, putative OS=Trypanosoma cruzi (strain CL Brener) GN=Tc00.1047053504839.50 PE=3 SV=1;>tr|V5BUC1|V5BUC1_TRYCR Nucleosome assembly protein-like protein OS=Trypanosoma cruzi Dm28c GN=TCDM_03108	5	3	3	3	3	3	3	3	3	3	3	3	3	3	3	3	10.9	10.9	10.9	50.331	450	450;451;451;455;336	1	24	0	9.7258	By MS/MS	By MS/MS	By MS/MS	By MS/MS	10.9	10.9	10.9	10.9	279240000	90984000	63012000	59050000	66197000	15514000	5054700	3500700	3280500	3677600
tr|Q4D2Z9|Q4D2Z9_TRYCC;tr|Q4D301|Q4D301_TRYCC	tr|Q4D2Z9|Q4D2Z9_TRYCC;tr|Q4D301|Q4D301_TRYCC	11;10	1;1	1;1	>tr|Q4D2Z9|Q4D2Z9_TRYCC Tryparedoxin peroxidase OS=Trypanosoma cruzi (strain CL Brener) GN=Tc00.1047053504839.44 PE=4 SV=1;>tr|Q4D301|Q4D301_TRYCC Tryparedoxin peroxidase, putative OS=Trypanosoma cruzi (strain CL Brener) GN=Tc00.1047053504839.28 PE=4 SV=1	2	11	1	1	10	10	10	11	1	1	1	1	1	1	1	1	67.3	10.6	10.6	22.391	199	199;199	1	8	0	4.1485	By MS/MS	By MS/MS	By MS/MS	By MS/MS	66.3	67.3	67.3	67.3	1793900000	469120000	448100000	523440000	353240000	149490000	39094000	37342000	43620000	29437000
tr|Q4D332|Q4D332_TRYCC;tr|Q4DQV6|Q4DQV6_TRYCC;tr|Q4D8H4|Q4D8H4_TRYCC	tr|Q4D332|Q4D332_TRYCC;tr|Q4DQV6|Q4DQV6_TRYCC;tr|Q4D8H4|Q4D8H4_TRYCC	2;2;1	2;2;1	2;2;1	>tr|Q4D332|Q4D332_TRYCC Uncharacterized protein OS=Trypanosoma cruzi (strain CL Brener) GN=Tc00.1047053510249.30 PE=4 SV=1;>tr|Q4DQV6|Q4DQV6_TRYCC Uncharacterized protein OS=Trypanosoma cruzi (strain CL Brener) GN=Tc00.1047053511911.90 PE=4 SV=1;>tr|Q4D8H4	3	2	2	2	2	2	2	2	2	2	2	2	2	2	2	2	10.3	10.3	10.3	40.832	368	368;369;368	1	8	0	12.959	By MS/MS	By MS/MS	By MS/MS	By MS/MS	10.3	10.3	10.3	10.3	132530000	35977000	32748000	29354000	34455000	7363000	1998700	1819300	1630800	1914200
tr|Q4D339|Q4D339_TRYCC	tr|Q4D339|Q4D339_TRYCC	1	1	1	>tr|Q4D339|Q4D339_TRYCC Uncharacterized protein OS=Trypanosoma cruzi (strain CL Brener) GN=Tc00.1047053506887.90 PE=4 SV=1	1	1	1	1	1	1	0	1	1	1	0	1	1	1	0	1	3.5	3.5	3.5	56.746	492	492	1	3	0	9.3982	By MS/MS	By MS/MS	By matching	By MS/MS	3.5	3.5	0	3.5	13699000	4916000	4961600	0	3821700	684970	245800	248080	0	191080
tr|Q4D3A7|Q4D3A7_TRYCC;tr|Q4D7Y4|Q4D7Y4_TRYCC;sp|Q9U6Z1|KM11_TRYCR;tr|V5B3U8|V5B3U8_TRYCR;tr|Q4D3A5|Q4D3A5_TRYCC	tr|Q4D3A7|Q4D3A7_TRYCC;tr|Q4D7Y4|Q4D7Y4_TRYCC;sp|Q9U6Z1|KM11_TRYCR;tr|V5B3U8|V5B3U8_TRYCR;tr|Q4D3A5|Q4D3A5_TRYCC	9;9;9;7;7	9;9;9;7;7	9;9;9;7;7	>tr|Q4D3A7|Q4D3A7_TRYCC Kinetoplastid membrane protein KMP-11 OS=Trypanosoma cruzi (strain CL Brener) GN=Tc00.1047053508413.68 PE=4 SV=1;>tr|Q4D7Y4|Q4D7Y4_TRYCC Kinetoplastid membrane protein KMP-11, putative OS=Trypanosoma cruzi (strain CL Brener) GN=Tc00	5	9	9	9	9	9	9	9	9	9	9	9	9	9	9	9	57.1	57.1	57.1	10.883	91	91;92;92;70;76	1	78	0	47.798	By MS/MS	By MS/MS	By MS/MS	By MS/MS	57.1	57.1	57.1	57.1	7795400000	2288100000	2060300000	1777500000	1669500000	1299200000	381350000	343380000	296240000	278250000
tr|Q4D3A9|Q4D3A9_TRYCC	tr|Q4D3A9|Q4D3A9_TRYCC	3	1	1	>tr|Q4D3A9|Q4D3A9_TRYCC RNA-binding protein, putative OS=Trypanosoma cruzi (strain CL Brener) GN=Tc00.1047053508413.50 PE=4 SV=1	1	3	1	1	3	3	3	3	1	1	1	1	1	1	1	1	12	4.7	4.7	31.096	276	276	1	4	0	4.074	By MS/MS	By MS/MS	By MS/MS	By MS/MS	12	12	12	12	16971000	5638800	3504700	4440500	3387200	1060700	352420	219050	277530	211700
tr|Q4D3D1|Q4D3D1_TRYCC	tr|Q4D3D1|Q4D3D1_TRYCC	5	1	1	>tr|Q4D3D1|Q4D3D1_TRYCC Uncharacterized protein (Fragment) OS=Trypanosoma cruzi (strain CL Brener) GN=Tc00.1047053503959.78 PE=4 SV=1	1	5	1	1	5	5	5	4	1	1	1	1	1	1	1	1	15.8	4.4	4.4	46.885	412	412	1	4	0	9.5304	By MS/MS	By MS/MS	By matching	By MS/MS	15.8	15.8	15.8	13.8	52394000	16272000	11213000	14308000	10602000	2619700	813580	560660	715380	530100
tr|Q4D3E4|Q4D3E4_TRYCC;tr|K4E998|K4E998_TRYCR;tr|V5BBU5|V5BBU5_TRYCR;tr|Q4D3F3|Q4D3F3_TRYCC;tr|K2NM84|K2NM84_TRYCR	tr|Q4D3E4|Q4D3E4_TRYCC;tr|K4E998|K4E998_TRYCR;tr|V5BBU5|V5BBU5_TRYCR;tr|Q4D3F3|Q4D3F3_TRYCC;tr|K2NM84|K2NM84_TRYCR	1;1;1;1;1	1;1;1;1;1	1;1;1;1;1	>tr|Q4D3E4|Q4D3E4_TRYCC SPFH domain / Band 7 family protein, putative OS=Trypanosoma cruzi (strain CL Brener) GN=Tc00.1047053508397.30 PE=4 SV=1;>tr|K4E998|K4E998_TRYCR SPFH domain / Band 7 family protein, putative OS=Trypanosoma cruzi GN=TCSYLVIO_002103 P	5	1	1	1	1	0	0	1	1	0	0	1	1	0	0	1	2	2	2	44.122	405	405;405;406;407;407	1	2	0	9.4396	By MS/MS	By matching	By matching	By MS/MS	2	0	0	2	0	0	0	0	0	0	0	0	0	0
tr|Q4D3F1|Q4D3F1_TRYCC;tr|V5BGF3|V5BGF3_TRYCR;tr|Q4D3E2|Q4D3E2_TRYCC;tr|K4E8F4|K4E8F4_TRYCR	tr|Q4D3F1|Q4D3F1_TRYCC;tr|V5BGF3|V5BGF3_TRYCR;tr|Q4D3E2|Q4D3E2_TRYCC;tr|K4E8F4|K4E8F4_TRYCR	1;1;1;1	1;1;1;1	1;1;1;1	>tr|Q4D3F1|Q4D3F1_TRYCC Uncharacterized protein OS=Trypanosoma cruzi (strain CL Brener) GN=Tc00.1047053509885.50 PE=4 SV=1;>tr|V5BGF3|V5BGF3_TRYCR Uncharacterized protein OS=Trypanosoma cruzi Dm28c GN=TCDM_08668 PE=4 SV=1;>tr|Q4D3E2|Q4D3E2_TRYCC Uncharacte	4	1	1	1	1	1	1	1	1	1	1	1	1	1	1	1	0.8	0.8	0.8	111.57	977	977;982;982;982	1	4	0.0086705	1.3996	By MS/MS	By MS/MS	By MS/MS	By MS/MS	0.8	0.8	0.8	0.8	965020000	333200000	235240000	197280000	199300000	20105000	6941800	4900900	4110000	4152100
tr|Q4D3F7|Q4D3F7_TRYCC;tr|G0Z1E4|G0Z1E4_TRYCR;tr|K2N445|K2N445_TRYCR;tr|G0Z1F5|G0Z1F5_TRYCR;tr|G0Z1D9|G0Z1D9_TRYCR	tr|Q4D3F7|Q4D3F7_TRYCC;tr|G0Z1E4|G0Z1E4_TRYCR;tr|K2N445|K2N445_TRYCR;tr|G0Z1F5|G0Z1F5_TRYCR;tr|G0Z1D9|G0Z1D9_TRYCR	13;9;9;8;8	13;9;9;8;8	3;1;0;0;0	>tr|Q4D3F7|Q4D3F7_TRYCC Uncharacterized protein OS=Trypanosoma cruzi (strain CL Brener) GN=Tc00.1047053508719.70 PE=4 SV=1;>tr|G0Z1E4|G0Z1E4_TRYCR Putative uncharacterized protein (Fragment) OS=Trypanosoma cruzi PE=4 SV=1;>tr|K2N445|K2N445_TRYCR Uncharacte	5	13	13	3	12	13	13	12	12	13	13	12	3	3	3	3	37.5	37.5	12.6	44.106	405	405;236;405;236;236	1	65	0	86.371	By MS/MS	By MS/MS	By MS/MS	By MS/MS	37.5	37.5	37.5	35.6	6859100000	2167200000	1770800000	1487100000	1434000000	263810000	83355000	68109000	57195000	55152000
tr|Q4D3F8|Q4D3F8_TRYCC;tr|Q4CY64|Q4CY64_TRYCC	tr|Q4D3F8|Q4D3F8_TRYCC;tr|Q4CY64|Q4CY64_TRYCC	1;1	1;1	1;1	>tr|Q4D3F8|Q4D3F8_TRYCC Kinetoplast DNA-associated protein, putative OS=Trypanosoma cruzi (strain CL Brener) GN=Tc00.1047053508719.60 PE=4 SV=1;>tr|Q4CY64|Q4CY64_TRYCC Kinetoplast DNA-associated protein, putative OS=Trypanosoma cruzi (strain CL Brener) GN=	2	1	1	1	1	1	1	1	1	1	1	1	1	1	1	1	9.4	9.4	9.4	14.361	127	127;127	1	4	0.00066979	2.2682	By MS/MS	By MS/MS	By matching	By MS/MS	9.4	9.4	9.4	9.4	388440000	141530000	0	106000000	140910000	97111000	35382000	0	26501000	35229000
tr|Q4D3G0|Q4D3G0_TRYCC;tr|Q4CY61|Q4CY61_TRYCC;tr|Q4CY62|Q4CY62_TRYCC;tr|V5DK57|V5DK57_TRYCR;tr|A6N829|A6N829_TRYCR	tr|Q4D3G0|Q4D3G0_TRYCC;tr|Q4CY61|Q4CY61_TRYCC	3;2;1;1;1	3;2;1;1;1	3;2;1;1;1	>tr|Q4D3G0|Q4D3G0_TRYCC Kinetoplast DNA-associated protein, putative OS=Trypanosoma cruzi (strain CL Brener) GN=Tc00.1047053508719.40 PE=4 SV=1;>tr|Q4CY61|Q4CY61_TRYCC Kinetoplast DNA-associated protein, putative OS=Trypanosoma cruzi (strain CL Brener) GN=	5	3	3	3	3	3	3	3	3	3	3	3	3	3	3	3	25	25	25	14.657	128	128;128;123;128;128	1	16	0	7.0749	By MS/MS	By MS/MS	By MS/MS	By MS/MS	25	25	25	25	294760000	101480000	78953000	60146000	54181000	58953000	20297000	15791000	12029000	10836000
tr|Q4D3P5|Q4D3P5_TRYCC	tr|Q4D3P5|Q4D3P5_TRYCC	11	11	5	>tr|Q4D3P5|Q4D3P5_TRYCC Hexokinase OS=Trypanosoma cruzi (strain CL Brener) GN=Tc00.1047053508951.20 PE=3 SV=1	1	11	11	5	9	9	11	11	9	9	11	11	3	3	5	5	28.9	28.9	11.3	52.144	471	471	1	77	0	55.59	By MS/MS	By MS/MS	By MS/MS	By MS/MS	23.8	23.8	28.9	28.9	1134700000	368890000	276620000	244520000	244700000	43643000	14188000	10639000	9404500	9411500
tr|Q4D3Y5|Q4D3Y5_TRYCC	tr|Q4D3Y5|Q4D3Y5_TRYCC	2	2	2	>tr|Q4D3Y5|Q4D3Y5_TRYCC Uncharacterized protein OS=Trypanosoma cruzi (strain CL Brener) GN=Tc00.1047053511461.50 PE=4 SV=1	1	2	2	2	1	1	1	2	1	1	1	2	1	1	1	2	21.8	21.8	21.8	32.793	303	303	1	8	0	6.8075	By MS/MS	By MS/MS	By MS/MS	By MS/MS	12.5	12.5	12.5	21.8	58894000	10601000	10195000	17110000	20988000	14724000	2650200	2548800	4277500	5247100
tr|Q4D3Z2|Q4D3Z2_TRYCC;tr|Q4CV32|Q4CV32_TRYCC;tr|K4DM70|K4DM70_TRYCR;tr|K4DKS7|K4DKS7_TRYCR;tr|K4DL33|K4DL33_TRYCR;tr|K2MZH9|K2MZH9_TRYCR;tr|V5B887|V5B887_TRYCR;tr|K2MV97|K2MV97_TRYCR;tr|Q4CKR2|Q4CKR2_TRYCC;tr|K2NTE2|K2NTE2_TRYCR	tr|Q4D3Z2|Q4D3Z2_TRYCC	3;1;1;1;1;1;1;1;1;1	1;0;0;1;1;0;0;0;0;0	0;0;0;0;0;0;0;0;0;0	>tr|Q4D3Z2|Q4D3Z2_TRYCC Retrotransposon hot spot (RHS) protein, putative OS=Trypanosoma cruzi (strain CL Brener) GN=Tc00.1047053508589.30 PE=4 SV=1	10	3	1	0	3	3	3	3	1	1	1	1	0	0	0	0	4.7	2.1	0	93.84	822	822;162;235;246;254;309;311;315;321;658	1	7	0	20.231	By MS/MS	By MS/MS	By MS/MS	By MS/MS	4.7	4.7	4.7	4.7	64356000	19006000	13187000	17806000	14356000	1369300	404390	280580	378850	305450
tr|Q4D3Z8|Q4D3Z8_TRYCC	tr|Q4D3Z8|Q4D3Z8_TRYCC	3	1	1	>tr|Q4D3Z8|Q4D3Z8_TRYCC Uncharacterized protein OS=Trypanosoma cruzi (strain CL Brener) GN=Tc00.1047053511865.60 PE=3 SV=1	1	3	1	1	3	3	2	3	1	1	1	1	1	1	1	1	8.1	2.1	2.1	46.984	422	422	1	4	0.0043103	1.75	By matching	By MS/MS	By MS/MS	By matching	8.1	8.1	5.7	8.1	50706000	14524000	12745000	11975000	11461000	2204600	631500	554140	520660	498310
tr|Q4D3Z9|Q4D3Z9_TRYCC	tr|Q4D3Z9|Q4D3Z9_TRYCC	1	1	1	>tr|Q4D3Z9|Q4D3Z9_TRYCC Protein transport protein Sec61 gamma subunit, putative OS=Trypanosoma cruzi (strain CL Brener) GN=Tc00.1047053511865.54 PE=3 SV=1	1	1	1	1	1	1	1	1	1	1	1	1	1	1	1	1	18.8	18.8	18.8	7.7833	69	69	1	4	0.0006689	2.2652	By MS/MS	By MS/MS	By MS/MS	By MS/MS	18.8	18.8	18.8	18.8	9711900	3165500	1947000	2340100	2259300	3237300	1055200	649010	780040	753090
tr|Q4D410|Q4D410_TRYCC;tr|Q4CKB1|Q4CKB1_TRYCC;tr|Q4D409|Q4D409_TRYCC;tr|V5DB66|V5DB66_TRYCR;tr|Q4DEC6|Q4DEC6_TRYCC;tr|K4ED25|K4ED25_TRYCR;tr|Q4CME6|Q4CME6_TRYCC	tr|Q4D410|Q4D410_TRYCC;tr|Q4CKB1|Q4CKB1_TRYCC;tr|Q4D409|Q4D409_TRYCC;tr|V5DB66|V5DB66_TRYCR;tr|Q4DEC6|Q4DEC6_TRYCC;tr|K4ED25|K4ED25_TRYCR;tr|Q4CME6|Q4CME6_TRYCC	1;1;1;1;1;1;1	1;1;1;1;1;1;1	1;1;1;1;1;1;1	>tr|Q4D410|Q4D410_TRYCC D-alanyl-glycyl endopeptidase-like protein, putative (Fragment) OS=Trypanosoma cruzi (strain CL Brener) GN=Tc00.1047053508771.10 PE=4 SV=1;>tr|Q4CKB1|Q4CKB1_TRYCC D-alanyl-glycyl endopeptidase-like protein, putative (Fragment) OS=Tr	7	1	1	1	1	1	1	1	1	1	1	1	1	1	1	1	4.6	4.6	4.6	21.998	195	195;243;280;310;310;310;372	1	4	0.0025723	2.0076	By MS/MS	By MS/MS	By MS/MS	By MS/MS	4.6	4.6	4.6	4.6	78703000	27798000	21971000	19314000	9620800	7154800	2527100	1997300	1755800	874620
tr|Q4D432|Q4D432_TRYCC	tr|Q4D432|Q4D432_TRYCC	1	1	1	>tr|Q4D432|Q4D432_TRYCC Uncharacterized protein OS=Trypanosoma cruzi (strain CL Brener) GN=Tc00.1047053510599.40 PE=4 SV=1	1	1	1	1	1	1	1	0	1	1	1	0	1	1	1	0	0.8	0.8	0.8	169.02	1448	1448	1	3	1	-2	By MS/MS	By matching	By matching	By matching	0.8	0.8	0.8	0	101570000	41294000	34693000	25584000	0	1302200	529410	444790	328010	0
tr|Q4D480|Q4D480_TRYCC;tr|Q4CV48|Q4CV48_TRYCC	tr|Q4D480|Q4D480_TRYCC;tr|Q4CV48|Q4CV48_TRYCC	4;3	4;3	4;3	>tr|Q4D480|Q4D480_TRYCC Cytochrome c, putative OS=Trypanosoma cruzi (strain CL Brener) GN=Tc00.1047053506949.50 PE=3 SV=1;>tr|Q4CV48|Q4CV48_TRYCC Cytochrome c, putative OS=Trypanosoma cruzi (strain CL Brener) GN=Tc00.1047053508959.4 PE=3 SV=1	2	4	4	4	4	4	4	4	4	4	4	4	4	4	4	4	35.1	35.1	35.1	12.234	114	114;114	1	16	0	13.89	By MS/MS	By MS/MS	By MS/MS	By MS/MS	35.1	35.1	35.1	35.1	1016400000	300060000	247220000	220000000	249080000	145200000	42866000	35317000	31429000	35583000
tr|Q4D488|Q4D488_TRYCC	tr|Q4D488|Q4D488_TRYCC	10	1	1	>tr|Q4D488|Q4D488_TRYCC RNA-binding protein, putative OS=Trypanosoma cruzi (strain CL Brener) GN=Tc00.1047053509317.60 PE=4 SV=1	1	10	1	1	8	8	9	9	1	0	1	1	1	0	1	1	30.1	4.1	4.1	49.635	419	419	1	3	0.0082063	1.4733	By MS/MS	By matching	By matching	By matching	25.5	23.9	27.4	27.2	16916000	8366200	0	5572700	2977400	995080	492130	0	327810	175140
tr|Q4D4A0|Q4D4A0_TRYCC	tr|Q4D4A0|Q4D4A0_TRYCC	12	1	1	>tr|Q4D4A0|Q4D4A0_TRYCC Malate dehydrogenase (Fragment) OS=Trypanosoma cruzi (strain CL Brener) GN=Tc00.1047053507883.109 PE=3 SV=1	1	12	1	1	11	11	12	12	1	1	1	1	1	1	1	1	58.5	11.6	11.6	31.514	301	301	1	8	0	6.888	By MS/MS	By MS/MS	By MS/MS	By MS/MS	53.8	55.5	58.5	58.5	881930000	221700000	186800000	257410000	216020000	58795000	14780000	12453000	17160000	14402000
tr|Q4D4A1|Q4D4A1_TRYCC;tr|K4E2D9|K4E2D9_TRYCR;tr|V5BRQ9|V5BRQ9_TRYCR	tr|Q4D4A1|Q4D4A1_TRYCC;tr|K4E2D9|K4E2D9_TRYCR;tr|V5BRQ9|V5BRQ9_TRYCR	2;1;1	2;1;1	2;1;1	>tr|Q4D4A1|Q4D4A1_TRYCC Malate dehydrogenase OS=Trypanosoma cruzi (strain CL Brener) GN=Tc00.1047053507883.100 PE=4 SV=1;>tr|K4E2D9|K4E2D9_TRYCR Malate dehydrogenase OS=Trypanosoma cruzi GN=TCSYLVIO_004391 PE=4 SV=1;>tr|V5BRQ9|V5BRQ9_TRYCR Malate dehydroge	3	2	2	2	1	1	2	1	1	1	2	1	1	1	2	1	9.1	9.1	9.1	40.348	374	374;357;374	1	5	0	3.7133	By MS/MS	By matching	By MS/MS	By MS/MS	4.8	4.8	9.1	4.8	26831000	7370800	7462400	5814200	6183800	1578300	433580	438970	342010	363760
tr|Q4D4C9|Q4D4C9_TRYCC;tr|O15888|O15888_TRYCR;tr|Q4DQR5|Q4DQR5_TRYCC;tr|I3QEU5|I3QEU5_TRYCR;tr|I3QEV0|I3QEV0_TRYCR;tr|I3QEU3|I3QEU3_TRYCR;tr|I3QEV8|I3QEV8_TRYCR;tr|I3QET9|I3QET9_TRYCR;tr|I3QEV4|I3QEV4_TRYCR;tr|I3QEW2|I3QEW2_TRYCR;tr|I3QEV6|I3QEV6_TRYCR;tr|G4WJU6|G4WJU6_TRYCR;tr|V5B780|V5B780_TRYCR;tr|K4E600|K4E600_TRYCR;tr|K2NJ11|K2NJ11_TRYCR;tr|I3QEV2|I3QEV2_TRYCR;tr|I3QEV5|I3QEV5_TRYCR;tr|I3QEW…	tr|Q4D4C9|Q4D4C9_TRYCC;tr|O15888|O15888_TRYCR;tr|Q4DQR5|Q4DQR5_TRYCC;tr|I3QEU5|I3QEU5_TRYCR;tr|I3QEV0|I3QEV0_TRYCR;tr|I3QEU3|I3QEU3_TRYCR;tr|I3QEV8|I3QEV8_TRYCR;tr|I3QET9|I3QET9_TRYCR;tr|I3QEV4|I3QEV4_TRYCR;tr|I3QEW2|I3QEW2_TRYCR;tr|I3QEV6|I3QEV6_TRYCR;tr|G4WJU6|G4WJU6_TRYCR;tr|V5B780|V5B780_TRYCR;tr|K4E600|K4E600_TRYCR;tr|K2NJ11|K2NJ11_TRYCR;tr|I3QEV2|I3QEV2_TRYCR	8;8;8;7;7;7;7;7;6;6;6;6;6;6;5;4;1;1;1;1;1;1;1;1	8;8;8;7;7;7;7;7;6;6;6;6;6;6;5;4;1;1;1;1;1;1;1;1	8;8;8;7;7;7;7;7;6;6;6;6;6;6;5;4;1;1;1;1;1;1;1;1	>tr|Q4D4C9|Q4D4C9_TRYCC 3-hydroxy-3-methylglutaryl coenzyme A reductase OS=Trypanosoma cruzi (strain CL Brener) GN=Tc00.1047053506831.40 PE=3 SV=1;>tr|O15888|O15888_TRYCR 3-hydroxy-3-methylglutaryl coenzyme A reductase OS=Trypanosoma cruzi GN=Hmgr PE=3 SV=	24	8	8	8	8	8	8	7	8	8	8	7	8	8	8	7	25.5	25.5	25.5	46.113	435	435;435;452;188;212;214;218;218;216;218;218;224;435;435;435;166;185;210;210;210;210;210;213;224	1	35	0	40.753	By MS/MS	By MS/MS	By MS/MS	By MS/MS	25.5	25.5	25.5	22.5	730820000	218330000	210290000	160010000	142200000	36541000	10917000	10514000	8000300	7110000
tr|Q4D4H3|Q4D4H3_TRYCC;tr|K2NNX7|K2NNX7_TRYCR	tr|Q4D4H3|Q4D4H3_TRYCC;tr|K2NNX7|K2NNX7_TRYCR	1;1	1;1	1;1	>tr|Q4D4H3|Q4D4H3_TRYCC Uncharacterized protein OS=Trypanosoma cruzi (strain CL Brener) GN=Tc00.1047053506399.70 PE=4 SV=1;>tr|K2NNX7|K2NNX7_TRYCR Uncharacterized protein OS=Trypanosoma cruzi marinkellei GN=MOQ_000230 PE=4 SV=1	2	1	1	1	0	1	0	0	0	1	0	0	0	1	0	0	5.6	5.6	5.6	36.997	321	321;324	1	1	0.0025757	2.0102	By matching	By MS/MS	By matching	By matching	0	5.6	0	0	0	0	0	0	0	0	0	0	0	0
tr|Q4D4J6|Q4D4J6_TRYCC;tr|K4E334|K4E334_TRYCR	tr|Q4D4J6|Q4D4J6_TRYCC;tr|K4E334|K4E334_TRYCR	1;1	1;1	1;1	>tr|Q4D4J6|Q4D4J6_TRYCC Rab11B GTPase, putative OS=Trypanosoma cruzi (strain CL Brener) GN=Tc00.1047053508445.10 PE=4 SV=1;>tr|K4E334|K4E334_TRYCR Rab11B GTPase, putative OS=Trypanosoma cruzi GN=TCSYLVIO_004121 PE=4 SV=1	2	1	1	1	1	0	0	0	1	0	0	0	1	0	0	0	5	5	5	24.722	218	218;218	1	1	0.00066445	2.2128	By MS/MS	By matching	By matching	By matching	5	0	0	0	0	0	0	0	0	0	0	0	0	0
tr|Q4D4M4|Q4D4M4_TRYCC;tr|Q4CN70|Q4CN70_TRYCC;tr|K4E8Q1|K4E8Q1_TRYCR;tr|K2NU99|K2NU99_TRYCR;tr|V5BAV6|V5BAV6_TRYCR	tr|Q4D4M4|Q4D4M4_TRYCC;tr|Q4CN70|Q4CN70_TRYCC;tr|K4E8Q1|K4E8Q1_TRYCR;tr|K2NU99|K2NU99_TRYCR;tr|V5BAV6|V5BAV6_TRYCR	1;1;1;1;1	1;1;1;1;1	1;1;1;1;1	>tr|Q4D4M4|Q4D4M4_TRYCC Uncharacterized protein OS=Trypanosoma cruzi (strain CL Brener) GN=Tc00.1047053507663.30 PE=4 SV=1;>tr|Q4CN70|Q4CN70_TRYCC Uncharacterized protein OS=Trypanosoma cruzi (strain CL Brener) GN=Tc00.1047053509625.30 PE=4 SV=1;>tr|K4E8Q1	5	1	1	1	1	0	1	1	1	0	1	1	1	0	1	1	3.4	3.4	3.4	31.016	265	265;265;265;265;307	1	3	0.008284	1.5055	By MS/MS	By matching	By matching	By MS/MS	3.4	0	3.4	3.4	10096000	5983700	0	4112700	0	917860	543980	0	373880	0
tr|Q4D4Q2|Q4D4Q2_TRYCC	tr|Q4D4Q2|Q4D4Q2_TRYCC	4	1	1	>tr|Q4D4Q2|Q4D4Q2_TRYCC Uncharacterized protein OS=Trypanosoma cruzi (strain CL Brener) GN=Tc00.1047053506229.30 PE=4 SV=1	1	4	1	1	4	2	4	4	1	0	1	1	1	0	1	1	9.8	3.3	3.3	59.744	539	539	1	3	0.004884	1.7116	By MS/MS	By matching	By MS/MS	By MS/MS	9.8	4.6	9.8	9.8	34040000	14362000	0	11155000	8522200	1098100	463290	0	359850	274910
tr|Q4D4Q4|Q4D4Q4_TRYCC;tr|Q4CU32|Q4CU32_TRYCC;tr|V5DA09|V5DA09_TRYCR;tr|K4DJ75|K4DJ75_TRYCR;tr|K2NDF9|K2NDF9_TRYCR	tr|Q4D4Q4|Q4D4Q4_TRYCC;tr|Q4CU32|Q4CU32_TRYCC;tr|V5DA09|V5DA09_TRYCR;tr|K4DJ75|K4DJ75_TRYCR;tr|K2NDF9|K2NDF9_TRYCR	4;4;3;3;2	4;4;3;3;2	4;4;3;3;2	>tr|Q4D4Q4|Q4D4Q4_TRYCC Mitogen-activated protein kinase, putative OS=Trypanosoma cruzi (strain CL Brener) GN=Tc00.1047053506229.10 PE=4 SV=1;>tr|Q4CU32|Q4CU32_TRYCC Mitogen-activated protein kinase, putative OS=Trypanosoma cruzi (strain CL Brener) GN=Tc00	5	4	4	4	2	3	4	2	2	3	4	2	2	3	4	2	15.3	15.3	15.3	46.625	406	406;406;406;406;407	1	11	0	10.421	By MS/MS	By MS/MS	By MS/MS	By MS/MS	8.9	12.3	15.3	5.7	143590000	27212000	49801000	47265000	19316000	5522800	1046600	1915400	1817900	742900
tr|Q4D4S0|Q4D4S0_TRYCC;tr|Q4D4R9|Q4D4R9_TRYCC;tr|K2LYI4|K2LYI4_TRYCR;tr|V5DRF2|V5DRF2_TRYCR;tr|K4DLE5|K4DLE5_TRYCR;tr|Q4D0Q1|Q4D0Q1_TRYCC	tr|Q4D4S0|Q4D4S0_TRYCC;tr|Q4D4R9|Q4D4R9_TRYCC;tr|K2LYI4|K2LYI4_TRYCR;tr|V5DRF2|V5DRF2_TRYCR;tr|K4DLE5|K4DLE5_TRYCR	10;10;9;9;8;3	10;10;9;9;8;3	1;1;1;1;0;0	>tr|Q4D4S0|Q4D4S0_TRYCC Fructose-bisphosphate aldolase OS=Trypanosoma cruzi (strain CL Brener) GN=Tc00.1047053504163.40 PE=3 SV=1;>tr|Q4D4R9|Q4D4R9_TRYCC Fructose-bisphosphate aldolase OS=Trypanosoma cruzi (strain CL Brener) GN=Tc00.1047053504163.50 PE=3 S	6	10	10	1	10	10	10	10	10	10	10	10	1	1	1	1	27.4	27.4	3.2	40.833	372	372;372;372;375;372;214	1	44	0	61.031	By MS/MS	By MS/MS	By MS/MS	By MS/MS	27.4	27.4	27.4	27.4	2295700000	686740000	628940000	506550000	473480000	114790000	34337000	31447000	25327000	23674000
tr|Q4D4T8|Q4D4T8_TRYCC	tr|Q4D4T8|Q4D4T8_TRYCC	1	1	1	>tr|Q4D4T8|Q4D4T8_TRYCC Uncharacterized protein (Fragment) OS=Trypanosoma cruzi (strain CL Brener) GN=Tc00.1047053504253.10 PE=4 SV=1	1	1	1	1	0	1	0	0	0	1	0	0	0	1	0	0	1.4	1.4	1.4	142.19	1297	1297	1	1	1	-2	By matching	By MS/MS	By matching	By matching	0	1.4	0	0	0	0	0	0	0	0	0	0	0	0
tr|Q4D4V4|Q4D4V4_TRYCC	tr|Q4D4V4|Q4D4V4_TRYCC	2	1	1	>tr|Q4D4V4|Q4D4V4_TRYCC Uncharacterized protein OS=Trypanosoma cruzi (strain CL Brener) GN=Tc00.1047053511523.20 PE=4 SV=1	1	2	1	1	2	2	2	2	1	1	1	1	1	1	1	1	25.9	14.7	14.7	13.119	116	116	1	4	0	2.8295	By MS/MS	By MS/MS	By MS/MS	By MS/MS	25.9	25.9	25.9	25.9	141270000	40043000	39625000	28630000	32968000	28253000	8008600	7924900	5726100	6593700
tr|Q4D4X6|Q4D4X6_TRYCC;tr|K4EDM5|K4EDM5_TRYCR;tr|V5DFK6|V5DFK6_TRYCR;tr|Q4DEX0|Q4DEX0_TRYCC;tr|K2NCR4|K2NCR4_TRYCR	tr|Q4D4X6|Q4D4X6_TRYCC;tr|K4EDM5|K4EDM5_TRYCR	3;3;1;1;1	3;3;1;1;1	3;3;1;1;1	>tr|Q4D4X6|Q4D4X6_TRYCC Coronin OS=Trypanosoma cruzi (strain CL Brener) GN=Tc00.1047053509859.80 PE=3 SV=1;>tr|K4EDM5|K4EDM5_TRYCR Coronin OS=Trypanosoma cruzi GN=TCSYLVIO_000174 PE=3 SV=1	5	3	3	3	3	3	2	2	3	3	2	2	3	3	2	2	7.4	7.4	7.4	55.267	498	498;498;365;498;592	1	10	0	4.8389	By MS/MS	By MS/MS	By MS/MS	By matching	7.4	7.4	5.8	5.8	88879000	32906000	25910000	17854000	12209000	4039900	1495700	1177700	811530	554940
tr|Q4D4Y8|Q4D4Y8_TRYCC;tr|K4E7F4|K4E7F4_TRYCR;tr|V5BG02|V5BG02_TRYCR;tr|K2MTT7|K2MTT7_TRYCR;tr|K2MRY7|K2MRY7_TRYCR;tr|K4DQ78|K4DQ78_TRYCR	tr|Q4D4Y8|Q4D4Y8_TRYCC;tr|K4E7F4|K4E7F4_TRYCR;tr|V5BG02|V5BG02_TRYCR	17;14;13;8;2;2	17;14;13;8;2;2	8;5;5;3;2;1	>tr|Q4D4Y8|Q4D4Y8_TRYCC Uncharacterized protein (Fragment) OS=Trypanosoma cruzi (strain CL Brener) GN=Tc00.1047053508533.10 PE=4 SV=1;>tr|K4E7F4|K4E7F4_TRYCR Uncharacterized protein OS=Trypanosoma cruzi GN=TCSYLVIO_002440 PE=4 SV=1;>tr|V5BG02|V5BG02_TRYCR	6	17	17	8	16	16	14	13	16	16	14	13	8	7	5	6	12.3	12.3	3.9	315.9	2812	2812;2064;636;272;134;198	1	63	0	56.331	By MS/MS	By MS/MS	By MS/MS	By MS/MS	11.2	11.6	11.1	9.6	1134900000	394220000	304220000	214050000	222430000	6920200	2403800	1855000	1305200	1356300
tr|Q4D546|Q4D546_TRYCC;tr|K4E2L6|K4E2L6_TRYCR;tr|Q4CTJ4|Q4CTJ4_TRYCC;tr|V5BBJ4|V5BBJ4_TRYCR	tr|Q4D546|Q4D546_TRYCC;tr|K4E2L6|K4E2L6_TRYCR;tr|Q4CTJ4|Q4CTJ4_TRYCC	3;2;2;1	3;2;2;1	3;2;2;1	>tr|Q4D546|Q4D546_TRYCC Vesicular transport-associated repeat protein, putative OS=Trypanosoma cruzi (strain CL Brener) GN=Tc00.1047053507969.10 PE=4 SV=1;>tr|K4E2L6|K4E2L6_TRYCR Vesicular transport-associated repeat protein, putative OS=Trypanosoma cruzi	4	3	3	3	2	3	3	3	2	3	3	3	2	3	3	3	46.8	46.8	46.8	133.31	1174	1174;441;1302;346	1	11	0	4.9404	By MS/MS	By MS/MS	By MS/MS	By MS/MS	44.2	46.8	46.8	46.8	328660000	57792000	104250000	84100000	82520000	3459600	608340	1097400	885270	868630
tr|Q4D568|Q4D568_TRYCC;tr|Q4CSP8|Q4CSP8_TRYCC	tr|Q4D568|Q4D568_TRYCC;tr|Q4CSP8|Q4CSP8_TRYCC	3;3	3;3	3;3	>tr|Q4D568|Q4D568_TRYCC p21 antigen protein, putative OS=Trypanosoma cruzi (strain CL Brener) GN=Tc00.1047053506883.40 PE=4 SV=1;>tr|Q4CSP8|Q4CSP8_TRYCC p21 antigen protein, putative OS=Trypanosoma cruzi (strain CL Brener) GN=Tc00.1047053510429.50 PE=4 SV=	2	3	3	3	3	3	2	3	3	3	2	3	3	3	2	3	25.5	25.5	25.5	21.266	192	192;192	1	11	0	7.8541	By MS/MS	By MS/MS	By MS/MS	By MS/MS	25.5	25.5	14.6	25.5	259000000	75092000	73732000	50213000	59966000	23546000	6826600	6702900	4564800	5451500
tr|Q4D579|Q4D579_TRYCC;tr|K4E4C0|K4E4C0_TRYCR;tr|K2NXV3|K2NXV3_TRYCR	tr|Q4D579|Q4D579_TRYCC;tr|K4E4C0|K4E4C0_TRYCR;tr|K2NXV3|K2NXV3_TRYCR	2;2;1	2;2;1	2;2;1	>tr|Q4D579|Q4D579_TRYCC Proteasome subunit beta type OS=Trypanosoma cruzi (strain CL Brener) GN=Tc00.1047053510689.30 PE=3 SV=1;>tr|K4E4C0|K4E4C0_TRYCR Proteasome subunit beta type OS=Trypanosoma cruzi GN=TCSYLVIO_003686 PE=3 SV=1;>tr|K2NXV3|K2NXV3_TRYCR P	3	2	2	2	2	2	2	2	2	2	2	2	2	2	2	2	14.2	14.2	14.2	24.212	218	218;218;218	1	8	0	6.0161	By MS/MS	By MS/MS	By MS/MS	By MS/MS	14.2	14.2	14.2	14.2	150770000	56783000	38719000	18994000	36275000	21539000	8111900	5531400	2713400	5182200
tr|Q4D580|Q4D580_TRYCC	tr|Q4D580|Q4D580_TRYCC	1	1	1	>tr|Q4D580|Q4D580_TRYCC Quinonoid dihydropteridine reductase, putative OS=Trypanosoma cruzi (strain CL Brener) GN=Tc00.1047053510689.20 PE=4 SV=1	1	1	1	1	1	0	1	0	1	0	1	0	1	0	1	0	9.1	9.1	9.1	24.831	241	241	1	2	0	4.9416	By MS/MS	By matching	By MS/MS	By matching	9.1	0	9.1	0	10312000	6473400	0	3838800	0	937470	588490	0	348980	0
tr|Q4D590|Q4D590_TRYCC;tr|K4E6G5|K4E6G5_TRYCR;tr|K2NF83|K2NF83_TRYCR;tr|V5BZ22|V5BZ22_TRYCR	tr|Q4D590|Q4D590_TRYCC;tr|K4E6G5|K4E6G5_TRYCR;tr|K2NF83|K2NF83_TRYCR	12;9;7;3	12;9;7;3	12;9;7;3	>tr|Q4D590|Q4D590_TRYCC Mitochondrial oligo_U binding protein TBRGG1, putative OS=Trypanosoma cruzi (strain CL Brener) GN=Tc00.1047053507927.20 PE=4 SV=1;>tr|K4E6G5|K4E6G5_TRYCR Uncharacterized protein OS=Trypanosoma cruzi GN=TCSYLVIO_003146 PE=4 SV=1;>tr|	4	12	12	12	8	11	10	10	8	11	10	10	8	11	10	10	34.2	34.2	34.2	97.264	889	889;629;669;480	1	39	0	59.154	By MS/MS	By MS/MS	By MS/MS	By MS/MS	23.2	33	26.2	25.6	526850000	136790000	143750000	125780000	120530000	11974000	3108900	3267000	2858600	2739400
tr|Q4D5C2|Q4D5C2_TRYCC;tr|K4E4Z8|K4E4Z8_TRYCR	tr|Q4D5C2|Q4D5C2_TRYCC;tr|K4E4Z8|K4E4Z8_TRYCR	19;18	2;1	0;0	>tr|Q4D5C2|Q4D5C2_TRYCC Glutamate dehydrogenase OS=Trypanosoma cruzi (strain CL Brener) GN=Tc00.1047053508111.30 PE=3 SV=1;>tr|K4E4Z8|K4E4Z8_TRYCR Glutamate dehydrogenase OS=Trypanosoma cruzi GN=TCSYLVIO_003673 PE=3 SV=1	2	19	2	0	19	19	18	18	2	2	2	2	0	0	0	0	52.9	5	0	45.056	416	416;416	1	8	0	5.4121	By MS/MS	By MS/MS	By MS/MS	By MS/MS	52.9	52.9	52.9	48.8	260560000	88255000	77370000	51859000	43072000	9650200	3268700	2865600	1920700	1595300
tr|Q4D5I2|Q4D5I2_TRYCC	tr|Q4D5I2|Q4D5I2_TRYCC	4	1	1	>tr|Q4D5I2|Q4D5I2_TRYCC Haloacid dehalogenase-like hydrolase, putative OS=Trypanosoma cruzi (strain CL Brener) GN=Tc00.1047053510131.40 PE=4 SV=1	1	4	1	1	4	4	4	4	1	1	1	1	1	1	1	1	18.3	6.1	6.1	34.722	311	311	1	8	0	3.9539	By MS/MS	By MS/MS	By MS/MS	By MS/MS	18.3	18.3	18.3	18.3	106330000	24373000	26537000	30992000	24426000	6645500	1523300	1658600	1937000	1526600
tr|Q4D5J9|Q4D5J9_TRYCC;tr|K4E0A4|K4E0A4_TRYCR;tr|V5BI08|V5BI08_TRYCR;tr|K2NT84|K2NT84_TRYCR	tr|Q4D5J9|Q4D5J9_TRYCC;tr|K4E0A4|K4E0A4_TRYCR;tr|V5BI08|V5BI08_TRYCR;tr|K2NT84|K2NT84_TRYCR	2;2;1;1	2;2;1;1	2;2;1;1	>tr|Q4D5J9|Q4D5J9_TRYCC Myosin heavy chain, putative OS=Trypanosoma cruzi (strain CL Brener) GN=Tc00.1047053511527.70 PE=4 SV=1;>tr|K4E0A4|K4E0A4_TRYCR Myosin heavy chain MYA2-related, putative OS=Trypanosoma cruzi GN=TCSYLVIO_005358 PE=4 SV=1;>tr|V5BI08|V	4	2	2	2	2	2	2	2	2	2	2	2	2	2	2	2	2.1	2.1	2.1	120.55	1058	1058;1058;1058;1058	1	8	0	3.8594	By MS/MS	By MS/MS	By MS/MS	By MS/MS	2.1	2.1	2.1	2.1	55167000	16869000	13009000	12648000	12640000	1060900	324410	250180	243230	243080
tr|Q4D5K8|Q4D5K8_TRYCC;tr|V5BS79|V5BS79_TRYCR;tr|Q4D132|Q4D132_TRYCC;tr|K4EBH0|K4EBH0_TRYCR;tr|K2MUT2|K2MUT2_TRYCR	tr|Q4D5K8|Q4D5K8_TRYCC	3;1;1;1;1	3;1;1;1;1	3;1;1;1;1	>tr|Q4D5K8|Q4D5K8_TRYCC Uncharacterized protein OS=Trypanosoma cruzi (strain CL Brener) GN=Tc00.1047053508839.80 PE=4 SV=1	5	3	3	3	1	2	1	3	1	2	1	3	1	2	1	3	7.2	7.2	7.2	66.015	599	599;599;599;599;599	1	11	0	10.282	By MS/MS	By MS/MS	By MS/MS	By MS/MS	3.2	5	3.2	7.2	154010000	42442000	38957000	39668000	32947000	5500500	1515800	1391300	1416700	1176700
tr|Q4D5L4|Q4D5L4_TRYCC;tr|Q4D0N9|Q4D0N9_TRYCC;tr|K4EB69|K4EB69_TRYCR;tr|V5DJ53|V5DJ53_TRYCR	tr|Q4D5L4|Q4D5L4_TRYCC;tr|Q4D0N9|Q4D0N9_TRYCC;tr|K4EB69|K4EB69_TRYCR;tr|V5DJ53|V5DJ53_TRYCR	1;1;1;1	1;1;1;1	1;1;1;1	>tr|Q4D5L4|Q4D5L4_TRYCC Uncharacterized protein OS=Trypanosoma cruzi (strain CL Brener) GN=Tc00.1047053508839.20 PE=4 SV=1;>tr|Q4D0N9|Q4D0N9_TRYCC Uncharacterized protein OS=Trypanosoma cruzi (strain CL Brener) GN=Tc00.1047053508961.40 PE=4 SV=1;>tr|K4EB69	4	1	1	1	0	0	1	0	0	0	1	0	0	0	1	0	4	4	4	48.489	425	425;505;512;524	1	1	0.0019468	2.0535	By matching	By matching	By MS/MS	By matching	0	0	4	0	1720200	0	0	1720200	0	68806	0	0	68806	0
tr|Q4D5P1|Q4D5P1_TRYCC;tr|V5D7P4|V5D7P4_TRYCR;tr|K4E6R1|K4E6R1_TRYCR;tr|Q4DLT0|Q4DLT0_TRYCC;tr|K2NHW4|K2NHW4_TRYCR;tr|Q4D3M8|Q4D3M8_TRYCC	tr|Q4D5P1|Q4D5P1_TRYCC;tr|V5D7P4|V5D7P4_TRYCR;tr|K4E6R1|K4E6R1_TRYCR;tr|Q4DLT0|Q4DLT0_TRYCC;tr|K2NHW4|K2NHW4_TRYCR	16;15;15;12;10;1	16;15;15;12;10;1	16;15;15;12;10;1	>tr|Q4D5P1|Q4D5P1_TRYCC Aminopeptidase, putative OS=Trypanosoma cruzi (strain CL Brener) GN=Tc00.1047053511051.70 PE=4 SV=1;>tr|V5D7P4|V5D7P4_TRYCR Aminopeptidase OS=Trypanosoma cruzi Dm28c GN=TCDM_08696 PE=4 SV=1;>tr|K4E6R1|K4E6R1_TRYCR Aminopeptidase, pu	6	16	16	16	15	14	14	13	15	14	14	13	15	14	14	13	20.7	20.7	20.7	98.381	870	870;870;870;491;868;117	1	65	0	88.864	By MS/MS	By MS/MS	By MS/MS	By MS/MS	19.2	17.2	17.6	16.1	2253200000	382770000	317310000	1276900000	276240000	40968000	6959400	5769200	23216000	5022600
tr|Q4D5P4|Q4D5P4_TRYCC;tr|O62594|O62594_TRYCR;tr|K2N9G5|K2N9G5_TRYCR	tr|Q4D5P4|Q4D5P4_TRYCC;tr|O62594|O62594_TRYCR;tr|K2N9G5|K2N9G5_TRYCR	11;11;10	11;11;10	11;11;10	>tr|Q4D5P4|Q4D5P4_TRYCC 40S ribosomal protein S4 OS=Trypanosoma cruzi (strain CL Brener) GN=Tc00.1047053509683.117 PE=3 SV=1;>tr|O62594|O62594_TRYCR 40S ribosomal protein S4 OS=Trypanosoma cruzi GN=rpS4-1 PE=2 SV=1;>tr|K2N9G5|K2N9G5_TRYCR 40S ribosomal pro	3	11	11	11	10	10	11	10	10	10	11	10	10	10	11	10	39.2	39.2	39.2	30.875	273	273;273;273	1	54	0	25.394	By MS/MS	By MS/MS	By MS/MS	By MS/MS	35.5	35.5	39.2	35.5	4133800000	1323900000	1023200000	897400000	889290000	243160000	77874000	60191000	52788000	52311000
tr|Q4D5T6|Q4D5T6_TRYCC;tr|V5B6L2|V5B6L2_TRYCR;tr|K4DN81|K4DN81_TRYCR;tr|K4EC19|K4EC19_TRYCR;tr|K4ED28|K4ED28_TRYCR;tr|K4DPQ6|K4DPQ6_TRYCR;tr|K4DLA8|K4DLA8_TRYCR;tr|K4DNW6|K4DNW6_TRYCR	tr|Q4D5T6|Q4D5T6_TRYCC	7;2;1;1;1;1;1;1	2;0;1;0;0;1;1;0	2;0;1;0;0;1;1;0	>tr|Q4D5T6|Q4D5T6_TRYCC Retrotransposon hot spot (RHS) protein, putative OS=Trypanosoma cruzi (strain CL Brener) GN=Tc00.1047053507555.80 PE=4 SV=1	8	7	2	2	6	5	7	5	2	1	2	1	2	1	2	1	10	3.7	3.7	104.58	918	918;733;111;200;235;240;266;309	1	7	0	7.1345	By MS/MS	By MS/MS	By MS/MS	By MS/MS	9	7	10	7	78650000	26474000	19615000	17847000	14714000	1310800	441230	326920	297450	245230
tr|Q4D5X0|Q4D5X0_TRYCC;tr|Q4D3T1|Q4D3T1_TRYCC;tr|Q6IWF6|Q6IWF6_TRYCR;tr|P90595|P90595_TRYCR	tr|Q4D5X0|Q4D5X0_TRYCC;tr|Q4D3T1|Q4D3T1_TRYCC;tr|Q6IWF6|Q6IWF6_TRYCR;tr|P90595|P90595_TRYCR	36;36;34;27	1;1;1;1	1;1;1;1	>tr|Q4D5X0|Q4D5X0_TRYCC Elongation factor 2, putative OS=Trypanosoma cruzi (strain CL Brener) GN=Tc00.1047053508169.20 PE=4 SV=1;>tr|Q4D3T1|Q4D3T1_TRYCC Elongation factor 2, putative OS=Trypanosoma cruzi (strain CL Brener) GN=Tc00.1047053510963.90 PE=4 SV=	4	36	1	1	35	35	35	34	1	1	1	1	1	1	1	1	53.5	1.2	1.2	94.189	846	846;846;846;776	1	4	0	3.5411	By MS/MS	By MS/MS	By MS/MS	By MS/MS	52.1	51.1	53.1	49.6	473130000	125100000	129550000	114100000	104380000	9655800	2553000	2644000	2328500	2130300
tr|Q4D5X3|Q4D5X3_TRYCC;tr|K2MBC4|K2MBC4_TRYCR;sp|P92188|PSA1_TRYCR;tr|Q4CMB8|Q4CMB8_TRYCC;tr|V5B4E8|V5B4E8_TRYCR;tr|Q3ZMB6|Q3ZMB6_TRYCR;tr|Q4DBH0|Q4DBH0_TRYCC	tr|Q4D5X3|Q4D5X3_TRYCC;tr|K2MBC4|K2MBC4_TRYCR;sp|P92188|PSA1_TRYCR;tr|Q4CMB8|Q4CMB8_TRYCC;tr|V5B4E8|V5B4E8_TRYCR;tr|Q3ZMB6|Q3ZMB6_TRYCR	3;3;3;2;2;2;1	3;3;3;2;2;2;1	3;3;3;2;2;2;1	>tr|Q4D5X3|Q4D5X3_TRYCC Proteasome subunit alpha type OS=Trypanosoma cruzi (strain CL Brener) GN=Tc00.1047053506167.40 PE=3 SV=1;>tr|K2MBC4|K2MBC4_TRYCR Proteasome subunit alpha type OS=Trypanosoma cruzi marinkellei GN=MOQ_003684 PE=3 SV=1;>sp|P92188|PSA1_	7	3	3	3	3	2	3	2	3	2	3	2	3	2	3	2	20.8	20.8	20.8	29.335	265	265;265;265;49;265;265;190	1	10	0	25.746	By MS/MS	By MS/MS	By MS/MS	By MS/MS	20.8	12.8	20.8	15.1	113020000	49413000	16416000	29531000	17659000	8072800	3529500	1172600	2109400	1261300
tr|Q4D5X9|Q4D5X9_TRYCC	tr|Q4D5X9|Q4D5X9_TRYCC	1	1	1	>tr|Q4D5X9|Q4D5X9_TRYCC Uncharacterized protein OS=Trypanosoma cruzi (strain CL Brener) GN=Tc00.1047053507963.70 PE=4 SV=1	1	1	1	1	1	1	1	1	1	1	1	1	1	1	1	1	1.7	1.7	1.7	79.555	709	709	1	4	1	-2	By matching	By matching	By matching	By MS/MS	1.7	1.7	1.7	1.7	103380000	28800000	33594000	19308000	21675000	3040500	847070	988060	567880	637490
tr|Q4D5Z5|Q4D5Z5_TRYCC;tr|Q4CLR4|Q4CLR4_TRYCC;tr|V5BX66|V5BX66_TRYCR;tr|K4E551|K4E551_TRYCR;tr|K2NS11|K2NS11_TRYCR	tr|Q4D5Z5|Q4D5Z5_TRYCC;tr|Q4CLR4|Q4CLR4_TRYCC;tr|V5BX66|V5BX66_TRYCR;tr|K4E551|K4E551_TRYCR;tr|K2NS11|K2NS11_TRYCR	10;9;9;8;7	10;9;9;8;7	10;9;9;8;7	>tr|Q4D5Z5|Q4D5Z5_TRYCC Uncharacterized protein OS=Trypanosoma cruzi (strain CL Brener) GN=Tc00.1047053511737.10 PE=4 SV=1;>tr|Q4CLR4|Q4CLR4_TRYCC Uncharacterized protein (Fragment) OS=Trypanosoma cruzi (strain CL Brener) GN=Tc00.1047053511519.9 PE=4 SV=1;	5	10	10	10	8	10	10	9	8	10	10	9	8	10	10	9	30.9	30.9	30.9	46.135	414	414;407;414;414;414	1	42	0	71.819	By MS/MS	By MS/MS	By MS/MS	By MS/MS	27.1	30.9	30.9	27.1	859170000	259670000	231920000	190930000	176640000	35799000	10820000	9663500	7955400	7360100
tr|Q4D609|Q4D609_TRYCC	tr|Q4D609|Q4D609_TRYCC	23	7	2	>tr|Q4D609|Q4D609_TRYCC Cytoskeleton-associated protein CAP5.5, putative OS=Trypanosoma cruzi (strain CL Brener) GN=Tc00.1047053508555.60 PE=4 SV=1	1	23	7	2	20	23	22	23	5	7	7	7	2	2	2	2	36.6	13.5	2.9	89.807	806	806	1	34	0	32.588	By MS/MS	By MS/MS	By MS/MS	By MS/MS	30	36.6	34.7	36.6	949360000	272380000	237720000	222560000	216700000	18615000	5340700	4661300	4363900	4249000
tr|Q4D659|Q4D659_TRYCC	tr|Q4D659|Q4D659_TRYCC	1	1	1	>tr|Q4D659|Q4D659_TRYCC Cysteine proteinase, putative OS=Trypanosoma cruzi (strain CL Brener) GN=Tc00.1047053507849.50 PE=3 SV=1	1	1	1	1	0	1	0	1	0	1	0	1	0	1	0	1	4.3	4.3	4.3	44.057	392	392	1	2	0	5.27	By matching	By matching	By matching	By MS/MS	0	4.3	0	4.3	17583000	0	9298800	0	8283700	925400	0	489410	0	435980
tr|Q4D674|Q4D674_TRYCC;tr|V5DC06|V5DC06_TRYCR;tr|K4E0I3|K4E0I3_TRYCR	tr|Q4D674|Q4D674_TRYCC;tr|V5DC06|V5DC06_TRYCR;tr|K4E0I3|K4E0I3_TRYCR	1;1;1	1;1;1	1;1;1	>tr|Q4D674|Q4D674_TRYCC Protein tyrosine phosphatase, putative (Fragment) OS=Trypanosoma cruzi (strain CL Brener) GN=Tc00.1047053504625.99 PE=4 SV=1;>tr|V5DC06|V5DC06_TRYCR Very-long-chain (3R)-3-hydroxyacyl-[acyl-carrier protein] dehydratase hpo-8 OS=Tryp	3	1	1	1	1	1	1	1	1	1	1	1	1	1	1	1	16.7	16.7	16.7	7.3289	66	66;221;230	1	4	0	2.8634	By MS/MS	By MS/MS	By MS/MS	By MS/MS	16.7	16.7	16.7	16.7	25695000	7660100	6436800	4888100	6710400	6423800	1915000	1609200	1222000	1677600
tr|Q4D6D2|Q4D6D2_TRYCC;tr|G4WJY5|G4WJY5_TRYCR;tr|Q4CQ42|Q4CQ42_TRYCC	tr|Q4D6D2|Q4D6D2_TRYCC;tr|G4WJY5|G4WJY5_TRYCR;tr|Q4CQ42|Q4CQ42_TRYCC	1;1;1	1;1;1	1;1;1	>tr|Q4D6D2|Q4D6D2_TRYCC Uncharacterized protein (Fragment) OS=Trypanosoma cruzi (strain CL Brener) GN=Tc00.1047053509047.119 PE=4 SV=1;>tr|G4WJY5|G4WJY5_TRYCR Uncharacterized protein (Fragment) OS=Trypanosoma cruzi PE=4 SV=2;>tr|Q4CQ42|Q4CQ42_TRYCC Unchara	3	1	1	1	1	1	1	0	1	1	1	0	1	1	1	0	9.9	9.9	9.9	15.917	151	151;178;189	1	3	0.0048485	1.6492	By MS/MS	By MS/MS	By MS/MS	By matching	9.9	9.9	9.9	0	25554000	11887000	7473300	6194300	0	5110800	2377300	1494700	1238900	0
tr|Q4D6D8|Q4D6D8_TRYCC;tr|Q4D586|Q4D586_TRYCC;tr|V5DQT9|V5DQT9_TRYCR;tr|K4E585|K4E585_TRYCR	tr|Q4D6D8|Q4D6D8_TRYCC;tr|Q4D586|Q4D586_TRYCC;tr|V5DQT9|V5DQT9_TRYCR;tr|K4E585|K4E585_TRYCR	6;6;6;6	6;6;6;6	6;6;6;6	>tr|Q4D6D8|Q4D6D8_TRYCC Uncharacterized protein OS=Trypanosoma cruzi (strain CL Brener) GN=Tc00.1047053509047.40 PE=4 SV=1;>tr|Q4D586|Q4D586_TRYCC Uncharacterized protein OS=Trypanosoma cruzi (strain CL Brener) GN=Tc00.1047053507927.60 PE=4 SV=1;>tr|V5DQT9	4	6	6	6	6	6	6	6	6	6	6	6	6	6	6	6	41.4	41.4	41.4	21.151	198	198;198;283;283	1	42	0	54.38	By MS/MS	By MS/MS	By MS/MS	By MS/MS	41.4	41.4	41.4	41.4	2808900000	814920000	730550000	612610000	650780000	312100000	90547000	81172000	68068000	72309000
tr|Q4D6E0|Q4D6E0_TRYCC;tr|Q4D584|Q4D584_TRYCC;tr|V5BZ26|V5BZ26_TRYCR	tr|Q4D6E0|Q4D6E0_TRYCC;tr|Q4D584|Q4D584_TRYCC;tr|V5BZ26|V5BZ26_TRYCR	1;1;1	1;1;1	1;1;1	>tr|Q4D6E0|Q4D6E0_TRYCC Uncharacterized protein OS=Trypanosoma cruzi (strain CL Brener) GN=Tc00.1047053509047.20 PE=4 SV=1;>tr|Q4D584|Q4D584_TRYCC Uncharacterized protein OS=Trypanosoma cruzi (strain CL Brener) GN=Tc00.1047053507927.80 PE=4 SV=1;>tr|V5BZ26	3	1	1	1	1	1	1	1	1	1	1	1	1	1	1	1	2.9	2.9	2.9	52.64	456	456;508;522	1	4	1	-2	By MS/MS	By matching	By MS/MS	By matching	2.9	2.9	2.9	2.9	35565000	11417000	8510700	8697300	6940000	1147300	368300	274540	280560	223870
tr|Q4D6H2|Q4D6H2_TRYCC;tr|A0A0C5D101|A0A0C5D101_TRYCR	tr|Q4D6H2|Q4D6H2_TRYCC	9;3	3;1	2;1	>tr|Q4D6H2|Q4D6H2_TRYCC Methionyl-tRNA synthetase, putative OS=Trypanosoma cruzi (strain CL Brener) GN=Tc00.1047053509247.50 PE=4 SV=1	2	9	3	2	8	7	8	9	3	2	3	3	2	1	2	2	17.1	6.9	4.7	86.116	765	765;146	1	16	0	12.181	By MS/MS	By MS/MS	By MS/MS	By MS/MS	15.2	11.2	14.4	17.1	273310000	88388000	61445000	64693000	58789000	7192500	2326000	1617000	1702400	1547100
tr|Q4D6H7|Q4D6H7_TRYCC	tr|Q4D6H7|Q4D6H7_TRYCC	3	3	3	>tr|Q4D6H7|Q4D6H7_TRYCC Ribosomal protein S20, putative OS=Trypanosoma cruzi (strain CL Brener) GN=Tc00.1047053508475.10 PE=3 SV=1	1	3	3	3	3	3	3	3	3	3	3	3	3	3	3	3	23.1	23.1	23.1	13.226	117	117	1	13	0	13.443	By MS/MS	By MS/MS	By MS/MS	By MS/MS	23.1	23.1	23.1	23.1	383380000	111030000	103080000	91058000	78217000	76677000	22206000	20616000	18212000	15643000
tr|Q4D6I3|Q4D6I3_TRYCC;tr|V5AL49|V5AL49_TRYCR;tr|K4DMX3|K4DMX3_TRYCR;tr|K2PBX3|K2PBX3_TRYCR;tr|K4DQ87|K4DQ87_TRYCR	tr|Q4D6I3|Q4D6I3_TRYCC;tr|V5AL49|V5AL49_TRYCR;tr|K4DMX3|K4DMX3_TRYCR;tr|K2PBX3|K2PBX3_TRYCR;tr|K4DQ87|K4DQ87_TRYCR	10;10;10;9;9	10;10;10;9;9	10;10;10;9;9	>tr|Q4D6I3|Q4D6I3_TRYCC Uncharacterized protein OS=Trypanosoma cruzi (strain CL Brener) GN=Tc00.1047053508823.70 PE=4 SV=1;>tr|V5AL49|V5AL49_TRYCR P27 protein OS=Trypanosoma cruzi Dm28c GN=TCDM_11018 PE=4 SV=1;>tr|K4DMX3|K4DMX3_TRYCR P27 protein, putative	5	10	10	10	9	10	10	10	9	10	10	10	9	10	10	10	36.9	36.9	36.9	27.915	241	241;256;256;241;244	1	52	0	29.586	By MS/MS	By MS/MS	By MS/MS	By MS/MS	36.9	36.9	36.9	36.9	2039900000	663320000	510450000	418280000	447820000	127490000	41458000	31903000	26143000	27989000
tr|Q4D6I5|Q4D6I5_TRYCC	tr|Q4D6I5|Q4D6I5_TRYCC	3	3	3	>tr|Q4D6I5|Q4D6I5_TRYCC 40S ribosomal protein S14, putative OS=Trypanosoma cruzi (strain CL Brener) GN=Tc00.1047053409117.20 PE=3 SV=1	1	3	3	3	3	3	3	3	3	3	3	3	3	3	3	3	17.4	17.4	17.4	15.568	144	144	1	12	0	7.9487	By MS/MS	By MS/MS	By MS/MS	By MS/MS	17.4	17.4	17.4	17.4	1212600000	270840000	230010000	379120000	332660000	173230000	38691000	32858000	54160000	47523000
tr|Q4D6J0|Q4D6J0_TRYCC;tr|Q4CW01|Q4CW01_TRYCC;tr|Q4DIZ1|Q4DIZ1_TRYCC;tr|K2NSY2|K2NSY2_TRYCR;tr|K2MYC3|K2MYC3_TRYCR;tr|V5BE45|V5BE45_TRYCR;tr|K4DSS3|K4DSS3_TRYCR;tr|K4E004|K4E004_TRYCR;tr|K2MU52|K2MU52_TRYCR;tr|K2N576|K2N576_TRYCR;tr|Q4CS86|Q4CS86_TRYCC	tr|Q4D6J0|Q4D6J0_TRYCC	40;10;8;5;4;3;3;3;2;2;1	40;10;8;5;4;3;3;3;2;2;1	4;2;0;0;0;1;1;0;0;0;1	>tr|Q4D6J0|Q4D6J0_TRYCC Calpain-like cysteine peptidase, putative OS=Trypanosoma cruzi (strain CL Brener) GN=Tc00.1047053506721.30 PE=4 SV=1	11	40	40	4	33	33	32	31	33	33	32	31	3	4	4	4	13.7	13.7	1.7	519.34	4571	4571;1194;1165;1055;252;334;347;408;335;496;161	1	140	0	157.33	By MS/MS	By MS/MS	By MS/MS	By MS/MS	10.9	10.9	11.5	10.5	1862500000	555620000	449950000	439870000	417060000	7825700	2334600	1890600	1848200	1752300
tr|Q4D6K0|Q4D6K0_TRYCC	tr|Q4D6K0|Q4D6K0_TRYCC	4	1	1	>tr|Q4D6K0|Q4D6K0_TRYCC Ubiquitin-like protein, putative OS=Trypanosoma cruzi (strain CL Brener) GN=Tc00.1047053511855.20 PE=4 SV=1	1	4	1	1	4	3	4	4	1	1	1	1	1	1	1	1	12	3.5	3.5	69.121	624	624	1	4	0	3.2017	By MS/MS	By matching	By MS/MS	By MS/MS	12	9.1	12	12	49708000	10080000	17198000	13927000	8503800	2161200	438260	747720	605510	369730
tr|Q4D6K4|Q4D6K4_TRYCC;tr|Q4D793|Q4D793_TRYCC	tr|Q4D6K4|Q4D6K4_TRYCC;tr|Q4D793|Q4D793_TRYCC	3;2	3;2	3;2	>tr|Q4D6K4|Q4D6K4_TRYCC Uncharacterized protein OS=Trypanosoma cruzi (strain CL Brener) GN=Tc00.1047053505939.80 PE=4 SV=1;>tr|Q4D793|Q4D793_TRYCC Uncharacterized protein OS=Trypanosoma cruzi (strain CL Brener) GN=Tc00.1047053506351.20 PE=4 SV=1	2	3	3	3	2	1	3	0	2	1	3	0	2	1	3	0	15.1	15.1	15.1	38.512	345	345;345	1	6	0	3.246	By MS/MS	By MS/MS	By MS/MS	By matching	7	8.1	15.1	0	97613000	40240000	14718000	42656000	0	4437000	1829100	668990	1938900	0
tr|Q4D6Q6|Q4D6Q6_TRYCC;tr|V5BMX8|V5BMX8_TRYCR	tr|Q4D6Q6|Q4D6Q6_TRYCC;tr|V5BMX8|V5BMX8_TRYCR	3;2	3;2	2;1	>tr|Q4D6Q6|Q4D6Q6_TRYCC Uncharacterized protein OS=Trypanosoma cruzi (strain CL Brener) GN=Tc00.1047053511733.90 PE=4 SV=1;>tr|V5BMX8|V5BMX8_TRYCR Uncharacterized protein OS=Trypanosoma cruzi Dm28c GN=TCDM_13970 PE=4 SV=1	2	3	3	2	3	3	3	3	3	3	3	3	2	2	2	2	35.3	35.3	24.1	13.056	116	116;116	1	20	0	7.6824	By MS/MS	By MS/MS	By MS/MS	By MS/MS	35.3	35.3	35.3	35.3	430160000	144550000	100740000	93604000	91264000	86032000	28910000	20149000	18721000	18253000
tr|Q4D6R3|Q4D6R3_TRYCC;tr|Q4D4U7|Q4D4U7_TRYCC;tr|V5BMU7|V5BMU7_TRYCR;tr|K4E614|K4E614_TRYCR	tr|Q4D6R3|Q4D6R3_TRYCC;tr|Q4D4U7|Q4D4U7_TRYCC;tr|V5BMU7|V5BMU7_TRYCR;tr|K4E614|K4E614_TRYCR	1;1;1;1	1;1;1;1	1;1;1;1	>tr|Q4D6R3|Q4D6R3_TRYCC Uncharacterized protein OS=Trypanosoma cruzi (strain CL Brener) GN=Tc00.1047053511733.20 PE=4 SV=1;>tr|Q4D4U7|Q4D4U7_TRYCC Uncharacterized protein OS=Trypanosoma cruzi (strain CL Brener) GN=Tc00.1047053511523.90 PE=4 SV=1;>tr|V5BMU7	4	1	1	1	0	0	1	1	0	0	1	1	0	0	1	1	3.6	3.6	3.6	50.186	440	440;440;451;451	1	2	0	4.0642	By matching	By matching	By matching	By MS/MS	0	0	3.6	3.6	6869600	0	0	3669600	3199900	245340	0	0	131060	114280
tr|Q4D6Y1|Q4D6Y1_TRYCC;tr|V5B0R0|V5B0R0_TRYCR;tr|K4E6P7|K4E6P7_TRYCR;tr|K2MRP7|K2MRP7_TRYCR	tr|Q4D6Y1|Q4D6Y1_TRYCC;tr|V5B0R0|V5B0R0_TRYCR;tr|K4E6P7|K4E6P7_TRYCR;tr|K2MRP7|K2MRP7_TRYCR	4;3;3;3	4;3;3;3	4;3;3;3	>tr|Q4D6Y1|Q4D6Y1_TRYCC Uncharacterized protein OS=Trypanosoma cruzi (strain CL Brener) GN=Tc00.1047053508813.60 PE=4 SV=1;>tr|V5B0R0|V5B0R0_TRYCR Uncharacterized protein OS=Trypanosoma cruzi Dm28c GN=TCDM_04545 PE=4 SV=1;>tr|K4E6P7|K4E6P7_TRYCR Uncharacte	4	4	4	4	4	4	3	4	4	4	3	4	4	4	3	4	13	13	13	45.799	414	414;412;412;414	1	16	0	20.183	By MS/MS	By MS/MS	By MS/MS	By MS/MS	13	13	10.6	13	433940000	135470000	124520000	74391000	99562000	20664000	6450800	5929500	3542400	4741100
tr|Q4D770|Q4D770_TRYCC;tr|K2NEG3|K2NEG3_TRYCR	tr|Q4D770|Q4D770_TRYCC;tr|K2NEG3|K2NEG3_TRYCR	20;12	3;1	3;1	>tr|Q4D770|Q4D770_TRYCC Uncharacterized protein OS=Trypanosoma cruzi (strain CL Brener) GN=Tc00.1047053508265.100 PE=4 SV=1;>tr|K2NEG3|K2NEG3_TRYCR Uncharacterized protein OS=Trypanosoma cruzi marinkellei GN=MOQ_008845 PE=4 SV=1	2	20	3	3	18	18	18	18	3	3	2	2	3	3	2	2	22.6	2.7	2.7	133.25	1166	1166;960	1	10	0	4.3649	By MS/MS	By MS/MS	By MS/MS	By MS/MS	21.3	17.8	20.9	21.5	82586000	32170000	18521000	18443000	13452000	1757200	684470	394070	392400	286210
tr|Q4D776|Q4D776_TRYCC;tr|K2MYJ9|K2MYJ9_TRYCR	tr|Q4D776|Q4D776_TRYCC	3;1	1;0	1;0	>tr|Q4D776|Q4D776_TRYCC Glutathione-S-transferase/glutaredoxin, putative OS=Trypanosoma cruzi (strain CL Brener) GN=Tc00.1047053508265.10 PE=4 SV=1	2	3	1	1	2	2	2	1	0	1	1	0	0	1	1	0	20.2	7.7	7.7	35.205	312	312;209	1	2	0	3.6734	By matching	By matching	By MS/MS	By matching	12.5	11.2	11.2	3.5	19206000	0	8882500	10323000	0	1129800	0	522500	607260	0
tr|Q4D779|Q4D779_TRYCC;tr|V5B917|V5B917_TRYCR;tr|K4E0S2|K4E0S2_TRYCR	tr|Q4D779|Q4D779_TRYCC	12;4;2	12;4;2	1;0;0	>tr|Q4D779|Q4D779_TRYCC NADH-dependent fumarate reductase, putative OS=Trypanosoma cruzi (strain CL Brener) GN=Tc00.1047053503849.60 PE=4 SV=1	3	12	12	1	10	11	10	12	10	11	10	12	1	1	0	1	19.9	19.9	1.4	85.49	789	789;404;303	1	51	0	79.541	By MS/MS	By MS/MS	By MS/MS	By MS/MS	16.1	18.8	17.4	19.9	1385600000	437300000	316840000	311510000	319950000	40753000	12862000	9318900	9162100	9410300
tr|Q4D798|Q4D798_TRYCC;tr|Q4DRQ5|Q4DRQ5_TRYCC	tr|Q4D798|Q4D798_TRYCC;tr|Q4DRQ5|Q4DRQ5_TRYCC	2;1	2;1	2;1	>tr|Q4D798|Q4D798_TRYCC Uncharacterized protein OS=Trypanosoma cruzi (strain CL Brener) GN=Tc00.1047053506315.70 PE=4 SV=1;>tr|Q4DRQ5|Q4DRQ5_TRYCC Uncharacterized protein OS=Trypanosoma cruzi (strain CL Brener) GN=Tc00.1047053506739.170 PE=4 SV=1	2	2	2	2	2	1	2	1	2	1	2	1	2	1	2	1	13.8	13.8	13.8	18.235	159	159;159	1	6	0.00065703	2.1384	By MS/MS	By matching	By MS/MS	By matching	13.8	9.4	13.8	9.4	73108000	28445000	15037000	15750000	13877000	12185000	4740900	2506100	2625000	2312800
[truncated: 11,460 more rows]
[truncated: 26 more columns]
