# Supplementary material for: Development of a Trypanosoma cruzi strain typing assay using MS2 peptide spectral libraries (Tc-STAMS2)
Source: PLoS Negl Trop Dis. 2018 Apr 2;12(4):e0006351. doi: 10.1371/journal.pntd.0006351 (PMC5897034; doi:10.1371/journal.pntd.0006351)
Supplement: S2 Table — Column K with the header “Type” indicates the DTUs where each protein was identified. (XLSX) [file pntd.0006351.s010.xlsx]

## Sheet: Foglio1
entry no.	protein	protein probability	protein description	percent coverage	tot indep spectra	percent share of spectrum ids	peptides	protein	Description	Type			N°Proteins	Type
9	sp|O00822|RL28_TRYCR	1		19.9	12	0.023	AVAAVRPDLASIASR+AVMDAGVEASVVSK	O00822	60S ribosomal protein L28	CL14			1662	CL14
10	sp|Q4DZP2|RL18_TRYCC	1		32.1	89	0.195	APIAVIVGDVLDDVR+HFGAAGVPGSHAK+HHTYSTNPYIK+ITGAGGECLTFDQLAMVAPTGK+KAPIAVIVGDVLDDVR	Q4DZP2	60S ribosomal protein L18	CL14			1621	DTU-I
12	tr|K2LVC9|K2LVC9_TRYCR	1		2.6	15	0.033	IVPIFEVSNVTGDGIQDLIR	K2LVC9	GTP-binding elongation factor Tu family, putative	CL14			1523	DTU-II
13	tr|K2LYP9|K2LYP9_TRYCR	1		8	10	0.02	ELLSAGDEER+VVAESGIEEAIQSENLDEITKPGAR	K2LYP9	Eukaryotic translation initiation factor 3 (EIF-3) interacting protein, putative	CL14			1580	DTU-III
14	tr|K2M0E5|K2M0E5_TRYCR	1		14.4	6	0.012	ATAYAEAGADAVLIHSKKK+IVEETGFK+VESFIAGWPLEEALK+VESFIAGWPLEEALKR	K2M0E5	Phosphoenolpyruvate mutase, putative	CL14			1520	DTU-IV
15	tr|K2M4S3|K2M4S3_TRYCR	1		36	59	0.106	AIGSTITLITNSLIR+GQEAGLAQIPPADQLFDQIVFR+ISCDQQDR+KKSEFEK+RVDGHTGQDFRPATGAAK+SREEFEK+VDGHTGQDFR+VDGHTGQDFRPATGAAK+YEGTLGQIDGPNNTVSLTNVR	K2M4S3	Kinesin, putative	CL14			1621	DTU-V
16	tr|K2M526|K2M526_TRYCR	1		14.7	13	0.022	DHLLEDEDVVQVVK+GDYAADDLIDVIEGNR+GEGFDVQRTGDARIGFIGFPSVGK+IGFIGFPSVGK	K2M526	Developmentally regulated GTP-binding protein, putative	CL14			1645	DTU-VI
17	tr|K2M5T5|K2M5T5_TRYCR	1		46.1	42	0.09	GGYDASQANR+NITPNVTQLSIQNLVQNFGNIK+NNEIGEVSR+QTGYAEIDGR+SAQQLVDFFR+YSNHQELTATQHTSK	K2M5T5	RNA-binding protein, putative	CL14
18	tr|K2M5W0|K2M5W0_TRYCR	1		9.5	6	0.012	HIQDLWTR+YGQAPQYAEVK	K2M5W0	Uncharacterized protein	CL14
19	tr|K2M624|K2M624_TRYCR	1		4.4	11	0.024	LEQDEALLQLLPLLR	K2M624	PTP1-interacting protein, 39 kDa, putative	CL14
20	tr|K2M6U1|K2M6U1_TRYCR	1		14.3	31	0.063	GLATQDINALNLDK+NIDYLLEYLCHIPLPTR+NYIDSTIGSNIPIIPISAQLK+SFDINKPGEVDIENLR	K2M6U1	Eukaryotic translation initiation factor 2 subunit, putative	CL14
21	tr|K2M6U4|K2M6U4_TRYCR	1		12.3	9	0.02	GITYGKPK+HQHTVVR+INWIVNAVHK	K2M6U4	Ribosomal protein L15	CL14
22	tr|K2M9Z2|K2M9Z2_TRYCR	1		8.6	9	0.018	GTEIQILDLPGIIEGAAEGK+LEDEDVLQIMLK	K2M9Z2	GTP-binding protein, putative	CL14
23	tr|K2MC50|K2MC50_TRYCR	1		6.7	20	0.045	AALEEESK+AQFNDLDAEIGDLER+LAPLITELR+PAADLTEEEVLQYIVDNVNK	K2MC50	Uncharacterized protein	CL14
24	tr|K2MCI6|K2MCI6_TRYCR	1		15.6	11	0.024	GHAVIEDCDIHHGSDGVR+NSIEHVR+VNGIHAHNACVTAGNNR	K2MCI6	Uncharacterized protein	CL14
25	tr|K2MIM5|K2MIM5_TRYCR	1		10	8	0.015	EYSSHVEPFGDGHK+GEKYDETTVCHFK+SVEGTPHDYK+SVEGTPHDYKK+YDETTVCHFK	K2MIM5	Aldose 1-epimerase (EC 5.1.3.3) (Galactose mutarotase)	CL14
26	tr|K2ML20|K2ML20_TRYCR	1		2.7	5	0.012	DFFDQSLDEIR+EVVFDAVQAR	K2ML20	Protein kinase, putative	CL14
27	tr|K2MLN2|K2MLN2_TRYCR	1		12.5	10	0.019	FLGVQEAASLLSNAK+IVAFIGTPLSETDEELEK+NGDQFPSR	K2MLN2	Proteasome regulatory non-ATPase subunit, putative	CL14
28	tr|K2MR15|K2MR15_TRYCR	1		14.3	8	0.018	AEQNQVELLIR+ESNAHFLGEK+GVVSVVTR	K2MR15	Uncharacterized protein	CL14
29	tr|K2MRS2|K2MRS2_TRYCR	1		3.5	10	0.022	NIGQLLFGDQLEESPYEVAVLK	K2MRS2	Transmembrane 9 superfamily member	CL14
30	tr|K2MRZ3|K2MRZ3_TRYCR	1		8.8	8	0.017	NCFEDQLPAIR+TDAVIQSR	K2MRZ3	ATP synthase, putative	CL14
31	tr|K2MT40|K2MT40_TRYCR	1		17.4	18	0.025	DPSSATIPLQR+KQQEADPMFVTK+QVVPTQR+VKEESSSSAAGGEESDR+VKEESSSSAAGGEESDRVR+VTLEGAQGER+YFDDISAEGLGR+YNFVPIAILK	K2MT40	Replication factor A, 51kDa subunit, putative	CL14
32	tr|K2MTF2|K2MTF2_TRYCR	1		11.4	12	0.027	LVDEVISR+VPVEDDDGNVTYK+VVNFSWENLTYR	K2MTF2	ABC transporter, putative	CL14
33	tr|K2MU46|K2MU46_TRYCR	1		20.3	26	0.056	INATTIPVLLR+LCLELEDYEHTPLVSR+LDALNCLIR+LGGDALSTQR+NAAIQGITTK+NATEVINGWNEAVER+SLQDLVDELLTLEK	K2MU46	Proteasome regulatory non-ATPase subunit 5	CL14
34	tr|K2MUF5|K2MUF5_TRYCR	1		9.1	6	0.011	DAIIGDLQHLITQLAAK+GDHIAELR+VLVQNKLELVQSQLEGR	K2MUF5	Uncharacterized protein	CL14
35	tr|K2MVC2|K2MVC2_TRYCR	1		9	11	0.024	AVVVWDVSTGRPLCGAPAHHTESK+VWNASNSNELLR+VWTIDPDDRK+YLVSIGGVDDK	K2MVC2	Uncharacterized protein	CL14
36	tr|K2MVC4|K2MVC4_TRYCR	1		13.5	11	0.023	ANSFVGSPFYVAPDVLK+DLKPENILLTGDGHCVLADFGLSK+FPSSVQLPSEAK	K2MVC4	Rac serine-threonine kinase, putative	CL14
37	tr|K2MVY2|K2MVY2_TRYCR	1		5.6	5	0.011	NNNGLQGQEPR+TNIHIGSK	K2MVY2	RNA-binding protein, putative	CL14
38	tr|K2MW91|K2MW91_TRYCR	1		9.6	6	0.013	DPMLPALDLFDLDEEFAPEK+EVCVAHGVTNR+LDTDIIPEVIEAYNK+VAVEQQEELPR	K2MW91	Intraflagellar transport protein component, putative	CL14
39	tr|K2MWE0|K2MWE0_TRYCR	1		3.2	6	0.01	AIAVFPVQLAIIDEAIHK+ALLTPQPLK	K2MWE0	Translation initiation factor IF-2, putative	CL14
40	tr|K2MXC9|K2MXC9_TRYCR	1		7.5	5	0.011	ATEGSIVADKR+ELVASAIR	K2MXC9	Proteasome subunit beta type (EC 3.4.25.1)	CL14
41	tr|K2MXP0|K2MXP0_TRYCR	1		26.3	132	0.145	APEDLNR+DGSGIGAAFISALVVNDK+DVCCLVR+FVIPQQALQGTAEDLFGFIAQSVK+FVLPVTAYDEAMDAVTPNR+GTTQTPINMECGNFDSK+GVDHGFLIK+MPGLQFTR+TVPLGFTFSFPTEQK	K2MXP0	Phosphotransferase (EC 2.7.1.-)	CL14
42	tr|K2MXU3|K2MXU3_TRYCR	1		13.7	7	0.014	HDFIETNADTTLPLIPVLLLQR+LAESVVTALTGALPR	K2MXU3	Ubiquitin-conjugating enzyme, putative	CL14
43	tr|K2MXY3|K2MXY3_TRYCR	1		18.6	10	0.022	DGVIDAVIDHEK+ESLSPYLQLASCVR+ISIPDICFK+LEYVDANQCLQQALR+YTAADPELEEER	K2MXY3	Proteasome regulatory non-ATPase subunit 3, putative	CL14
44	tr|K2MYF9|K2MYF9_TRYCR	1		5.4	10	0.023	TGHAGTLDPK+TNAEGVQYGEAPR	K2MYF9	Centromere/microtubule binding protein cbf5, putative	CL14
45	tr|K2MZ78|K2MZ78_TRYCR	1		15.8	16	0.034	GDTIDFGQR+ILPTIPQLIIPIK+LDYHHYLPIFFDGIR+SRDEEEPVSLR	K2MZ78	Uncharacterized protein	CL14
46	tr|K2N0M5|K2N0M5_TRYCR	1		11.9	17	0.034	LIVGDPSYFPDR+SHLYNVDLIPK+VDCNSCQIIIPQK+VNFNEQGAFESIESNGK	K2N0M5	Rab GDP dissociation inhibitor	CL14
47	tr|K2N145|K2N145_TRYCR	1		3.2	3	0.007	HIAEIIER+IPAFVHPDPTK	K2N145	Uncharacterized protein	CL14
48	tr|K2N1D5|K2N1D5_TRYCR	1		35.5	83	0.17	AIQELHGSTALGPR+ALDQAGVK+AVEELDEK+AVEELDEKESPLAK+DLGANQTVGFAYVAYATHEAAAK+LGPVASVR+LKELFER+LYDHFVR+LYNHIVAINPAAAAK+NFDDTVTSER+NLDPSVNDEK+NLDPSVNDEKLK+QFTNLYVK+SGVTNIVVK+SLGYGYVNFQNPADAEK+VQEALEVLNR+VTGMLLEMDNGEILNLLDTPGLLDAK+YPNLYVK	K2N1D5	Polyadenylate-binding protein (PABP)	CL14
49	tr|K2N3N6|K2N3N6_TRYCR	1		19	18	0.037	APQETYADIGGLEEQIQEIK+IETLDPALIRPGR+RYDTDSSGAK+TMLELLTQLDGFDSSNDVK+VAEENSPSIVFIDEIDAIGTK	K2N3N6	Proteasome regulatory ATPase subunit 2, putative	CL14
50	tr|K2N4A7|K2N4A7_TRYCR	1		40.6	15	0.03	ANPFGGSSHAK+IIAFVPNDGCLHFIEENDEVLVSGFGR+SGHAVGDIPGVR+SHTFVAQK	K2N4A7	40S ribosomal protein S23, putative	CL14
51	tr|K2N4N3|K2N4N3_TRYCR	1		7.2	12	0.024	DVQNEIR+LGDFGISTVLQNTLACAK+TTPKPIQDRPK	K2N4N3	Serine/threonine protein kinase, putative,protein kinase, putative	CL14
52	tr|K2N4Q2|K2N4Q2_TRYCR	1		7.9	3	0.007	GLANLGYADPEFYIQAAETGFR+SDQTVLSPFQANLIADTFR	K2N4Q2	Uncharacterized protein (Fragment)	CL14
53	tr|K2N5T0|K2N5T0_TRYCR	1		38.2	26	0.058	CDLATALSPEDVSTALNLQSLR+ILILGLDNAGK+LDETASELENLLQEEK+LSDEDPTTTQATQGFNIK+RLDETASELENLLQEEK	K2N5T0	ADP-ribosylation factor 3, putative	CL14
54	tr|K2N6I3|K2N6I3_TRYCR	1		13.7	6	0.014	ILPLFVSCDPR+RDSLEAIAEYISAFHPDFVGLVGTPK	K2N6I3	Cytochrome c oxidase assembly factor, putative	CL14
55	tr|K2N6K2|K2N6K2_TRYCR	1		7.1	24	0.053	EGCDIHVITPISLATAVLGGTVR+VPVGTQQGDK	K2N6K2	Chaperone DNAJ protein, putative (Fragment)	CL14
56	tr|K2N905|K2N905_TRYCR	1		11.6	8	0.017	DDFVIHVVDLRPTQQIANFEDVSQVQK	K2N905	Tubulin-specific chaperone, putative	CL14
57	tr|K2NA81|K2NA81_TRYCR	1		5.5	6	0.009	AISEVVQQTK+EITNSLSGLITGLDVEK	K2NA81	Uncharacterized protein	CL14
58	tr|K2NA90|K2NA90_TRYCR	1		9.6	8	0.018	GVSAAEIGK+ILDVGCGGGILSESLVR	K2NA90	Ubiquinone biosynthesis O-methyltransferase, mitochondrial (3-demethylubiquinol 3-O-methyltransferase) (EC 2.1.1.64) (Polyprenyldihydroxybenzoate methyltransferase) (EC 2.1.1.114)	CL14
59	tr|K2NAE7|K2NAE7_TRYCR	1		18	18	0.04	AAVGLPFGGER+GKSEEVSAAPEK+LLDVDPETPLEPSPAEAASQR+NQSFTLSHAQR+SEEVSAAPEK+YNVHYNIR	K2NAE7	Uncharacterized protein	CL14
60	tr|K2NAG5|K2NAG5_TRYCR	1		14	20	0.044	AIEASHEQFVDGVVPPGEK+NFDPEFTEENLHELFK+TPQPSPGVAPDTPPLPPITAEDLR+VFEIAPDHAPK+VIEALCVLK	K2NAG5	Polyadenylate-binding protein (PABP)	CL14
61	tr|K2NB15|K2NB15_TRYCR	1		5.4	6	0.013	RKEELLEAQR+VLVDDLIR	K2NB15	Radial spoke protein 3, putative	CL14
62	tr|K2NCJ6|K2NCJ6_TRYCR	1		17.2	20	0.045	AVVEFVTPEDASR+QAGEVTFCK+RVDPLTLTAVEVEIDGIKK+VQVSGVSDETTWHTLK	K2NCJ6	RNA-binding protein RGGm, putative	CL14
63	tr|K2NFL5|K2NFL5_TRYCR	1		7.8	3	0.006	ALEIDSTHVK+YDEALEAFQR	K2NFL5	Stress-inducible protein STI1-like, putative	CL14
64	tr|K2NGA5|K2NGA5_TRYCR	1		8	14	0.022	EELQAETER+KEELQAETER+KKEELQAETER	K2NGA5	Trichohyalin, putative (Fragment)	CL14
65	tr|K2NH09|K2NH09_TRYCR	1		6.6	8	0.016	EADSAEASLKEER+HNEVNAIR+REEEQLQNK+VLEEFDDHLSNR	K2NH09	Uncharacterized protein	CL14
66	tr|K2NIU9|K2NIU9_TRYCR	1		6.1	15	0.032	AEFFAQLPQISEDLANTFR+TIEEDLPALLNPIK	K2NIU9	Sarcoplasmic reticulum glycoprotein, putative	CL14
67	tr|K2NKD7|K2NKD7_TRYCR	1		8.1	3	0.005	AAEAACESR+VAVVDEAETK	K2NKD7	Uncharacterized protein	CL14
68	tr|K2NL51|K2NL51_TRYCR	1		14.3	13	0.029	DVFATPIPGSVLASR+SITCDEAVVK+VFQVEYACK	K2NL51	Proteasome endopeptidase complex (EC 3.4.25.1) (Fragment)	CL14
69	tr|K2NM62|K2NM62_TRYCR	1		52.8	85	0.185	DNTLIAWGSNMDR+DVIVELAPEAQQK+FSPSLETPLIVSGGWDNLVK+GAHTDWVSCVR+GEALSEMAAGAPINQICFSPNR+GECLHTLGR+GHTNYITSVTVSPDGSLCASSDKDGVAR+GWVTALACPQITETYIK+IFDLENK+IFDLENKDVIVELAPEAQQK+NSEECEYGFPER+VWDIASGR+VWSVSEHA	K2NM62	Uncharacterized protein (Fragment)	CL14
70	tr|K2NMI5|K2NMI5_TRYCR	1		4.9	20	0.044	VFLDEIANDILSEQTPK	K2NMI5	Replication factor C, subunit 5, putative	CL14
71	tr|K2NNM1|K2NNM1_TRYCR	1		12.6	13	0.026	GISILGTNDDFAPAQVK+HGTGSHEHLR	K2NNM1	Uncharacterized protein	CL14
72	tr|K2NNY8|K2NNY8_TRYCR	1		3.7	11	0.02	GEASHWATEAEAR+VEGLLSDPNVIPDWSFK	K2NNY8	DNA topoisomerase IA, putative	CL14
73	tr|K2NP31|K2NP31_TRYCR	1		7.5	15	0.032	IADHVQETQR+LFELLAPLVR+RELCVLVGMNIVRLSQLEGVER+VIANSLESDGGTVEDTAELILQNFR	K2NP31	Vacuolar protein sorting-associated protein 35	CL14
74	tr|K2NQT8|K2NQT8_TRYCR	1		8.9	18	0.03	KAMDDVK+VGTLDSLIEASDELAK+VGTLDSLIEASDELAKLDPQLENNVEK	K2NQT8	V-type proton ATPase subunit C	CL14
75	tr|K2NRG1|K2NRG1_TRYCR	1		20.4	31	0.062	ANCIDSTLEAPVVIASELNK+EQASLEPFER+IELGATQGGDEKKEYR+LKPLEQASLEPFER+RPNIVPIIEDAR	K2NRG1	Fibrillarin, putative	CL14
76	tr|K2NSN7|K2NSN7_TRYCR	1		17.8	17	0.038	EFTLDGAELESHR+IATGCFDGLVR+IFDANDYNAEPLSFDSPEK+NGETGDWVGTFEGHK	K2NSN7	Eukaryotic translation initiation factor 3 subunit, putative	CL14
77	tr|K2NSZ1|K2NSZ1_TRYCR	1		28.3	11	0.024	FQSGSSAQQAIAGLNGFNILNK+NLMVNYIPTTVDEVQLR+YGPIESVK	K2NSZ1	RNA-binding protein 6, putative	CL14
78	tr|K2NTK0|K2NTK0_TRYCR	1		14.7	26	0.057	ARPALDEFFEK+LTGSEIDALR+QSFEDALALLPEVK+SVHQTVLDK+TADAEVWLANLISETK	K2NTK0	Eukaryotic translation initiation factor 3 subunit E (eIF3e) (Eukaryotic translation initiation factor 3 subunit 6)	CL14
79	tr|K2NUR3|K2NUR3_TRYCR	1		19.5	27	0.058	AYHQLALK+FKEVSEAYDVLSDENKK+IYDVYGEEGLK+NATPSDIKK+TTVHINLK+YTFSQGDAFNIFR	K2NUR3	Chaperone DNAJ protein, putative	CL14
80	tr|K2NW73|K2NW73_TRYCR	1		17.1	21	0.041	EFGSHPIDTALLER+GNVFCLIPQAIDQDPYFR+HAFSGGGATK+WMFPAIQAAPSFSVAFPHIFPPSK	K2NW73	Tryptophanyl-tRNA synthetase, putative	CL14
81	tr|K2NWH0|K2NWH0_TRYCR	1		7.3	11	0.024	TTHWQIPAEVLQR	K2NWH0	Zinc finger protein 2, putative	CL14
82	tr|K2NXC2|K2NXC2_TRYCR	1		18.3	26	0.056	DNELGLAPPVQWDLNSDQEVTR+EIIPLDQDDIALLK+EVVELPITHPEK+GACQTANTVR+GGGDGDDEIQR+LCPNATGADLR	K2NXC2	Proteasome regulatory ATPase subunit 1, putative (Fragment)	CL14
83	tr|K2NXV4|K2NXV4_TRYCR	1		15.3	3	0.007	CLPEVLRNDTYKQALEGNPNIK+LTSLGVIGALVK+NMLNLLESLFK	K2NXV4	Cell differentiation protein, putative	CL14
84	tr|K2P244|K2P244_TRYCR	1		6.5	6	0.012	DGGDYVYVSGNTLGLQHK+HTSVENELKPLR	K2P244	Kynureninase (EC 3.7.1.3) (L-kynurenine hydrolase)	CL14
85	tr|K2PBN5|K2PBN5_TRYCR	1		14.9	13	0.027	AFTDTFNCLPVACIIDDK+EILLAQPALLELEAPIK+GNHECASINR	K2PBN5	Serine/threonine-protein phosphatase (EC 3.1.3.16)	CL14
86	tr|K2PDY3|K2PDY3_TRYCR	1		20	47	0.103	AFDFTRPPVAIGAVAVAQR+GIVFEDVVIPEANVIGK+GIVFEDVVIPEANVIGKPGDGFK+GIVFEDVVIPEANVLGK+GIVFEDVVIPEANVLGKPGDGFK+KGDAYVVNGQK+LFAAEHCER+SAYCVTEPGAGSDVAAIK	K2PDY3	Acyl-CoA dehydrogenase, putative	CL14
87	tr|K4DJG8|K4DJG8_TRYCR	1		23.1	31	0.049	ALDLNPENVR+AQAAELAADGDFDK+CHPEDLHR+DLSEAQAVDYDEGIDEILR+VLSGVELEAVNR	K4DJG8		CL14
88	tr|K4DLS0|K4DLS0_TRYCR	1		3.3	3	0.007	FNVLQNASR+WVVTPLAFLK	K4DLS0		CL14
89	tr|K4DM62|K4DM62_TRYCR	1		2.9	4	0.009	TVTQETQALADLVESAENTK	K4DM62		CL14
90	tr|K4DMF4|K4DMF4_TRYCR	1		3.8	10	0.021	ALDLSDNHISILPDFSLLPLQR	K4DMF4		CL14
91	tr|K4DPH5|K4DPH5_TRYCR	1		4.6	11	0.024	EAYGQNWEEFLQLR+LIEGDILER	K4DPH5		CL14
92	tr|K4DQ13|K4DQ13_TRYCR	1		2.5	7	0.015	IEECVAQEAFEEADHLSGDLEQLR	K4DQ13		CL14
93	tr|K4DT22|K4DT22_TRYCR	1		13.8	16	0.036	EIASAVTNIPADEQR+FKEIASAVTNIPADEQR+TVEVPDLNITVAK+VLYQSQLQQLR	K4DT22		CL14
94	tr|K4DU85|K4DU85_TRYCR	1		7.6	4	0.008	FGVLYGDDVPEDWAK+ISLAHADGR+YHIELDELPAFVVVDPR	K4DU85		CL14
95	tr|K4DVJ5|K4DVJ5_TRYCR	1		17.5	11	0.016	IADYRPEGEAPGEEVK+ILCHNGETVPVAK+YGESLEDTIAASGPAVLR	K4DVJ5		CL14
96	tr|K4DW31|K4DW31_TRYCR	1		25.1	40	0.087	APFTDVTLEEFK+AQSAQLDGLSPR+ITDAPFVK+LLDETQISTLAR+RVEEAVPLVLQDILER+VDIEFTEDAVDELAR+VEEAVPLVLQDILER+VVTDAANNDADVSSTGVQQDLLPLIEGSDVTLK+VVTTVNANGQNIGAR	K4DW31		CL14
97	tr|K4DX81|K4DX81_TRYCR	1		19.7	9	0.015	ANCIDSTADPATVFASEVQK+EQASLEPFER+ILALNAQHFLK+VSGTIAGETESTEFR	K4DX81		CL14
98	tr|K4DYA5|K4DYA5_TRYCR	1		3.9	6	0.012	DLIDDAVTVVQHISAR	K4DYA5		CL14
99	tr|K4DYR7|K4DYR7_TRYCR	1		6.7	9	0.02	LLTEESLQQQLIELEENEQLR	K4DYR7		CL14
100	tr|K4DYT9|K4DYT9_TRYCR	1		14.8	18	0.035	EGLHGNPEER+FNIIALVDK+WLPIESNPDVLNTYLR	K4DYT9		CL14
101	tr|K4DZL8|K4DZL8_TRYCR	1		31.4	20	0.05	ALIEEAEK+AWELENLLPEEFVER+DLMDGNIEAEEVPR+EKNDFAGFLPTLK+ELGEEVVDDCIR+ELIALFR+FDFDGGR+INADELCYPLHVMLR+IWQHGSSLTTDELLR+LDVSAHPFCGNSK+NDFAGFLPTLK+QATGETLNPEHYR+SYLGLETLGNDK+YEQNCGPK	K4DZL8		CL14
102	tr|K4DZZ0|K4DZZ0_TRYCR	1		22.3	22	0.042	DAIENPLSLLL+DVEAAAASGSAR+FTASFDHR+IIVQTGEEASVGDTVCLIVDEADGINSDEVK+ILVQTGEEASVGDTVCLIVDEADGINSDEVK+ISFNEETGK+ITVNDYTIK+KDVEAAAASGSAR+NWHAEGAAPSR+PSAAAEAAQTK+YKITVNDYTIK	K4DZZ0		CL14
103	tr|K4E0E9|K4E0E9_TRYCR	1		6.5	4	0.009	LNESEAIR+SPYVAPLIISDNEWPFK+THEVILPER	K4E0E9		CL14
104	tr|K4E0P9|K4E0P9_TRYCR	1		34.1	15	0.03	DKSKDELLK+ILTVLNR+KELSQLR+LALKDNEK+VAQQLNSAGTR	K4E0P9		CL14
105	tr|K4E0Q0|K4E0Q0_TRYCR	1	Uncharacterized protein OS=Trypanosoma cruzi GN=TCSYLVIO_004761 PE=4 SV=1	32.1	15	0.026	EANIEQGVAFLK+ECNIVHQFGENWESELSAYAK+YTVAELSDYCGDGPAYLDASAR+YVAEEAVNANWKPADVK	K4E0Q0		CL14
106	tr|K4E1P2|K4E1P2_TRYCR	1		7.3	7	0.016	EALVPVQEFCVK+HLVPIIATEVSGALNGDNDKR	K4E1P2		CL14
107	tr|K4E1P3|K4E1P3_TRYCR	1		57.9	110	0.135	AFIGVVSNPVNSTVPIAAETLK+AFIGVVSNPVNSTVPIAAETLKK+AGVFDPAR+AHKPQLNK+ALDGAELVLIPAGVPR+DDLFNTNASIVR+GAPGVAADLSHICSPAK+KAGVFDPAR+LFGVTTLDLVR+NNPLVSALSCYDLR+SPYDVHVPVVGGHSGPTIVPLLSQSGVELSDSQVK+TFVAEAGGK+VAVLGAAGGIGQPLSLLLK+VQYGGDEVVQAK	K4E1P3		CL14
108	tr|K4E2A2|K4E2A2_TRYCR	1		45.4	49	0.064	ALRPQVNCPTVR+FAPTIGIR+FGTAAVGGFVTPAPEAPR+GEATEEEVK+GFTVEELK+HWNPCSSQK+KHWNPCSSQK+KVTEEER+SEEGMSINIQR+TFPRPLK+VFLNQPAQK	K4E2A2		CL14
109	tr|K4E3B4|K4E3B4_TRYCR	1		3.2	13	0.028	ANEVNQINTFVNELQEVIR	K4E3B4		CL14
110	tr|K4E4B4|K4E4B4_TRYCR	1		46	49	0.1	ALFELEATHK+FHINTVR+FPGSIVVLVAQR+LKRPNPSEDEDSVAK+LPIIAHVYK+RPNPSEDEDSVAK+TATVVFYPLR+TLTAELEK+TSVAVFENILNDLIYPCDVMGR	K4E4B4		CL14
111	tr|K4E4P8|K4E4P8_TRYCR	1		40.2	50	0.05	EAAVMHQLCLVK+HLQLDFR+IDNSTINTALSHVR+ITYPEDVEVSVK+QVVADGVK+RQVVADGVK+TDPTVVKDELVLEGNDLEEVSR	K4E4P8		CL14
112	tr|K4E536|K4E536_TRYCR	1		29.2	24	0.03	DVGLVAIHK+GEEILAEEVR+GTNTPIGLVNVTSPDELR+NAAATLTPVLLELGGKDPAVICDDADLEQVVPIIMR+TKFDAAPSTVPLTPR+YSAPTITVPLPR	K4E536		CL14
113	tr|K4E552|K4E552_TRYCR	1		5.3	12	0.024	TNSTISNNAR+VPGEVIDLLR	K4E552		CL14
114	tr|K4E576|K4E576_TRYCR	1		18.7	10	0.017	AIDDQGYEFTK+EPVQENNAQPR+FFVDESGR+TVNGLPVPVR	K4E576		CL14
115	tr|K4E585|K4E585_TRYCR	1		41.4	89	0.196	DESAAAYDGVFLPGGLPGADHLGK+EKIPSHVHWSTDPVVR+ELLVDETPFVEK+IPSHVHWSTDPVVR+ITTDSLLKDESAAAYDGVFLPGGLPGADHLGK+VLVPAADGTEEIELTCITDILR	K4E585		CL14
116	tr|K4E5C5|K4E5C5_TRYCR	1		8.8	13	0.029	ISPTFLDPEDAGFLTDNTYLR	K4E5C5		CL14
117	tr|K4E5U7|K4E5U7_TRYCR	1		9.7	7	0.011	AHSDFVIDGHYTVPK+IILGDNNIAFQCGPR+TSQTVFVGEHLLDPEEFTR	K4E5U7		CL14
118	tr|K4E724|K4E724_TRYCR	1	Uncharacterized protein OS=Trypanosoma cruzi GN=TCSYLVIO_002439 PE=4 SV=1	8.8	25	0.054	EAALLEDEAPHAVVER+LGLDHDEAQPLEAALLEDEAPHAVVER+LGLDHEEAQPLEAALLEDEAPHAVVER	K4E724		CL14
119	tr|K4E7F1|K4E7F1_TRYCR	1		30.3	75	0.144	AENVTAPGGSK+GFGFIEDDTDKK+SLTVGQEVEFEVASQDGR+TRAENVTAPGGSK	K4E7F1		CL14
120	tr|K4E7X0|K4E7X0_TRYCR	1		32.2	27	0.058	AAQCNIR+IMEAVNVVGSR+VNGVPVSQILPETLR+YKNEVEK+YLLIADPR	K4E7X0		CL14
121	tr|K4E8W6|K4E8W6_TRYCR	1		6.1	5	0.011	LFGPLPTQSELR+LPPFFSR	K4E8W6		CL14
122	tr|K4E8Y3|K4E8Y3_TRYCR	1		5.4	6	0.014	ATDLSHSLGLDHLSESLR	K4E8Y3		CL14
123	tr|K4E928|K4E928_TRYCR	1		7.3	4	0.009	DILHQYEAEIK+VHNPNGDLIFLR	K4E928		CL14
124	tr|K4E9E3|K4E9E3_TRYCR	1		9.2	25	0.035	FITDIGEFAPTAVPSVTTK+IFLSPEEISLLVK+LDDFFADFDSLR+LGGTVSGTNEEVFPR+TGFVTAPQFESALGQLR+VNYVQFLADTNPR	K4E9E3		CL14
125	tr|K4E9Q7|K4E9Q7_TRYCR	1		10	6	0.013	AHETSAQTGGR+GGFTSPSFLR	K4E9Q7		CL14
126	tr|K4E9Z1|K4E9Z1_TRYCR	1		5.2	11	0.021	VSLPGCHVTDEFVAQLAETLQDHQCIR	K4E9Z1		CL14
127	tr|K4E9Z6|K4E9Z6_TRYCR	1		11.5	19	0.039	APDCLPR+GLDAHQNGNSH+IPYEVHTLNDPLIFPNGK+TSTTPIAVPR	K4E9Z6		CL14
128	tr|K4EAG9|K4EAG9_TRYCR	1		39.4	28	0.033	ADGALLEGAELQFYLK+HYGIDIDAAK+HYGIDLDAAK+ILDVVYNATSNELVR+ITSRPGQTAR+LDTGNFAWSTEAIAQR+NCIVVVDAAPFK+RENHKIEK	K4EAG9		CL14
129	tr|K4EB05|K4EB05_TRYCR	1		39.2	41	0.087	ADDQGDDEKRFPFK+AILDVGLAR+DIIAQVVQAK+EADGSYSAVR+EEASSNPEESTCQFSK+GAVDGGLAVPHRPNR+GAVDGGLAVPHRPNRFPGYDK+ILGLHVAEYLK+VVPNELEGMYK	K4EB05		CL14
130	tr|K4EB15|K4EB15_TRYCR	1		40.3	127	0.141	AKVEPAAVQTELDIIPDYFGMIESGQEPK+DVFGATNK+DWCDWTGNDWK+EFVVAHIGSR+EYGSNTEHGK+GWEEAASK+HCEVPEFK+IGFLGLGTESSTDNSAGSIIVR+INVAAALEKPVNLTR+IPGHNENAYTMAATATLR+KYFEELCSK+LILNYDVDPAR+SDLAAENR+VALKDWCDWTGNDWK+VEPAAVQTELDIIPDYFGMIESGQEPK+VPQLVELDTK+VSNVVGESFR+YFEELCSK+YSEVDGGNDK	K4EB15		CL14
131	tr|K4EDE3|K4EDE3_TRYCR	1		13.8	9	0.014	GVAAGDVPR+HGLCAVTSTLER+MASPIISFICTHCLPSGLPNAAQIASDALAVAEK	K4EDE3		CL14
132	tr|K4EDL7|K4EDL7_TRYCR	1		28.7	21	0.047	HKPLDPSCLELLEDTIIPYR+IDWADEGANELLDSEQHQTGAWDQFEANEK+LVDGSSLEGIFVSR	K4EDL7		CL14
133	tr|K4EE50|K4EE50_TRYCR	1		5.4	6	0.013	LAQPYFAAVLHELPFVR	K4EE50		CL14
134	tr|Q4CKG3|Q4CKG3_TRYCC	1	Microtubule-associated protein Gb4, putative (Fragment) OS=Trypanosoma cruzi (strain CL Brener) GN=Tc00.1047053441241.10 PE=4 SV=1	11.9	16	0.035	EAAPPLHSTEDIVPADTER+ELTEPAEDAER	Q4CKG3	Microtubule-associated protein Gb4, putative (Fragment)	CL14
135	tr|Q4CKW2|Q4CKW2_TRYCC	1		12.2	9	0.02	FHLWDVGGQK+LTPAELVEQLGFR	Q4CKW2	ADP-ribosylation factor, putative (Fragment)	CL14
136	tr|Q4CLA0|Q4CLA0_TRYCC	1		12	10	0.021	AHLTYQR+TAAGNDGEFRPFVPR	Q4CLA0	Endoplasmatic reticulum retrieval protein, putative	CL14
137	tr|Q4CLQ9|Q4CLQ9_TRYCC	1		16.5	12	0.021	INNNPTVGQFR+NLFWGSDR	Q4CLQ9	Cytochrome c oxidase subunit 10, putative	CL14
138	tr|Q4CMS5|Q4CMS5_TRYCC	1		47.4	19	0.04	ENAANIGFSK+HCVICSNQK+KYELNVCR+YELNVCR	Q4CMS5	Ribosomal protein S29, putative	CL14
139	tr|Q4CMT2|Q4CMT2_TRYCC	1		91.9	32	0.07	ALPLEEEEDVGPR+ALPLEEQEDVGPR+ALPQEEEEDVGPR+ALPQEEQEDVGPR+HVDPDHFR+PVDPSAYK+RALPQEEQEDVGPR+STTQDAYRPVDPSAYK	Q4CMT2	Microtubule-associated protein, putative (Fragment)	CL14
140	tr|Q4CNB5|Q4CNB5_TRYCC	1		37.3	9	0.02	GGHEASSSASHHIIAPVAALER	Q4CNB5	Uncharacterized protein	CL14
141	tr|Q4CNF9|Q4CNF9_TRYCC	1		42.3	16	0.032	AQQLSGADAENLELAR+EKEQEYEQYR+GTELQLQELR+IDAEQEVAAFR	Q4CNF9	V-type proton ATPase subunit G	CL14
142	tr|Q4CNV1|Q4CNV1_TRYCC	1	Uncharacterized protein OS=Trypanosoma cruzi (strain CL Brener) GN=Tc00.1047053447255.10 PE=4 SV=1	7	6	0.012	ISNTDLFHVLK	Q4CNV1	Uncharacterized protein	CL14
143	tr|Q4CNV2|Q4CNV2_TRYCC	1		15.4	11	0.023	EKLEESEGIPGK+LEESEGIPGK	Q4CNV2	Ubiquitin, putative	CL14
144	tr|Q4CP93|Q4CP93_TRYCC	1		37.9	44	0.054	CGAICPR+CIASAER+FDCTAPDFEK+HGYIGEFEIIDDHR+IVVNLNGR+QVLIRPSSK	Q4CP93	40S ribosomal protein S15a, putative	CL14
145	tr|Q4CP97|Q4CP97_TRYCC	1		21.4	14	0.03	EQTIDKLNEVIPNATSTAR+LNEVIPNATSTAR+LVSSTALR	Q4CP97	Uncharacterized protein	CL14
146	tr|Q4CPU3|Q4CPU3_TRYCC	1		22.5	11	0.023	FMLVNSQPNTWR+TTDSHESDNGKDITR	Q4CPU3	Uncharacterized protein	CL14
147	tr|Q4CQ04|Q4CQ04_TRYCC	1	Uncharacterized protein OS=Trypanosoma cruzi (strain CL Brener) GN=Tc00.1047053503541.40 PE=4 SV=1	56.3	23	0.049	ADVLAEEYENAHHDR+DKADVLAEEYENAHHDR+NAPSHSLKPK	Q4CQ04	Uncharacterized protein	CL14
148	tr|Q4CQ81|Q4CQ81_TRYCC	1		27.4	30	0.059	ALKEPPR+AVGGEVPATASLAPK+SVVMEVLGTALSVGCTIDGENPR	Q4CQ81	60S ribosomal protein L12, putative	CL14
149	tr|Q4CQG8|Q4CQG8_TRYCC	1		40.2	8	0.018	GPDNPFAR+LPMPDDPLFNPIHMGGLR+YPGGGFLFGWGNNGLNR	Q4CQG8	Uncharacterized protein	CL14
150	tr|Q4CQQ9|Q4CQQ9_TRYCC	1	Ribosomal protein S6, putative OS=Trypanosoma cruzi (strain CL Brener) GN=Tc00.1047053508277.120 PE=4 SV=1	57.1	26	0.051	GIADLIVLAGDTNPIEILLHLPLLCEDK+LTQTILDLVQEASNAK+NAVALAILQSENSPVSAK+NVPYVFVPSK	Q4CQQ9	Ribosomal protein S6, putative	CL14
151	tr|Q4CR70|Q4CR70_TRYCC	1		33.7	9	0.018	TADGGLPGAYGEQGTQELTGFVQNLLQNMQER	Q4CR70	Uncharacterized protein	CL14
152	tr|Q4CRI7|Q4CRI7_TRYCC	1		40.2	47	0.043	EAAVMHQLCLVK+HLQLDFR+IDNSTINTALSHVR+ITYPEDVELSVK+QVVADGVK+RQVVADGVK+TDPTVVKDELVLEGNDLEEVSR	Q4CRI7	60S ribosomal protein L9, putative	CL14
153	tr|Q4CRX5|Q4CRX5_TRYCC	1		20.5	15	0.031	HVQVDQAAR+NAEANAIEK+NTFETANVINGMPLR+NTFETANVINGMPLRK	Q4CRX5	60S ribosomal protein L17, putative	CL14
154	tr|Q4CS26|Q4CS26_TRYCC	1		14.5	7	0.016	SPEGDGWLIK+VKDEPALINR	Q4CS26	Glycine cleavage system H protein	CL14
155	tr|Q4CS95|Q4CS95_TRYCC	1		68.9	24	0.054	GLEHYGLDPTDAEVANEIR+HLNYEELENNIGGLPITENK+LQELFDSLDTEHNGYLAIEDVK+SLIAGHNNNR	Q4CS95	Uncharacterized protein	CL14
156	tr|Q4CSL1|Q4CSL1_TRYCC	1	40S ribosomal protein S12 OS=Trypanosoma cruzi (strain CL Brener) GN=Tc00.1047053503395.50 PE=3 SV=1	32.6	16	0.035	EVNGLIR+LAQWAGLTK+QGEVDLINVEER+TAHLCVLAEDCEDEEYKK	Q4CSL1	40S ribosomal protein S12	CL14
157	tr|Q4CSP8|Q4CSP8_TRYCC	1		25.5	12	0.02	EVSVVNDAEAEKLPPQLDLR+FNQEVFVR+TVLLQTEDKDTPIAALDTLTK	Q4CSP8	p21 antigen protein, putative	CL14
158	tr|Q4CSQ1|Q4CSQ1_TRYCC	1	Uncharacterized protein OS=Trypanosoma cruzi (strain CL Brener) GN=Tc00.1047053506883.69 PE=4 SV=1	60.7	29	0.059	KQVIDTLTR+VLGGASSADYEALQQENACLK+VLVNLYEEPEKPEDPVDFIK+VLVNLYEEPEKPEDPVDFIKK	Q4CSQ1	Uncharacterized protein	CL14
159	tr|Q4CSX7|Q4CSX7_TRYCC	1	Peptide methionine sulfoxide reductase, putative OS=Trypanosoma cruzi (strain CL Brener) GN=Tc00.1047053510855.10 PE=3 SV=1	53.7	38	0.057	AFGDAQVVTSLEK+GTTGHAEVLHVK+IHDPTTVNR+KFGDALLSHEVGYMGGAESDEVVTYPAVKK+KGTTGHAEVLHVK+LNGEDPALR+QGVDVGTQYR+SAIFYHDDQQLK	Q4CSX7	Peptide methionine sulfoxide reductase, putative (EC 1.8.4.11)	CL14
160	tr|Q4CT35|Q4CT35_TRYCC	1	Ubiquinol-cytochrome C reductase, putative OS=Trypanosoma cruzi (strain CL Brener) GN=Tc00.1047053504575.15 PE=4 SV=1	28.2	11	0.023	ECLANDCNHK+VLAYNGCLER	Q4CT35	Ubiquinol-cytochrome-C-reductase, putative	CL14
161	tr|Q4CTB4|Q4CTB4_TRYCC	1		31.3	16	0.034	ALVEAQQR+LDISTNELTR+QTAQAESCEAEGTR+RLDISTNELTR+TPVNALIEK	Q4CTB4	Uncharacterized protein	CL14
162	tr|Q4CTD7|Q4CTD7_TRYCC	1		53.6	62	0.13	ELQTAVR+HAMAEGTK+IASEAATVVR+IVNSFVNDLFER+LVLPADLAK+SINNHMSMSGR+SINNHMSMSGRTMK	Q4CTD7	Histone H2B	CL14
163	tr|Q4CTH4|Q4CTH4_TRYCC	1		27.8	13	0.027	ELQGVVLPFAEGEPPNGEEVWR+LQIAPTFLGETDDDEALAGEK+LQIAPTFLGETDDDEALAGEKR	Q4CTH4	Uncharacterized protein	CL14
164	tr|Q4CUW6|Q4CUW6_TRYCC	1	Uncharacterized protein OS=Trypanosoma cruzi (strain CL Brener) GN=Tc00.1047053507777.20 PE=4 SV=1	27.7	12	0.026	AEEAPVEK+HLENAQLAHR+HMTPSEALQK	Q4CUW6	Uncharacterized protein	CL14
165	tr|Q4CVJ1|Q4CVJ1_TRYCC	1	Uncharacterized protein OS=Trypanosoma cruzi (strain CL Brener) GN=Tc00.1047053504199.20 PE=4 SV=1	45.4	11	0.045	AGGPTNVDR+EMDNAHFSK+ITLSDFVDK+KSAEELIADISSCSPEAR+NSGSLSGVVDR+QFTSTDADLLFNK+SAEELIADISSCSPEAR	Q4CVJ1	Uncharacterized protein	CL14
166	tr|Q4CW22|Q4CW22_TRYCC	1	Uncharacterized protein OS=Trypanosoma cruzi (strain CL Brener) GN=Tc00.1047053504001.20 PE=4 SV=1	56.4	45	0.097	AISDAVAVVEILK+EFDSIYEEQQK+IEILVVK+LHEGKPEVIITGLGR+NFAYVDFTK+NQGLVTVK+SKEFDSIYEEQQK+SKEFDSIYEEQQKR	Q4CW22	Uncharacterized protein	CL14
167	tr|Q4CW23|Q4CW23_TRYCC	1		52.5	40	0.088	AINEAVSVVEMLK+APGFNEKYEEQQK+EVSISALGK+FLYVDITK+HLLHDGEK+NNTVDKIEIVVTK	Q4CW23	Uncharacterized protein	CL14
168	tr|Q4CW52|Q4CW52_TRYCC	1		41.2	33	0.058	EIDEYQFFIPEGNEEDPDNGMIVLCK+FQANAAAFVK+IEDEEEKKK+NSYMAHIR+VVDVVHNNR+YTETSYDK	Q4CW52	IgE-dependent histamine-releasing factor, putative	CL14
169	tr|Q4CWD6|Q4CWD6_TRYCC	1		27.2	21	0.044	DSMGIAQVK+DVIDAVCK+MQGVGHGK+SASSLPFCR+TPPSWLK	Q4CWD6	40S ribosomal protein S13, putative	CL14
170	tr|Q4CWE9|Q4CWE9_TRYCC	1		44.4	50	0.111	ACIHSGR+DIHLALCLR+FQSSAILAAQEATESYVVSLLADTNR+STDLLLQK+WRPGTVALR	Q4CWE9	Histone H3, putative	CL14
171	tr|Q4CX04|Q4CX04_TRYCC	1		14.9	9	0.018	VTENDDGSFK+VTENDDGSFKVER	Q4CX04	Ubiquitin/ribosomal protein S27a, putative	CL14
172	tr|Q4CXC3|Q4CXC3_TRYCC	1		21.2	20	0.044	EVYYHPEALAHFK+FFGEGQK+PFGVWAPATTLAEYR	Q4CXC3	Cytochrome c oxidase VII, putative	CL14
173	tr|Q4CXF1|Q4CXF1_TRYCC	1		15.1	16	0.031	EEAASLAR+FGALSQLYDVSKPLDVEK+QREEAASLAR	Q4CXF1	Kinetoplast DNA-associated protein, putative	CL14
174	tr|Q4CXV6|Q4CXV6_TRYCC	1		30.4	18	0.039	APQEEVVVQQTDQAQVGLIIK+KAPQEEVVVQQTDQAQVGLIIK+LMAEEGSPDANR	Q4CXV6	40S ribosomal protein S33, putative	CL14
175	tr|Q4CXX4|Q4CXX4_TRYCC	1		32.4	27	0.057	AEPIEKPLK+ALFNIESDFTPEEEEK+DFLYTHLVK+IDTIISPWDR+IDTIISPWDRDFLYTHLVK+YCVLQSNDQPPVEFK	Q4CXX4	S-phase kinase-associated protein, putative	CL14
176	tr|Q4CY99|Q4CY99_TRYCC	1	Uncharacterized protein OS=Trypanosoma cruzi (strain CL Brener) GN=Tc00.1047053509627.40 PE=4 SV=1	32.6	11	0.022	QPIESVIFNF+QSIADENR+SNAYQTHLCHLTQAPPAIIANEFDFK	Q4CY99	Uncharacterized protein	CL14
177	tr|Q4CYE4|Q4CYE4_TRYCC	1		25	22	0.047	FCIACAIHSR+MLDQASAR+RMLDQASAR+VPFRPTGAK	Q4CYE4	40S ribosomal protein S26	CL14
178	tr|Q4CYR2|Q4CYR2_TRYCC	1		10.2	9	0.017	LNDDLEKV+TKLNDDLEKV	Q4CYR2	Uncharacterized protein	CL14
179	tr|Q4CZP6|Q4CZP6_TRYCC	1		14.7	5	0.011	HGGLSTNDQTHALVSR	Q4CZP6	Uncharacterized protein	CL14
180	tr|Q4CZR5|Q4CZR5_TRYCC	1		26	13	0.029	LPVFQLK+NDVDITDPK+WTGCSFEQLEK	Q4CZR5	Uncharacterized protein	CL14
181	tr|Q4D0S4|Q4D0S4_TRYCC	1		12.9	7	0.016	FDGLKPVYVPK	Q4D0S4	Uncharacterized protein	CL14
182	tr|Q4D0Y0|Q4D0Y0_TRYCC	1		23.9	26	0.058	KPDNITMEATIHLSK+KQALLDAR+KSETLEGGK+KSETLEGGKR+SETLEGGK+YHGVGNTAEHSR	Q4D0Y0	60S ribosomal subunit protein L31, putative	CL14
183	tr|Q4D0Z2|Q4D0Z2_TRYCC	1	Uncharacterized protein OS=Trypanosoma cruzi (strain CL Brener) GN=Tc00.1047053507159.30 PE=4 SV=1	30.1	22	0.045	LPVIHFLQEK+VLDETCTEWTEELDQAHITEAITR	Q4D0Z2	Uncharacterized protein	CL14
184	tr|Q4D1H1|Q4D1H1_TRYCC	1		7.7	9	0.02	SGVGVAHLGILHSER	Q4D1H1	V-type proton ATPase proteolipid subunit	CL14
185	tr|Q4D1I4|Q4D1I4_TRYCC	1		17.2	5	0.01	HYYPADWLVPLEVTQVLK+KAGPIELPDELEAEKR	Q4D1I4	Uncharacterized protein	CL14
186	tr|Q4D1P4|Q4D1P4_TRYCC	1		22.9	20	0.045	FRSEDDAELIHK+NILHVLK+SEDDAELIHK+TMHTIVHCSDGK+YPWLNEAIEPVVR	Q4D1P4	Uncharacterized protein	CL14
187	tr|Q4D214|Q4D214_TRYCC	1	Cytochrome c oxidase subunit V, putative OS=Trypanosoma cruzi (strain CL Brener) GN=Tc00.1047053508503.20 PE=4 SV=1	51	46	0.097	GAASLLESLYR+GADIPDHVFQTPAVIER+IDEFKDGNK+KPEVNDR+SQYASTMDPR+VEMDGHHLDAFADPDDDYAK+VFLPPHLGDPHR+VVIPHIELVEYLAK	Q4D214	Cytochrome c oxidase subunit V, putative	CL14
188	tr|Q4D244|Q4D244_TRYCC	1		5.3	8	0.018	IPEEHALR+QFTIATLDPK	Q4D244	Nucleolar RNA-binding protein, putative	CL14
189	tr|Q4D257|Q4D257_TRYCC	1		5.4	5	0.011	EVLDIATAAVRPGVTTDEIDR	Q4D257	Methionine aminopeptidase (EC 3.4.11.18)	CL14
190	tr|Q4D3P5|Q4D3P5_TRYCC	1	Hexokinase, putative OS=Trypanosoma cruzi (strain CL Brener) GN=Tc00.1047053508951.20 PE=3 SV=1	30.6	146	0.17	APEDLNR+DGSGIGAAFISALVVNDK+DVCCLVR+DVVELLQNALK+FVIPQQALQGTAEDLFGFIAK+FVIPQQALQGTAEDLFGFIAKSVK+FVLPVTAYDEAMDAVTPNR+GTTQTPINMECGNFDSK+GVDNGFLIK+MIAHLAELR+MPGLQFTR+TVPLGFTFSFPTEQK	Q4D3P5	Phosphotransferase (EC 2.7.1.-)	CL14
191	tr|Q4D3Y5|Q4D3Y5_TRYCC	1	Uncharacterized protein OS=Trypanosoma cruzi (strain CL Brener) GN=Tc00.1047053511461.50 PE=4 SV=1	21.8	10	0.01	EKDPSSFEAAAATAAAVLQPSTSHTASITNEALASLFR+QQQQQQQHATPPPPPTVPSQTSGAAGQR	Q4D3Y5	Uncharacterized protein	CL14
192	tr|Q4D439|Q4D439_TRYCC	1		39.9	25	0.055	ILSLEIFCDEDYPNRPPHIK+KLPQPEEGSK+KLPQPEEGSKY+LLEELEAGEK+VNLPCVNADGTVDK	Q4D439	Ubiquitin-conjugating enzyme-like, putative	CL14
193	tr|Q4D4A0|Q4D4A0_TRYCC	1	Malate dehydrogenase (Fragment) OS=Trypanosoma cruzi (strain CL Brener) GN=Tc00.1047053507883.109 PE=3 SV=1	58.5	110	0.136	AFIGVVSNPVNSTVPIAAETLK+AFIGVVSNPVNSTVPIAAETLKK+AGVFDPAR+ALDGAELVLIPAGVPR+DDLFNTNASIVR+GAPGVAADLSHICSPAK+KAGVFDPAR+LFGVTTLDLVR+NNPLVSALSCYDLR+SPYDVHVPVVGGHSGPTIVPLLSQSGLELSDSQVK+TFVAEAGGK+VAVLGAAGGIGQPLSLLLK+VQYGGDEVVQAK	Q4D4A0	Malate dehydrogenase (EC 1.1.1.37) (Fragment)	CL14
194	tr|Q4D4S1|Q4D4S1_TRYCC	1		9.5	7	0.015	LQTVVFK+QIVTIPSFIVR	Q4D4S1	40S ribosomal protein S9, putative	CL14
195	tr|Q4D4V4|Q4D4V4_TRYCC	1	Uncharacterized protein OS=Trypanosoma cruzi (strain CL Brener) GN=Tc00.1047053511523.20 PE=4 SV=1	14.7	5	0.011	IPTDVSTSSSPSKDPVK	Q4D4V4	Uncharacterized protein	CL14
196	tr|Q4D4V5|Q4D4V5_TRYCC	1		48.1	12	0.026	AYVALPDGR+MALVYPIVDTQVTPTR+SSLADEDENTCDR+VILSFLDSINPMP	Q4D4V5	Uncharacterized protein	CL14
197	tr|Q4D580|Q4D580_TRYCC	1	Quinonoid dihydropteridine reductase, putative OS=Trypanosoma cruzi (strain CL Brener) GN=Tc00.1047053510689.20 PE=4 SV=1	9.1	5	0.009	LPEGACVVALLPTILDTPANR+LPEGACVVALLPTILDTPANRK	Q4D580	Quinonoid dihydropteridine reductase, putative	CL14
198	tr|Q4D6H7|Q4D6H7_TRYCC	1	Ribosomal protein S20, putative OS=Trypanosoma cruzi (strain CL Brener) GN=Tc00.1047053508475.10 PE=3 SV=1	47.9	37	0.077	APTELVKK+DQAPAQETQR+ITSFPIDAGVDVAITIPHDQ+KDQAPAQETQR+KTPCGNGTNTWDTYELK+TPCGNGTNTWDTYELK	Q4D6H7	Ribosomal protein S20, putative	CL14
199	tr|Q4D6I5|Q4D6I5_TRYCC	1	40S ribosomal protein S14, putative OS=Trypanosoma cruzi (strain CL Brener) GN=Tc00.1047053409117.20 PE=3 SV=1	17.4	15	0.034	IEDVTPIPTDSTR+IEDVTPIPTDSTRR+SPGPGAQAALR	Q4D6I5	40S ribosomal protein S14, putative	CL14
200	tr|Q4D818|Q4D818_TRYCC	1		33.3	21	0.041	EGSGRDDDDIEVLR+GTACDYLVK+LHTIDANR+MGNIVPSEITVELLSNAIAEHPNPR+SREEVYGDVK	Q4D818	Adenylate kinase, putative (EC 2.7.4.3)	CL14
201	tr|Q4D8J9|Q4D8J9_TRYCC	1		25.9	10	0.021	AAPAAPEPPR+TAPAAPEPPR	Q4D8J9	Uncharacterized protein	CL14
202	tr|Q4D9F7|Q4D9F7_TRYCC	1		21	19	0.037	DDDIAAPR+EGLDAELDR+FEREEDFER+RLNEGGLR+RYVVSER+SGRDDDIAAPR	Q4D9F7	Uncharacterized protein	CL14
203	tr|Q4DA03|Q4DA03_TRYCC	1		37.1	8	0.018	ASAAENNPHPAQR+GENGGPTTTPEELAQFFADCGQILNCTVLR+MDATSAFERASAAENNPHPAQR	Q4DA03	Uncharacterized protein	CL14
204	tr|Q4DA04|Q4DA04_TRYCC	1		37.7	9	0.02	AAANGYDR+FIAQHFPCAPEEEKPPEIDALELK+ISHEDTQR	Q4DA04	Uncharacterized protein	CL14
205	tr|Q4DAL7|Q4DAL7_TRYCC	1	Uncharacterized protein OS=Trypanosoma cruzi (strain CL Brener) GN=Tc00.1047053507105.50 PE=4 SV=1	20.1	18	0.041	AEAETVTPK+MPSLDITPPSHATAVATDAGK+SKAEAETVTPK	Q4DAL7	Uncharacterized protein	CL14
206	tr|Q4DAN2|Q4DAN2_TRYCC	1		23.3	23	0.048	HHYAGTVSIPGTEK+LIAGDFLGFNWNK+TGYNVVR	Q4DAN2	Uncharacterized protein	CL14
207	tr|Q4DAT7|Q4DAT7_TRYCC	1		24.4	31	0.059	VSGNGASLTEEALTVEAILAGR+VSGNGASLTEEALTVEAILAGRPSTASCR	Q4DAT7	Uncharacterized protein	CL14
208	tr|Q4DAV9|Q4DAV9_TRYCC	1		17.8	5	0.011	HFCSFCGK+LEVSQHAR	Q4DAV9	60S ribosomal protein L37a, putative (Ribosomal proteins L37, putative)	CL14
209	tr|Q4DB26|Q4DB26_TRYCC	1		15.9	21	0.047	AFLIEEQR+PYGGVLSHEQVR+STSRPYGGVLSHEQVR	Q4DB26	60S ribosomal protein L34, putative	CL14
210	tr|Q4DBB6|Q4DBB6_TRYCC	1	Uncharacterized protein OS=Trypanosoma cruzi (strain CL Brener) GN=Tc00.1047053509161.60 PE=4 SV=1	18.6	8	0.015	GCIGTFAAEPLR+LKNEAIPEAPQSISDDPCPVFVSLK+NEAIPEAPQSISDDPCPVFVSLK+YCFAVISSK	Q4DBB6	Uncharacterized protein	CL14
211	tr|Q4DBK7|Q4DBK7_TRYCC	1	Uncharacterized protein OS=Trypanosoma cruzi (strain CL Brener) GN=Tc00.1047053510257.60 PE=4 SV=1	16.5	27	0.043	ANLECNAGCAIPITHHFLR+IANLCGDQK+LSTIEATR+LVAPPSYIADQFFASAGR	Q4DBK7	Uncharacterized protein	CL14
212	tr|Q4DCJ1|Q4DCJ1_TRYCC	1		16.7	14	0.031	LEYETVESK+NWDLAGVEQR+RLEYETVESK	Q4DCJ1	Uncharacterized protein	CL14
213	tr|Q4DD14|Q4DD14_TRYCC	1		16.9	12	0.027	AGVVTEYENGK+IDEDNETLK+VSEAEANR	Q4DD14	Uncharacterized protein	CL14
214	tr|Q4DDA3|Q4DDA3_TRYCC	1		50.5	18	0.038	DGPVQLSNAVK+ETGHPWTPPQ+NAIVDMSK+QATEGPVTGAQPWAVQFEAR	Q4DDA3	Uncharacterized protein	CL14
215	tr|Q4DDY3|Q4DDY3_TRYCC	1	Vacuolar transporter chaperone, putative OS=Trypanosoma cruzi (strain CL Brener) GN=Tc00.1047053511249.44 PE=4 SV=1	11.1	9	0.019	NLTGSVNDKR+YMNLQGPGVR	Q4DDY3	Vacuolar transporter chaperone, putative	CL14
216	tr|Q4DEC3|Q4DEC3_TRYCC	1		33.6	27	0.042	QSIFPPIDPDSPLALALETK+TIAEHNASGTDAAVSSTK+TIAEHNASGTDAAVSSTKR+YLASGEYFR	Q4DEC3	Uncharacterized protein	CL14
217	tr|Q4DEJ6|Q4DEJ6_TRYCC	1	Glutathione peroxidase OS=Trypanosoma cruzi (strain CL Brener) GN=Tc00.1047053503899.110 PE=3 SV=1	26.8	9	0.026	FSPGASVEEIEK+FSPGASVEEIEKK+GHPLLIYNVASR+LLPILNESN+WNFTSFLIDR	Q4DEJ6	Glutathione peroxidase	CL14
218	tr|Q4DG13|Q4DG13_TRYCC	1	p22 protein, putative OS=Trypanosoma cruzi (strain CL Brener) GN=Tc00.1047053509053.70 PE=4 SV=1	32.4	10	0.044	GVNEDLCR+HELEEEQQR+KHEDEEIIIR+KKHEDEEIIIR+LALDDSVEGNR+LDELDER+LVDSLTSYLK+SEKPAKPELPAGWTLER	Q4DG13	p22 protein, putative	CL14
219	tr|Q4DG38|Q4DG38_TRYCC	1	Dynein-associated protein, putative OS=Trypanosoma cruzi (strain CL Brener) GN=Tc00.1047053510761.73 PE=4 SV=1	56.1	7	0.015	DLDPTNDLSFLR+ISQRPNVTGIIVVNNEGVPIR+STIEDTVTQNQYAHLITALAAK	Q4DG38	Dynein light chain roadblock	CL14
220	tr|Q4DG45|Q4DG45_TRYCC	1	60S ribosomal protein L26, putative OS=Trypanosoma cruzi (strain CL Brener) GN=Tc00.1047053510761.14 PE=4 SV=1	32.2	19	0.039	AHFQAPSHVR+ANGTTVPVGVHPSNVEITK+EKANGTTVPVGVHPSNVEITK+GKVTAAEK+WVIHIDK	Q4DG45	60S ribosomal protein L26, putative	CL14
221	tr|Q4DGZ5|Q4DGZ5_TRYCC	1	40S ribosomal protein S15, putative OS=Trypanosoma cruzi (strain CL Brener) GN=Tc00.1047053511809.130 PE=3 SV=1	15.8	15	0.034	GLEIDPLLALSEEEFK+QFNAVEIK	Q4DGZ5	40S ribosomal protein S15, putative	CL14
222	tr|Q4DH92|Q4DH92_TRYCC	1	Trans-sialidase, putative OS=Trypanosoma cruzi (strain CL Brener) GN=Tc00.1047053503955.40 PE=4 SV=1	3.6	6	0.013	ESGTIIWGDPTSLLQQLTPQTQTELK	Q4DH92	Trans-sialidase, putative	CL14
223	tr|Q4DHB9|Q4DHB9_TRYCC	1		22.4	14	0.03	IQSEAVHVACINNVK+LLLPPELAK+RPLPMGGK	Q4DHB9	Histone H2B	CL14
224	tr|Q4DHS3|Q4DHS3_TRYCC	1		33.1	18	0.04	LCGSNANVHDYDK+LNDVLPGACTTTNTGK+NLIINVTCNPPVISILGPVK	Q4DHS3	Uncharacterized protein	CL14
225	tr|Q4DHV9|Q4DHV9_TRYCC	1	Nucleolar RNA-binding protein, putative OS=Trypanosoma cruzi (strain CL Brener) GN=Tc00.1047053507649.80 PE=4 SV=1	60.5	76	0.156	EEEEEDEEEDEEEDEEDYEEEDK+EHALTLPPLHGFHLSVVSIPHAGK+KPQQAQSPQNR+PQQAQSPQGR+PQQAQSPQNR+PSNQQKPQQAQSPQGR+PSNQQKPQQAQSPQNR+PSNQQKPQQAQSPQNRPSNQQK+SYAIATLDASQGILQNATDLIFNEAQK	Q4DHV9	Nucleolar RNA-binding protein, putative	CL14
226	tr|Q4DIP8|Q4DIP8_TRYCC	1	Uncharacterized protein OS=Trypanosoma cruzi (strain CL Brener) GN=Tc00.1047053506635.130 PE=4 SV=1	45.4	45	0.081	AGGPTNVDR+EMDNAHFSK+ITLSDFVDK+KSVEELIADISSCSPEAR+NSGSLSGVVDR+QFTSTDADLLFNK+SVEELIADISSCSPEAR	Q4DIP8	Uncharacterized protein	CL14
227	tr|Q4DJ40|Q4DJ40_TRYCC	1		44	25	0.054	IVEGSIPCHR+LAHQEVPHVHFHIIPK+TLPTDHAAFAEDAAK+VLAFVDINPLSR+VVAGEGEPK	Q4DJ40	Adenosine 5'-monophosphoramidase, putative	CL14
228	tr|Q4DK39|Q4DK39_TRYCC	1		22	9	0.018	MDYVPEVSHVDQAIQDGVHVDK+RMDYVPEVSHVDQAIQDGVHVDK+RMETGVPR	Q4DK39	40S ribosomal protein S17, putative	CL14
229	tr|Q4DK88|Q4DK88_TRYCC	1		37.3	39	0.057	AFGDAQVATSLEK+GTTGHAEVLHVK+IHNPTTVNR+KGTTGHAEVLHVK+LNGADPALR+QGVDVGTQYR+SAIFYHDDQQLK	Q4DK88	Peptide methionine sulfoxide reductase, putative (EC 1.8.4.11)	CL14
230	tr|Q4DKQ2|Q4DKQ2_TRYCC	1	Acyl carrier protein OS=Trypanosoma cruzi (strain CL Brener) GN=Tc00.1047053511867.140 PE=3 SV=1	18.8	16	0.034	IQSIPDAVEYISQNPMAK+TGQYLLNK+TGQYLLNKDDVLTR	Q4DKQ2	Acyl carrier protein	CL14
231	tr|Q4DKZ4|Q4DKZ4_TRYCC	1		35.2	33	0.067	AGAVSQAYHDLASR+ETPSEKNPAPTVYK+HYCVVGR+NPAPTVYK+SIPNHQVK+STHGDVLSCK+YHNIEVLGVK	Q4DKZ4	60S ribosomal protein L18a	CL14
232	tr|Q4DLY0|Q4DLY0_TRYCC	1		51.6	10	0.023	DGTDDFNSVGHSDSAK+FVDQHPGGVDTLTGAAGK+YYIGELDPNDAEK	Q4DLY0	Cytochrome b5-like, putative	CL14
233	tr|Q4DMG9|Q4DMG9_TRYCC	1	Acetyltransferase component of pyruvate dehydrogenase complex OS=Trypanosoma cruzi (strain CL Brener) GN=Tc00.1047053509717.20 PE=3 SV=1	25.1	12	0.041	DAIENPLSLLL+DVEAAAASGSAR+DVEAAAASGSARPSAAAEAAETK+FTASFDHR+ILVQNGEEASVGDTVCLIVDEADGINSDEVK+ISFNEETGK+ITVNDYTIK+KDVEAAAASGSAR+NWHAEGAAPSR+PSAAAEAAETK+VGDAVASGDTWCK+YKITVNDYTIK	Q4DMG9	Acetyltransferase component of pyruvate dehydrogenase complex (EC 2.3.1.12)	CL14
234	tr|Q4DMU8|Q4DMU8_TRYCC	1	Reticulon-like protein OS=Trypanosoma cruzi (strain CL Brener) GN=Tc00.1047053511517.37 PE=4 SV=1	33.3	26	0.049	DLIDNWISAATAQVEK+KDLIDNWISAATAQVEK+LVDCATPR+LVTALESMHQLVTWR+TKVEEATK+WHLTSDDIHEAVNR+WISAATAQVEK	Q4DMU8	Reticulon-like protein	CL14
235	tr|Q4DPN0|Q4DPN0_TRYCC	1	Apurinic/apyrimidinic endonuclease, putative OS=Trypanosoma cruzi (strain CL Brener) GN=Tc00.1047053507083.30 PE=4 SV=1	4.6	3	0.007	KDDQAIQR+LLEEEGPDALCLQETK	Q4DPN0	DNA-(apurinic or apyrimidinic site) lyase (EC 4.2.99.18)	CL14
236	tr|Q4DPW3|Q4DPW3_TRYCC	1	Pumilio protein, putative (Fragment) OS=Trypanosoma cruzi (strain CL Brener) GN=Tc00.1047053507049.199 PE=4 SV=1	17.3	7	0.016	VLDAADVEQFWCLVDNIQK	Q4DPW3	Pumilio protein, putative (Fragment)	CL14
237	tr|Q4DQY2|Q4DQY2_TRYCC	1		28.4	11	0.021	EKLDLECLNVSSAK+LDLECLNVSSAK+LEENYNAGVER	Q4DQY2	Uncharacterized protein	CL14
238	tr|Q4DRG1|Q4DRG1_TRYCC	1	MaoC-like dehydratase, putative OS=Trypanosoma cruzi (strain CL Brener) GN=Tc00.1047053508547.50 PE=4 SV=1	20.6	15	0.031	AFGPLVGDNNPIHFDENAAK+FLAPVLVGDEVEAR+VTVTQFK	Q4DRG1	MaoC-like dehydratase, putative	CL14
239	tr|Q4DRX8|Q4DRX8_TRYCC	1	Uncharacterized protein OS=Trypanosoma cruzi (strain CL Brener) GN=Tc00.1047053508307.150 PE=4 SV=1	26	8	0.018	ASAAEVAIEELKK+HLLQTINEIESGK+RASAAEVAIEELKK	Q4DRX8	Uncharacterized protein	CL14
240	tr|Q4DS55|Q4DS55_TRYCC	1	Prefoldin subunit 2, putative OS=Trypanosoma cruzi (strain CL Brener) GN=Tc00.1047053508777.180 PE=4 SV=1	55.4	24	0.029	GIQEALEQLNK+HGVTVAQQHGQNPGGDTHAESAK+ISELENELHEHK+LVAEALRPLNGDR+QECLSLVSR+TVAEILPELDDNVK	Q4DS55	Prefoldin subunit 2, putative	CL14
241	tr|Q4DT66|Q4DT66_TRYCC	1		30.8	5	0.011	KTPAAPEGPTHGFNIK+LEEAHTSFVDVLNGIPGVPVLVLANK+TPAAPEGPTHGFNIK+TPQVIAESLHLQESR	Q4DT66	ADP-ribosylation factor-like protein, putative	CL14
242	tr|Q4DT99|Q4DT99_TRYCC	1	Uncharacterized protein OS=Trypanosoma cruzi (strain CL Brener) GN=Tc00.1047053506147.80 PE=4 SV=1	17.3	10	0.021	KALDEEIK+VAFGAANDVVGEEGLNEASVR	Q4DT99	Uncharacterized protein	CL14
243	tr|Q4DTK1|Q4DTK1_TRYCC	1	Uncharacterized protein OS=Trypanosoma cruzi (strain CL Brener) GN=Tc00.1047053507053.40 PE=4 SV=1	30.5	24	0.045	RPQLTEEER+RRPQLTEEER+VVINQEEWPEEFK+VVINQEEWPEEFKEFDPDDPYK	Q4DTK1	Uncharacterized protein	CL14
244	tr|Q4DTP6|Q4DTP6_TRYCC	1	Serine carboxypeptidase (CBP1), putative (Fragment) OS=Trypanosoma cruzi (strain CL Brener) GN=Tc00.1047053509695.230 PE=4 SV=1	15.5	7	0.018	EHVGLPIR+LAGLAVGNGLTDPHTQYAAYPSLAWEWCR	Q4DTP6	Carboxypeptidase (EC 3.4.16.-) (Fragment)	CL14
245	tr|Q4DTX6|Q4DTX6_TRYCC	1		39.1	23	0.049	EALQNAVVFDK+EALQNAVVFDKETMDK+GLQHLCR+NAKPTKPAPK+VITPSIISDR	Q4DTX6	Ribosomal protein S25, putative	CL14
246	tr|Q4DV70|Q4DV70_TRYCC	1	Uncharacterized protein OS=Trypanosoma cruzi (strain CL Brener) GN=Tc00.1047053508173.160 PE=1 SV=1	16.3	7	0.014	IDGEKYPDVIER+IDKQEPFEYSGQR	Q4DV70	Uncharacterized protein	CL14
247	tr|Q4DVW3|Q4DVW3_TRYCC	1		23.2	10	0.022	FCLPVDPQLSIR+KSDCPAADTR	Q4DVW3	Uncharacterized protein	CL14
248	tr|Q4DW38|Q4DW38_TRYCC	1	40S ribosomal protein S24 OS=Trypanosoma cruzi (strain CL Brener) GN=Tc00.1047053507681.150 PE=3 SV=1	30.7	39	0.077	KAEVTVR+KKAEVTVR+QFIVEVNHPGWCGTVPAK+TTGFGLIYDDLAALK+TTGFGLIYDDLAALKR	Q4DW38	40S ribosomal protein S24	CL14
249	tr|Q4DW69|Q4DW69_TRYCC	1	40S ribosomal protein S12 OS=Trypanosoma cruzi (strain CL Brener) GN=Tc00.1047053508231.20 PE=3 SV=1	58.5	47	0.07	ALASQANIDFVEVESR+CSCVAIR+EELAEWAGLQK+HDEEPTVTQQFDVEPENLR+SLEVNGLVR+TAHMCLLAADCEDEEYKK+VEKHDEEPTVTQQFDVEPENLR	Q4DW69	40S ribosomal protein S12	CL14
250	tr|Q4DWX5|Q4DWX5_TRYCC	1		13.6	7	0.015	AAVLSPGNPSLEESR+YQEALAFYEQALALDAENVDLLNNAAAASHSLK	Q4DWX5	Uncharacterized protein	CL14
251	tr|Q4DX76|Q4DX76_TRYCC	1	ATP synthase, epsilon chain, putative OS=Trypanosoma cruzi (strain CL Brener) GN=Tc00.1047053506945.240 PE=3 SV=1	44.3	51	0.108	ALAAQQASLGSAK+CVTVTGVNGEYGIYPGHAYK+DIHATHENLETLR+ISVLESVIAALK+IVQLVPAPLTVEFTDGTTK+VVDKDIHATHENLETLR	Q4DX76	ATP synthase, epsilon chain, putative	CL14
252	tr|Q4DXW6|Q4DXW6_TRYCC	1	Ribosomal protein L37 OS=Trypanosoma cruzi (strain CL Brener) GN=Tc00.1047053506885.14 PE=3 SV=1	20.2	12	0.027	CAACAYPR+NAYHVQWER	Q4DXW6	Ribosomal protein L37	CL14
253	tr|Q4DYB6|Q4DYB6_TRYCC	1	Uncharacterized protein OS=Trypanosoma cruzi (strain CL Brener) GN=Tc00.1047053511817.110 PE=4 SV=1	26.8	14	0.021	KVETGDPIFDLR+QEAVDALSNLYHNAETVR+VETGDPIFDLR	Q4DYB6	Uncharacterized protein	CL14
254	tr|Q4DYI5|Q4DYI5_TRYCC	1	Dihydrolipoamide acetyltransferase, putative OS=Trypanosoma cruzi (strain CL Brener) GN=Tc00.1047053511367.70 PE=4 SV=1	17.5	10	0.014	IADYRPEGEAPGEEVK+ILCHSGETVPVAK+YGESLEDTIAASGPAVLR	Q4DYI5	Dihydrolipoamide acetyltransferase, putative (EC 2.3.1.12)	CL14
255	tr|Q4DZM9|Q4DZM9_TRYCC	1	ADP-ribosylation factor-like protein, putative OS=Trypanosoma cruzi (strain CL Brener) GN=Tc00.1047053504147.160 PE=3 SV=1	18.4	14	0.03	DNPWLVIPISALR+KQGVQLK+QININEVVDWLVK	Q4DZM9	ADP-ribosylation factor-like protein, putative	CL14
256	tr|Q4DZQ3|Q4DZQ3_TRYCC	1	Uncharacterized protein OS=Trypanosoma cruzi (strain CL Brener) GN=Tc00.1047053507711.250 PE=4 SV=1	42.9	5	0.009	ELVAPAENVR+ELVSPTEDVQAAR	Q4DZQ3	Uncharacterized protein	CL14
257	tr|Q4DZT8|Q4DZT8_TRYCC	1	Acetyltransferase component of pyruvate dehydrogenase complex OS=Trypanosoma cruzi (strain CL Brener) GN=Tc00.1047053510105.170 PE=3 SV=1	29.9	31	0.062	ANILVPEANSSWQGDVIR+DAIENPLSLLL+DVEAAAASGSAR+FTASFDHR+IIVQTGEEASVGDTVCLIVDEADGINSDEVK+ILVQTGEEASVGDTVCLIVDEADGINSDEVK+ISFNEETGK+ITVNDYTIK+KDVEAAAASGSAR+LTPAVNENYTDIPVSNMR+NWHAEGAAPSR+SSAAAEAAQTK+YKITVNDYTIK	Q4DZT8	Acetyltransferase component of pyruvate dehydrogenase complex (EC 2.3.1.12)	CL14
258	tr|Q4E0Q3|Q4E0Q3_TRYCC	1		50	46	0.097	ARIPIVER+GSSNSYAIK+HTLEIIHLLTDQNPLQVVIDAVSK+QAVDVSPMR+TATYVPHSAGR+TLPECLADEIVNASK+WSYENLQTTEIALSDHISK	Q4E0Q3	40S ribosomal protein S5, putative	CL14
259	tr|Q4E0T1|Q4E0T1_TRYCC	1	p22 protein, putative OS=Trypanosoma cruzi (strain CL Brener) GN=Tc00.1047053509965.290 PE=4 SV=1	33.3	44	0.075	GVNEDLCR+HELEEEQQR+KHEDEEIVIR+KKHEDEEIVIR+LALDDSVEGNQK+LALDDSVEGNQKR+LDELDER+LVDSLTSYLK+SEKPAKPELPAGWTLER	Q4E0T1	p22 protein, putative	CL14
260	tr|Q4E124|Q4E124_TRYCC	1	Uncharacterized protein OS=Trypanosoma cruzi (strain CL Brener) GN=Tc00.1047053506247.310 PE=4 SV=1	23.7	5	0.01	EALDEWSAK+FLPDDQFEER+LGAVELSK	Q4E124	Uncharacterized protein	CL14
261	tr|Q4E256|Q4E256_TRYCC	1	Nucleoside diphosphate kinase OS=Trypanosoma cruzi (strain CL Brener) GN=Tc00.1047053508707.200 PE=1 SV=1	68	61	0.124	CLVGEIIQR+EIAFWFKPEELVNWTSHSVK+GDFAVDVGR+MLQPSAEQAQQHYIDLASKPFYK+NVCHGSDSVDSAK+NVCHGSDSVDSAKR+TFIAVKPDGVQR+VLLGATNPADSLPGTIR	Q4E256	Nucleoside diphosphate kinase (EC 2.7.4.6)	CL14
262	tr|Q4E2R7|Q4E2R7_TRYCC	1	Carboxypeptidase, putative OS=Trypanosoma cruzi (strain CL Brener) GN=Tc00.1047053504153.160 PE=4 SV=1	37.2	29	0.067	ALGETVLEPK+ALIEEAEK+AWELENLLPEEFVER+DLMDGNIEAEEVPR+EKNDFAGFLPTLK+ELGEEVVDECIR+ELIALFR+FDFDGGR+IDADELCYPLHVMLR+ITTNYTENQFVTSLLGVIHETGHAK+IWQHGSSLTTDELLR+LDVSAHPFCGNSK+NDFAGFLPTLK+QATGETLNPEHYR+SYLGLETLGNDK+YEQNCGPK	Q4E2R7	Carboxypeptidase, putative (EC 3.4.17.19)	CL14
263	tr|Q4E4L9|Q4E4L9_TRYCC	1	Peptidyl-prolyl cis-trans isomerase OS=Trypanosoma cruzi (strain CL Brener) GN=Tc00.1047053506925.300 PE=3 SV=1	78	257	0.556	AMEAVGSQTGK+FADESFAGK+HFGLGTLSMANAGPNTNGSQFFICTAPTQWLDGK+HVVFGQVLEGIEVVK+IIPQFMCQGGDFTNHNGTGGR+NFGYAGSGFHR+PHHATVPTNPK+VFFDVSIGGQSAGR+VVFELFADAVPK	Q4E4L9	Peptidyl-prolyl cis-trans isomerase (PPIase) (EC 5.2.1.8)	CL14
264	tr|Q4E4M8|Q4E4M8_TRYCC	1	Prefoldin subunit 4 OS=Trypanosoma cruzi (strain CL Brener) GN=Tc00.1047053506925.190 PE=3 SV=1	33.1	16	0.032	EVEVTEDDQHR+LQTEQEAAEAELK+LVEVALGELK+RKEEIVR	Q4E4M8	Prefoldin subunit 4	CL14
265	tr|Q4E4N4|Q4E4N4_TRYCC	1	Eukaryotic initiation factor 5a, putative OS=Trypanosoma cruzi (strain CL Brener) GN=Tc00.1047053506925.120 PE=4 SV=1	62.9	63	0.132	DNLDMPPNAELAAQIK+EQFEAGK+GGYICINGR+GGYICINGRPCK+MEDQAPTTHNVDVPFVK+TDPSKPAHLSLMDDEGETR+TSTYSVLDIQEDR+VIDLSVSK+VSIVATDIFTGNK	Q4E4N4	Eukaryotic translation initiation factor 5A (eIF-5A)	CL14
266	tr|Q4E4P8|Q4E4P8_TRYCC	1		19.8	7	0.015	ELHELVK+QHAAHALEELK	Q4E4P8	Uncharacterized protein	CL14
267	tr|Q4E4Q8|Q4E4Q8_TRYCC	1	60S ribosomal protein L27A/L29, putative OS=Trypanosoma cruzi (strain CL Brener) GN=Tc00.1047053508461.500 PE=3 SV=1	40.7	23	0.05	KAGGAVVLQA+KGETLPVVDLLANGYSK+LIAKDEALK+NPLWKPTINLNNLAK+YHPGYFGK	Q4E4Q8	60S ribosomal protein L27A/L29, putative	CL14
268	tr|Q4E4S1|Q4E4S1_TRYCC	1	Calmodulin, putative OS=Trypanosoma cruzi (strain CL Brener) GN=Tc00.1047053508461.380 PE=4 SV=1	51.6	23	0.044	AAGLNPSEER+ASVPTALR+DLIQGFEENGVIHYEK+ESFELLQR+MLAPFTDHGNLEDVI+VFDKDLDGTVSVAEFR+YTEEEFRDLIQGFEENGVIHYEK	Q4E4S1	Calmodulin, putative	CL14
269	tr|Q4E581|Q4E581_TRYCC	1	Ribosomal protein L35A, putative OS=Trypanosoma cruzi (strain CL Brener) GN=Tc00.1047053506559.470 PE=4 SV=1	38.9	26	0.057	AKFNGSAVPASAIGK+AVLAGYTR+FHGSLAANR+FNGSAVPASAIGK+IENVNTK+KIQQLTK+PHGGSGAVR+VTRPHGGSGAVR	Q4E581	Ribosomal protein L35A, putative	CL14
270	tr|Q4E5C0|Q4E5C0_TRYCC	1	Uncharacterized protein OS=Trypanosoma cruzi (strain CL Brener) GN=Tc00.1047053506559.70 PE=4 SV=1	7	7	0.016	ISNTDFFHVLK	Q4E5C0	Uncharacterized protein	CL14
273a	sp|P07749|FCA1_TRYCR	1		46.4	143	0.149	ELDKNGTGSVTFDEFAAWASAVK+FDKNETGK+GLASDKDGK+GSEDFVEFLEFR+KFDKNETGK+LCYDEVHSGCLEVLK+LCYDEVHSGCLEVLKLDEFTPR+LDADGDPDNVPESA+LDEFTPR+NGTGSVTFDEFAAWASAVK+VEDPAALFK	P07749	Flagellar calcium-binding protein (FCABP) (1F8 protein) (24 kDa antigen) (29 kDa flagella protein) (ALC-1 antigen) (F29) (P24)	CL14
274a	sp|P08562|TBB_TRYCR	1	Tubulin beta chain OS=Trypanosoma cruzi PE=3 SV=2	62.7	1222	2588	AGPYGQIFRPDNFIFGQSGAGNNWAK+AVLIDLEPGTMDSVR+EAESCDCLQGFQICHSLGGGTGSGMGTLLISK+EIVCVQAGQCGNQIGSK+EVDEQMLNVQNK+FPGQLNSDLR+FPGQLNSDLRK+FWEVISDEHGVDPTGTYQGDSDLQLER+GHYTEGAELIDSVLDVCR+GHYTEGAELIDSVLDVCRK+IMMTFSIIPSPK+INVYFDEATGGR+IREEYPDR+KEAESCDCLQGFQICHSLGGGTGSGMGTLLISK+LAVNLVPFPR+LTTPTFGDLNHLVSAVVSGVTCCLR+MAVTFVGNNTCIQEMFR+NSSYFIEWIPNNIK+PDNFIFGQSGAGNNWAK+SSICDIPPK+TEGAELIDSVLDVCR+VGEQFTAMFR+YLTASALFR	P08562	Tubulin beta chain (Beta-tubulin)	CL14
275a	sp|P28593|TYTR_TRYCR	1	Trypanothione reductase OS=Trypanosoma cruzi GN=TPR PE=1 SV=1	31.5	48	0.051	DLQLQNAGVMIK+ESADPASAVK+GFDHTLR+IITNHSDGTVLGVHLLGDNAPEIIQGVGICLK+NGGVQVDEYSR+QLTANGIQILTK+TNVSNIYAIGDVTNR+VASAVFSIPPIGTCGLIEEVASK+VELNADGSK+VMLTPVAINEAAALVDTVFGTNPR	P28593	Trypanothione reductase (TR) (EC 1.8.1.12) (N(1),N(8)-bis(glutathionyl)spermidine reductase)	CL14
276a	sp|P92188|PSA1_TRYCR	1		26	21	0.041	HIQFAGK+KYLDGFK+LFQVEYANEAVNNGSAAVGAK+NQYDTNTTTWSPTGR+YMHDSDNPLPLIAEIVGEK	P92188	Proteasome subunit alpha type-1 (EC 3.4.25.1) (Proteasome 29 kDa subunit) (TCPR29)	CL14
277a	sp|Q27793|DRTS_TRYCR	1		20.3	27	0.056	ETISEELTSANGNETK+FRPLPGR+GLTEYEEMDLGPVYGFQWR+GVHIWDDNGSR+HFGAAYTHHDANYDGQGVDQIK+MPETVAEGTR+NREEEQYLSLVDR+NVKPSPAK	Q27793	Bifunctional dihydrofolate reductase-thymidylate synthase (DHFR-TS) [Includes: Dihydrofolate reductase (EC 1.5.1.3); Thymidylate synthase (EC 2.1.1.45)]	CL14
278a	sp|Q4CNH2|ASNA_TRYCC	1	ATPase ASNA1 homolog OS=Trypanosoma cruzi (strain CL Brener) GN=Tc00.1047053507763.30 PE=3 SV=1	6.7	6	0.01	ENVQEVQR+YLAQIDSLYEDFHVVK	Q4CNH2	ATPase ASNA1 homolog (EC 3.6.-.-) (Arsenical pump-driving ATPase homolog) (Arsenite-stimulated ATPase)	CL14
279a	sp|Q4CUM2|MVP_TRYCC	1		12.1	25	0.039	DQALLLQAVDFFDDNGK+EYCVVQNPLGADGLNEFGR+GAVAAEDFDSFHR+GENGEINTSLR+IFSVPDFIGDCCK+ITAESELKK+IVVETSDHAR+QIAETEAER	Q4CUM2	Major vault protein	CL14
280a	sp|Q4CWX1|PURA2_TRYCC	1	Adenylosuccinate synthetase 2 OS=Trypanosoma cruzi (strain CL Brener) GN=Tc00.1047053508731.60 PE=3 SV=1	18.3	33	0.036	AFHPETK+EYNGIWEPLEFEDSTGK+GKDIIYIK+GLSDADVLR+GVCEFLSTVEYFTK+HHGECGAVTK+KPGDPLPR+NNEVLNINGR+NVKPIPELAEPK+VNSGENAGHTVYDDAGR+VNSGENAGHTVYDDAGRK	Q4CWX1	Adenylosuccinate synthetase 2 (AMPSase 2) (AdSS 2) (EC 6.3.4.4) (IMP--aspartate ligase 2)	CL14
281a	sp|Q4D2R9|RS3A1_TRYCC	1		42.9	75	0.161	CNPIVPLR+EWYDVVAPK+FDAQALLNAHGEIPASAEGEAR+FVVQEVQGR+IAADYLR+KEWYDVVAPK+TADGYTLR+TQGDDDAYR+TQGDDDAYRK+VNINEAVTLLTR+VVEEAQEAPAAEATA+VYESNLADLNK	Q4D2R9	40S ribosomal protein S3a-1	CL14
282a	sp|Q4DJ07|PGFS_TRYCC	1	Prostaglandin F synthase OS=Trypanosoma cruzi (strain CL Brener) GN=Tc00.1047053511287.49 PE=1 SV=2	63.6	88	0.112	AIGVSNFEPHHLTELFK+AQDGAETANAVR+EEVWVTTK+HIDTAYIYSNER+IQENFNVWDFK+IRPMVNQVELHPLFQQR+LTEEEMR+MPQLGLGVWR+NHVLGEIAK+QHNIAITAWSPLGSGEEAGILK+QIDELNEDKR+SPAQVVIR+TLAAFER+VWNSDQGYEK+WAIEAGYR+WDIQHGIVTIPK	Q4DJ07	Prostaglandin F synthase (EC 1.1.1.188) (Prostaglandin F2-alpha synthase)	CL14
283a	sp|Q4E097|IF61_TRYCC	1		26.2	33	0.06	HGLVVPSIATDQELQHLR+LNALGNCVVCNDHVALIHTDLSR+TPAQDMDEIASLLQVPVVAGTINR	Q4E097	Eukaryotic translation initiation factor 6 (eIF-6)	CL14
284a	sp|Q4E162|IF4A_TRYCC	1		31.9	58	0.117	AIVPFTR+EIESHYHTQIDELPVDFAAYLGE+ELALQTAEVITR+ESLTLEGIK+GGDIIAQAQSGTGK+GVAINFVTQK+HNVLQGLVLSPTR+PSSIQQR+RESLTLEGIK+VEPQDQDSFLDDQPGIR+VEPQDQDSFLDDQPGIRPIPSFDDMPLHQNLLR	Q4E162	Probable eukaryotic initiation factor 4A (eIF-4A) (EC 3.6.4.13) (ATP-dependent RNA helicase eIF4A)	CL14
285a	sp|Q4E657|PFKA_TRYCC	1	ATP-dependent 6-phosphofructokinase OS=Trypanosoma cruzi (strain CL Brener) GN=pfk PE=1 SV=1	21.4	50	0.063	ELEAISLVR+IHFNPPETVVGIVTCGGICPGLNDVIR+PQEGVHSELPVSISPLLCELAAPR+SHAAPLNEVTQEDLK+TFGFETAVDK+TIDNDLSFSHR+TSVTSIHR	Q4E657	ATP-dependent 6-phosphofructokinase (ATP-PFK) (Phosphofructokinase) (EC 2.7.1.11) (Phosphohexokinase)	CL14
286a	sp|Q7Z1V1|CP51_TRYCC	1		33.7	72	0.144	DNNTSDLLGGLLK+EKEEASKDNNTSDLLGGLLK+EQLNFLAEELTIAK+EYDFQLLR+FQNFVPAIQHEVR+GDIIACSPLLSHHDEEAFPNPR+HFAQLLSK+ILGEIIVAR+LPLPQSAR+LWDPERDEK+MESSLIPAAVFMPWLLR+PTDPPVYPVTVPFLGHIVQFGK+VTIVGDPHEHSR	Q7Z1V1	Sterol 14-alpha demethylase (Tc14DM) (EC 1.14.13.70) (Cytochrome P450 51) (Lanosterol 14-alpha demethylase)	CL14
287a	sp|Q95046|CH60_TRYCR	1		64.9	520	1084	AAVQEGIVPGGGVALLR+AELEDAFVLVSAK+AIEFKDPFENMGAQLVR+ALDSLLGDSSLTADQR+APGFGDNK+ATITKDDTVLLNGGGESSMVK+AVGVILQSVAEQSR+AVSAVATTLGPK+DDTVLLNGGGESSMVK+DGVITTQDGK+DRITDALCSTR+GLIDGETSDYNR+GYISPYFVTDAK+ITDALCSTR+KVTSTENIVQVATISANGDEELGR+LIGQAMEK+LPAHTIVLNAGK+LSGGVAVIK+LVGEEGSGLELDAENFDPAILGTVK+NVIIEQSYGAPK+TGRPLLIIADDVESEALTTMIFNK+VAITDAVSVASLMMTAEAAIVDLPK+VGGGSEVEVNEK+VGGGSEVEVNEKK+VGKDGVITTQDGK+VLENNDVTV…	Q95046	Chaperonin HSP60, mitochondrial (Protein Cpn60) (Heat shock protein 60) (groEL protein)	CL14
288a	sp|Q9GT49|TRYS_TRYCC	1	Trypanothione synthetase OS=Trypanosoma cruzi (strain CL Brener) GN=TRS PE=1 SV=1	31.5	78	0.111	AILPIIYNK+FDFAFDEDTQQFK+FVLGSDELLR+HPDHPALLR+HSWETQPHAITGR+IADQNHR+IPEEYWPR+LCDILLGPNWDLR+LFCIPEEYWPR+NGTAAKPVVDSLLIYPSDDYSPVGHVAAITEVGDK+NPNEPLVLHESLHFK+NVTVTEASGDIAAK+RGELPTLR+RPLTHEDLDK+TIITGLESPFSALR+WDANYAAELPLIHEK+YQCVEFAR	Q9GT49	Trypanothione synthetase (EC 6.3.1.9)	CL14
289a	sp|Q9U6Z1|KM11_TRYCR	1		46.2	93	0.186	AKFAELLEQQK+FAELLEQQK+KMHEHSEHFK+LDRLDAEFAK+MHEHSEHFK+MIQEHTDK+MIQEHTDKFNK+MIQEHTDKFNKK	Q9U6Z1	Kinetoplastid membrane protein 11 (KMP-11)	CL14
290a	tr|D6QXI5|D6QXI5_TRYCR	1		22.8	42	0.089	AHPSVFNVLLQVLDDGR+AIDLIDEACANVR+AVAAELFDDEK+FMPVYVTEPSVDECISILR+GDVPDTLSSSR+HSNGFLDPVHLACALFK+IFSLDLGALIAGAK+ITSEFQDQNYDALSK+NNPVLIGEPGVGK+TIGATTLEEYR+TSIVEGIAQQIVR+VEELLQPLLAR+VKGQDEAVER+VQLSSRPEEIDQLER+YRGEFEER	D6QXI5	ClpB chaperone	CL14
291a	tr|K2LVR5|K2LVR5_TRYCR	1		11.9	17	0.035	AGVTSVPGQVGER+ELNEQYQSLIEER+ESLQVQVETVTHTLQQSALR+ETAHDSVLK+FSGATVVAK+FYSADGYAFTPFDVAEVLSK+YLHEEIEK	K2LVR5	V-type proton ATPase subunit a	CL14
292a	tr|K2LX98|K2LX98_TRYCR	1		10	9	0.02	ALAVVQDHDAR+GGNPMLAQQAR+IGINNPELFDNLAER+VTVNELVPLIVAFSK	K2LX98	Uncharacterized protein	CL14
293a	tr|K2LXC9|K2LXC9_TRYCR	1		6.8	10	0.023	GAALATLVETAAK+YEEAEGEAEELLDEEETAAAAGK	K2LXC9	Uncharacterized protein	CL14
294a	tr|K2LZ01|K2LZ01_TRYCR	1		43.9	36	0.08	AFNIVGDGNGHIGVGAR+DELMLIVPVQK+EEWVPCTK+EHQIVDQLIK+GAGIVAAPVPK+ILEFAGVEDVYTSSCGNTR+LNVVPIR+TYGFLTPDLWAETEVSR+TYGFLTPDLWAETEVSRDPTDEHSDFLTMGSK	K2LZ01	40S ribosomal protein S2, putative (Fragment)	CL14
295a	tr|K2LZ76|K2LZ76_TRYCR	1	Calcium-transporting ATPase OS=Trypanosoma cruzi marinkellei GN=MOQ_008274 PE=3 SV=1	9.2	27	0.054	CQQAGVTVR+DPGDVPTPIVLR+FMSVVVAGPDGVMTQHVK+FWPILDR+LDELAGLIGR+NELPEEEELSFWR+SSDIVLLDDNFR+TDLENIFAR+TDNALLDFVDR	K2LZ76	Calcium-transporting ATPase (EC 3.6.3.8)	CL14
296a	tr|K2M741|K2M741_TRYCR	1		46.5	160	0.326	AVAESGIYPAVNPLECASR+CIAMQTTDLLK+DEPLTLEIVQHLDAHTGR+FTQANSEVSALLGR+GSITSVQAVYVPADDITDPAPATTFSHLDATTVLDR+IFNVLGDAIDQR+IMDPDVISVDHYNVAQDVVQMLTK+IPAAVGYQPTLAEDLGQLQER+KMAEEAAELEK+LADQAAEDTILTTGIK+MAEEAAELEK+MPIHAVAPK+TVIIMELINNVAK+VAQSALTMAEYFR+VIDLILPYCK+VVSSGGNISVPVGR	K2M741	ATP synthase subunit beta (EC 3.6.3.14)	CL14
297a	tr|K2M892|K2M892_TRYCR	1		36.7	40	0.084	FPTVCAMSESLPEK+KNNVPTMNQEELK+KNNVPTMNQEELKK+LPHVCRPR+LVGPHMHR+MTVCLLCDLVHEDIAK+NYDPQKDK+VLEIQSTVK	K2M892	Ribosomal protein	CL14
298a	tr|K2M8F3|K2M8F3_TRYCR	1		12.5	13	0.029	DVAFAPLCAATR+KPWDQLGALIQER+SVVLFDEPVWR+TPLSEYQSGTR	K2M8F3	Protein transport protein Sec13, putative	CL14
299a	tr|K2MA70|K2MA70_TRYCR	1		38.2	99	0.209	ALGADVLSQFDETEK+ALGADVLSQFDETEKVK+ALGITESFK+EALVASAEDHGHDEK+FSGLPQGEACTIVVR+GTSQHILDEAER+HDINCFINR+LGGTLGDSYLEPGFLLDK+LGGTLGDSYLEPGFLLDKK+LLDQSIHPQTIIEGYR+LQAEHYQGNNTFGIDVVK+NSVLGYAAEAAEMILR+SIHDALCVISQTINETR+TQDDEVGDGTTSVTVLAGELLR+VDSVAQLAEVEASEK+VRVDSVAQLAEVEASEK	K2MA70	Chaperonin containing t-complex protein, putative	CL14
300a	tr|K2MCT5|K2MCT5_TRYCR	1	Paraflagellar rod protein 3, putative OS=Trypanosoma cruzi marinkellei GN=MOQ_003131 PE=4 SV=1	44.3	95	0.185	ADLEDAEAMKR+ALEDFKESEEALDAAGIEFNHPVDENNEEVLTR+AQFMDIIGVK+CEEENQPFKK+CTGLVEELVSEGCAAVK+EHLEYFR+EKSDSFVR+ELYRPEDK+ESEEALDAAGIEFNHPVDENNEEVLTR+HIHDAIQK+IEEVDREEK+IGNNTAPAR+LIDLIQDK+QIEDIMNATQIQNALASTDDQIK+RIEEVDR+RIEEVDREEK+SQLDATQLAQVPTR+TACLENEELIQELHVSDWSETQR+TGGGGSGEQPR+TQLAQLEK+TSQDLAALR+VCGLEMSQR+VEYSQFLEVASQHK+WNLTEAYDLAK	K2MCT5	Paraflagellar rod protein 3, putative	CL14
301a	tr|K2MD23|K2MD23_TRYCR	1	Lipophosphoglycan biosynthetic protein OS=Trypanosoma cruzi marinkellei GN=MOQ_003058 PE=3 SV=1	16.1	47	0.053	AELEEHLGSLGTSGTK+ELISNGSDALDK+GIVDSNDLPLNVSR+IFITDEFR+KPSEVTEEEYHK+LDEPTER+LGILEDANNR+NIVHQYSEFVHFPIYMQK+SLTHDYR+WEVVNENKPIWTR+YLSFVKGIVDSNDLPLNVSR	K2MD23	Lipophosphoglycan biosynthetic protein	CL14
302a	tr|K2MD96|K2MD96_TRYCR	1		5	12	0.026	LQGTQDDLAEWGHEYLR+SVIHALLVDTVSK+VGLPVDTVAVAGKPK	K2MD96	26S proteasome regulatory non-ATPase subunit, putative	CL14
303a	tr|K2MF89|K2MF89_TRYCR	1		6.1	9	0.019	TFGFPYYPVNQYLIDQVR+VHCETCLCR	K2MF89	Uncharacterized protein	CL14
304a	tr|K2MK81|K2MK81_TRYCR	1		14.6	16	0.031	EEEESLR+VLQDNRPVSAVVPGK	K2MK81	Uncharacterized protein (Fragment)	CL14
305a	tr|K2MMV2|K2MMV2_TRYCR	1		14.2	17	0.038	DLKPANLVTDITCELK+IIDFGLSR+LHGLPDGSLEVTELVPGLTDPEAIDILTK	K2MMV2	Mitogen-activated protein kinase (EC 2.7.11.24)	CL14
306a	tr|K2MQL2|K2MQL2_TRYCR	1		13	14	0.028	AGDSGISPLTTNVLR+QFQLVDFEDHLER	K2MQL2	Uncharacterized protein	CL14
307a	tr|K2MRF9|K2MRF9_TRYCR	1		11.6	13	0.026	GEAAAASLR+IVNVSTPLGTHETVEHPHNR	K2MRF9	Short chain dehydrogenase, putative	CL14
308a	tr|K2MS10|K2MS10_TRYCR	1		6.8	22	0.05	ELGLPVLAELR+SPIGSVAGELADFLPR	K2MS10	Uncharacterized protein	CL14
309a	tr|K2MS42|K2MS42_TRYCR	1		19.7	23	0.05	ACALQVVSQMQAALGDLDR+CAVGVAQLPFGAAVEVDALVELNN	K2MS42	Uncharacterized protein	CL14
310a	tr|K2MSC3|K2MSC3_TRYCR	1		9.4	20	0.04	ADQEALAIASHK+EAGYNPLSWLPRPLALEER+PLALEER+QLGYPTDISVK	K2MSC3	Thiolase protein-like protein, putative	CL14
311a	tr|K2MSU6|K2MSU6_TRYCR	1		3.8	12	0.024	EAVVELVNQALR+SLLEDTLHDVLVGELNK	K2MSU6	Uncharacterized protein	CL14
312a	tr|K2MSW9|K2MSW9_TRYCR	1		22.8	26	0.057	GAIPPLVLCVQEPELSLK+HNAPLAQEVVDK+HSPQLAQAVVDSQAVEALVGCLEEFDPTVK+HTPELAQLVVNAGGVGALVDYTSESR+IENYHVQQVQQS+IHPEPGSK+TAASTLSDIAK	K2MSW9	Axoneme central apparatus protein, putative	CL14
313a	tr|K2MT66|K2MT66_TRYCR	1	Uncharacterized protein OS=Trypanosoma cruzi marinkellei GN=MOQ_005933 PE=4 SV=1	3.9	5	0.01	AVINEVALALENPAK+HAELNPVTK+RTNDMVTFR+TNDMVTFRLAYNALLR	K2MT66	Uncharacterized protein	CL14
314a	tr|K2MUS2|K2MUS2_TRYCR	1		17.3	10	0.022	AMDGVVIAAEK+EGFDGTMTAENTQVGR+LVQIEYATTAASK	K2MUS2	Proteasome subunit alpha type (EC 3.4.25.1)	CL14
315a	tr|K2MVY5|K2MVY5_TRYCR	1	Aconitase, putative OS=Trypanosoma cruzi marinkellei GN=MOQ_004887 PE=4 SV=1	32.7	121	0.136	AFDNLLIVPPGSGIVHQVNLEYLAR+DAACLALFGDSITTDHISPAGTIAK+ETINYLR+FLQDHGVER+FVEFYGPGVDNLSLPDR+GDGSSFSTILR+IDTEMEVK+INPQIPVELVVDHSVQVDK+LHEIDPR+LVGEGQTGPFTIYFPTNEK+NCDEFDITSK+NEEVQEIVSR+NIEIPFKPAR+RPQDHVPLK+SVEQLER+TSLSPGSHVVTR+VDIDFNEEPIAK+VLLESAVR+VVIAESFER+VVLQDFTGVPCVVDLAAMR+YQQENIPLVIIAGK+YSFDFSGGLRPGQEVTVQK+YVTPELFK	K2MVY5	Aconitate hydratase (Aconitase) (EC 4.2.1.3)	CL14
316a	tr|K2MW56|K2MW56_TRYCR	1		6.4	12	0.025	IFLNNDENIIR+TSALQQCR+VLNEVATLHPAAVSPINSEIENLVTDPNR	K2MW56	Coatomer subunit gamma	CL14
317a	tr|K2MWY1|K2MWY1_TRYCR	1		8.7	24	0.055	AGDAVAALR+AQVEGIIEDLGR+DGMWQNIDAALVVPGDLVK+FDIFSYR+GPDGLVFK+LLDHHGR+TGTLTLNK+YLIVETLR	K2MWY1	Plasma membrane ATPase (EC 3.6.3.6)	CL14
318a	tr|K2MXK4|K2MXK4_TRYCR	1		18.7	17	0.028	APASTIQILGAEK+DAEEVTQQIADILEGDEALAAR+ESLQQYLVEK+LREQVEAR	K2MXK4	Nucleolar protein, putative	CL14
319a	tr|K2MXT6|K2MXT6_TRYCR	1		23.3	24	0.051	EARMPSK+EDAAAAAAAK+NLMEHIHK+QLAEQLAAK+REDAAAAAAAK+VWLDPNEASEISNANSR	K2MXT6	60S ribosomal protein L19, putative (Fragment)	CL14
320a	tr|K2MZ11|K2MZ11_TRYCR	1		26.6	49	0.104	ELALQTAQVTK+ELDTVINAIPGEIDPELYAA+GFERPSPVQEEAIPVALQGK+IIVLDEADK+KKTEDVESR+KTEDVESR+NLVCSDLITR+NVTFEEYGLR+TASFVIPVLEK+YAETYLHR	K2MZ11	ATP-dependent DEAD/H RNA helicase, putative	CL14
321a	tr|K2MZI6|K2MZI6_TRYCR	1	Uncharacterized protein OS=Trypanosoma cruzi marinkellei GN=MOQ_005010 PE=4 SV=1	5.9	9	0.012	KDSNNNSK+LSLNAADVIEQLTK+LSLNAADVIEQLTKSSQK+SLFVPDVCINQSHPR	K2MZI6	Uncharacterized protein	CL14
322a	tr|K2MZW1|K2MZW1_TRYCR	1		10.2	13	0.022	LAVEQSSAIK+NFQFLLDALR+NVEINTISSSFAGLSPLVSDFHR+VIDDALQHPAR	K2MZW1	Glutathione synthetase (GSH-S) (EC 6.3.2.3)	CL14
323a	tr|K2N0C0|K2N0C0_TRYCR	1		11.6	21	0.047	CAFADVPDPETAER+LEEIAPVTGFR+LVAELDGK+SKLEEIAPVTGFR	K2N0C0	Splicing factor TSR1, putative (Fragment)	CL14
324a	tr|K2N0W4|K2N0W4_TRYCR	1		24.6	51	0.096	AIGAVDDVNR+IENVAEVPLVVEDAVQGYEK+IGGGGTSTSGAGAFGNMCR+IMQSEEVR+LTQPTNGFR+NIFGLDLANVNALNLLHLAPGGHVGR	K2N0W4	60S ribosomal protein L4, putative	CL14
325a	tr|K2N128|K2N128_TRYCR	1		43.8	87	0.167	AMIGIIAGGGR+APLAIGNVLPLGQITEGCIVCNVEAK+ASGDYCIIISHNHETGR+GAWHPEE+IEKPVLK+ILDYAER+NPVEHPHGGGNHQHIGHPSTVSR+TIEHEPGR+VGLIAARR	K2N128	60S ribosomal protein L2, putative	CL14
326a	tr|K2N1J7|K2N1J7_TRYCR	1	Glycyl-tRNA synthetase, putative OS=Trypanosoma cruzi marinkellei GN=MOQ_007830 PE=3 SV=1	17.7	56	0.048	DTVTGECIR+EEFAEPR+EFTLAEIEHFVNPNDK+ETVADVVAELSR+ETVADVVAELSRPLKPR+LLEEYSETR+NRAAGMTPTEMK+SAYDLTQHSAASK+TDDSGASIGK+TDDSGASIGKK+VAVLPLLVKPELLR+VREFTLAEIEHFVNPNDK	K2N1J7	Glycyl-tRNA synthetase, putative	CL14
327a	tr|K2N345|K2N345_TRYCR	1		33.1	54	0.079	DPEEALK+DPEEALKHEEVNQAAAPVAEVDEGFGWVER+FIPGTFTNQIQK+HEEVNQAAAPVAEVDEGFGWVER+TDHQALR+VDLFFYR+VDLFFYRDPEEALK+VIAAVENPQDVTVCSTR+VLLVTDPR	K2N345	40S ribosomal protein SA	CL14
328a	tr|K2N499|K2N499_TRYCR	1		3.7	5	0.011	QLTEFAQNGDLLSLAK+VVSHEEVR	K2N499	Outer dynein arm docking complex, putative	CL14
329a	tr|K2N4H1|K2N4H1_TRYCR	1		5.2	6	0.014	DIDVVDETKPIHIR+VVQHLDK	K2N4H1	Electon transport protein SCO1/SCO2, putative	CL14
330a	tr|K2N4N7|K2N4N7_TRYCR	1		18.2	17	0.035	EVCEEAVK+EVPNAPFWEVWR+GLTCPDCQEK+KKPEALLK	K2N4N7	Uncharacterized protein	CL14
331a	tr|K2N513|K2N513_TRYCR	1		5.4	5	0.011	QPVAIFPVEILPLYPAGFDK+VPAAPLLYLPDAFK	K2N513	Uncharacterized protein	CL14
332a	tr|K2N6D1|K2N6D1_TRYCR	1		13.5	19	0.039	DANSEEFDPSSTHQIVR+GAGVLISGVSDPTFGPHTR+TVQLVPHFTNEVVDEIFR+VEAIEIPSLR	K2N6D1	CTP synthase (EC 6.3.4.2) (UTP--ammonia ligase)	CL14
333a	tr|K2N6T1|K2N6T1_TRYCR	1		21.6	44	0.049	DHNPHEAEHR+EANIDYFK+EEELQEIVQLVGK+FRDPAEGK+KQNEEIINAFASLLQ+NIVTFYEEGQR+SVVAEILQR+TCLVANTSNMPVAAR+TVISQALSK+VLDALFPSVQGGTCAIPGAFGCGK+VVAESAGEHK	K2N6T1	V-type ATPase, A subunit, putative	CL14
334a	tr|K2N6W6|K2N6W6_TRYCR	1		18.2	20	0.039	AAIDPEFLK+AYVDHSTADEIK+FCDHVGITR+GYTPEAINR+LYGDLLKDDR+SIEENLLHFEYMRQGR+TNITWVSEK+VFESVQAER+YAIPVEFR	K2N6W6	Glutaminyl-tRNA synthetase, putative	CL14
335a	tr|K2N6X5|K2N6X5_TRYCR	1	Coatomer subunit alpha OS=Trypanosoma cruzi marinkellei GN=MOQ_002447 PE=4 SV=1	4	4	0.009	ANQALAIVAEGER+GVDFHISQPLFVSGADDYLIK+SNGLDDLASAILDK	K2N6X5	Coatomer subunit alpha	CL14
336a	tr|K2N722|K2N722_TRYCR	1		19.6	26	0.049	ENAPSIIFIDEVDSIATK+FDAQTGADR+GSNACVQLLPNETDSTIHLLQK+KIEFPFPDR+TETHHLQK+WDTLDPALLRPGR	K2N722	Proteasome regulatory ATPase subunit 3, putative	CL14
337a	tr|K2N7D7|K2N7D7_TRYCR	1		19.9	27	0.056	AYGTNYLETLR+LDEGWNQIQFNLADFTR+LYSEEELPPEFK+PLQIWDTK	K2N7D7	Uncharacterized protein	CL14
338a	tr|K2N7G1|K2N7G1_TRYCR	1	Chaperone DNAJ protein, putative OS=Trypanosoma cruzi marinkellei GN=MOQ_005591 PE=3 SV=1	14	8	0.015	DRICGACEGGGIKPGAER+FDGEGNEVVGVR+ICGACEGGGIKPGAER+IGHAYEILSDEEK+IPCGQVIDPGAAWVVR	K2N7G1	Chaperone DNAJ protein, putative	CL14
339a	tr|K2N8A0|K2N8A0_TRYCR	1	RNA helicase, putative OS=Trypanosoma cruzi marinkellei GN=MOQ_005178 PE=4 SV=1	13.8	13	0.029	ELAYQIEQEFK+EVPAIVVGTPGR+IIVATDLFGR+VPEGQKPHCQAIVVVHAR+WFVVDEFDR	K2N8A0	RNA helicase, putative	CL14
340a	tr|K2N984|K2N984_TRYCR	1		7	12	0.024	AQEATQQLVQQER+DAVAALEEYADQIEALK+EQYAADIKK+KHEELQNK+LSLVDLAGSER	K2N984	Kinesin-like protein	CL14
341a	tr|K2NAU9|K2NAU9_TRYCR	1		10.8	2	0.005	DAGLIEEANEWFK+VPTDPNILAR	K2NAU9	Intraflagellar transport protein IFT88, putative	CL14
342a	tr|K2NEA7|K2NEA7_TRYCR	1		18.8	8	0.017	EEGESFAR+LQIWDTAGQESFR+VVTIQQK+YIIIGDSGVGK	K2NEA7	Uncharacterized protein	CL14
343a	tr|K2NEB9|K2NEB9_TRYCR	1		12.7	30	0.057	AGAVFAPVFNNK+DLAASVVSAMLSYVGK+DLLNHLAR+EDVTNESTR+FIPVLQR+HEYPAIR+HNCFDVSDAQTQQAVK+LASSLGGRK+NCLADPSVEAR+TESLQSQQEENDDDELDKLKEEEEEAEALIR+VVVPGVGVR	K2NEB9	Uncharacterized protein	CL14
344a	tr|K2NEF3|K2NEF3_TRYCR	1		4.5	3	0.006	QVADLALEKGMLELAEGALHK+TFQAHDDYIR+VSLANEIAER	K2NEF3	Coatomer subunit beta'	CL14
345a	tr|K2NEM1|K2NEM1_TRYCR	1	Uncharacterized protein OS=Trypanosoma cruzi marinkellei GN=MOQ_002294 PE=4 SV=1	12.8	3	0.006	IFIDPVLLSYLQR+RSPVLNGVVASQQPEMATR+WVEFGFQGLDPATDFR	K2NEM1	Uncharacterized protein	CL14
346a	tr|K2NEM7|K2NEM7_TRYCR	1		8	15	0.032	ISLENFIQCFAEGPR+LCLSEFIR+LTPAEIEILK+SFQEDQGVLPAAFLDAGAR	K2NEM7	Calmodulin, putative	CL14
347a	tr|K2NEP7|K2NEP7_TRYCR	1		6.1	14	0.03	AILQYSQK+GYVGLGDHANQR+IVGELLQPGGINALK	K2NEP7	Squalene monooxygenase, putative	CL14
348a	tr|K2NET2|K2NET2_TRYCR	1		4	4	0.009	VDSIGLVDDVK+VIDALNASR	K2NET2	Chaperonin HSP60/CNP60, putative	CL14
349a	tr|K2NFA8|K2NFA8_TRYCR	1	Uncharacterized protein OS=Trypanosoma cruzi marinkellei GN=MOQ_002551 PE=4 SV=1	10.7	12	0.023	IGCLNDALAHAR+LAATTIEWNGR+PPGGIPPSDQFR+SLSGGSSSSSGNNK+YKPHVDLEDTTER	K2NFA8	Signal recognition particle subunit SRP68 (SRP68)	CL14
350a	tr|K2NFG9|K2NFG9_TRYCR	1		2.1	6	0.015	ELTLATGNILDNDDLIATLENTK+GLIGDLFPGLDPTR+IELPVLSVVSEQLR+LVITPLTDR+NFPSLINNTTIDWFQK+QTTTASLK+TVLTDTSGIER	K2NFG9	Dynein heavy chain, putative	CL14
351a	tr|K2NGI2|K2NGI2_TRYCR	1		13.7	15	0.033	ILYGPTYSSVTDR+LLDPLTEDEVAFCDQLR+LSPITDDEPQGVWVVK	K2NGI2	Uncharacterized protein	CL14
352a	tr|K2NHC8|K2NHC8_TRYCR	1		14.2	13	0.026	CCPVNLQGK+CPYGAIQIINLPSNLEK+EGINVFLDGFVPTENLR+IVDDFDEVTKR+IYDAFSHPQFQTDVLKPLTIEELLDQEVQNLSGGQLQR	K2NHC8	Ribonuclease L inhibitor, putative,ATP-binding cassette sub-family E, putative	CL14
353a	tr|K2NJP3|K2NJP3_TRYCR	1		32.5	22	0.048	ALIDVDGYDAEK+INDDIVIGFAGSTADAIALMEK+KGDTVVLIGDR+KPAKPADAPSEEK+VGEFPQQLTR	K2NJP3	Hslvu complex proteolytic subunit-like, putative	CL14
354a	tr|K2NKW0|K2NKW0_TRYCR	1		6.8	2	0.005	GRPLTDPLICHVSDVEK+IISASELEK	K2NKW0	Threonylcarbamoyl-AMP synthase (TC-AMP synthase) (EC 2.7.7.87) (L-threonylcarbamoyladenylate synthase)	CL14
355a	tr|K2NLL3|K2NLL3_TRYCR	1		10.1	10	0.022	FFCPDDNLLAEVTSK+GEMNSAEVK	K2NLL3	Tryptophanyl-tRNA synthetase, putative (Fragment)	CL14
356a	tr|K2NLQ2|K2NLQ2_TRYCR	1		35.1	49	0.072	AVEPYIAYGYPSLR+EVTNGLWPFK+HFVEGGDYGNR+IVNNQMIESK+QQTENFK+RQQTENFK+SVPAPESAIKR+YNNENIVCAEDIVNQIYTGGK	K2NLQ2	60S ribosomal protein L7, putative	CL14
357a	tr|K2NLS3|K2NLS3_TRYCR	1		17.6	24	0.05	ALQALGVR+FLICQNEIPLETTLDVLR+NGVDTTNVYR+TSNNEIVICPNATHALTTEFLR	K2NLS3	Ribokinase (RK) (EC 2.7.1.15)	CL14
358a	tr|K2NM15|K2NM15_TRYCR	1		6.3	9	0.02	LEDLPQAAALALPVKPF+LLEVQQQQEHAEK+VEGAQSIFR	K2NM15	Uncharacterized protein	CL14
359a	tr|K2NM37|K2NM37_TRYCR	1		3.4	6	0.013	LQHEEEVR+SGVSAGDAER	K2NM37	Uncharacterized protein	CL14
360a	tr|K2NMZ9|K2NMZ9_TRYCR	1		4.3	6	0.011	EVPAPQQAPTLR+GINALDIVDK	K2NMZ9	Uncharacterized protein	CL14
361a	tr|K2NP60|K2NP60_TRYCR	1		33.1	29	0.06	APSVDGHLK+DFETTHSVSYK+DGLRRER+IPFFGETTYRDEYVPK+IVRPAESFKPR+PAIGDPLPFIGTTTHR+QEAWEPLEGK+YKQEPLPK	K2NP60	Uncharacterized protein	CL14
362a	tr|K2NP94|K2NP94_TRYCR	1		22.1	14	0.03	DNELAIFHDFSCNGHLK+GVPGVPENTLDAFK+NVAVGQLHSGR+TPGVIVESDDQHEEFASPKPPANFDIFGDQAR	K2NP94	Uncharacterized protein	CL14
363a	tr|K2NQL8|K2NQL8_TRYCR	1		28.8	35	0.054	EVDQQLQPAEK+GPIVLEFDSYR+KEVDQQLQPAEK+KSDIQDVR+NNFFGGNGIVGAQVPIGAGLGWR+NQGQVFEAMNIAAIHRIPVIFCCENNQFGMGTSK+SDIQDVR+TIPINPQKPFK+TTQGTVYAKP	K2NQL8	Pyruvate dehydrogenase E1 component subunit alpha (EC 1.2.4.1)	CL14
364a	tr|K2NR22|K2NR22_TRYCR	1		8.3	7	0.015	ALNPPPEQNPLDLVFK+EFETHPHLR	K2NR22	Ribosome biogenesis protein, putative	CL14
365a	tr|K2NRP5|K2NRP5_TRYCR	1	Aminopeptidase P, putative,metallo-peptidase, Clan MG, Family M24, putative OS=Trypanosoma cruzi marinkellei GN=MOQ_004531 PE=4 SV=1	17.3	37	0.04	GLLFIPR+GVQTVEVLDGVNSDSGLHVLTAK+SLWNFGGVR+TDLEAELLQYVCR+TMAGAPFSR+TVEEVEK+VLLTDAFQNPEFKPHLNEAK	K2NRP5	Aminopeptidase P, putative,metallo-peptidase, Clan MG, Family M24, putative	CL14
366a	tr|K2NSE7|K2NSE7_TRYCR	1	Ubiquitin fusion degradation protein 2, putative,ubiquitin conjugation factor E4 B, putative OS=Trypanosoma cruzi marinkellei GN=MOQ_001872 PE=4 SV=1	7	7	0.013	FSHMVTADVNEAVDQLVETLTQMNR+LVDCLSQFR+SLIEGLIGSENLGR+VKPQYAALGER+VMNVSPGGVLLK	K2NSE7	Ubiquitin fusion degradation protein 2, putative,ubiquitin conjugation factor E4 B, putative	CL14
367a	tr|K2NT98|K2NT98_TRYCR	1		2	8	0.013	FADLHDTHFR+HLVCGVGDR+LIEEGPVFGVDPSIIASMEAAAIR	K2NT98	Acetyl-CoA carboxylase, putative	CL14
368a	tr|K2NUT7|K2NUT7_TRYCR	1		10.7	7	0.014	GDTTNFDYHR+LKDAQENLGDVEVR+QQILDSPEVR+VSDSITTYR	K2NUT7	Proteasome regulatory non-ATPase subunit 7, putative	CL14
369a	tr|K2NV53|K2NV53_TRYCR	1		21.1	14	0.031	AIASNVDAAFLK+EELRQDVINK+EVVELPLTNPELFLR+KLEGAPHQYADQ+LSEGFNGADLR+TLMELLYQLDGFDK+YIVQSISGAR	K2NV53	26S protease regulatory subunit, putative,serine peptidase, Clan SJ, family S16, putative (Fragment)	CL14
370a	tr|K2NW16|K2NW16_TRYCR	1		29.6	38	0.076	AITVFSPDGHLFQVEYAQEAVR+ALLEAVESGSK+DQCVHFAIK+EREEEAAR+NIELVVLENKK+VLVNHAQLECQR	K2NW16	Proteasome subunit alpha type (EC 3.4.25.1)	CL14
371a	tr|K2NW66|K2NW66_TRYCR	0.9894		0.8	6	0.011	EAAEHLEK+LGLTEAELR	K2NW66	Membrane associated protein, putative	CL14
372a	tr|K2NXB9|K2NXB9_TRYCR	1		12.3	14	0.031	AVGLSAFELAGR+DQLHLELDNK+LAAIVTEDFVK+QVEEYLHSK+RQPLIVLR+VENVSHEK	K2NXB9	Uncharacterized protein	CL14
373a	tr|K2NXL9|K2NXL9_TRYCR	1		31.3	105	0.23	AGMTHIVR+AHVSEIQINGGTIAEK+AVSMEPNQATTTYDLTAK+EVVEPVTILEAPPMVVVGIVGYR+GHGFTGVVK+HGHLGFLPR+IDSIFQQSETCDVCAVTK+KAHVSEIQINGGTIAEK+KLTEQITLK+LTEQITLK+NDYIMLK+VVAHTQLR+WGVACLPR	K2NXL9	Ribosomal protein L13, putative	CL14
374a	tr|K2P6Y7|K2P6Y7_TRYCR	1		22.3	30	0.056	AGSDSTYDEIGGLSR+AVAHHTDCTFIR+EVIELPVKHPELFEALGIAQPK+IDILDEALLRPGR+LDLIDEAILRPGR+TIDVAELTR+TNHCSGAELK+VSGAELVQK	K2P6Y7	Proteasome regulatory ATPase subunit 2, putative	CL14
375a	tr|K2PB67|K2PB67_TRYCR	1		15.5	36	0.073	AVNGPLVILGDVR+DIQGIPINPR+QLYPPINILPSLSR+RGQVLEVDGDK+SKCEFTGK+VFNGSGIPIDNGPPVLPEQYR	K2PB67	Vacuolar ATP synthase subunit b, putative	CL14
376a	tr|K2PEP1|K2PEP1_TRYCR	1	Malic enzyme OS=Trypanosoma cruzi marinkellei GN=MOQ_000340 PE=3 SV=1	23.9	174	0.265	AEVTPENAYK+GDQLAAHKK+ILGLGDLGSNGIGISIGK+KYEKPINR+LPPVVETLEEQVAR+LYPPLQDIHNISANVATDVILEAQR+PIIFPLSNPTSK+TDVSAEDSAR+TLEEIVR+WTNGAAIVASGSPFPPTTIGGK	K2PEP1	Malic enzyme	CL14
377a	tr|K2PFG5|K2PFG5_TRYCR	1		10	13	0.024	HTVFLPVVGLVDENK+IDVLDPALLR+TMLELLSQLDGFGSSDDVK	K2PFG5	Proteasome regulatory ATPase subunit 2, putative	CL14
378a	tr|K4DIQ5|K4DIQ5_TRYCR	1		2.4	6	0.013	ELCDEVTHR+LEDVLQGLR	K4DIQ5		CL14
379a	tr|K4DIS2|K4DIS2_TRYCR	1		34.4	50	0.1	CATITPDEAR+DATNDKVTEQAAEAILR+GKLDGNTALTNFAAALELAVIR+HAFGDQYAATDAVFPAGR+LELVHTPPGGSPQVLDVYTFK+LILPYVDVPIEYYDLSITNR+SHYETTHEFLESVAAELAR+TIEAEAAHGTVTR+VTEQAAEAILR+YKDQFEQLK	K4DIS2		CL14
380a	tr|K4DJE2|K4DJE2_TRYCR	1		15.6	35	0.071	ALSAIQEEISQR+ATNETLAK+ATTTATEELR+DCIGNLELHQNGLR+ELAIQEGDFASK+GTYESQIQVTK+HIIFQPAVNSIR+IRPTATTGR+LAYGDIIPYPK+NDIYVHVEK+NGAAQLNTK+TLIVEANAPSNAK+VADIEVVSLER	K4DJE2		CL14
381a	tr|K4DJF6|K4DJF6_TRYCR	1		13.5	11	0.014	LNDCDALSEIVVSDSIPQEEHLR+VTTLDLHSGQIQGFFGNTPLDNLQTIQEFAK	K4DJF6		CL14
382a	tr|K4DJL4|K4DJL4_TRYCR	1		33.3	69	0.142	AAATELSSEAK+ALQAYDEGLKHDKENAECK+CEEALEHGR+CISLKPEFVK+CVSIKPDWVK+FEIEAYLDPEIALQK+GLSLDPSSAACTEGIAAVEK+GLSLDPSSAACTEGIAAVEKDK+GNQEFSSGR+INTLISAGIIR+KALVEHR+KEEGNTFFK+KFDEALQK+KKEEGNALYK+RYEEAAAAYNK+SDKFPEAVEAYTEAIKR+YQEALAK	K4DJL4		CL14
383a	tr|K4DJR1|K4DJR1_TRYCR	1		19.8	28	0.059	ATNVPVVLDTPAGLVR+LQEAGELLR+NVVIFGNR+SPCGTGTSAK+VQHPQLPHINTVDCVEIYGPPTNPEAK	K4DJR1	Proline racemase (Fragment)	CL14
384a	tr|K4DJV7|K4DJV7_TRYCR	1		6.6	10	0.018	EDVHEFVR+EIQSHIK	K4DJV7		CL14
385a	tr|K4DK07|K4DK07_TRYCR	1	Glutamine-dependent carbamoyl-phosphate synthetase OS=Trypanosoma cruzi GN=TCSYLVIO_010497 PE=3 SV=1	9.4	42	0.086	ANGFSDAQIAK+DPSLLDQFPSEAHK+GLFEIANGVTK+GQNQPSTCR+HEDSEPTFDTAVAVK+HLVAEVSTK+HTQSALEAIR+LAVDYNHSLLTEPNVVR+NNSEEIAEQFR+SIGVPVEIIDLR+SIGVPVELIDLR+VGVALAVSPQVLLEESVAGWK+VLADYGIPHTVLTQR+YLEEAALVSGEHPVVVSK	K4DK07		CL14
386a	tr|K4DK21|K4DK21_TRYCR	1		7.2	11	0.022	DGTTNELDALR+DYVENALER+EVEQVLNATNAGLIDTLDK+EYIEQIDHR+IVSEDHIAGGAPDALAGFR+NYDTDLEELRR	K4DK21		CL14
387a	tr|K4DKE0|K4DKE0_TRYCR	1		8	13	0.027	DHEQLLNLGLEAQMTELQQSR+ESTTQFTAQLTQTVENLVK+FDVESLEATLQR+LESVITNTSQVLK+SRLDEALK	K4DKE0		CL14
388a	tr|K4DKF0|K4DKF0_TRYCR	1		22.3	10	0.021	EGGVNYHYISNGEGR+GDRVDTLHEK+GNVGPPGTELR+SNTLADQAEQFK	K4DKF0		CL14
389a	tr|K4DKH0|K4DKH0_TRYCR	1		20.3	23	0.05	AYAIGQNDQVAQSLLK+EAEEAAEAEK+EAEEAAEAEKEK+ETDLKPLIAEADR+TTTFSPEGR+VPAPATQK	K4DKH0		CL14
390a	tr|K4DKW3|K4DKW3_TRYCR	1		16.4	14	0.032	AANAVANAK+KTDFFTQPQK+LDDLDSETR+VEVLEDEEEAASK+VPLPIANAK	K4DKW3		CL14
391a	tr|K4DKY5|K4DKY5_TRYCR	1		40.6	42	0.088	AAAAAPKPAVR+AIDLFNGK+EFMGNVLSVVPAK+EKNGAEFR+KAIDLFNGK+NNYAYVYLDTPAAAQR+NWGQGSVDDAR+SDAANHNGLYVK+TTPKPDPHANSSVVFVSPIFR	K4DKY5		CL14
392a	tr|K4DLH3|K4DLH3_TRYCR	1		5.3	5	0.011	AHQTDPTNANVLR+ILDFIPIEEFK+YLEILQQVLNAYPK	K4DLH3		CL14
393a	tr|K4DLK6|K4DLK6_TRYCR	1		10	8	0.018	ALERPGVDFVCGTR+VFDAICDAGFAK	K4DLK6		CL14
394a	tr|K4DLL0|K4DLL0_TRYCR	1		5.6	4	0.009	GECSLGEACDDIHAIR+LPANITVR	K4DLL0		CL14
395a	tr|K4DLP3|K4DLP3_TRYCR	1		14.2	22	0.05	AIQETEATQTAK+ALQETEATQTAK+DSLLNEVSLLR+EYQQQIEQVR+ISLEGELQNTLVELEANQK+RRYEEQYEEQR+SLQEVVETR+TQASTIGNLR	K4DLP3		CL14
396a	tr|K4DLS7|K4DLS7_TRYCR	1		6.7	9	0.014	FYGYDLDTR+GLAGGSLGDLLIHSAELSK+VFECNPYGYEVVK	K4DLS7		CL14
397a	tr|K4DLZ1|K4DLZ1_TRYCR	1		29.1	38	0.076	AEGGCSLCDASGRPTK+GAIPPYVEIIGDLVHTDAIPLHVTISSR+GCDDVALITDCISENLPGK+GCDDVALITDCISENLPGKR+GGLPACENR+LDGVGSIER+VGAYIPDCCLLGGIHAEGPVINDR	K4DLZ1		CL14
398a	tr|K4DM00|K4DM00_TRYCR	1		4.6	5	0.01	TTASLTHEDDSAPR+VVASDNDPTR	K4DM00		CL14
399a	tr|K4DM24|K4DM24_TRYCR	1	Elongation factor 2, putative OS=Trypanosoma cruzi GN=TCSYLVIO_009936 PE=4 SV=1	58.4	507	0.519	AEMLYSGESGPDDKYYVGIK+AFCQFCLDPIYQIFDAVMTEK+AGTGGQAFPQCVFDHWQQYPGDPLEPK+AILELQLDPEEAYQGFVK+ALMDYPEQIR+AYLPVAESFGFTADLR+DFLINLIDSPGHVDFSSEVTAALR+DLQEDFMNGAPLK+DSFVAAWQWATR+EGVLCDENMR+ETVTDVSSIQCLSK+FDWDVAEAR+FLADKFDWDVAEAR+FLPAAETLLQMIVAHLPSPK+GGGQIIPTAR+GLKPDIPPLDTFLDK+GLKPDIPPLDTFLDKL+GPNVVVDVTK+GVIIGEENRPGTPIYNVR+IWCYGPDNR+KGLKPDIPPLDTFLDK+KQDLYEDKPVQR+LWGDSFFDAK+MEDAGDKR+NMSVIAHVDHGK+QDLYEDKPVQ…	K4DM24		CL14
400a	tr|K4DMA8|K4DMA8_TRYCR	1		4	9	0.017	ASVHNLQR+GGFVKPHFPVK+TILHSQGR+VDTCCFDK+VNLDDTVVYDPPAPK	K4DMA8		CL14
401a	tr|K4DMX3|K4DMX3_TRYCR	1		36.9	52	0.113	APEYFITDPYR+EDELLIGPHDK+ELNKLEVAANDTWR+HELDQPIFR+KHELDQPIFR+LEVAANDTWR+SGHSPGPFPTLR+SIGREDELLIGPHDK+YNTLPQGFATGFFSR+YVHWLEVSTIEK	K4DMX3		CL14
402a	tr|K4DN93|K4DN93_TRYCR	1		9.7	6	0.013	GLYPDALLDSSNVTEK+RETMESLQEVNAQLQNLEDAINDQILK+SGAAVAESELSK	K4DN93		CL14
403a	tr|K4DNB1|K4DNB1_TRYCR	1		9.7	13	0.028	AQSVWNLDFGGTPTVDELTFHQR+ELEEHYER+VRQETLAELHR	K4DNB1		CL14
404a	tr|K4DNK3|K4DNK3_TRYCR	1		20.3	43	0.08	AASSADPVK+AWDDLFEK+DFVEQSETFSPDYHK+DFVEQSETFSPDYHKR+DQVEAHTQK+EVSQEEIAK+HAQDLYR+KAASSADPVK+LEFENGPLR+NFFPGLALFAK+RLEFENGPLR+VEGYFTFLGPEFIEK	K4DNK3		CL14
405a	tr|K4DNN2|K4DNN2_TRYCR	1		26.9	22	0.033	GVNTFSPEGR+ILVEHAR+NMTVEEAETLAVR+VPSVLVDPSSMNK+YDAQAIGAGAEAAQTVFNEIYHR	K4DNN2		CL14
406a	tr|K4DNN7|K4DNN7_TRYCR	1		33.8	36	0.079	APILHDVFVNGK+DFEPLYDADAADFR+EFEPLYQPVK+EFEPLYQPVKK+FSYTANK+GAYEFWLDR	K4DNN7		CL14
407a	tr|K4DNS4|K4DNS4_TRYCR	1		34.1	53	0.06	ASGLENVVCDDHATVTAVK+CLPTSPGQQELAELLAAELR+ETPECTEGK+FEFLPLSSLAK+GGTDGAVLSSK+GVLVNPLLMAVDFISR+NISDFLGEDR+QIVFLAAK+VAEHPEIER+YEGGDICLNK+YVGENILFSDGTSVLGADDK	K4DNS4		CL14
408a	tr|K4DNU5|K4DNU5_TRYCR	1		41.5	23	0.048	AEVAAGTEVGK+EHYGTLVETINGDQSIHAVTEGVLAVVER+FGVVHISSGDLLR+GTQCQAIVER+HNIAQLTEHIVR+KRLEQDDVK+YVHDLLERPIPPQIVIAGPPGSGK	K4DNU5		CL14
409a	tr|K4DNY3|K4DNY3_TRYCR	1		42.7	49	0.11	ATEVANSSLASTHPIR+ESNLIVR+IITSIESR+KSPLEFK+LNSELDTEER+QAALDAYAK+QAYDEAVTELETLDDEAYR+SENLQLIASLR+WHNAAIQDELVPK+YYAEIAPEAGQR	K4DNY3		CL14
410a	tr|K4DPC7|K4DPC7_TRYCR	1		11.7	14	0.016	ACATCQEACDLLGSVEFR+DAEVGYWASSFTPTKPLPCAPFAEALQTYK+GLIDLTSPAK+IPPDQLIFLR+TDPGCGYGSICSLNSLLK	K4DPC7		CL14
411a	tr|K4DPL0|K4DPL0_TRYCR	1	NAD(P)-dependent oxidoreductase, putative OS=Trypanosoma cruzi GN=TCSYLVIO_008848 PE=3 SV=1	16.3	11	0.024	AAALELAPR+AGSAVLCK+DAGYITGTTLK+IGHSIAVR+LVAELNAAR	K4DPL0		CL14
412a	tr|K4DPP5|K4DPP5_TRYCR	1	NUP-1 protein, putative (Fragment) OS=Trypanosoma cruzi GN=TCSYLVIO_008806 PE=4 SV=1	23.2	23	0.041	ALEQLAEER+EKLQYATEQNK+IGSSEGLR+LESSADAPER+SAETSLAVR+VAELTAAVAR+VVEALSAELR	K4DPP5		CL14
413a	tr|K4DQH2|K4DQH2_TRYCR	1		35.1	67	0.144	AGFSGDDAPR+DLTEYLMK+EISNLAPSSIKPK+EQLCYVALDFDEEVTNSAK+HVFPSIVGR+HVFPSIVGRPK+KLFVGDEAQAK+KSEYDEAGPSIVHNK+LFVGDEAQAK+SEYDEAGPSIVHNK+TVNEEPFELPDGTIMQVGNQR+VVAPPERK+YPIEHGIVTNWDDMEK	K4DQH2		CL14
414a	tr|K4DQJ1|K4DQJ1_TRYCR	1		50.6	335	0.623	AELVNNLGTIAR+AISNDWEEPLSTK+ALELFEEIAENK+ALELFEEIAENKEDYK+ALELFEEIAENKEDYKK+CIYYVTGDSK+DVLGDKVEK+DVTKEEYAAFYK+EDQQEYLEER+EEEKTAYER+EGVHFEETEEEK+EGVHFEETEEEKK+EIFLRELISNSSDACDK+ELISNSSDACDK+ELISNSSDACDKIR+ENLQQNK+EVTQEFVVQNK+FHSSESGEDMTTLK+FYEQFGK+GFEVLFMTEPIDEYVMQQVK+GVVDSEDLPLNISR+HFSVEGQLEFR+HKPLWTR+KALELFEEIAENK+KALELFEEIAENKEDYK+KLETSPFIEQAR+KLMELLRFHSSESGEDMTTLK+KTMEINPAHPIVK+LETSPFIEQAR+LGIH…	K4DQJ1		CL14
415a	tr|K4DQZ8|K4DQZ8_TRYCR	1		11	16	0.03	AADALSVLR+HALAINQFR+ILTVLDAANGFSPR+QEAAHHEAEVK+QTESAQIVQHELNAR+SPANAAEEPK	K4DQZ8		CL14
416a	tr|K4DR51|K4DR51_TRYCR	1	Hypoxanthine-guanine phosphoribosyltransferase, putative OS=Trypanosoma cruzi GN=TCSYLVIO_008242 PE=4 SV=1	36.8	24	0.05	DTHGGGGVAPISDENPLIIISVLK+EHQPATLK+HVLILEDIVDSGK+MISSQKAMVHVVSR+VCVLADKPGGR+YLGDYGLPHVVDFLR	K4DR51		CL14
417a	tr|K4DR79|K4DR79_TRYCR	1		7.4	12	0.022	FQAALDELASFPADAIPAELVK+GGASSIGEPEAK	K4DR79		CL14
418a	tr|K4DRH6|K4DRH6_TRYCR	1		60.9	146	0.147	AGFDGVEIHGANGYLLDAFFR+AQHDWPLNEPRPETYYTR+ATEDGHVPR+CQATEDGHVPR+CQLIYDVTK+ETYGVPEELTDDEVR+ETYGVPEELTDDEVRNGIIPLFVEGAK+FIANPDLVER+GDMVNQQIGDVVAWVR+IEPLSLAYLHYLR+IPAYFAASGEK+ISPLNGVHGMIDSNPEALTK+IVDAVHKK+KIEPLSLAYLHYLR+KIVDAVHK+NGIIPLFVEGAK+QSGPYAGTTIDTR+SDQDPLAGR+SVCDAVGSDR+TAVGYNDYPTYNN+VDAVAFGAK+YDFEEADQQIR	K4DRH6		CL14
419a	tr|K4DRH8|K4DRH8_TRYCR	1		5.4	6	0.013	EHVEDAISR+GASIISQCNGK+VATATTHVGR	K4DRH8		CL14
420a	tr|K4DRI9|K4DRI9_TRYCR	1		2.2	6	0.014	FPECAVTGYPIIGGGLTR+LAVADNNR+VVEEIDPEFALK	K4DRI9		CL14
421a	tr|K4DRR4|K4DRR4_TRYCR	1		21.2	53	0.082	AINSYVTENAPWR+ALAAVFDVLR+DEALIQLIK+EAHIAGAVESLAVQEFADFLR+EFGFDALK+ELPGVVDHFFLIPDVQK+GLNDLSVSR+IHENDCR+LLEWYNNNPGCIVPEFR+LNGELADTLGNLVMR+SGEELELVEDHR+VGVENFGFGVVPSGTPIGDAVEGK	K4DRR4		CL14
422a	tr|K4DRX1|K4DRX1_TRYCR	1		5.5	25	0.04	DLDIKIPGIMAAINRGIK+EAESLLSDPAVLAVSTER+LPEFFLR+MYAIGDPTNTASLAFIEQLLK+NPPQYEYILTLR+SLGDSHDTIR+TQHSATISPIPLLELLQER+VAAIVLPEAEK+VLEYQAAEEAER	K4DRX1		CL14
423a	tr|K4DSA4|K4DSA4_TRYCR	1		24.4	30	0.063	AAALSSEAVGADDKVR+AFWDEEQLKR+AHLSAEQAAR+ALIEQELR+EHQLDEAKR+EIPAAVKPPTSAQR+ETKLMSEASSFLGNLRSQLQGGR+INAEASQEEK+QAEQVVEQAR+SLEDAEQDVVAAMDAVTVAEADLK+TLGLGDFK	K4DSA4		CL14
424a	tr|K4DSL1|K4DSL1_TRYCR	1	Eukaryotic translation initiation factor 1A, putative OS=Trypanosoma cruzi GN=TCSYLVIO_007656 PE=3 SV=1	22.4	18	0.04	ALVKDEVIPR+DIVYADPQEGEEYAQVK+NDIVDVIHR+NKVVLDDPLATFDEL+VVLDDPLATFDEL	K4DSL1		CL14
425a	tr|K4DSR2|K4DSR2_TRYCR	1		23.2	27	0.056	DILLQDDQPFFVLNADITCR+GCVIGPFATIGPGCVIGPTSR+GTLVDSSIIGWK+HSAILDESTIGK+YGVVVFDEATGVIDQFVEKPK	K4DSR2		CL14
426a	tr|K4DSU3|K4DSU3_TRYCR	1		21.1	29	0.064	LLEVPAGTPVGER+TILSGLQEYVK+VLDVRPHPESTK+VVFDGHDGPFVPVLK	K4DSU3		CL14
427a	tr|K4DSZ1|K4DSZ1_TRYCR	1		24.8	37	0.069	AKEEQALLK+ALSALLSER+ATSAQLQVK+DDQLNAHDAK+FRETNVNNSK+GIENVVSR+IKQLEGDK+ISLESLTQVISLEDEIK+ISLESLTQVISLEDEIKNENR+LLDASTAK+TAELQDSANVITR	K4DSZ1		CL14
428a	tr|K4DT10|K4DT10_TRYCR	1		10	14	0.024	EVLNEHEQDSQR+LAEDLQK+QNELIAAIIQGNK+QYETALENIIGTLQDR+VSEEETANEK	K4DT10		CL14
429a	tr|K4DT97|K4DT97_TRYCR	1		56.1	311	0.35	AKFEELNMELFK+DAGTIAGLNVVR+DFFGGKEPNR+DKLQSVTNPIIQK+EAAEFEDEDR+EAMQFLDDNPNADKEEYDEAR+EEITITNDK+EEITITNDKGR+EIAETYLGEK+FEELNMELFK+FELSGIPPAPR+GINPDEAVAYGAAVQAAVLTGESEVGGR+GTLVPVQR+GVPQIEVTFDVDENSILQVSAVDK+IINEPTAAAIAYGLNK+ITPSVVAFTETER+KEEITITNDK+KEEITITNDKGR+KSDIHEIVLVGGSTR+KYSDTTVQTDK+KYSDTTVQTDKK+LLSYEVVADKDGKPK+LQSVTNPIIQK+LSADDKSAVEAAVK+LSEEEIER+MKEIAETYLGEK+NAVVTVPAYFNDAQR+NQLPQNPHNTIYAIK+NTQ…	K4DT97		CL14
430a	tr|K4DT99|K4DT99_TRYCR	1		20.1	63	0.131	AGCTIHEVLEK+HGNEIFR+IEDCGGR+RIEDCGGR+TNTTGSQLQQK+TQWFADLLEQHAAESPSDSR+VCEEAVNR+VIALPDVTHVDLTWGSK	K4DT99		CL14
431a	tr|K4DTA7|K4DTA7_TRYCR	1		13.1	12	0.027	VNFVEYIK+VTQLDSHK+VVACAGENGPR	K4DTA7		CL14
432a	tr|K4DTC2|K4DTC2_TRYCR	1		20.1	16	0.033	EEWNERPYVAVNHLYEPPVGSEERPIR+LMDQSLPVYDDVVTGSGR	K4DTC2		CL14
433a	tr|K4DTC4|K4DTC4_TRYCR	1		26.3	29	0.06	ADYSESAR+IADSGAFIIR+MVSENESAINDVVTK+QSVPVSQELSFIYDLK+VPNDFVPSCAQVDHSLVQQELQK	K4DTC4		CL14
434a	tr|K4DTH4|K4DTH4_TRYCR	1		7.8	12	0.027	ENTTVEQIR+GELSVLVSDPQLATVR+LIPEFVDTVTEATLEAK	K4DTH4		CL14
435a	tr|K4DTL3|K4DTL3_TRYCR	1		13.6	9	0.017	ETGEAAAQAQR+EVVISQVPFLITSLGK+LVNDENAHVR+NAEDVVELCVQHLVDR+NAEDVVELCVQHLVDRVATIR+STELINALTAFSQDKFDAVR	K4DTL3		CL14
436a	tr|K4DTW6|K4DTW6_TRYCR	1		8.5	8	0.018	EEQQQLIHTLSSGDLFHR+LIEFLGDGK+NSAIFDSGVR	K4DTW6		CL14
437a	tr|K4DU23|K4DU23_TRYCR	1		25.6	23	0.051	AGSVFTDAVK+ASTEVSSATGAAVR+ESGVGSDNNPVLGIR+KNEIGER+NYLCFSAPGSSVINQLATAVLK+VSGHMHITK	K4DU23		CL14
438a	tr|K4DU77|K4DU77_TRYCR	1		31.2	27	0.052	AFDATDSGR+KTGTVSQTDAK+LSELITLLTSLGEK+MPEHEVK+VEIDDLVR	K4DU77		CL14
439a	tr|K4DU81|K4DU81_TRYCR	1		32.7	57	0.095	ELADDGFAGVEHR+GCEVTVGGK+GLSAMAQAESLR+NFVDVATR+RELADDGFAGVEHR+SMQNEEEILPDVITVLEPK+TREVLGEK	K4DU81		CL14
440a	tr|K4DU97|K4DU97_TRYCR	1		12.7	22	0.044	FFDPVSFGGGK+HALSFLQDIVMEYVEDDPQK+LNFHFAPNEYFTNTVLSK+VVTPQEEK	K4DU97		CL14
441a	tr|K4DU98|K4DU98_TRYCR	1		25.8	37	0.078	ANIDALLQEVSAEQLNQTALGLAHNLNR+DIDFSDFLEEELEQK+ETLAIPCVHGDETLATFR+IDSFGEGDNAPALEYR+STADALATTTQVVNGELSKPVR+YPSSTVQILGAEK	K4DU98		CL14
442a	tr|K4DUC4|K4DUC4_TRYCR	1		11.5	10	0.015	HLFESETLDDIK+IIAIGNTFDPTSIAK+IPSEEAAAR+TAWTPSVAGTVCHAATQLR	K4DUC4		CL14
443a	tr|K4DUC7|K4DUC7_TRYCR	1	cAMP specific phosphodiesterase, putative (Fragment) OS=Trypanosoma cruzi GN=TCSYLVIO_007026 PE=4 SV=1	25.3	60	0.049	AGDVSNVTKPFDISR+DDTLLNFILQCR+DVFQLLNQELGNCLNSPR+FPCGQGIAGVVASTGIGENILDAYQDPR+ISDAYSDDRFNR+KSDAILDVVTLLSNTDIR+LIVGTGLPQK+RPLAITETER+SDAILDVVTLLSNTDIR+SLDTFLSVLGNPETSEQR+TSSIGPTTDLGSLIDNVFGFGKPLK+VPHDFLTETVASLGTSK+VYYLDPTDNLLKDPVYATASTLDETTPLGK	K4DUC7		CL14
444a	tr|K4DUG5|K4DUG5_TRYCR	1		28	137	0.233	DEFHFTK+DHESQLR+EFEAIWR+EIPGAVVIR+EIPGAVVLR+ENTPEFYK+ENTPEFYKK+FESTEALK+FKGSVGPVFTLVDGK+FQTGGPDGDLGSNEILQSK+GIDREELKR+GSVGPVFTLVDGK+LNPLFLK+LSPQGFLVLTEEK+MLAISDISASLHDPK+NITLPDGTFVADGAPFR+NITLPDGTFVADGAPFRDEFHFTK+NKDIPEGGSK+QTEILFLGPDENTAGTFPSDGALLGK+SPELQNR+TAHDLEIFTSFLR+TIISDTLSEK+TLISDTLSEK+TVFQENYNLAHTQLLK+VSMVCLLPNRPPNSITR+WQPFVNPQPK+YMCATSK+YQELLTR+YTEADVFVPCGGR+YTEADVFVPCGGRPR	K4DUG5		CL14
445a	tr|K4DUL1|K4DUL1_TRYCR	1		3.5	4	0.008	ELVAAIDALR+TDQTSTLPR+VSVVNPFFAHATSK	K4DUL1		CL14
446a	tr|K4DUS6|K4DUS6_TRYCR	1		7.9	5	0.011	DNGFEDVITIIQGK+LSYIEPLIDTVDR	K4DUS6		CL14
447a	tr|K4DV40|K4DV40_TRYCR	1		36.6	31	0.064	ATVDEFPVCIHVVSR+EAYIPQALESLR+ELEQISSEALEAAR+HSYGKPNGTCAR+IQANKYMVK+SKYEELR+YWGFTDILR	K4DV40		CL14
448a	tr|K4DVI6|K4DVI6_TRYCR	1		10.7	22	0.049	EDAAGLLFSEEK+HVVIAQHIPQNDAER+NSVADNPYNLWEQLR+TVEHVNSVDVLK+VAQVAHSVAQGK	K4DVI6		CL14
449a	tr|K4DVN7|K4DVN7_TRYCR	1		4.4	8	0.012	ETNPLVTSILAEFEK+GAESEIKDEDEAIFTPK+NATLAALNR+SLADLVVERQTQK	K4DVN7		CL14
450a	tr|K4DVQ5|K4DVQ5_TRYCR	1	Dynamin-like protein, putative OS=Trypanosoma cruzi GN=TCSYLVIO_006618 PE=4 SV=1	28	35	0.041	DSAVQEGPFR+EDLSPFPNVAMLVVFNK+GDNVDLVEFK+GGEDDDAFDGPVVR+GGTFVNAEHGYK+IGGGSVAYAPHSIAEGTASEEQPPAVTIR+IKENIETSLGYVELHTGEVK+LPNDWEIR+NGEVAVASK+SNSHLAEK+VKAGDVSSVENK+YALEYAQSLPPLYEIK	K4DVQ5		CL14
451a	tr|K4DVU1|K4DVU1_TRYCR	1		52.7	88	0.1	ACTDLNQLEEWSR+ANELAEDNRLDILPGGSPNSLR+EFGNEVTFR+EMLNIVQNVER+ERTEEETAFAK+EVVNELLDDVDPSR+HITPEAIK+IFDEEHVQAEMK+ILDIYAR+KEFGNEVTFR+LENTMIAR+LNGHLNR+LTAWLPEK+NADHQALVK+TEEETAFAK+VVHEYNGDDR+WNVNTELHPADR+WYGHALELDSHNYK	K4DVU1		CL14
452a	tr|K4DW44|K4DW44_TRYCR	1		11.6	7	0.016	LAASEGEAILR+TELLTPELLAAVEK+VADIQNTLLK	K4DW44		CL14
453a	tr|K4DW79|K4DW79_TRYCR	1		1.6	5	0.011	DVAAILASIAR+GFWADLINQSVR	K4DW79		CL14
454a	tr|K4DW88|K4DW88_TRYCR	1		2.8	8	0.012	KVQQDIDR+NTASADATR	K4DW88		CL14
455a	tr|K4DWA1|K4DWA1_TRYCR	1	3-oxo-5-alpha-steroid 4-dehydrogenase, putative OS=Trypanosoma cruzi GN=TCSYLVIO_006363 PE=4 SV=1	16.1	36	0.08	DLGPQVGYR+DSEVVELPANPTLADLK+DSEVVELPANPTLADLKK+GYVNSDPK+PSFIYGSNITR+VAAGSGNAENGQLQHVTLVDK+VAAGSGNAENGQLQHVTLVDKQPLR	K4DWA1		CL14
456a	tr|K4DWD1|K4DWD1_TRYCR	1		5.4	11	0.021	DLFDGNGSSFEPLVVHPSPIYGPR+RHEATEVVIR	K4DWD1		CL14
457a	tr|K4DWD6|K4DWD6_TRYCR	1		39.6	46	0.081	GLQYYDISAK+HLTGEFEK+ICFNCWDTAGQEK+KLANDPNLTLVEAPLLDPNVQPLSAEQLQALQEEAR+LANDPNLTLVEAPLLDPNVQPLSAEQLQALQEEAR+VCDNIPIVLVGNK+VCDNIPIVLVGNKVDCADR	K4DWD6		CL14
458a	tr|K4DWL7|K4DWL7_TRYCR	1		14.9	21	0.041	ELADLTPGVSPATIATIVNEAALQSGIR+ELLTGDLER+ESILEAVDNTLVGR+FEDVIGIPEAK+LVDKESILEAVDNTLVGR+SSAPAIVFIDEIDAIGSR	K4DWL7		CL14
459a	tr|K4DWT6|K4DWT6_TRYCR	1		9.3	6	0.012	DDVTLDELQKPNR+RGVDCPSFGPDVTEK+TELAGAALTDADEALR	K4DWT6		CL14
460a	tr|K4DWV1|K4DWV1_TRYCR	1		28.1	54	0.069	AAATFDPTNFLPEGAVLLNDGK+AAATFDPTNFLPEGAVLLNDGKK+CEEINGK+EESGKELDGLR+ELSDDLGGFTTIK+EPNSAAFR+EWQEINER+KCEEINGK+LFQLINEEPPVALSAIDGAVETIR+QKEYESHIK+RQNPYEAEIDACK+VLQHPEDK+YLVELQPLTEAITEAK	K4DWV1		CL14
461a	tr|K4DWX8|K4DWX8_TRYCR	1		33.9	24	0.047	DPAALGSQHAYDFLDLCFK+ELELAEDAPTNTEVEIHK+ELELAEDAPTNTEVEIHKK+LADFDQAK+LAHENIIR+NVAERPDATTLLK+TLPNGHLPGSVVR+VDTESTPK+YFHSHVDTESTPK	K4DWX8		CL14
462a	tr|K4DX70|K4DX70_TRYCR	1		22.9	26	0.055	CVVVYGGADPR+EEKPEEEIFK+EHTPGINFDQYEAIK+GGGSRGYGGSSAGGGAFGGPAGNVRSMFADGLNS+HQVHELSR+TAAYLIPLVSSILSNVTPNHQGQGSR+VACASIHGDR+VGSTTENITQDVR+WVEDNDKR+YQKPTPVQK	K4DX70		CL14
463a	tr|K4DX96|K4DX96_TRYCR	1		35.7	31	0.063	AEASSSSHGNHGGNANASSR+DVITNYFNECQAQK+TAYESIGELQNSLQGYDQQVAK+VIQHINTLASVVDSLQQHYDSVVEEK+YAAVTDPVVASDGFTYER	K4DX96		CL14
464a	tr|K4DXA2|K4DXA2_TRYCR	1		14.6	31	0.039	ADNEAITAATK+ELHVELHR+EQGICFR+FAPAYASGK+LQGRPIERPK+LSDATIDAAYGGMR+RADNEAITAATK+SITSDALFK	K4DXA2		CL14
465a	tr|K4DXC1|K4DXC1_TRYCR	1		43.6	76	0.16	AAGVIVSESPAQLGELMAEAISK+AGMNYLGLPVFGTVTEAVK+GCIGVVSR+HGTYHTQQAIEYGTK+IGIMPGHIHQK+LIGPNCPGIIRPEECK+MGHAGAVVSGGQGTAK+SGTLTYEAVAQTTAK+VICQGITGK	K4DXC1		CL14
466a	tr|K4DXD2|K4DXD2_TRYCR	1		14.7	6	0.012	DIKPHNVLVDESTGDLK+ITPLEAICHPFFDELHDATVK+LSTSNVELNVPTNK	K4DXD2		CL14
467a	tr|K4DXE7|K4DXE7_TRYCR	1		12.8	7	0.014	GKNEDLVLLVPLEDVYSGAAHTVK+HHPDLAGESQR+VEEEDFYEVLGLGK	K4DXE7		CL14
468a	tr|K4DXF9|K4DXF9_TRYCR	1		12	7	0.015	DDSHILK+ETMQEMLGINSPAGSGK+TGDGELSDFTR	K4DXF9		CL14
469a	tr|K4DXG8|K4DXG8_TRYCR	1		14.2	12	0.02	AYAEELKER+NDAEPRPVEAALLNVQNK+SGNQITVTDYIPCTHESTSDVR	K4DXG8		CL14
470a	tr|K4DXK1|K4DXK1_TRYCR	1		22.3	38	0.053	GISGILVTENGR+GLQQSAQDIGEISFDAVR+GVPCIADGGLR+HGYLPVLNDK+NLIDAGADAIR+SVGPDTPISVIHEINADK+TFPHLEVVAGNVVTQDQAK+VYPNSSLDR	K4DXK1		CL14
471a	tr|K4DXM3|K4DXM3_TRYCR	1	Ubiquitin-activating enzyme e1, putative OS=Trypanosoma cruzi GN=TCSYLVIO_005839 PE=4 SV=1	3.4	4	0.008	EVPVYHPGAVEGLDDDILDAIQTHDGAK+YETPEGQTPGALR	K4DXM3		CL14
472a	tr|K4DXM8|K4DXM8_TRYCR	1		12.1	29	0.058	AAEELHYALK+DGITPILVATDVASR+EIEQLFEHHHQQK+FENDILVACPGR+FLVLDEADR+GLDVPNVAHVIQYDLPK+QYGPGARK+VSEDPISTNPSR	K4DXM8		CL14
473a	tr|K4DXN0|K4DXN0_TRYCR	1		28.6	32	0.069	GAFPFVIGGGNDQSAPNGR+GAVAALEDAFGLTGK+LGSVNNLELNVDASHLK+LYDAGDITASTLEEAHEK+QLLEESSFSGK+VHSGTPFR	K4DXN0		CL14
474a	tr|K4DXU6|K4DXU6_TRYCR	1		15.9	19	0.038	AALSALLSEEIYNFGK+ELAVHVSR+GKDYEIR+ILDKVESFIHSK+SSPAGTAASEASR+VLSLQEVK	K4DXU6		CL14
475a	tr|K4DXX0|K4DXX0_TRYCR	1		8.9	12	0.027	DLLSDIEVLR+THAETDALGAPR	K4DXX0		CL14
476a	tr|K4DY05|K4DY05_TRYCR	1		8.5	15	0.03	AHAHLETK+ESGYFVHEEALK+EVDYEIQGATLVLR+HNLPYDCLWLDIEHTDGK+STNDCLNVDQGFDR	K4DY05		CL14
477a	tr|K4DY13|K4DY13_TRYCR	1		18.5	23	0.051	GDEATEVENVPTK+GDLPLSIQQAATR+HPTVIVNVLK+ILPTIPQLIVPIK+QILPIFNLFK	K4DY13		CL14
478a	tr|K4DY39|K4DY39_TRYCR	1		9.7	12	0.023	AGELLNATHQGQR+GIFNIAEQIR+ISTEELNFIHR+SDAEGAQAVVK	K4DY39		CL14
479a	tr|K4DY50|K4DY50_TRYCR	1		14	20	0.044	ATDVEVGR+DIGTCITGR+RVPDEDVEEWLTALAEAD	K4DY50		CL14
480a	tr|K4DY65|K4DY65_TRYCR	1	Uncharacterized protein OS=Trypanosoma cruzi GN=TCSYLVIO_006077 PE=4 SV=1	23.6	15	0.013	KNGHAVTEAVQK+MATTTTTGGAAAASAPGLAQPAYFPPADLR+NGHAVTEAVQK+TANIDAESK	K4DY65		CL14
481a	tr|K4DYB9|K4DYB9_TRYCR	1		10	5	0.011	DYYKILGVSRTASVSDIK+EAIIQAFGKPNEEK+RGPAQVQPIEVK+TASVSDIKK	K4DYB9		CL14
482a	tr|K4DYE9|K4DYE9_TRYCR	1		6	9	0.011	HVEELETLGYEAIHAGR+NAEGALSDTQSEASR	K4DYE9		CL14
483a	tr|K4DYF4|K4DYF4_TRYCR	1		26.8	41	0.086	ENIHAHEAGK+EVLYQSDLFDPR+FHTEELHR+GTPEEEVTIR+LNNEYGTASNIK+LTLDIEPFKPVSR+SQEGTQFVR+TQNEIEEENFVDWLATNYQK+VVDVAHPGDVGLNQAIDLAADALTGVK	K4DYF4		CL14
484a	tr|K4DYG2|K4DYG2_TRYCR	1		40.4	55	0.112	ELGLLPPEEEVEWNENK+HSDTGNLR+LDDEESEVFLQIQER+LVQHNEAR+QEVVADISMR+RGEVEAAAEEAGVLLPSESEFDVTSLHAALENR+SETLNLALLR	K4DYG2		CL14
485a	tr|K4DYL4|K4DYL4_TRYCR	1		9.4	14	0.014	IVVSDATTNAQR+LTPGVSPATIATIVNEAALAAAVQGDDK+LTPGVSPATIATIVNEAALAAAVQGDDKVTER+LVGTAQQYTK	K4DYL4		CL14
486a	tr|K4DYP0|K4DYP0_TRYCR	1	Dynein heavy chain, putative OS=Trypanosoma cruzi GN=TCSYLVIO_005556 PE=4 SV=1	1.5	6	0.01	EEVEAMQR+KSNGRQGINK+LGDEVQR+LLLGGVAAFLMSV+SLADIDDFVFNASNIITR+WLDLMDGPK	K4DYP0		CL14
487a	tr|K4DYU6|K4DYU6_TRYCR	1		22.1	17	0.036	FANGELDIR+IGASHIVTILK+INNCEALSELVVSDSIAQNINSQK+LVACSSHGILTDPACER+VPISASAVAQLIQCMGVDR	K4DYU6		CL14
488a	tr|K4DYV0|K4DYV0_TRYCR	1	Uncharacterized protein (Fragment) OS=Trypanosoma cruzi GN=TCSYLVIO_005886 PE=4 SV=1	12.6	29	0.035	DAGFEDALDPEEILR+EAAADNQNLSDQLR+ELQDIIDDLKK+HSTELTTGEIDR+KRAECEEIAK+LADELEQK+LYHDPNGAK+PSPVAVEVLK+SELLHELAR+SNQLQQENDTLR+SNQLQQENDTLRQQLQQLSDDMETINSQLR	K4DYV0		CL14
489a	tr|K4DYZ4|K4DYZ4_TRYCR	1		15.5	15	0.018	AYDEALSLR+LEEDQHIDSIFFPISDDLPGGVWR+VVDELAGSTSSYK	K4DYZ4		CL14
490a	tr|K4DYZ8|K4DYZ8_TRYCR	1		7	7	0.015	LVDAPTNLLDTITFTEIAAGHVEK+SGHTVEINNTDAEGR	K4DYZ8		CL14
491a	tr|K4DZ56|K4DZ56_TRYCR	1		21.9	51	0.102	ACNHFFSGECK+DGEENESGIR+DYSEVCEIPTHR+ELSEETLK+ILQEFKDGEENESGIR+KLSEEELR+LQYTINELSSNQHAAK+NLIIHAISNR+QQSQAANINPPR+RPNDSVSKPK+YSHEKEIYDR	K4DZ56		CL14
492a	tr|K4DZ62|K4DZ62_TRYCR	1		13.8	16	0.017	ANEVLTDKK+GHGVVIQR+GSGVTTCSHCR+KYHPDVAK	K4DZ62		CL14
493a	tr|K4DZ69|K4DZ69_TRYCR	1		32.3	37	0.04	ERPFVLGLPTGGTPVR+FFNNDIR+IHDFSPSK+NLLDGTVPDLIQECR+REDELKR+RQEQAPNTMSK+SLNDETVASNAR+TNFFDFVDIPEENR+TNFFDFVDIPEENRNLLDGTVPDLIQECR	K4DZ69		CL14
494a	tr|K4DZS1|K4DZS1_TRYCR	1		6.3	18	0.04	FPADVFIDGSLPLGEVFR+ITNRNYNVAVYPVLTK+LELLQEQESLGGGR+TLYEVLLDEDAK+VITHDCEEETQLIR	K4DZS1		CL14
495a	tr|K4DZT5|K4DZT5_TRYCR	1		8.2	8	0.017	FEPTPQGFINIAIK+FNFPLILQK+GESFYNPIIPR+ICTGANVELALK+LKDLLDEAVER	K4DZT5		CL14
496a	tr|K4DZV7|K4DZV7_TRYCR	1		21.7	23	0.047	AADGGAQEANTVVGSASGRPQR+FEIHDVR+KVDPNDLSPQFDSDR+KVDPNDLSPQFDSDRR	K4DZV7		CL14
497a	tr|K4DZW5|K4DZW5_TRYCR	1		24.1	27	0.032	AFVDETVSR+EEPENPLFKPSK+KVDGMAPK+LAASNASLIVEAILEDIDAKK+LIADAWHK+LLIPYELEACR+TSQATLDR	K4DZW5		CL14
498a	tr|K4E005|K4E005_TRYCR	1		14.1	7	0.014	DTFTAFEDLPMPTIAAVEGK+NAIGQTLLR+NGPVALAAAK	K4E005		CL14
499a	tr|K4E050|K4E050_TRYCR	1		14.9	78	0.169	AKDPDFLEEVTAAAER+DPEVHFR+ESPCYDPER+ETHNVQIQPVADK+EVASIASNAELPEVAFAVYEK+FDNFDSAELSAELEK+GHLSEELVELTTK+HSHPSVAEK+IASSANLGGVDDLYR+KGHLSEELVELTTK+KTDPALHNAVGK+LTNLWPLINVCDQHGYIDELVR+NILNAVGTMCPIAELVQAVEER+NNQFGDLIK+TPEVVAALIDCNAR+VGNIEEAIR+VQLMELPTSPK+VVDGHAGTFISTNTPTEPR+YLIDTDNETLIEQYLQR	K4E050		CL14
500a	tr|K4E084|K4E084_TRYCR	1		14.6	2	0.003	ASGAAANVPAR+RVEGALSTLITLVSDTHGEIEHLVGR	K4E084		CL14
501a	tr|K4E0A4|K4E0A4_TRYCR	1		2.1	9	0.019	AHVVNATTGNK+HLHEEPPHGSK	K4E0A4		CL14
502a	tr|K4E0A5|K4E0A5_TRYCR	1		10.6	4	0.008	FVENDFDEIHFFGDK+SYKDTVDEVNK	K4E0A5		CL14
503a	tr|K4E0F1|K4E0F1_TRYCR	1	Pyrroline-5-carboxylate synthetase-like protein, putative OS=Trypanosoma cruzi GN=TCSYLVIO_005298 PE=4 SV=1	23.9	64	0.095	ADVYELLK+AGTSTIVTESGFPSVR+AIAEDKDPLAR+DPIDLIASEAAAAEGR+EAEHSNAAIHSVIVEAVTK+GGVPAVCICSGHR+IDTVVSGIK+ILDANAVDLR+ISNIAEEIFALR+LEGFIDLVIPR+NNTSNDPFTDNDGLSSLVAR+VAVESNLAPSLLK+YGSHHTECILTSNVDTASDFVR	K4E0F1		CL14
504a	tr|K4E0F8|K4E0F8_TRYCR	1	Succinyl-CoA ligase subunit beta OS=Trypanosoma cruzi GN=TCSYLVIO_005042 PE=3 SV=1	47.6	86	0.094	ASENAAEQVK+DIFSLADDTQIDPK+EQIVAAFQIITGDEK+GMGTFEDGFK+ILQESGLPLHPAR+INVQEGISHDNCVAFAK+LSFDDNAEFR+LSGSKEEEGKR+NAAEALDCAK+NFEEAAK+PANFLDVGGSATR+QKDIFSLADDTQIDPK+SKDCTQVEINPLVELENGDVMCIDAK+SQILAGGR+TEFGIPCR+TLEEVEAALGK+VNLLYVTEAVTGIK	K4E0F8		CL14
505a	tr|K4E0G3|K4E0G3_TRYCR	1	Sterol C-24 reductase, putative OS=Trypanosoma cruzi GN=TCSYLVIO_004869 PE=4 SV=1	12.3	18	0.035	AFPQLPWGHIENPR+GLPIPSENGYR+ISPEESYNLVVER+LPGNVDVK+LREEYGR+YGELWER	K4E0G3		CL14
506a	tr|K4E0I3|K4E0I3_TRYCR	1	Protein tyrosine phosphatase, putative OS=Trypanosoma cruzi GN=TCSYLVIO_004812 PE=4 SV=1	7.8	6	0.013	NVWDVYPLIAR+VLGFITR	K4E0I3		CL14
507a	tr|K4E0L3|K4E0L3_TRYCR	1		4.8	11	0.02	AIAEQLFQLPLIQSGEK+AIAEQLFQLPLLQSGEK+EGRPQETALR+NSLTDLTLIPPVLTK	K4E0L3		CL14
508a	tr|K4E0Q3|K4E0Q3_TRYCR	1		21.7	19	0.03	EVLSPGSTAFPVSINEK+VIATAEEGESYVDAELDFDLIK+YFDEYAEEIRPGCPTYDSISK	K4E0Q3		CL14
509a	tr|K4E0U9|K4E0U9_TRYCR	1		7.4	11	0.021	AATSIYDHSCR+HCQASNFR+HVNAPSATECEACGAEKPNLR	K4E0U9		CL14
510a	tr|K4E0W9|K4E0W9_TRYCR	1		9.2	3	0.007	EKSRTDGPK+VVDAADADLVGSLFR	K4E0W9		CL14
511a	tr|K4E122|K4E122_TRYCR	1		9.6	6	0.013	IDSFGSPSSLFFK+TPLSQPSLR	K4E122		CL14
512a	tr|K4E124|K4E124_TRYCR	1		22	31	0.066	AFEEEDFDKFNR+DNQLYEIINHASSNGAK+EITEAAIEALK+FTDDLESVLEK+KEDPNVSDQYYPPFIISDVDGK+TGEIFTSDGYR+VALQGASLVDDAIK+VLPLTSHTLAPVPVFIGGAGLDAR	K4E124		CL14
513a	tr|K4E177|K4E177_TRYCR	1		9.9	7	0.016	SAETASELVSK+TPTRPSVEQLGGR+VIEALCR	K4E177		CL14
514a	tr|K4E1A8|K4E1A8_TRYCR	1		62.9	222	0.439	ACNSLLLK+AGSFNEALR+AQVVGDDLTVTNVSR+DELQQSTLDK+DLDGTPNK+GNPTVEVEVTTELGVFR+HAGNALPFQEFMIAPVK+IEEELGAHAK+INQIGTITEAIEASK+KYGQDAVNVGDEGGFAPPITDINEPLPILMEAIEQAGHK+LPVPCFNVINGGK+NVNDVLAPALVGK+NVNDVLAPALVGKDELQQSTLDK+QYNLTFK+SAVPSGASTGIHEACELR+SGETEDTYIADLVVGLGTGQIK+SPEATWVTAK+WVSEYPIVSLEDPYDQDDFDGFAGITEALK+YGQDAVNVGDEGGFAPPITDINEPLPILMEAIEQAGHK+YLAELAGTK	K4E1A8		CL14
515a	tr|K4E1D4|K4E1D4_TRYCR	1		20.7	6	0.013	LGIGSHLLDTILR+VVPQIGTASTQSQR+YVGPELRPVEGLQIR	K4E1D4		CL14
516a	tr|K4E1E6|K4E1E6_TRYCR	1		10.2	15	0.033	ELTEEDITQELK+IYSLITENPAIAVK+NHDVLISQR+NIVTTSVIETVR+SLNEIQTTCDLFDFNVDHESWSEAEK	K4E1E6		CL14
517a	tr|K4E1L0|K4E1L0_TRYCR	1		8	16	0.035	AVLECPHIR+LVGEELLADLVMNSPEK	K4E1L0		CL14
518a	tr|K4E1Q5|K4E1Q5_TRYCR	1		4.9	4	0.007	ELQSRGVLIER+REEAQLKER+THASEVTNIDR	K4E1Q5		CL14
519a	tr|K4E1X3|K4E1X3_TRYCR	1		5.1	13	0.022	ALQDALESDVIFILPQPK+GGGVLFPTTQLLELAVLK+HDNYNVATNHR+VGAESFVSQVIALLEEK	K4E1X3		CL14
520a	tr|K4E1Y5|K4E1Y5_TRYCR	1		22.3	20	0.042	FEEAADASHIAR+GAQCNYLHIIK+KLNEIILLPELSPVTNFADACCK+LNEIILLPELSPVTNFADACCK+LNEIILLPELSPVTNFADACCKEDLEGK	K4E1Y5		CL14
521a	tr|K4E201|K4E201_TRYCR	1		20.1	21	0.044	CETVFIPNMFGFLDSDLSK+CTVGDFELLR+EFSAIVGIDPTAFQDNHGR+GVVLAVPLGGSLVGR+LFDLTYIPETSEDTLR+LLTENFSEAAEALK+NYEEAIEIFTQPPPK+TLTATLPHATVVGAMQTVDGQETLR	K4E201		CL14
522a	tr|K4E216|K4E216_TRYCR	1		6.1	8	0.012	RNDEVVAR+SLLADDPVPVFNEVIIR	K4E216		CL14
523a	tr|K4E248|K4E248_TRYCR	1		2.3	14	0.031	GEEHPQDVLEFLSEVVQAR+LIIPGWEETDTELEALSEK	K4E248		CL14
524a	tr|K4E266|K4E266_TRYCR	1		17.5	26	0.056	DVEGILGPLHLPEK+HAWDWLHELNR+TTDEAYYQAPK+VIQVNDTSAVVQLLEYGNHEGIIPYTEITR+VLIELEK	K4E266		CL14
525a	tr|K4E2E6|K4E2E6_TRYCR	1		7.5	9	0.02	GKNIMWTMGCDFNYFASELWFGKMDR+NTDPLNFVEDK+QHVAFDYAK+YAVSEDPER+YSVFESPVQISDYANENK	K4E2E6		CL14
526a	tr|K4E2I2|K4E2I2_TRYCR	1		19	52	0.107	DVNLDLIK+FADALESIPINLALNSGLDPIK+IEEISETVPVSR+LGTCGTVR+LTGVEAQK+QQQVFETLQGK+RFADALESIPINLALNSGLDPIK+RIEEISETVPVSR+VDDVILTHVEEEQ+VGGCLEDTCLVNGIVLDK	K4E2I2		CL14
527a	tr|K4E2M0|K4E2M0_TRYCR	1		5.5	8	0.017	LPDCDVVANNR+QDPPANPVR+TKPEALGEVIWGDR	K4E2M0		CL14
528a	tr|K4E2M2|K4E2M2_TRYCR	1	Uncharacterized protein OS=Trypanosoma cruzi GN=TCSYLVIO_004072 PE=4 SV=1	6.1	8	0.017	AQHASEVDDLR+EALTESEVALR+EQLATLEAALEQQR+QRQLTQILNVVAAK	K4E2M2		CL14
529a	tr|K4E2X9|K4E2X9_TRYCR	1		27.5	34	0.076	CEQLTIAGTEIR+HRPEIIVVDLK+KHRPEIIVVDLK+LGPFHHR+NNLEVLK+NNLEVLKK+QLVAYEGIPTNVVR+SPSDIFLR	K4E2X9		CL14
530a	tr|K4E3C6|K4E3C6_TRYCR	1		30.4	63	0.14	AAIEGIITK+EKKPDDYPK+ELSEYKK+HPDLSVTETSK+KHPDLSVTETSK+KKHPDLSVTETSK+KPDDYPK+KPYEAMAQK+KQLENAVK+NTEILQSLGK+SGPLPADVEEVIANIMR	K4E3C6		CL14
531a	tr|K4E3G3|K4E3G3_TRYCR	1	Uncharacterized protein OS=Trypanosoma cruzi GN=TCSYLVIO_004217 PE=4 SV=1	19.1	31	0.042	CHNSVCGEER+ENNENHTEQNVDEGAAK+KVPFAGGTVSAK+RFPTYNER+SNVLFIEGPK+TPCTDDGDPLDSATSQYDFTTAR+VMENLNNR+VPFAGGTVSAK	K4E3G3		CL14
532a	tr|K4E3H8|K4E3H8_TRYCR	1		11.3	8	0.015	AAIGQMLENQSIR+GILGGLCLDYDPQVGGPSK+LPDKPVELHKLPEDSLTLLPK+LPEDSLTLLPK+SLIEESHKDPVWSVK	K4E3H8		CL14
533a	tr|K4E3L7|K4E3L7_TRYCR	1		13.2	33	0.07	APFSFPIGETPTDDADVR+FDGATQQR+HQWTIAK+IFAEQQEK+LKELENCLK+LREEIDNLQDK+LTDQVGALQYDNR+MNASAVHGEAVK+NSKPITEPGYVIIK+RLEEAVAEK+YVQDYEELLASIQR	K4E3L7		CL14
534a	tr|K4E3N1|K4E3N1_TRYCR	1		6.8	17	0.033	FVALQSLLDYASR+GSAVTSEALNDVLAQVLTNTDATR+VTDQDVLGVTDPFLQVK	K4E3N1		CL14
535a	tr|K4E3Q7|K4E3Q7_TRYCR	1		7.8	10	0.02	HTDEVHISQTCK+LQEEQEILER	K4E3Q7		CL14
536a	tr|K4E3Q9|K4E3Q9_TRYCR	1		5.4	8	0.018	AGEVPAPNASR+ALECQEVK+DVAEAHVR	K4E3Q9		CL14
537a	tr|K4E3S0|K4E3S0_TRYCR	1		2.2	5	0.009	EQVSQHLR+TGDAVYDAALEEVESAPIDVDAK+TSQEDITQPFFVYDELVK	K4E3S0		CL14
538a	tr|K4E3V6|K4E3V6_TRYCR	1		25.4	9	0.019	ELGTIYDLENYLSCGR+SIFNAPESDSNQQPLR+SLPAASPSFESQVR	K4E3V6		CL14
539a	tr|K4E3X5|K4E3X5_TRYCR	1		11.7	13	0.028	EGINIVDQPMR+FYTPVTR+GYFDIIVK+LVGAPPSVLK+QENVFGTK	K4E3X5		CL14
540a	tr|K4E404|K4E404_TRYCR	1		11.2	21	0.047	APHGIPIDLLDR+ASTVSIHDIK+FVQTPEGELSK+GLGLDDALEAR+TEALTQAFR	K4E404		CL14
541a	tr|K4E449|K4E449_TRYCR	1		39.6	70	0.141	DIVHELPVSLEAFYTGK+DRLCPACNGSGSK+EGMPIPNTGGVER+EVSVAYECLSDPEKR+FHVVYPSAQSLQSNEISDLR+FHVVYPSAQSLQSNEISDLRK+FYDSLGVSPDASVDEIKR+GEGDQIPGVR+IFEIFVEK+KGDHLVMER+SIGPGFIQQMQVACPK+SRYDQFGEK+VPNASVTCK	K4E449		CL14
542a	tr|K4E456|K4E456_TRYCR	1		10	2	0.004	LDIEPNVCPGDIAEFLK+VAETLVEEACK	K4E456		CL14
543a	tr|K4E4C0|K4E4C0_TRYCR	1		14.2	23	0.052	FVVAGCHGGEPFLGGVDDVGTR+SQFEPCLCR	K4E4C0		CL14
544a	tr|K4E4C4|K4E4C4_TRYCR	1		5.5	4	0.009	LETSFQDLK+VVDEDGEVR	K4E4C4		CL14
545a	tr|K4E4J2|K4E4J2_TRYCR	1		32	56	0.121	AVIPAHMLDADTK+EIGFDDGEK+FVIGGPHGDAGLTGR+GGFTWEIPK+ILEIVTK+LCDQVSDAVLDACLASDPLSR+LRPYDIIK+NGTLPWARPDAK+QILFSSEHVSEGHPDK+VACETCSK+YHLNPSGR	K4E4J2		CL14
546a	tr|K4E4K4|K4E4K4_TRYCR	1		12.4	17	0.035	DDGEDVQVSEPSPFGR+DVAETVLPLR+FFVEEDVENQIVK+GVPLTELR+IIDLITQAVR+ISEDDLGSLIVVDSR+NLDINTGVR+TGAITTEQFR	K4E4K4		CL14
547a	tr|K4E4N6|K4E4N6_TRYCR	1		17.2	26	0.056	EVTPDTNVETVKK+FLEDEYNTDSLR+IHHPEVIGLIQQDLEGFLR+SIVQANPESLPTVVQQLR	K4E4N6		CL14
548a	tr|K4E4Q3|K4E4Q3_TRYCR	1		17.7	31	0.065	AYPTYDFACPIIDSIEGVTHALR+DGISSAANDLAAK+GSAEGQETCLR+IDDIIAPVTK+KGDTIQIER+KGSAEGQETCLR+KKPDLEEK+TNEYHDR+VNETPHAR+YRDIEVEETKR	K4E4Q3		CL14
549a	tr|K4E4Q9|K4E4Q9_TRYCR	1		21.9	12	0.014	FVCVEHGSIAK+KQGAELR+SAVSLLDQAR+TVHVSGENLPDVVLWNPWVEK+VDGVNTTSFINNLK	K4E4Q9		CL14
550a	tr|K4E4R7|K4E4R7_TRYCR	1		18.8	20	0.04	ACELAFTEFAK+HGDPLTQPR+IAESVAEAMIQAANAVGVAGR+SCDDKLHQK+TEEEEALLQVIAR	K4E4R7		CL14
551a	tr|K4E4W4|K4E4W4_TRYCR	1		47.3	401	0.803	ATNGDTHLGGEDFDLCLSDYILTEFK+DAGTIAGLNVIR+DELSAATDK+DSESHAESDR+ETAENFLGR+FEDSNIQHDIK+FESLAEK+GVNPDEAVALGAATLGGVLR+GVPQIEVTFDIDANGICHVTAK+IREAAEK+KSMENPNVTK+KSMENPNVTKDELSAATDK+KSTGIDLSNER+MKETAENFLGR+NNAETQANTAER+NTTIPTKK+QYSPSQVGAFVLEK+RFEDSNIQHDIK+SKFESLAEK+SMENPNVTK+SMENPNVTKDELSAATDK+SMENPNVTKDELSAATDKLQK+SQTFSTAADNQTQVGIK+SSNGDAWVQDANGK+STGIDLSNER+TLLAELRK+TQNITITASGGLSK+TTPSVVAFK+VLENTEGFR+VS…	K4E4W4		CL14
552a	tr|K4E527|K4E527_TRYCR	1		16.3	19	0.038	DPGPLAAQLGIK+NPFPDTQPR+RPVENDPNESER+SNGTLDPNKHEVLATHTK+STTVEDGTLR+TDAIAPSDWLEAMLDQANETK	K4E527		CL14
553a	tr|K4E571|K4E571_TRYCR	1		13.8	12	0.026	AVEEPPPVVK+ENSVPHVSR+FKEFFPEAK+TISESFDFPQR+WIGGLPDGPR	K4E571		CL14
554a	tr|K4E587|K4E587_TRYCR	1		12.3	18	0.04	DLDLHAIAR+IILPVDHNCAK+LSVDDLDFQSR+NSVDIPVVIQSTR+VDFNVPFDK+VVFCPSLEEAPR	K4E587		CL14
555a	tr|K4E5C4|K4E5C4_TRYCR	1		7.3	75	0.14	AAINPSGVR+AGQLDSTAFDVFLK+AQLELDSLTHK+ASVTELSTLLGNTNYLGSIIER+EKAELNEESAK+GFGVNQLFDAIR+GGINDPVLVHNLATTVEGWIK+HYDFGLR+IPVTSDINVVK+KDLEAAEPALLEAIESLNSITANDFTTLKK+KKEEQEEELAR+KQALEDDATR+KVEIHEEAR+LCQLNDR+LDFSTLFIPTTDSAR+LHQAGEDVR+LQNLVDANLLR+LSEDINSNEK+LVITPLTDR+QELPENLK+QLSESQGNLIDDVGLIQTLQETK+SEEYLTR+SEHHPVASK+SPLLQRWTEVDLALTDALTEARENVK+TAEAEKKR+VVYDVVTRPPNYENELNDEK	K4E5C4		CL14
556a	tr|K4E5F1|K4E5F1_TRYCR	1		27.2	27	0.058	AGFPLVVFNR+CLDAPVSGGDIGAK+EGVYSGISPGAIFIDNSTIK+GGAAQCWTLDVKPQR+KCNVDAER+TITYIGESGAGQVCK	K4E5F1		CL14
557a	tr|K4E5H3|K4E5H3_TRYCR	1		5.9	4	0.009	VSPVACSEVPVVAFDSSGK+VVSASDDATLR	K4E5H3		CL14
558a	tr|K4E5U4|K4E5U4_TRYCR	1		6.1	7	0.015	LANADEGAFDAYR+RQEEFLR+VLAEQQAEAAK	K4E5U4		CL14
559a	tr|K4E5W2|K4E5W2_TRYCR	1		9.6	13	0.026	AVLVAPEEWER+EALVANDDTGSVVK+EGTGKEEGGAER+VGEEHEAVK	K4E5W2		CL14
560a	tr|K4E5W4|K4E5W4_TRYCR	1		4.7	13	0.028	DVEGSDFHTR+LSNLVSFEPFLK+TASQGLTSAVECLR+TYAAHAVER	K4E5W4		CL14
561a	tr|K4E5X3|K4E5X3_TRYCR	1		13.7	13	0.018	AVKPNLEK+GPVGNFEYLGK+NVHPNFPNGGR+YGTGYVDEATLR	K4E5X3		CL14
562a	tr|K4E5Y0|K4E5Y0_TRYCR	1		15.6	17	0.038	EASAASEAQLHDLLR+LEDLEALILDEHEAR+SATQTHAVSCTK	K4E5Y0		CL14
563a	tr|K4E5Z2|K4E5Z2_TRYCR	1		7	6	0.011	AAGLIEELGR+LRDAEEAR+LVATAQEHQK	K4E5Z2		CL14
564a	tr|K4E696|K4E696_TRYCR	1		8.9	10	0.021	ANQHFQHE+GKGQGEAGGLLLR+LRPFIPDYVPSIGDLDPFCK	K4E696		CL14
565a	tr|K4E6H1|K4E6H1_TRYCR	1		18.4	35	0.042	AELMDCAFPLLDR+LLGELASK+NAAIFSEHGR+NCIIWGNHSGTQVPDVNSATVR+SLALVAER	K4E6H1		CL14
566a	tr|K4E6J4|K4E6J4_TRYCR	1		17.2	27	0.059	DALLNVEAFPSSTITR+FGCSVEGAAPSPECAR+GSLGLPLAR+HGVSPPPVATPNR+VPIQTALGHDPSDATPLGETFLVDLLR	K4E6J4		CL14
567a	tr|K4E6P0|K4E6P0_TRYCR	1		11.3	18	0.023	APDAICLPNR+GLLPFIQEK+HNVVLIPFGGGTSVTGGVEPTPFGTK+LQQPFINQTFLEELR+VVQGSGELR	K4E6P0		CL14
568a	tr|K4E6V5|K4E6V5_TRYCR	1		9.5	6	0.014	GALSAAHLNSAR+LSPFLFVLGK+SVAGPTVAHCGWR	K4E6V5		CL14
569a	tr|K4E6Z7|K4E6Z7_TRYCR	1		5.4	9	0.02	EDVPLDALDPLTR+IVSPAEAPVPR+SGTTDAASADATK+VDSVDDTGGRK	K4E6Z7		CL14
570a	tr|K4E7A7|K4E7A7_TRYCR	1		17.3	20	0.039	DLINASFTHIPDYFRPTLSEVNK+IAEFAVHNK+ILCELEEPASR+LEDVAGDNFTPTVK	K4E7A7		CL14
571a	tr|K4E7G6|K4E7G6_TRYCR	1		25	32	0.064	IYEAPSK+KYDLFGYEVDTNTAPWIEK+QAQPVENESK+QNEANAER+SCPADLVK+VMEAEFK+YDLFGYEVDTNTAPWIEK	K4E7G6		CL14
572a	tr|K4E7I9|K4E7I9_TRYCR	1	NADH-cytochrome b5 reductase, putative (Fragment) OS=Trypanosoma cruzi GN=TCSYLVIO_002404 PE=4 SV=1	20.4	23	0.05	APEQGPLLGLLK+DILLANELTTLNK+DLLKPFTPITANNK+DLLKPFTPITANNKK+SSTFTPDEFRPFK+YESHDTR	K4E7I9		CL14
573a	tr|K4E7K2|K4E7K2_TRYCR	1		22.4	25	0.055	FEVVHSLAK+HIGEVQCSVWPK+LGYVWHK+LLAGEFPQTIGGGIGQSR+QTEEAICSK+VDAETLR+VLPANIQFLHAEHLLK	K4E7K2		CL14
574a	tr|K4E7U0|K4E7U0_TRYCR	1		23.4	23	0.047	DALPAVQQEELEK+DVESIIEDLYK+FTEVGFHGR+GHQASAEGVQQDLLPLVEGTTVSTK+HHVGPEIR+IKDALPAVQQEELEK+KAVAVALR+LVDAPFVK+QNLMRQNEAVARQK+VELKPLTSDDFHR	K4E7U0		CL14
575a	tr|K4E802|K4E802_TRYCR	1		11.2	7	0.014	LFDRPPPETLTTIEQPDPYTTVTTTR+TDFSFTPTLAPPVLPECGDITEVDDPTPATEK+YRPLTQPVK	K4E802		CL14
576a	tr|K4E806|K4E806_TRYCR	1		5.1	6	0.012	AQEHLVR+GGAGGGVDADR	K4E806		CL14
577a	tr|K4E819|K4E819_TRYCR	0.9999		3.9	4	0.008	HAELEELSK+VLGHQPGIGQQAR	K4E819		CL14
578a	tr|K4E849|K4E849_TRYCR	1		15.2	24	0.051	FEDKPDYSYLK+HPQLAFEAR+IGAGSFGEIFR+KQTTPVETLCK+THQHIPYK	K4E849		CL14
579a	tr|K4E891|K4E891_TRYCR	1		15.1	24	0.052	GFGEGPVWVPK+GILAVLDLIEK+ITQQCEK+LYNTDLSEDSVR+TVADVVATTHVITAK+VCEFTQGDHIGELEFLNNHR	K4E891		CL14
580a	tr|K4E8A3|K4E8A3_TRYCR	1		13.1	23	0.047	CTSPGFSQR+GAHEYDEQHFR+TQPLVDPLLHFLEEK+VNWSVASPK	K4E8A3		CL14
581a	tr|K4E8F4|K4E8F4_TRYCR	1		3	6	0.011	KLAEEASR+KQHMPQK+QPQPQQK+VGEAASFR	K4E8F4		CL14
582a	tr|K4E8H9|K4E8H9_TRYCR	1		17	5	0.011	IPFFALVDESVLTEANCGDTAGYNGPR+NPGILIESEPYQK	K4E8H9		CL14
583a	tr|K4E8J0|K4E8J0_TRYCR	1		9.6	2	0.005	AALGQPQPR+APTALNLQPWVAVVIHEEEQR+IHEEEQR	K4E8J0		CL14
584a	tr|K4E8J2|K4E8J2_TRYCR	1		29.3	36	0.076	DSDALLPVNVGLLHTK+GCEPLFVPCTPAGVIELLK+ISPEKDSDALLPVNVGLLHTK+KDSQTYVR+LDQNADCHGIIVQLPLPDHIDQDAVLK+RPGISAIICGER	K4E8J2		CL14
585a	tr|K4E8Q2|K4E8Q2_TRYCR	1		16.3	65	0.076	AANSQLCIR+AEAEAYDAVENPFFVK+ALALVTLPK+AVADAVDNTISGDNAFILHDR+DIVAGGMTDSTAK+HNDLDDVGR+LSDFGAER+TFLDVHQLEELK+VGDSLIPLTVK+VIADHIR+YGFPVDLTCLLAEK+YPDPVSVISVGVPVDDLLAKPESAEWR	K4E8Q2		CL14
586a	tr|K4E8Y4|K4E8Y4_TRYCR	1		7.1	16	0.026	ITELTTEIQQLNEQESLIEK+NQIESDQVTHQR+QVDQMFLNVK	K4E8Y4		CL14
587a	tr|K4E8Y5|K4E8Y5_TRYCR	1		27.5	23	0.049	DVLLNLIGADATDAFEAVQHSDAAK+EVLLCEAGTDATLAHEK+FYDDHPGGR+SYVVAELHPDDRR+VYDLTSFTELHPGGR	K4E8Y5		CL14
588a	tr|K4E918|K4E918_TRYCR	1		13.9	15	0.033	ANAAQVAEFK+EVESLIEQLK+FLSVYDEVQAFLLDQLQSK+VGTDIEDAK	K4E918		CL14
589a	tr|K4E934|K4E934_TRYCR	1		21.1	51	0.112	AAASAAAGQK+AVDTMIPIGR+FVALFNQK+GILAEYR+HCLCVYDDLSK+INQQILSK+LAADSVGGQQVQTIPMIR+SPVNYNLLTGFKAVDTMIPIGRGQR+TSIAVSTIINQVR+VDTGAPNIVSR+VGSSAQNVAMK	K4E934		CL14
590a	tr|K4E959|K4E959_TRYCR	1		4	9	0.018	ILGVHEGTVNGK+LNDANVAK	K4E959		CL14
591a	tr|K4E998|K4E998_TRYCR	1		10.4	9	0.02	LDLDTLFR+NIVEVLR+NVGDPAEFSAQALSIFNTINNAYTDGK	K4E998		CL14
592a	tr|K4E9A7|K4E9A7_TRYCR	1		37.3	37	0.074	EAALIMQLLR+ELSDVCSDILELIEEHLLPNASTEETK+IAEQCER+LNPVLSSEER+QAFEEALSDPSVLDEEQHK+SITALEQK+YYAEIETNTEEQK	K4E9A7		CL14
593a	tr|K4E9C2|K4E9C2_TRYCR	1		33.2	29	0.045	ALGMGSEATK+ISAGHSFK+NAVVVGPETPVGVHTSVTAAPASPDPAYAGVK+SAEVAVANAK+SVALAVAQELR+TYHTVSGNK+YNNVNELFR	K4E9C2		CL14
594a	tr|K4E9C7|K4E9C7_TRYCR	1		1.9	6	0.014	DALLLEEVTGR+LCADVQQVSNAQR	K4E9C7		CL14
595a	tr|K4E9H0|K4E9H0_TRYCR	1		15.4	19	0.036	GRYDEIIGK+KGEFETGFEK+NLCFIPIAGLTGDNLIHHSSDDVCPWYK+SLVLEAHK+TGEVLEKEPTHAK+VTILDAPGHK	K4E9H0		CL14
596a	tr|K4E9H4|K4E9H4_TRYCR	1		12.7	4	0.009	EGVEDNELLHECVQSVSVEDVLNEGTYLK+YTLNQIR	K4E9H4		CL14
597a	tr|K4E9N7|K4E9N7_TRYCR	1		9.1	17	0.038	AELNPDLVDEGVSTSILK+AYRFFPSVGQTARHFSQDGSTVR+ESVKPICQSDVR+HFSQDGSTVR+VFVFDLNK	K4E9N7		CL14
598a	tr|K4E9R9|K4E9R9_TRYCR	1		16.8	11	0.024	GKLEGIVEEALAK+GPILAADATDGNYK+GVAVEEILGLEPEFLR+KAASASSDR	K4E9R9		CL14
599a	tr|K4E9X0|K4E9X0_TRYCR	1		35.8	28	0.055	AVLAVCPPHVTTK+DRFTALQYVK+FLAGELQIPDLESK+MTERPGFTGK+TGASCGFPLGACSTATK+VTDGSWRPPLPGDDVNLAAYIDHTQLK+YVLEDIK	K4E9X0		CL14
600a	tr|K4EA17|K4EA17_TRYCR	1		10.3	19	0.042	ALDMLLTWIR+DAVDEILSLR+FIVAGGDIR+IRDAVDEILSLR+ISGVFNGNNPIHYPGYK+LQDPYSGHWPNDYSGPLFLTPGFIFTK+WAPEPHPLLEALR	K4EA17		CL14
601a	tr|K4EA35|K4EA35_TRYCR	0.9999		8.5	11	0.024	ALNNLTGSATGVQK+NALSCVASILK	K4EA35		CL14
602a	tr|K4EA56|K4EA56_TRYCR	1		29.6	26	0.031	DKPVNSWSDEFLKPPVSK+ELQETPLSALK+ELQETPLSALKHPETDEAR+GRPVFVYK+HPETDEAR+IETTAGVALK+LPEELEDR+QGPAPLNLEVPPYK+QLEGSNPLTVK	K4EA56		CL14
603a	tr|K4EA99|K4EA99_TRYCR	1		14.7	2	0.005	LDPSLVSIGDLFETENDALAR+VTALDTLLLPEDVDDILTR	K4EA99		CL14
604a	tr|K4EAD9|K4EAD9_TRYCR	1		10.9	11	0.023	DIHDVPK+ELQVSPWHDIPLYVR+FLPGCLDAIHEWFR+YNFICEIPK	K4EAD9		CL14
605a	tr|K4EAH6|K4EAH6_TRYCR	1		5.2	4	0.008	ALSQIVDDTVQLLDMR+QAILDALGAAADANPDIR+WTQQMAEYSEQLR	K4EAH6		CL14
606a	tr|K4EAI2|K4EAI2_TRYCR	1		21.7	36	0.077	HSLGAESLIPHLR+IVWYEAHPGGK+LGELELPTTVEYTWEDVAK+SETQNISAAEEK+SVPTGSGYTHSNEK+TPNEVIER+VPSNLPQWTK+YVQQGQK	K4EAI2		CL14
607a	tr|K4EAJ6|K4EAJ6_TRYCR	1		34.8	26	0.057	DSTGPLQQVDYYVR+ELTGAPVTVPNWR+GTVEEFVFTIPWR+HAEGNLVR+MTGDVTSFGVPDEFLK+YFGGPFFDEVITPDEPFVTHLQR	K4EAJ6		CL14
608a	tr|K4EAK8|K4EAK8_TRYCR	1		4.8	14	0.03	FGQHNFLINLLGR+IISYDVNDKK	K4EAK8		CL14
609a	tr|K4EAL6|K4EAL6_TRYCR	1		7.6	11	0.023	KGDTLEFK+NGEAVIRPYTPINK	K4EAL6		CL14
610a	tr|K4EAN3|K4EAN3_TRYCR	1		17.7	25	0.051	ALEAGVVPEGIAAIYPNTSISVR+LAIVNLIGER+LAIVNLLGER+LDSNTSTTAPAASSVAK+SLTIDVANLR	K4EAN3		CL14
611a	tr|K4EAT6|K4EAT6_TRYCR	1		14.1	26	0.053	EIVEVQR+FICGTTDIHK+GTPTLFGVVDKVDILNTTLGK+IAGEFASR+QIAAAQIAAVK	K4EAT6		CL14
612a	tr|K4EAT9|K4EAT9_TRYCR	1		14.1	11	0.024	IISVADQYVESGR+QEINECVETGR+TNQSLNATK+TSAEAYHSAAVEAVQSK	K4EAT9		CL14
613a	tr|K4EAY5|K4EAY5_TRYCR	1		11.2	16	0.034	EHLGVVGLLPPAVESIDDQVER+GDELAPHK+LYPSIDGVR+RPILFPLSNPSSK+TDIAPEQNESLR	K4EAY5		CL14
614a	tr|K4EB60|K4EB60_TRYCR	1		29.6	26	0.052	ASYALPVTLSDLYNGK+DVCTACHGQR+EELDHLR+ERGEITQPGEVK+FNVTFPNR+GEITQPGEVK+HHDEVVFR+LESSQVDALR+LESSQVDALRK+TTEVESFLTVPVER	K4EB60		CL14
615a	tr|K4EBB2|K4EBB2_TRYCR	1		25.7	29	0.037	ADITIDAAR+GETLADTIR+IDAGEVLNLLQGR+IGGSVVNFK+IMTPLFFEDSSR+KIDAGEVLNLLQGR+NDELSTTVDADPR+SITSAEQFSR+VEASSINKGETLADTIR	K4EBB2		CL14
616a	tr|K4EBD4|K4EBD4_TRYCR	1		29.2	40	0.05	AYLHLVGTR+GAVGFNTFR+LGNEVDGAIFGDAFR+LNIAYPR+QFEITEEVLR+TGEQPIEGVTDVSVPR+VSLTDYR	K4EBD4		CL14
617a	tr|K4EBF6|K4EBF6_TRYCR	1		12	36	0.079	DALLELADIVR+ESEVLLTPR+IVAVNSTTIPDISSVGAEEVLEIFK+KQHENAEDLDAK+SVSEEGEELHR+TAQQVGALR+VSLALTQDQIEK	K4EBF6		CL14
618a	tr|K4EBM1|K4EBM1_TRYCR	1		28.4	29	0.063	APPGPDFSR+AVIAQFNASDLLVK+DLQTVNLAVR+EYTSAVEAK+LIGDAVQK+NKPTEVMTATGSR+NPAFITLR+RPEVSHR+VEQAEQEKK	K4EBM1		CL14
619a	tr|K4EBX4|K4EBX4_TRYCR	1	GMP synthase, putative,glutamine amidotransferase, putative OS=Trypanosoma cruzi GN=TCSYLVIO_001147 PE=4 SV=1	19.8	30	0.039	DLQPASCVLPVR+DLQPASCVLPVRTVGVQGDGR+GDTSIELARPLGEALR+GIIISGGPSSIYDDDAPK+IADDIVNSTLLK+IIEPLCDYHKDEVR+LCEVTDPEEK+THHNDTALVR+TTLNPTTLDR+VAQHVNR+VMPLSTPTEVLR	K4EBX4		CL14
620a	tr|K4EC08|K4EC08_TRYCR	1		10.3	18	0.039	ALQQVIAHVPANIPVVLDAK+GDIADTAEAYAK+RGDIADTAEAYAK+VVVIDDIVTTGGTK	K4EC08		CL14
621a	tr|K4ECB4|K4ECB4_TRYCR	1		23.9	22	0.046	AEELIQK+AEGEAESAR+FRYVVQENEQKK+ILGLDDIK+ILPSISNEILK+QVAQQEAER+SGQGLLELR+YVVQENEQK	K4ECB4		CL14
622a	tr|K4ECI8|K4ECI8_TRYCR	1		8.3	9	0.015	FAEEQQR+KAQQLYEER+LREEEAAEK+QQEIEELEHIVAVQK	K4ECI8		CL14
623a	tr|K4ECJ1|K4ECJ1_TRYCR	1		6.9	15	0.033	ATSSSQEHETER+DAVKEDLFTDVPR+IQSESPGSVETDAR+LGELFEELANKR	K4ECJ1		CL14
624a	tr|K4ED14|K4ED14_TRYCR	1		11	19	0.042	IDVASLTDELWEYGNK+LEYEWIVPLPQQAER+SCLTPVDVKPNDANK+YEALTPR	K4ED14		CL14
625a	tr|K4ED97|K4ED97_TRYCR	1		20.1	20	0.024	DLQVVNGLIDK+EHLENGEQIR+GVPAENRPFCTIDPNTADINIPDDRFEK+INKPASIVPAQIHIR+LKEHLENGEQIR+NYEVQDGDIIFFK	K4ED97		CL14
626a	tr|K4EDG3|K4EDG3_TRYCR	1		34.1	28	0.058	AFEWLAK+ENGLSFLETSALEK+SVYDLVVAPVDAAGGR+VFVPATCSIFLIGNK+VQIWDTAGQER+VVIIGDSGVGK	K4EDG3		CL14
627a	tr|K4EDK7|K4EDK7_TRYCR	1		23.4	38	0.074	AHQDPTLAFR+ELIETTLR+GGNVETEVVGLLR+LLDAISEAGNVTHLVSTLEELEAK+SRVENIIER+VKELIETTLR	K4EDK7		CL14
628a	tr|K4EDM5|K4EDM5_TRYCR	1		7.4	7	0.015	FFELADGR+IGDIVASGSAHQGGK+LVPCSSYDSVEAHK	K4EDM5		CL14
629a	tr|K4EDR7|K4EDR7_TRYCR	1		35.8	44	0.096	DAELYQWPIR+GEAFQILSDYIR+KGEAFQILSDYIR+LAVQPSQTPVSLDVTSGDR+LQFELNDR+SPVNIPTFLLSGEPIQNESLK+YLIYNVEQLEDPELALK	K4EDR7		CL14
630a	tr|K4EDS3|K4EDS3_TRYCR	1		19	19	0.042	CFGENYVQELVEK+LNNGCVTYR+PVTLVAVSK+YDVLNEPTAGEIAENYK	K4EDS3		CL14
631a	tr|K4EE74|K4EE74_TRYCR	1		11.1	22	0.053	AAAPAEASPSKPEK+AADAGGATSATSSK+IPPILLPLTER+LQSPNLK+WNIGFPNGVVPDPVAALHSACVR	K4EE74		CL14
632a	tr|K4EEA2|K4EEA2_TRYCR	1		12.8	12	0.024	ALTEVGEGASK+GETLIVPDVHAFPGHIACDSLSNSEIVVPIK+LVLGPFQGRPACIEVAMGR+SPYATVDAK	K4EEA2		CL14
633a	tr|K4EEB0|K4EEB0_TRYCR	1		1.1	6	0.012	ENFPGTESQLCLKAMRDMNLPK+GFDFVDFLADPTEVR+IAEETEGDNEALKR+IHMDHVAQRR	K4EEB0		CL14
634a	tr|K4EEB4|K4EEB4_TRYCR	1		9.9	11	0.024	DAPDEPVHFEDALK+EGATIANYK+SSVPVGTLHGATK	K4EEB4		CL14
635a	tr|O00930|O00930_TRYCR	1		14.9	44	0.093	AVQEAENHR+ETAAQIGQIVEQK+GVSGVINALNATQDAGEQLFQSVEK+IPQQNLR+LEEDGNHQK+NDLHNCDK+QAVEEDEAATESAIR+RAVQEAENHR+RLEEDGNHQK	O00930	Paraflagellar rod component	CL14
636a	tr|O61083|O61083_TRYCR	1	Glutamate dehydrogenase OS=Trypanosoma cruzi PE=2 SV=1	53	160	0.197	AANAGGVAISGLEMSQNAAR+ADIALPCATQNELELEDAK+DPNQPEFEQAVHEVMTSLWPFLEK+FCQALVTELYR+FHPSVNLSILK+FLGFEQTFK+GCVHDAEGFTPEK+GEVQVNR+GGSDFDPK+HGTVEEYAK+HPEYCQDSLLER+KRDPNQPEFEQAVHEVMTSLWPFLEK+LSWTAEEVEQK+MKYTSVDDFINK+NSLTTLPMGGGK+RDPNQPEFEQAVHEVMTSLWPFLEK+TNYVNGANIAGFVK+TVVVSGSGNVAQYAVEK+VLSVSDSR+VQFNSSIGPYK+VSWVDDKGEVQVNR+YTSVDDFINK	O61083	Glutamate dehydrogenase	CL14
637a	tr|O61113|O61113_TRYCR	1		26.6	62	0.076	GISEAGAVAK+HFVALSTNAEK+LIPCDFIGAIQTQNYIGEHHR+LPAYLQQLDMESNGK+LQELYEIHGSESILK+NFDECKDR+NFVFLDYSK+PSNSLLVK+SEDEIQLLIPQK+SVLHIALR+THINDEIK+THINDEIKDVLFK+TPEEVKR+VNTAENR+VTNHDSSTNGLIELFNER	O61113	Glucose-6-phosphate isomerase (EC 5.3.1.9)	CL14
638a	tr|O62594|O62594_TRYCR	1		39.2	77	0.172	ASNIFVIGK+HPGAFDIAR+IGEIMSIER+INVIQER+IPVAMTHDGHR+KVVDLIK+LKDAAGHEFATR+QGLVCVDGKPR+VENVYTSTGR+VGEAEGNIK+YPVGFMDVVEIPR	O62594	40S ribosomal protein S4	CL14
639a	tr|O79469|O79469_TRYCR	1		49.6	39	0.085	ANEYFEK+EAAPEWAGK+GGLGEMSIPVLSDLTK+GLFIIDDK+HITVNDLPVGR+INTQVVAVSCDSQYSHLAWINTPR+IQDISLNDYK+NGDVIPCNWR+NVEEVLR+VVQAFQYVDK	O79469	Peroxiredoxin	CL14
640a	tr|Q26858|Q26858_TRYCR	1		4.8	14	0.031	DKTPCLDDSR+TPCLDDSR+WVYSDEECK	Q26858	Hexose transporter	CL14
641a	tr|Q26944|Q26944_TRYCR	1		36.8	20	0.029	AAGVPVDPSR+AAGVPVDPSRVDALFTEFAGK+DFDTVCTEGK+SAVEAVLK+VDALFTEFAGK	Q26944	TcP2a-RA	CL14
642a	tr|Q4CKX1|Q4CKX1_TRYCC	0.9985	Enoyl-CoA hydratase, mitochondrial, putative OS=Trypanosoma cruzi (strain CL Brener) GN=Tc00.1047053508185.10 PE=3 SV=1	18.7	11	0.014	AIFGQPEIR+IALNSPLAVSLAK+IGTIPGAGGTQR+QLNALNAELTNALAEK	Q4CKX1	Enoyl-CoA hydratase, mitochondrial, putative (EC 4.2.1.17)	CL14
643a	tr|Q4CL46|Q4CL46_TRYCC	1		20.8	25	0.046	AQQNQHNCCCPGHDASAK+IQPSIPEDTTTGVGGLGNVDNR+SSQIGGVGGTTTR+VPYGSVEYQSHHHCQCDFCDSR	Q4CL46	Uncharacterized protein (Fragment)	CL14
644a	tr|Q4CLA1|Q4CLA1_TRYCC	1	Alpha tubulin, putative OS=Trypanosoma cruzi (strain CL Brener) GN=Tc00.1047053411235.9 PE=3 SV=1	58.1	1688	3474	AVCMIANSTAIAEVFAR+AVFLDLEPTVVDEIR+AYHEQLSVSEISNAVFEPASMMTK+CGINYQPPTVVPGGDLAK+DVNAAVATIK+EDAANNYAR+EDLAALEK+EIVDLCLDR+FDGALNVDLTEFQTNLVPYPR+FDLMYSK+IDHKFDLMYSK+IHFVLTSYAPVISAEK+LIGQVVSALTASLR+LSVDYGKK+MLDNEAIYDLTR+NLDIERPTYTNLNR+PTYTNLNR+QLFHPEQLISGK+QLFHPEQLISGKEDAANNYAR+RNLDIERPTYTNLNR+RTIQFVDWSPTGFK+TIGVEDDAFNTFFSETGAGK+TIQFVDWSPTGFK+YMACCLMYR	Q4CLA1	Tubulin alpha chain	CL14
645a	tr|Q4CLD0|Q4CLD0_TRYCC	1	Mevalonate kinase, putative (Fragment) OS=Trypanosoma cruzi (strain CL Brener) GN=Tc00.1047053436521.9 PE=3 SV=1	23.5	25	0.051	DGIADAVR+GQPGICVVDGRPAVPGYIVEK+HLNIDTSVDGVR+IHLGGPLVPTSGIGASASDVVSLSR+PAVPGYIVEK+VGELMNENHK+YNACVGEAK	Q4CLD0	Mevalonate kinase (MK) (EC 2.7.1.36) (Fragment)	CL14
646a	tr|Q4CLJ0|Q4CLJ0_TRYCC	1		12.2	13	0.024	DTISTHIQSVK+QQCITTPFSELEDVFPVASK	Q4CLJ0	Uncharacterized protein (Fragment)	CL14
647a	tr|Q4CLW3|Q4CLW3_TRYCC	1	Trifunctional enzyme alpha subunit, mitochondrial-like protein, putative (Fragment) OS=Trypanosoma cruzi (strain CL Brener) GN=Tc00.1047053509701.10 PE=4 SV=1	21.8	60	0.129	AGAVNVVIPAEDR+EAFSELLVTPEAK+HFFPESLR+KPIIVQDAPGFVVNR+LAVDDKVDLAR+LLASDGSVGLPECLLGVLPGAGGTVR+LLDEVGLDVACHVGPILTDGIK+NKDANEIVDR+SNFCVGADLDQLYPLTEK+WVGGLVDKPLKPSR	Q4CLW3	Trifunctional enzyme alpha subunit, mitochondrial-like protein, putative (Fragment)	CL14
648a	tr|Q4CLW8|Q4CLW8_TRYCC	1	Sterol 24-c-methyltransferase, putative OS=Trypanosoma cruzi (strain CL Brener) GN=Tc00.1047053505683.10 PE=4 SV=1	64.3	106	0.162	AEEENKDVSTTANR+ASGFIVEDSFDVAER+CFSEVFR+FESSPIHNLPWYLTLQGNYTTLAGLK+GAEILEEAAR+GQVIEALK+HEFFLAYQGQFKPTDTVLDLGCGVGGPAR+HKIELGDSLPDLETK+IELGDSLPDLETK+KAEEENKDVSTTANR+KPLPGEKPR+MSAGAPDTLPLNLMR+SLVSGGESGIFTPSFFAK+TDFCNMCFGDNEYDGAYAIEATCHATDK+VLEFAGLAPSGTHK+YDPNNEEHR+YDPNNEEHRR+YLGESLLESLAR	Q4CLW8	Methyltransferase (EC 2.1.1.-)	CL14
649a	tr|Q4CM92|Q4CM92_TRYCC	1	Uncharacterized protein OS=Trypanosoma cruzi (strain CL Brener) GN=Tc00.1047053508955.20 PE=4 SV=1	34.2	33	0.042	ADYEASDK+ADYEECVR+ASLGLVGEK+AVNEYDVYR+DALKADYEASDK+LNSGSCIPEPLKDFSEDFKK+SSHDALESNVVSK+TVDEDYNKR	Q4CM92	Uncharacterized protein	CL14
650a	tr|Q4CMC7|Q4CMC7_TRYCC	1	Uncharacterized protein OS=Trypanosoma cruzi (strain CL Brener) GN=Tc00.1047053506551.10 PE=4 SV=1	8.1	16	0.02	AGEGLLAVESPPLVAAER+HLGIEEK+QQEEEDAGNR+TLLTVLNGVGSAAGR	Q4CMC7	Uncharacterized protein	CL14
651a	tr|Q4CMQ4|Q4CMQ4_TRYCC	1	Carboxypeptidase OS=Trypanosoma cruzi (strain CL Brener) GN=Tc00.1047053508671.20 PE=3 SV=1	20.6	45	0.065	AIEICNSDNNFIAK+ALFNAALDEPFR+ALFNAALDEPFRAPDGTVAGLFR+APDGTVAGLFR+EDVQSSLGAK+EHVGLPIR+LFVVGESYGGHYAPATAHHINK+QWTTALNWPGK+VLCNPIIGVYSATGLNNYDIR	Q4CMQ4	Carboxypeptidase (EC 3.4.16.-)	CL14
652a	tr|Q4CMR1|Q4CMR1_TRYCC	1		11.9	15	0.032	ALVGDDDAGDR+AQCLHGIESALAALGVEESEEPAAAAIMR+AREEELHDR+EEELHDR	Q4CMR1	Uncharacterized protein (Fragment)	CL14
653a	tr|Q4CMS2|Q4CMS2_TRYCC	1	Uncharacterized protein OS=Trypanosoma cruzi (strain CL Brener) GN=Tc00.1047053509995.20 PE=4 SV=1	16.7	13	0.028	FGCTALHLACK+IQWLEFATDEQAR+KGQTEEVKR+LVEQGIDPAIPNR+RLDEVSFRPEETEK	Q4CMS2	Uncharacterized protein	CL14
654a	tr|Q4CMX9|Q4CMX9_TRYCC	1		7.7	9	0.019	IYCDAPVVLGELSSLCNAVDATR+SQLEEHKR	Q4CMX9	Uncharacterized protein	CL14
655a	tr|Q4CN04|Q4CN04_TRYCC	1	Glutamine synthetase, putative OS=Trypanosoma cruzi (strain CL Brener) GN=Tc00.1047053503405.10 PE=3 SV=1	31.8	31	0.04	DSHHDIR+ELLADGIFPVWNFDGSSTK+IPNAVAAER+LSTTVPWILVLAECCLPNGEPTNDNSR+QVCGADTEILLNPVNAYHCCLPR+RPAGDADPYLVSAR+TAYLTTEEVAK+VIYEYVER+YETSKPNEVTAGVGTR	Q4CN04	Glutamine synthetase, putative (EC 6.3.1.2)	CL14
656a	tr|Q4CN27|Q4CN27_TRYCC	0.9999	Kinetoplast DNA-associated protein, putative OS=Trypanosoma cruzi (strain CL Brener) GN=Tc00.1047053511029.20 PE=4 SV=1	19.8	14	0.021	DCSAIGSR+ELSGLPLK+ELSGLPLKDCSAIGSR+FTHLSNPQR+QKKMQAK+YPALDSFNR	Q4CN27	Kinetoplast DNA-associated protein, putative	CL14
657a	tr|Q4CN63|Q4CN63_TRYCC	1	Uncharacterized protein OS=Trypanosoma cruzi (strain CL Brener) GN=Tc00.1047053509935.20 PE=4 SV=1	29	31	0.068	EKPVTPIMLVGYVESWDQLAGK+FTVGLEDLDLAGHSELR+KTEENAIAQPAK+LAEANISSSAASASSTPLR+LNEDAPR+NSTSSAGAAAGNGQK+RCAARNSTSSAGAAAGNGQK+TDGTDEEVDGEQSK	Q4CN63	Uncharacterized protein	CL14
658a	tr|Q4CNC1|Q4CNC1_TRYCC	1	Aspartyl-tRNA synthetase, putative OS=Trypanosoma cruzi (strain CL Brener) GN=Tc00.1047053510777.20 PE=3 SV=1	18.3	39	0.072	AQSLGVDLSPIKDYVDSFR+ELGVGVIEDSVEPTDIYK+HTGELEAICR+IHDSSLLLK+IIAAASEGGANVFK+LSLTDDINTTNEK+TPASNAIFK+VLPFTLEDASR	Q4CNC1	Aspartyl-tRNA synthetase, putative	CL14
659a	tr|Q4CNF4|Q4CNF4_TRYCC	1	60S ribosomal protein L11, putative OS=Trypanosoma cruzi (strain CL Brener) GN=Tc00.1047053508197.10 PE=3 SV=1	32.3	15	0.033	KAEELLEK+SYNFSDTGSFGFGISEHIDLGIK+TYDGIIFQAK+VKEFELK+VLEQLCEQTPVLSR	Q4CNF4	60S ribosomal protein L11, putative	CL14
660a	tr|Q4CNG3|Q4CNG3_TRYCC	1	Co-chaperone GrpE, putative OS=Trypanosoma cruzi (strain CL Brener) GN=Tc00.1047053509045.20 PE=3 SV=1	40.6	42	0.085	ATEGSQLK+ATEGSQLKEETFAK+DMLEVVDTLEK+ENISELKK+FDPNIHEALIK+IGRDDVEK+KATEGSQLK+KATEGSQLKEETFAK+SYGISSFGK+TPASSEFPSGHISIVLK+VSTEEIESNK	Q4CNG3	Co-chaperone GrpE, putative	CL14
661a	tr|Q4CNJ4|Q4CNJ4_TRYCC	0.9988		9.5	6	0.012	AAAADDAALAYIPR+DVAEALVSYKPLR+VPLFVAHLR	Q4CNJ4	Hexosyltransferase (EC 2.4.1.-)	CL14
662a	tr|Q4CNU0|Q4CNU0_TRYCC	1	Lysosomal/endosomal membrane protein p67, putative OS=Trypanosoma cruzi (strain CL Brener) GN=Tc00.1047053510825.30 PE=4 SV=1	10.6	20	0.041	GDLNPAGDAK+GGLNEILASSPEAVK+NYGPLYEYLGR+SPSIDNAR+VMIANFLATDSPSWVK+YVTNVSPK	Q4CNU0	Lysosomal/endosomal membrane protein p67, putative	CL14
663a	tr|Q4CNZ3|Q4CNZ3_TRYCC	1	Uncharacterized protein OS=Trypanosoma cruzi (strain CL Brener) GN=Tc00.1047053507769.30 PE=4 SV=1	21.6	17	0.03	EGTLDKPR+GTEWHQQALSFR+QCGLSVDDDAAYIPSAAFK+VINYPVDLSTIR	Q4CNZ3	Uncharacterized protein	CL14
664a	tr|Q4CP05|Q4CP05_TRYCC	1	Succinate dehydrogenase, putative OS=Trypanosoma cruzi (strain CL Brener) GN=Tc00.1047053504949.30 PE=4 SV=1	15.6	11	0.023	FLNPAYASK+VPPPLDATIIKE+WLIEPLDR	Q4CP05	Succinate dehydrogenase, putative	CL14
665a	tr|Q4CP08|Q4CP08_TRYCC	1	Coatomer epsilon subunit, putative OS=Trypanosoma cruzi (strain CL Brener) GN=Tc00.1047053504217.10 PE=4 SV=1	15.1	11	0.015	NALAIGNYHQALAEASGAK+NKSPDGALNQTAASALTQLTEAAEEVDPAR+SPDGALNQTAASALTQLTEAAEEVDPAR	Q4CP08	Coatomer subunit epsilon	CL14
666a	tr|Q4CP61|Q4CP61_TRYCC	1	Uncharacterized protein OS=Trypanosoma cruzi (strain CL Brener) GN=Tc00.1047053508549.20 PE=4 SV=1	12	16	0.032	EGNEIAELK+FGQAIINCR+LVSLYSQNEETSR	Q4CP61	Uncharacterized protein	CL14
667a	tr|Q4CP89|Q4CP89_TRYCC	1		5.8	5	0.011	DSPIVDIFSNDGNYLYR+LAIVGVDNGSIR+SFTPSQPDGELAVINLQK	Q4CP89	Uncharacterized protein	CL14
668a	tr|Q4CPC1|Q4CPC1_TRYCC	1	1-acyl-sn-glycerol-3-phosphate acyltransferase, putative (Fragment) OS=Trypanosoma cruzi (strain CL Brener) GN=Tc00.1047053510723.29 PE=4 SV=1	26.9	6	0.011	EGLETVKGTVGVMMEEARR+FANFISTDVLNPFWR+GRPIAVFPEGLR+VLLPLDAAWIVK	Q4CPC1	1-acyl-sn-glycerol-3-phosphate acyltransferase, putative (Fragment)	CL14
669a	tr|Q4CPG3|Q4CPG3_TRYCC	1	Chaperonin TCP20, putative OS=Trypanosoma cruzi (strain CL Brener) GN=Tc00.1047053509583.10 PE=3 SV=1	34.6	81	0.166	CIQDGLHPR+FAETVTGK+GIDGIALEMLAK+GPNDHTIAQIK+GQSCTLLVK+ILTEGFR+LAEAVVDAVLAIAPVDGK+LDTGGVVDPLAAGILDNVITK+LDTGGVVDPLAAGILDNVITKK+LSTDTSFVNGIVLDHGGR+NAYESGGVVPGAGAFEVALHDHLSR+SFVVINQK+TLAENSGLDVQHCLISLQEASR+VQEYTLGDDKYTYVEDVCK	Q4CPG3	Chaperonin TCP20, putative	CL14
670a	tr|Q4CPG4|Q4CPG4_TRYCC	1		53.1	21	0.041	HFELNDK+LQCSNCK+QSGYGGQTKPIFHK+SIIQNVLK+TGNKDPTW+TMYCPDAR	Q4CPG4	60S ribosomal protein L44, putative (Fragment)	CL14
671a	tr|Q4CPN7|Q4CPN7_TRYCC	1	Uncharacterized protein (Fragment) OS=Trypanosoma cruzi (strain CL Brener) GN=Tc00.1047053504143.10 PE=4 SV=1	24.6	28	0.057	ALDFACGAGR+ENPGETSLPHNGFAEEEIYNLLGAESAVER+GFAEEEIYNLLGAESAVER+VGEPFEVVVAFPESDSVVK+YVEGGPTNEER	Q4CPN7	Uncharacterized protein (Fragment)	CL14
672a	tr|Q4CPR5|Q4CPR5_TRYCC	1	Proteasome activator protein PA26, putative OS=Trypanosoma cruzi (strain CL Brener) GN=Tc00.1047053511465.10 PE=4 SV=1	51.5	63	0.087	DAFPEEESCGVVER+EEDNLGVAVQHAVLK+IAEQAGSQCASIQGTK+ILGKPDDDKNNSK+IPELKEEDNLGVAVQHAVLK+IYCDAEVIR+LVHAQDLR+MLEEIQNK+SPSVLLELR+TLGAGGAGGAGEK+WATNLVSHVAK	Q4CPR5	Proteasome activator protein PA26, putative	CL14
673a	tr|Q4CPU7|Q4CPU7_TRYCC	1	Uncharacterized protein OS=Trypanosoma cruzi (strain CL Brener) GN=Tc00.1047053427789.20 PE=4 SV=1	12.5	8	0.017	HAELVQLSDLK+QDPNNDVPKK+SLIPDDVVIR+TGVSDVTDSASR	Q4CPU7	Uncharacterized protein	CL14
674a	tr|Q4CQ34|Q4CQ34_TRYCC	1	Cysteinyl-tRNA synthetase, putative OS=Trypanosoma cruzi (strain CL Brener) GN=Tc00.1047053507297.20 PE=3 SV=1	17.5	23	0.05	DEWLVPAGIR+EGQYVTDQSIFEDHAR+ELASLCQALESL+HPPWYPPVQNDAK+IASATASGNFDELFNAASGINGDLLDER+LVAFTAEAETAAVEALELAR+VENSTETFLPLCDAVR+VHEEFVAK+VTEYVPQVVDFIQK	Q4CQ34	Cysteinyl-tRNA synthetase, putative	CL14
675a	tr|Q4CQ52|Q4CQ52_TRYCC	1	P-type H+-ATPase, putative (Fragment) OS=Trypanosoma cruzi (strain CL Brener) GN=Tc00.1047053505763.19 PE=3 SV=1	26.6	82	0.143	ADVGIAVQGATDAAR+AGDAVAALK+DGAWQQLDAALLVPGDLVK+FMIVEALR+GLTTAEAEELLAK+MEIQDQCFTFEK+MLNLDPNILTADKLPK+NSLKPVATVHR+QYGVDVK+SKQYGVDVK+TAATLVDK+TAATLVDKR+TAVLLQSVESDLGNIHVILSR+TGTLTLNK+TPSWLIFVR+VDVNDLPDDLGEK	Q4CQ52	Plasma membrane ATPase (EC 3.6.3.6) (Fragment)	CL14
676a	tr|Q4CQ83|Q4CQ83_TRYCC	1	Uncharacterized protein OS=Trypanosoma cruzi (strain CL Brener) GN=Tc00.1047053504037.10 PE=4 SV=1	12.3	5	0.011	ADPEEIKK+FFEEVPDAWSNEK	Q4CQ83	Uncharacterized protein	CL14
677a	tr|Q4CQA2|Q4CQA2_TRYCC	1	25 kDa translation elongation factor 1-beta OS=Trypanosoma cruzi (strain CL Brener) GN=Tc00.1047053507671.30 PE=3 SV=1	53.6	39	0.08	DGLLWGDHK+HMASFTEAER+KLQQLIVIEDDK+LFNELLGAENTSLYR+LVPVAFGVK+QADEDEDIDLFGEATEEETAALEAK+SSILFDVKPWDDTVDLQALANK+SSILFDVKPWDDTVDLQALANKLHAVK+VTATTSASAPAK	Q4CQA2	25 kDa translation elongation factor 1-beta	CL14
678a	tr|Q4CQM4|Q4CQM4_TRYCC	1		30.8	17	0.034	FTMWDVGGQDVLRPLWR+LGEIVTTIPTIGFNVETVEYK+MFTEDELR+NAVLLVFANK	Q4CQM4	ADP-ribosylation factor 1, putative	CL14
679a	tr|Q4CQS1|Q4CQS1_TRYCC	1	6-phosphogluconolactonase, putative OS=Trypanosoma cruzi (strain CL Brener) GN=Tc00.1047053503713.30 PE=4 SV=1	29.7	25	0.051	CVLNGIIADTPTEVPVSR+FFFGDER+IVDIIHASER+LHEEHLHLLK+QALLHDIPEDLVVPVDVGCVGEVSNVACNDAVK	Q4CQS1	6-phosphogluconolactonase, putative (EC 3.1.1.17) (EC 3.1.1.31)	CL14
680a	tr|Q4CQT8|Q4CQT8_TRYCC	1	Uncharacterized protein (Fragment) OS=Trypanosoma cruzi (strain CL Brener) GN=Tc00.1047053503719.39 PE=4 SV=1	4.8	4	0.009	AVATTILETLER+SIQSLIPFFADTVAQEETDPK	Q4CQT8	Uncharacterized protein (Fragment)	CL14
681a	tr|Q4CQW5|Q4CQW5_TRYCC	1		15.1	19	0.039	HGASCPIGIGVSCSADR+IEVENFPAFIVLDDKGNDFFQQLK+LASEAFGDVQHLLR+VLPGCQDTGTAIVAGYK+YLPEITEDQLLK	Q4CQW5	Fumarate hydratase, putative	CL14
682a	tr|Q4CR34|Q4CR34_TRYCC	1		12.9	24	0.047	GFNVCVVAR+ILPESLVANK+SKLDAVVAEIEK+SKLDAVVAEIEKK+VNCEATLR	Q4CR34	Uncharacterized protein	CL14
683a	tr|Q4CR48|Q4CR48_TRYCC	1		49.6	119	0.248	ALLPEDAEK+ALLPEDAEKK+DKVMAIVQFLPMALEGPVR+GDALVWR+GLLAATASLCDFY+GVLNSGLTR+KVVPYTHEECK+LHLSDTVR+LLQDVCGPLVPLHELIR+LSLLLNALSSK+NAGCDSLAESLGNLSK+VMAIVQFLPMALEGPVR+VVPYTHEECK+VVPYTHEECKR	Q4CR48	Gim5A protein, putative	CL14
684a	tr|Q4CRF6|Q4CRF6_TRYCC	1	Elongation factor 1-alpha OS=Trypanosoma cruzi (strain CL Brener) GN=Tc00.1047053511367.370 PE=3 SV=1	67.5	539	0.57	EAADFTAQVIILNHPGQIGNGYAPVLDCHTCHIACK+ELEKNPK+FAEIESK+FEKEAAEIGK+FIPISGWQGDNMIDK+FIPISGWQGDNMIDKSENMPWYK+GPTLLEALDMLEPPVRPSDK+GPTLLEALDMLEPPVRPSDKPLR+IGGIGTVPVGR+KVGYNVEK+LPLQDVYK+MVPQKPMCVEVFNDYAPLGR+NDPPKEAADFTAQVIILNHPGQIGNGYAPVLDCHTCHIACK+NMITGTSQADAAVLVIASSQGEFEAGISK+PGDVVTFAPANVTTEVK+QMVVCCNK+QTVAVGIIK+SENMPWYK+SGDAAMVR+SIEMHHEQLVEATPGDNVGFNVK+STATGHLIYK+SVNFAQER+TIEKFEK+VETGTMKPGDVVTFAPANVT…	Q4CRF6	Elongation factor 1-alpha	CL14
685a	tr|Q4CRH9|Q4CRH9_TRYCC	1		52	40	0.085	CPFTSDVSIR+DYLHFIR+HVNMSGHIR+KCPFTSDVSIR+QTAVNENSHNPNK+QTAVNENSHNPNKK+SLTVHCSPCFDPKPGDEVIVGQCRPLSK+VHSVDLTLQHEK+YNVLEVVSK	Q4CRH9	40S ribosomal protein S11, putative	CL14
686a	tr|Q4CRI1|Q4CRI1_TRYCC	1	3,2-trans-enoyl-CoA isomerase, mitochondrial, putative OS=Trypanosoma cruzi (strain CL Brener) GN=Tc00.1047053507107.40 PE=3 SV=1	15.3	26	0.058	GITTVQLSR+GPVNSLSLELFEELNK+IGLVDAVVEEEQLR+MLQLGETPTADEALR	Q4CRI1	3,2-trans-enoyl-CoA isomerase, mitochondrial, putative (EC 5.3.3.8)	CL14
688a	tr|Q4CRN7|Q4CRN7_TRYCC	1	R27-2 protein, putative OS=Trypanosoma cruzi (strain CL Brener) GN=Tc00.1047053510247.10 PE=4 SV=1	37.1	54	0.068	ALEGENAALAALLAAK+EAVIEGAEADASK+ELADALVQLK+ELEELAAR+LAEDLAQR+LAEELAQR+LAEELVQR+LKEEILAQQEEAQALIDELAEER+LSAAVSEASHER+LSHPELCDSASPQVPPPNTDVPVAPEVVR+LTEDLAQR+LTEDLVQR+LTEELAQR+SEPFYCVTLDELNK+TRQVEGRDNPK	Q4CRN7	R27-2 protein, putative	CL14
689a	tr|Q4CRS4|Q4CRS4_TRYCC	1		4.9	8	0.015	ANEKDEAISLAR+DGAQSTMISWAEPK+LTEELNTIR	Q4CRS4	Trans-sialidase, putative	CL14
690a	tr|Q4CRU4|Q4CRU4_TRYCC	0.9997	Uncharacterized protein OS=Trypanosoma cruzi (strain CL Brener) GN=Tc00.1047053510953.40 PE=4 SV=1	20.4	13	0.024	FGTTEPPPLPVLVVDEATLK+VAAQQDPPSVLQEELAK	Q4CRU4	Uncharacterized protein	CL14
691a	tr|Q4CRX7|Q4CRX7_TRYCC	0.9998	Ascorbate-dependent peroxidase, putative OS=Trypanosoma cruzi (strain CL Brener) GN=Tc00.1047053503745.30 PE=3 SV=1	10.7	13	0.016	FHPECSYAGNK+KVTEAPPFDVNSLR+LLEVGTTDLK+VTEAPPFDVNSLR	Q4CRX7	Ascorbate-dependent peroxidase, putative (EC 1.11.1.11)	CL14
692a	tr|Q4CSB0|Q4CSB0_TRYCC	1		7.1	4	0.009	DPGIANSFFSPEHQSNVELR+VAAESFVAK	Q4CSB0	Mannose-6-phosphate isomerase (EC 5.3.1.8)	CL14
693a	tr|Q4CSB2|Q4CSB2_TRYCC	1		26.5	40	0.046	APLAPFSFQR+AVGADDVSIK+DEWGGSLFPMVPGHEIVGHVTSVGANVK+ILFCGVCHSDIHQAR+MLGADHVVISK+RAVGADDVSIK+VSGEPTYGGYSDHIVVK	Q4CSB2	NADP-dependent alcohol hydrogenase, putative (Fragment)	CL14
694a	tr|Q4CSE1|Q4CSE1_TRYCC	1	Eukaryotic translation initiation factor 5, putative OS=Trypanosoma cruzi (strain CL Brener) GN=Tc00.1047053504119.10 PE=4 SV=1	29.3	35	0.039	FFQSEIGAQR+MGPLLVLDGIELAEK+NQQAAAAAVAAAVAPPAEPEKK+QAAAPLVEWLVGSS+SDLEDTREPPQK+VDPAVDKK+VEGSGNGIK+VTGTALLDAATDEATK+VTGTALLDAATDEATKSDLLR	Q4CSE1	Eukaryotic translation initiation factor 5, putative	CL14
695a	tr|Q4CSI2|Q4CSI2_TRYCC	1	Uncharacterized protein OS=Trypanosoma cruzi (strain CL Brener) GN=Tc00.1047053506441.20 PE=4 SV=1	28.7	118	0.152	AKPISTAAPR+ARGDEDVLPVCR+CGAFEGQTAK+DHPEEGLR+EGFNYLPEPPSQIMQLITEK+EPVQNER+ERGYPEEK+GDEDVLPVCR+GSAVLLVESK+HCTTEDAAAK+IFQYTDNGTTPFTGGVLCVLR+IMQLDIFDER+KLEELQLAEESK+KLEELQLAEESKLEHEALK+LEELQLAEESK+LEHEALK+LGHVLVCVPK+NAGAGDNIPGDVVAR+NLQADPHDPTSILVR+QPWFPAGSTGNEDHIPLEK+VSGIQNGEANK+VSGIQNGEANKVNGNGTR+VSSGTFAVEQDR+YDGQETEPTDGK	Q4CSI2	Uncharacterized protein	CL14
696a	tr|Q4CSS8|Q4CSS8_TRYCC	1	60S acidic ribosomal protein P2, putative OS=Trypanosoma cruzi (strain CL Brener) GN=Tc00.1047053505977.26 PE=3 SV=1	59.8	8	0.014	ACGIEVESDALSFVMESIAGR+MSAVAVSAAPAAGGAAAPAAAAGGAAAPAAADAK+SVATLVAEGAAK	Q4CSS8	60S acidic ribosomal protein P2, putative	CL14
697a	tr|Q4CSZ2|Q4CSZ2_TRYCC	1		57	43	0.089	DGDGTITTK+EADVDGDGQINYEEFVK+EAFSLFDK+EAFSLFDKDGDGTITTK+HVMTNLGEK+LTDEEVDEMIR+MQDSDSEEEIKEAFR+VFDKDGNGFISAAELR	Q4CSZ2	Calmodulin (Calmodulin, putative)	CL14
698a	tr|Q4CTE8|Q4CTE8_TRYCC	1	2-oxoglutarate dehydrogenase E1 component, putative OS=Trypanosoma cruzi (strain CL Brener) GN=Tc00.1047053510717.30 PE=4 SV=1	9.8	22	0.025	EQLQPVLDALK+EVVETGDGGYNPLHR+HAVLHNQEK+IEELSPFPVAEVQK+NGSTDVALVR+VGGVLNTNSR+VLPTTSEDAVTVQQSLTDCGR+YSDQLGDVK	Q4CTE8	2-oxoglutarate dehydrogenase E1 component, putative	CL14
699a	tr|Q4CTG8|Q4CTG8_TRYCC	1		37.7	17	0.031	AIITDLVGLSPMER+ARAPSSNDR+EVPKAEAPAPR+TGIIAGFNK	Q4CTG8	60S ribosomal protein l36, putative	CL14
700a	tr|Q4CTR0|Q4CTR0_TRYCC	1	Leucyl-tRNA synthetase, putative OS=Trypanosoma cruzi (strain CL Brener) GN=Tc00.1047053511049.40 PE=3 SV=1	14	59	0.127	AVGEGALPQEYTLVK+EFTFWYPVDLR+HIIGDRPVILPGATLR+INGPQATDLLEEAK+INGPQATDLLEEAKKVVYQAGFYQGVMIAGPFTGEK+KDDIATIGQHK+LACADAGDSLDDANFVR+LHEQNAPLK+LHEQNAPLKGEPVPSK+LTTAIDGAQELLGK+TGVDPSPLFEVEGAK	Q4CTR0	Leucyl-tRNA synthetase, putative (EC 6.1.1.4)	CL14
701a	tr|Q4CTR5|Q4CTR5_TRYCC	1		21.1	45	0.094	FSVELSR+KVFDENDK+KVFDENDKK+VFDENDK+VFDENDKK+VGVVVDIIDGNR+VLVENPADK+VLVENPADKK	Q4CTR5	40S ribosomal protein L14, putative	CL14
702a	tr|Q4CU32|Q4CU32_TRYCC	1		11.8	13	0.02	ITAEQALQHPYFVSLYDPLDLTEAR+TDLAQVIHDQR+TVNILSDPFLCK	Q4CU32	Mitogen-activated protein kinase, putative	CL14
703a	tr|Q4CU34|Q4CU34_TRYCC	0.9999	Uncharacterized protein OS=Trypanosoma cruzi (strain CL Brener) GN=Tc00.1047053511573.20 PE=4 SV=1	7.3	11	0.017	EEESIHHLVK+HLVDSEAALQK+SPAVTVADLESYLEELKR	Q4CU34	Uncharacterized protein	CL14
704a	tr|Q4CU39|Q4CU39_TRYCC	1	L-threonine 3-dehydrogenase, putative OS=Trypanosoma cruzi (strain CL Brener) GN=Tc00.1047053507923.10 PE=4 SV=1	29.5	53	0.103	CFIPSTIAAFGDK+EKFGADSVLTSDLVTPPEKHPLAGGK+FGADSVLTSDLVTPPEK+FGADSVLTSDLVTPPEKHPLAGGK+PLEVEYVEGPAQSIAHSWPDSLDDSNAR+QIPVIHGLPSL+QIPVLHGLPSL+RPLEVEYVEGPAQSIAHSWPDSLDDSNAR+VLITGGLGQIGTDLTLALR	Q4CU39	L-threonine 3-dehydrogenase, putative	CL14
705a	tr|Q4CUA4|Q4CUA4_TRYCC	1		11.2	16	0.03	AKDFLEK+ECHDLSINNTK+FEVLPAPTR+GMQLGVIETLPPIIAR+IKFEVLPAPTR+NGGENPSAEKR+SATNLFMEQAAELLK	Q4CUA4	Nucleolar RNA helicase II, putative	CL14
706a	tr|Q4CUD7|Q4CUD7_TRYCC	1	Transaldolase OS=Trypanosoma cruzi (strain CL Brener) GN=Tc00.1047053503477.20 PE=3 SV=1	46.5	51	0.103	AESYVGAQDPGVISVTR+AHLLELSVDK+EKLEEGIR+FKPEDATTNPSLVLAGSQLPQYAK+KLDPAHLTEK+LLESLDNTPGPVPR+LPPFTGPESLFEAEPNTMAK+LRDGLTPGADEK+LSYDTAR+LTVNFGSEILK+NTGEVLELAGCDK+VSTEVDAR	Q4CUD7	Transaldolase (EC 2.2.1.2)	CL14
707a	tr|Q4CUG4|Q4CUG4_TRYCC	1		26.7	34	0.075	AALEETTQTDQPK+ALPEAEQR+DPPIVLELGEIDPFER+EELYNIFDTNEYK+ITNISDDITR+TVIETVTDSENKR	Q4CUG4	Uncharacterized protein	CL14
708a	tr|Q4CUH2|Q4CUH2_TRYCC	1		5.9	4	0.009	GGSSLSFADVVR+YYVLEIDR	Q4CUH2	Uncharacterized protein	CL14
709a	tr|Q4CUS0|Q4CUS0_TRYCC	1	Uncharacterized protein OS=Trypanosoma cruzi (strain CL Brener) GN=Tc00.1047053506715.40 PE=4 SV=1	11.8	9	0.02	GNETVDDEFIVEPPPLAK+LLYDYPSVQNYPIEVR+SIQTEVDALLK	Q4CUS0	Uncharacterized protein	CL14
710a	tr|Q4CUY3|Q4CUY3_TRYCC	1		19.9	27	0.058	FPDESFAGR+HVVFGQITK+LPFYPINPK+QPILITDCGEVK	Q4CUY3	Peptidyl-prolyl cis-trans isomerase (PPIase) (EC 5.2.1.8)	CL14
711a	tr|Q4CV42|Q4CV42_TRYCC	1	Calpain-like cysteine peptidase, putative OS=Trypanosoma cruzi (strain CL Brener) GN=Tc00.1047053509001.40 PE=4 SV=1	23.8	14	0.023	DNGLLFR+KHAAQANDDLE+VEPLGDTTVVR+VEPLGDTTVVRDPTDGR	Q4CV42	Calpain-like cysteine peptidase, putative	CL14
712a	tr|Q4CVA3|Q4CVA3_TRYCC	1	Thimet oligopeptidase, putative OS=Trypanosoma cruzi (strain CL Brener) GN=Tc00.1047053506411.10 PE=3 SV=1	33.2	84	0.12	AFVDDLIPR+CAVLFPK+EVSQSSQYK+EVSQSSQYKEEYLEGNKDK+FQEVVALEK+IFADVGTASK+IHLNVSETEIQEYFPLDVTVK+LNAIYSFEGNR+NCEVAATR+NGLLDPVLGK+NISEDQSEVLASAEELK+NVSACQVVAEEAK+QALAEILGFPSYSHLNLSDK+SFEIDNFQSNKR+THECLPSNLVEAK+VFALDVYEYIK+YSHACCHSVVPPILLHGSEDDFSPALGVVIANFPAPLK	Q4CVA3	Thimet oligopeptidase, putative (EC 3.4.24.15)	CL14
713a	tr|Q4CVB2|Q4CVB2_TRYCC	1	Uncharacterized protein OS=Trypanosoma cruzi (strain CL Brener) GN=Tc00.1047053509837.10 PE=4 SV=1	24	32	0.051	GEIAEAADLVK+HDILQSLR+IGYTDGETLLHLK+QNEISIR+RAELEGIR+SKELDEQR+SSAAATEVVNELNTDLK+TITLPIEVVGELNSK+VDAELVEQLR	Q4CVB2	Uncharacterized protein	CL14
714a	tr|Q4CVE1|Q4CVE1_TRYCC	1	Uncharacterized protein OS=Trypanosoma cruzi (strain CL Brener) GN=Tc00.1047053507933.10 PE=4 SV=1	8.1	23	0.049	DSAVGEVER+HKLEEQEAELEAR+IAEHDDLLR+LAELEAALSSATLAR+LKEELCR+SQQQTQLAGPPR+SQQQTQPAGPPR	Q4CVE1	Uncharacterized protein	CL14
715a	tr|Q4CVE4|Q4CVE4_TRYCC	1	Uncharacterized protein OS=Trypanosoma cruzi (strain CL Brener) GN=Tc00.1047053507033.10 PE=4 SV=1	5.1	6	0.013	HDQGGVTQHDHN+LAQLPSLR+VPVAAGETATQK	Q4CVE4	Uncharacterized protein	CL14
716a	tr|Q4CVE9|Q4CVE9_TRYCC	1	Cofilin/actin depolymerizing factor, putative OS=Trypanosoma cruzi (strain CL Brener) GN=Tc00.1047053510145.20 PE=4 SV=1	23.2	12	0.022	DATFQQFVDSIDK+STPCYAAYDIEYETNDGKR	Q4CVE9	Cofilin/actin depolymerizing factor, putative	CL14
717a	tr|Q4CVH3|Q4CVH3_TRYCC	1	60S ribosomal protein L6, putative OS=Trypanosoma cruzi (strain CL Brener) GN=Tc00.1047053505843.20 PE=4 SV=1	36.8	37	0.053	KSPEYTTLR+KVDAALIEAIR+NGPLVISGPMK+NGPLVISGPMKYNGVPIR+NVDVSSITPDIFK+SPEYTTLR+VDAALIEAIR+VDAALIEAIRK+VKSEGEFMGDK+YIIATSTK	Q4CVH3	60S ribosomal protein L6, putative	CL14
718a	tr|Q4CVK9|Q4CVK9_TRYCC	1	Adenosine kinase, putative OS=Trypanosoma cruzi (strain CL Brener) GN=Tc00.1047053509051.40 PE=4 SV=1	18.5	29	0.041	DEITVVPVDPLDPEK+EPTGSCAVCITGK+GTATLLAEDQAGIFEDLENLPEVK+HVPGGSGLNTCR	Q4CVK9	Adenosine kinase, putative (EC 2.7.1.20)	CL14
719a	tr|Q4CVP6|Q4CVP6_TRYCC	1		16.7	10	0.019	GINDLQPPFVAHFGNLR+NFHEDCIVTSR+SRDELAGEK+TINLVDFNDEYIPEDNLDWAVEVPR	Q4CVP6	Uncharacterized protein	CL14
720a	tr|Q4CVT7|Q4CVT7_TRYCC	1	Imidazolonepropionase, putative OS=Trypanosoma cruzi (strain CL Brener) GN=Tc00.1047053508741.140 PE=4 SV=1	19.1	51	0.11	AASEAELK+CGSLEVGK+CNVTDTVPCEGK+IAVIPHGSLLVDTTTGNIAAVGTNDEVQAFVTANK+VLLPGFVDAHTHPVWDGDR	Q4CVT7	Imidazolonepropionase, putative	CL14
721a	tr|Q4CVX7|Q4CVX7_TRYCC	1	Uncharacterized protein OS=Trypanosoma cruzi (strain CL Brener) GN=Tc00.1047053511729.60 PE=4 SV=1	32.4	39	0.082	DDNASGYGVLEYANGCR+DGNIVGQGEFR+GCLQYPNNETYDGEWVFGK+GTYVFPNGNR+HGQGVLHLPDGSSYEGGFFHGK+YDGEWVEDR+YEGEWEEDHR+YEGEWVEDR+YTGDWAFGR	Q4CVX7	Uncharacterized protein	CL14
722a	tr|Q4CVY4|Q4CVY4_TRYCC	0.9996	Carbonic anhydrase-like protein, putative OS=Trypanosoma cruzi (strain CL Brener) GN=Tc00.1047053509597.20 PE=4 SV=1	4.2	8	0.008	ETETESLFR+IENEVNTISVR+LVEAFQR	Q4CVY4	Carbonic anhydrase-like protein, putative	CL14
723a	tr|Q4CW17|Q4CW17_TRYCC	1	Transketolase, putative (Fragment) OS=Trypanosoma cruzi (strain CL Brener) GN=Tc00.1047053511067.30 PE=4 SV=1	27.9	68	0.079	AFEDCKK+EAAALEAQLK+GPSIICLSR+GVLPSGWK+KAFEDCK+KAFEDCKK+KYAAEFPK+PNSAALTDFQK+QFNITTEHVAAMGR+QHVAVCEQK+QNTVPQSASSMDGVAK+SQLPLNDASK+TVFPDGVPVLSIEPYVNYGWEK+VHGAPLGDSDIQQLK+YAAEFPK+YPNGNAPEK	Q4CW17	Transketolase, putative (Fragment)	CL14
724a	tr|Q4CW30|Q4CW30_TRYCC	1		7.1	12	0.025	KNPEVIAHLK+NDPLFWLR+SEDEQVILDENK+TADIKDFSETIFK+VAYWEPAK	Q4CW30	Oligopeptidase B, putative (EC 3.4.21.83)	CL14
725a	tr|Q4CW43|Q4CW43_TRYCC	1		12.6	8	0.016	GGINDWLASIVDSSGACRPIQPCECVNR+LVALHQPK	Q4CW43	NGG1 interacting factor 3, putative	CL14
726a	tr|Q4CW64|Q4CW64_TRYCC	1	Calpain-like cysteine peptidase, putative OS=Trypanosoma cruzi (strain CL Brener) GN=Tc00.1047053509003.30 PE=4 SV=1	47.3	59	0.128	GFDEGNGLLFR+LESGEHLATIVVHPCETEMFIEGR+MDAVPTEK+PSTVEYK+VKMDAVPTEK+VTFGEDCDIK	Q4CW64	Calpain-like cysteine peptidase, putative	CL14
727a	tr|Q4CWA5|Q4CWA5_TRYCC	1	Arginine kinase, putative OS=Trypanosoma cruzi (strain CL Brener) GN=Tc00.1047053507241.30 PE=3 SV=1	57.1	169	0.358	DFGDLNTFIDVDPDKK+EMQDGILELIK+EVFDQLK+FLQAAHACEFWPTGR+GFKPSDKQPPK+GIYHNDAK+GQLESMSGELR+GTAGEHSDSPDGVYDISNK+GTAGEHSDSPDGVYDISNKR+KKLEEVAAK+KLEEVAAK+KQQYEEMESR+LGFLTFCPTNLGTTIR+LGLSEYEAVK+LQNASDCHSLLK+LVTAVGVIEEK+QLIDDHFLFK+QQYEEMESR+SLEGYPFNPCLK+TFLVWVNEEDHLR+VKGQLESMSGELR	Q4CWA5	Arginine kinase, putative (EC 2.7.3.3)	CL14
728a	tr|Q4CWB7|Q4CWB7_TRYCC	1	Uncharacterized protein OS=Trypanosoma cruzi (strain CL Brener) GN=Tc00.1047053508981.30 PE=4 SV=1	19.6	21	0.045	ALLTEALGTSR+FQAVSFVATNCTWSNAFASYPYVTPPR+IISAISIPLGFAEQLQDPR+VVEAHPNLR	Q4CWB7	Uncharacterized protein	CL14
729a	tr|Q4CWE8|Q4CWE8_TRYCC	1		13.2	13	0.028	FNSNCIAALER+LEEACEAYANAVK+NPPPEEADAAGGVAGQTVATLLK	Q4CWE8	Uncharacterized protein	CL14
730a	tr|Q4CWH5|Q4CWH5_TRYCC	1		11.5	4	0.008	RPLEPNER+TVADVEEEAPAEEK+YVGQQAAEHGPEFTK	Q4CWH5	Uncharacterized protein	CL14
731a	tr|Q4CWN2|Q4CWN2_TRYCC	1		13.4	10	0.02	GNAYIEFEAPEQAAAGILK+NTSIFVGGLDPR	Q4CWN2	RNA-binding protein, putative	CL14
732a	tr|Q4CWN9|Q4CWN9_TRYCC	1	Kinesin-like protein (Fragment) OS=Trypanosoma cruzi (strain CL Brener) GN=Tc00.1047053511253.31 PE=3 SV=1	13.7	20	0.035	EEIAENLR+ELDAANEALAVQLAQVEGEILR+EVSSLDEVLGLIEAGNR+NLESVTAER+NLESVTAEREEIAENLR	Q4CWN9	Kinesin-like protein, putative (Fragment)	CL14
733a	tr|Q4CWQ8|Q4CWQ8_TRYCC	1	Uncharacterized protein OS=Trypanosoma cruzi (strain CL Brener) GN=Tc00.1047053503837.10 PE=4 SV=1	5.8	13	0.029	ATTGLEHER+LSSEEAAER+TGETICEGAVADGNDLR	Q4CWQ8	Uncharacterized protein	CL14
734a	tr|Q4CX07|Q4CX07_TRYCC	1	ABC transporter, putative OS=Trypanosoma cruzi (strain CL Brener) GN=Tc00.1047053506249.70 PE=4 SV=1	25.7	51	0.107	DKPQNGEDILR+ETIVGIPGLVSGLSGGER+FGSTSGIQFQELFR+FVEETLEELR+GNEPLIEDYSIIAPGFSIKGSVAQFDAVEQNK+GSVAQFDAVEQNK+ILLLDEPTSGLDSVTSVK+LLQDPEISK+MVGFVAQDDILSPR+RGTSISETNK+SVEYFESIGFPCPER+TPHTTAVELNPNPSESPTAK	Q4CX07	ABC transporter, putative	CL14
735a	tr|Q4CXB5|Q4CXB5_TRYCC	1		6	8	0.016	VGGCEGVGK+VVEAGASQNVK	Q4CXB5	Nuclear receptor binding factor, putative	CL14
736a	tr|Q4CXJ7|Q4CXJ7_TRYCC	1		9.3	7	0.011	ATYIPGLDDVLK+FSLADAEEIK+THGQPASPTNLAKEFMVWIER	Q4CXJ7	Adenylosuccinate lyase (ASL) (EC 4.3.2.2) (Adenylosuccinase)	CL14
737a	tr|Q4CXJ8|Q4CXJ8_TRYCC	1	Calpain-like cysteine peptidase, putative OS=Trypanosoma cruzi (strain CL Brener) GN=Tc00.1047053510337.20 PE=4 SV=1	19.2	41	0.074	ALPLSDEYFETR+EFTSATNLR+EGDLQLLQIR+ETLQHENFLEK+IASLFDEEPELER+IEGENVVFENFPK+IELAAPLDDPEDEFDLGTAQKPIFQEGTK+LTPDESPYLVIPR+NPFGAETAR+SCIENNVPFVDFDFLPVWK+TVQDYTSHLGK+VINNTSVDAAKPSR	Q4CXJ8	Calpain-like cysteine peptidase, putative	CL14
738a	tr|Q4CXV1|Q4CXV1_TRYCC	1		30.4	28	0.06	AIEEVGTPHGKPSK+FKDESFDSK+HVVFGQVLR+TPEGKPLHYK+TVLVSDCGVLK+VEVELFDDTVPITAR	Q4CXV1	Peptidyl-prolyl cis-trans isomerase (PPIase) (EC 5.2.1.8)	CL14
739a	tr|Q4CXW2|Q4CXW2_TRYCC	1	Elongation factor 1-gamma (EF-1-gamma), putative OS=Trypanosoma cruzi (strain CL Brener) GN=Tc00.1047053510163.20 PE=4 SV=1	44.8	123	0.255	AAAAAADGAEEEDEAPR+AAAAAADGAEEEDEAPREK+ALEAWLETR+ENETAEYCR+EYSNTDTR+GEPLPANAMDR+GKDAAAPAR+ITDYLCWEGPTIPR+ITDYLCWEGPTIPRPVLEGR+KKPNPLDELPPSPFVLDAFK+KPNPLDELPPSPFVLDAFK+LNGAEGEALTK+NCSPCGR+SGGFLYGR+SGVNPENAR+SQGATFGPVK+TFLVGER+YKYNEDNK+YPVLQTEEGCVFESNAILR	Q4CXW2	Elongation factor 1-gamma (EF-1-gamma), putative	CL14
740a	tr|Q4CY35|Q4CY35_TRYCC	1	Uncharacterized protein OS=Trypanosoma cruzi (strain CL Brener) GN=Tc00.1047053503971.50 PE=4 SV=1	16	15	0.031	AAAALAILK+AEFEETIEK+AYISSLVESNK+DREEYLR+ELEEEDIR+EREEYELSLIR+IVKEEEAQLK	Q4CY35	Uncharacterized protein	CL14
741a	tr|Q4CY61|Q4CY61_TRYCC	1	Kinetoplast DNA-associated protein, putative OS=Trypanosoma cruzi (strain CL Brener) GN=Tc00.1047053509793.40 PE=4 SV=1	25	15	0.024	KNPALSGLPVAQR+QQQQQQQQPK+YSQLPNSER	Q4CY61	Kinetoplast DNA-associated protein, putative	CL14
742a	tr|Q4CY73|Q4CY73_TRYCC	1	Histone H2A OS=Trypanosoma cruzi (strain CL Brener) GN=Tc00.1047053511323.40 PE=3 SV=1	13.5	10	0.022	ADLNFPVGR+GDEELNQIVNATIAR	Q4CY73	Histone H2A	CL14
743a	tr|Q4CYA6|Q4CYA6_TRYCC	1		21.9	25	0.049	DSGDGPGDNFLFTPTAAR+EVVTTEKDENNNAK+FTANPVYCIVNTDPGNK+INSEMVEVRAR+NIPTHLGAEEAEEIGIEHLLR	Q4CYA6	Proteasome regulatory non-ATPase subunit 8, putative	CL14
744a	tr|Q4CYE8|Q4CYE8_TRYCC	1	Uncharacterized protein OS=Trypanosoma cruzi (strain CL Brener) GN=Tc00.1047053507629.20 PE=4 SV=1	6.2	5	0.009	EAEQTDLGIVAPTIR+EIHNVLEQLALVEDHSLDR+FEVPLISVK+YAETDVR	Q4CYE8	Uncharacterized protein	CL14
745a	tr|Q4CYH5|Q4CYH5_TRYCC	1	Uncharacterized protein OS=Trypanosoma cruzi (strain CL Brener) GN=Tc00.1047053508321.50 PE=4 SV=1	17.4	25	0.054	EQSQQAAAPDPNQIDIR+KSSETPELR+LAQAANASTAATSSGTK+LVQPPDGAKPGDR+TIYVKPSEEEILR+VPDITNAIVK	Q4CYH5	Uncharacterized protein	CL14
746a	tr|Q4CYH8|Q4CYH8_TRYCC	1		20.7	29	0.04	AGLIFPVGR+GGVMPSLNK+HDDDLGMLLK	Q4CYH8	Histone H2A	CL14
747a	tr|Q4CYI1|Q4CYI1_TRYCC	1	Uncharacterized protein OS=Trypanosoma cruzi (strain CL Brener) GN=Tc00.1047053510797.30 PE=4 SV=1	20.3	35	0.076	AAQQFLEHDGEVLR+AVADYSTESVVGPNEFK+FDPQTLGSLTFK+FGITAYEPIPGGK+FVLAVYPADNTISIFEPVQR+IFNGTSSLPR+IGNVLNLYGR+LSLEELTR+MPPAVPIGSQR+SDINCIVR+SIAADSPLNIALLPEQVR+TVDDTLADDKDSR	Q4CYI1	Uncharacterized protein	CL14
748a	tr|Q4CYI3|Q4CYI3_TRYCC	1	2-oxoglutarate dehydrogenase subunit, putative OS=Trypanosoma cruzi (strain CL Brener) GN=Tc00.1047053510797.10 PE=4 SV=1	18.5	74	0.13	ASNHGAHDDVVLVK+AVETGVETSTLR+DPTLVAPSWVPVLENLGK+GTSFLPVIDTAENEDVVAR+HAVITDQETNAK+HQILNTLNPLER+KPCQFDQIVDAQNEK+LAIFDDVVR+LEQLSPFPWEQVADVLEK+LSGEDVER+QALDAAQSSQDFVK+QYERDPTLVAPSWVPVLENLGK+SVVNIFCEFEGK+VNNAPVLHVNGDDVEACVR	Q4CYI3	2-oxoglutarate dehydrogenase subunit, putative	CL14
749a	tr|Q4CYL3|Q4CYL3_TRYCC	1	Uncharacterized protein OS=Trypanosoma cruzi (strain CL Brener) GN=Tc00.1047053504423.30 PE=4 SV=1	35.7	136	0.147	AEQTNHSVSIVDEK+APGRPTESLVSICR+EAEEHVVDDSFLEYQEQTNLVR+ELHGGNSGGEIGR+ENFAGAGLPEK+EPTAEEPLR+HETTQWRIR+HKENFTEDDEEEMR+HVTEMLLR+IKENFAGAGLPEK+LAICGDTPLAALLIK+LAVWEEK+LDIVEKEPTAEEPLR+LELDHQLQQAVEEEDKASEK+LEYEEVLR+LQEMATDTGK+LRDTTQQR+QLDAALTDVVR+RDPDSQDKETHEL+RELHGGNSGGEIGR+RHETTQWR+RPVVEIATVR+SYPLNTPSQR+TELAMELNDVVCFER+VIGFPTSTHVR+YEYGLEAR+YGYPTLAHVGVPAGFEALFEEGR	Q4CYL3	Uncharacterized protein	CL14
750a	tr|Q4CYP2|Q4CYP2_TRYCC	1	3-ketoacyl-CoA thiolase, putative OS=Trypanosoma cruzi (strain CL Brener) GN=Tc00.1047053509463.30 PE=3 SV=1	40.5	62	0.078	AIQESQHFTMEDTAR+GSPLFIDK+IPVNTGGGLLAFGHPVGATGVK+KHPDFGK+LVVGNFLGELFSSQGHLGPAAVGSLK+MGISPNDSSLVEIK+NGDTALEGR+NTDCSQVSDGGAALILASEEGLNK+SLAAASGNLYEDPPDATR+TAVSTVIANI+TLEELLADAINGALEK+VGGDYLAR	Q4CYP2	3-ketoacyl-CoA thiolase, putative (EC 2.3.1.16)	CL14
751a	tr|Q4CYT8|Q4CYT8_TRYCC	1	Uncharacterized protein OS=Trypanosoma cruzi (strain CL Brener) GN=Tc00.1047053503887.40 PE=4 SV=1	18.3	6	0.012	AVFQGLSTK+EKLDAAGVETDA+EKLDAAGVETDAQ	Q4CYT8	Uncharacterized protein	CL14
752a	tr|Q4CYU3|Q4CYU3_TRYCC	1	Calpain-like cysteine peptidase, putative OS=Trypanosoma cruzi (strain CL Brener) GN=Tc00.1047053506983.39 PE=4 SV=1	88.6	113	0.18	CEVQVPPLATVLFVEGEPNGYK+DEATGEFK+DNGNGLLFR+DSKVEPLGSTK+EYNMNVK+IVNEEKK+LNFEANPVAK+MEKDEATGEFK+QWAFYNDTK+YENGQPTFEGPTVVK	Q4CYU3	Calpain-like cysteine peptidase, putative	CL14
753a	tr|Q4CYV4|Q4CYV4_TRYCC	1		54.9	160	0.211	AHYEGTAQEIYDQCGGK+CEFLNPGGSVK+CGGSVEEGKR+CILDTVLDAIGSTPCIR+CVVVFPDGIR+EDVQIMAQNPSAVNNK+ESFALASEVHR+EVTLQALGAEVIR+FPDKNWLVENGLEEGEVTRPTYGSLEAQLEEAK+GYVLLDQYR+HGVCCDVVAK+KHGVCCDVVAK+KLSEYEAK+LRPNQTIIEATSGNTGIGL+LSEYEAK+NWLVENGLEEGEVTRPTYGSLEAQLEEAK+NWLVENGLEEGEVTRPTYGSLEAQLEEAKK+QMILDAEASGR+SADKESFALASEVHR+TCILDTVLDAIGSTPCIR+TETALPWDHPDSLIGMAR	Q4CYV4	Cystathionine beta-synthase, putative	CL14
754a	tr|Q4CYZ5|Q4CYZ5_TRYCC	1	Glutamamyl carboxypeptidase, putative OS=Trypanosoma cruzi (strain CL Brener) GN=Tc00.1047053507689.40 PE=4 SV=1	76.3	215	0.162	AAHSSLALTGESCNAIDYATK+AEFEDAEIVITPR+AEGCIIGEPTGMTVVIAHK+AEGCLIGEPTGMTVVIAHK+ALPNETVSK+ANLWATLPGDGGVTK+CTLLHNAER+DYLEGLGVK+EIAEEYR+EIAEEYRR+GFVAVCMSLAPELLK+GGIILSGHTDVVPVDGQK+GGSHFWVR+HDFEVPFSTLSTNLISGGNASNTVPAECEFLFEFR+IAGAPTVICGPNGGAIHCANEYVTPAQLDK+LAGCTEAGHYSR+LREIAEEYR+LREIAEEYRR+LVAFDTTSR+LVCAIINNYK+NETPSFEGSEEAPFTK+NSNLELIHYCK+SMDHTQWLAK+SYVETQLLPAMK+WDSDPFTLTER	Q4CYZ5	Glutamamyl carboxypeptidase, putative (EC 3.4.-.-)	CL14
755a	tr|Q4CZ29|Q4CZ29_TRYCC	1	Thiol-dependent reductase 1, putative OS=Trypanosoma cruzi (strain CL Brener) GN=Tc00.1047053503419.30 PE=4 SV=1	58.9	235	0.326	ACTPELTEGQDLLANYK+AYFGLVR+CMIESDLISR+DADGSYHVR+DPFNEEK+DPFNEEKR+EEFDWAAGELEK+ETISKPEEYIIGFK+ETVPTLLTPQGTYVHESQLIVHYLDDGFPEHGPALLPK+ETVPTLQVDGK+ETVPTLQVDGKK+GTYVHESQLIVHYLDDGFPEHGPALLPK+HRVEFFLGEIGDLVK+ICPFCQR+ISSPANALMGSSPYQR+LLAAAAEAGLTSEAGK+LLAAAAEAGLTSEAGKK+LLAEHQFGEGPFFGGATMNAADVSLVPMLVHLK+NIDLPMIEIDLK+NIDLPMLEIDLK+QLPPWFR+TFLRPSS+VEFFLGEIGDLVK+VTLEEVEVPLGDDMPQWYK+YSPFSDRPR	Q4CZ29	Thiol-dependent reductase 1, putative	CL14
756a	tr|Q4CZ59|Q4CZ59_TRYCC	1		9.9	8	0.013	ADGAPSGDIYQHHHSHVLASVEGGR+HAGVGAAHR	Q4CZ59	Cation transporter, putative	CL14
757a	tr|Q4CZG6|Q4CZG6_TRYCC	0.9998	Replication Factor A 28 kDa subunit, putative OS=Trypanosoma cruzi (strain CL Brener) GN=Tc00.1047053510821.50 PE=4 SV=1	29.2	14	0.02	EVTQATVVGR+MNLNAYGFSGQTASNAGNGAVGAAAGSNQPQRR+VFATDVLLNAIK+VGEGVMVVDGR+VIGYEDDTTNR	Q4CZG6	Replication Factor A 28 kDa subunit, putative	CL14
758a	tr|Q4CZH6|Q4CZH6_TRYCC	1	Uncharacterized protein OS=Trypanosoma cruzi (strain CL Brener) GN=Tc00.1047053509471.40 PE=4 SV=1	12.1	5	0.009	ADPSELVDEFIADFEEAR+LDAESSTSHAGK+RADPSELVDEFIADFEEAR	Q4CZH6	Uncharacterized protein	CL14
759a	tr|Q4CZP5|Q4CZP5_TRYCC	1		42.1	15	0.024	EKVPGLLELNFGPTGTNLYPNYVDCSNGYTHCLVSK+TLLPTDVLQR+VTTLLPTDVLQR	Q4CZP5	Uncharacterized protein	CL14
760a	tr|Q4CZY9|Q4CZY9_TRYCC	1	Uncharacterized protein OS=Trypanosoma cruzi (strain CL Brener) GN=Tc00.1047053506481.20 PE=4 SV=1	32.2	48	0.058	DATAIVLDAAQSAAAK+DLAQLLEKPLPSTANVLTIDGTAGEANSSASSILR+EANVVDVITK+EELEDVQR+EFGNVQQQLR+ENSGGNGNDQVTQIILQELPQR+FVITHNEEVSK+GAGGVPSGDTSAILESTR+GQDAVQRPSESLSENVLR+HLDQTLSK+ISTAATNTVSTTTK+LAESLCTLPSK+REGEPADATGGGDADAPLKK+SASIDDGADATK+STDHLVSTLNK+SVVSNALEEVALR+TPLITITHILEGECR	Q4CZY9	Uncharacterized protein	CL14
761a	tr|Q4D015|Q4D015_TRYCC	1	Uncharacterized protein OS=Trypanosoma cruzi (strain CL Brener) GN=Tc00.1047053511803.40 PE=4 SV=1	25.9	38	0.066	AASAQPDVAR+ALNDDDFSTAANLK+EEEQGAAIEINDENLDKLLEEAAEEVTR+IAATNSGLQR+IPIVLPPSVRPR+LIEVTNTLEAGAEGEVAK+LLEEAAEEVTR+LLPLIPWLGANPPPMQF+LRQEEEGGSEK+LYEPVATEVEWR+MTSDCSVGK+SEEEEIQKK+VGEQFDTGAR	Q4D015	Uncharacterized protein	CL14
762a	tr|Q4D059|Q4D059_TRYCC	1	Uncharacterized protein OS=Trypanosoma cruzi (strain CL Brener) GN=Tc00.1047053510347.29 PE=4 SV=1	32.6	6	0.011	CAHEALEK+EVYLKPR+VNDTPEEEGMPLR	Q4D059	Uncharacterized protein	CL14
763a	tr|Q4D0A9|Q4D0A9_TRYCC	0.9996		20	6	0.011	FAALHTALGTAHSVYVVTEQYPK+GLGATSADIR	Q4D0A9	Ribonuclease mar1, putative	CL14
764a	tr|Q4D0C9|Q4D0C9_TRYCC	1		20.7	23	0.052	GLPHSATPFSAEELAALR+LGDSAVLIR+TLIVLEGIDGVGK+VEQTPTVTAQPNQK	Q4D0C9	Uncharacterized protein	CL14
765a	tr|Q4D0F4|Q4D0F4_TRYCC	1	T-complex protein 1 subunit alpha OS=Trypanosoma cruzi (strain CL Brener) GN=Tc00.1047053511531.40 PE=3 SV=1	42.6	73	0.159	AAQGMPTSVQNAR+ALNDALWAVAR+AQDLIVQGIHATSIIAGYK+DVLLNIAR+EIGDGTTSVVILASELLK+ENLSVPVDGLGK+ENVTAAMAVANIVK+FFGLELIEGTLR+IALIDFDLR+ILSSDADLFAK+LLVDLAQLQDK+LNPEEEEER+LNPEEEEERR+NNVEAGVLEPQPSK+SSLGPIGLDK+TLALNAAMDATDLVAR+TVNELGDVVYPR+VLHNEQQAAGK+VTGAQVVHTLSDLEGEEVFDPK	Q4D0F4	Chaperonin alpha subunit, putative	CL14
766a	tr|Q4D0K9|Q4D0K9_TRYCC	1	Ubiquitin-activating enzyme E1, putative OS=Trypanosoma cruzi (strain CL Brener) GN=Tc00.1047053508043.30 PE=3 SV=1	14.8	35	0.038	AVRDALLRWPMDAADCVR+DGVVSLHEDK+DLEQSVADPTFVSIFDSEEK+EESVANLAAEIGLQDLPPVSEFHGR+IDVNEGR+LKDFEAAVGNSPIEVGTGAYLHTTK+NFPNAIEHTIQWAR+QAVFATSEAEKEESVANLAAEIGLQDLPPVSEFHGR+TTALVGENAIAR+VAGETSVPEFVPR+VKPVSTVVLEK	Q4D0K9	Ubiquitin-activating enzyme E1, putative (EC 6.3.2.19)	CL14
767a	tr|Q4D0L3|Q4D0L3_TRYCC	0.9999	Succinyl-CoA:3-ketoacid-coenzyme A transferase OS=Trypanosoma cruzi (strain CL Brener) GN=Tc00.1047053506301.50 PE=3 SV=1	17.3	27	0.035	EVAEGVTVEQVK+ITGAQFLACDVK+NFNVPVGQCGR+TVIAEVENLVENGELDPCHVHLPGVYVDR+YNGDGSVACESNPK+YTTPIEK	Q4D0L3	Succinyl-CoA:3-ketoacid-coenzyme A transferase (EC 2.8.3.5)	CL14
768a	tr|Q4D0N8|Q4D0N8_TRYCC	1	Uncharacterized protein OS=Trypanosoma cruzi (strain CL Brener) GN=Tc00.1047053508961.70 PE=4 SV=1	10.5	12	0.026	AGSDPATLATELVR+ATVDDAVK+KQVEELAALK+VTNAFLR	Q4D0N8	Uncharacterized protein	CL14
769a	tr|Q4D0Q0|Q4D0Q0_TRYCC	1	Fructose-bisphosphate aldolase OS=Trypanosoma cruzi (strain CL Brener) GN=Tc00.1047053510301.20 PE=3 SV=1	40.6	57	0.067	ASTGETFVQLLQR+ATPGQVAQYTVSTLAR+FAPLGLSNTEEHR+FAPLGLSNTEEHRR+FNAETLAR+GLLAADESIGSCAK+IQNGTVSEAAVR+LKTPHEAELIATAK+RFAPLGLSNTEEHR+TPHEAELIATAK+VEVLQTQLPAYNR+VSQHVWAEVVTALHR+YAVLSQLSGLVPIVEPEVMIDGTHSIETCQR	Q4D0Q0	Fructose-bisphosphate aldolase (EC 4.1.2.13)	CL14
770a	tr|Q4D0T3|Q4D0T3_TRYCC	1	Pumilio/PUF RNA binding protein 6, putative OS=Trypanosoma cruzi (strain CL Brener) GN=Tc00.1047053510125.10 PE=4 SV=1	13.2	41	0.062	CIQDQNGNHVVQK+EKESAGGPVIEVHSDGK+GVPYSEPLQPR+ISHILGYAVEFAQDQEGSR+LCAPVEGLETAPVEVLAFK+VLDAADVDQFWCLVDNIQK+WNPAGVKPSGR	Q4D0T3	Pumilio/PUF RNA binding protein 6, putative	CL14
771a	tr|Q4D0X5|Q4D0X5_TRYCC	1		32.9	95	0.11	AEQLEAAGLR+AMGLSNDEVAAVFEDWK+DDIIVDTGNAHFK+DILGFITSK+DKSPNAPEIR+EHASAPFAANLK+EIQPVVEAAAAK+ESHQWPELQ+GPAFFPGGTLSVWK+GVLEKDDIIVDTGNAHFK+KGPAFFPGGTLSVWK+RAEQLEAAGLR+SPNAPEIR+TLPFVLK+VADGSHLSEHVK+VYDFGLDLPATIATFR+YGQLVSLQR	Q4D0X5	6-phosphogluconate dehydrogenase, decarboxylating (EC 1.1.1.44)	CL14
772a	tr|Q4D1B8|Q4D1B8_TRYCC	1	Tryparedoxin, putative OS=Trypanosoma cruzi (strain CL Brener) GN=Tc00.1047053509997.30 PE=4 SV=1	50.7	374	0.741	AELEALR+ERLLTDPEGK+GFTPTLVEFYEK+LLTDPEGK+SGTVSPISLAGK+STFGVETIPTVIAVNADTGAVVSTK+YLPSTIK	Q4D1B8	Tryparedoxin, putative	CL14
773a	tr|Q4D1H0|Q4D1H0_TRYCC	1	ATP synthase F1 subunit gamma protein, putative OS=Trypanosoma cruzi (strain CL Brener) GN=Tc00.1047053511145.60 PE=4 SV=1	22.2	23	0.049	AFSKPHASEK+GSCGALNSNTVR+HAVYNIPSFEK+NALVYIPITTNR+WKEDLADAASTENQK+YGIINDMR	Q4D1H0	ATP synthase F1 subunit gamma protein, putative (EC 3.6.3.14)	CL14
774a	tr|Q4D1H8|Q4D1H8_TRYCC	1		21.2	9	0.02	KAHELDVR+YAGVISHTVGAK+YITPSGFK	Q4D1H8	60S ribosomal protein L32, putative	CL14
775a	tr|Q4D1L5|Q4D1L5_TRYCC	1	T-complex protein 1 subunit gamma OS=Trypanosoma cruzi (strain CL Brener) GN=Tc00.1047053504003.60 PE=3 SV=1	22.3	48	0.099	ACSVVLR+AQMNNIEVAK+EIDVVHPAAK+GASDLAAHFLYK+HGNEKPAPAAAK+IILLDCPLEYK+KAQMNNIEVAK+NIILDPR+NLHDAMCVAR+SLCNVIISFKPDVVITEK+TVASLISSTLGPCAMLK+VDDVVSGTK	Q4D1L5	T-complex protein 1 subunit gamma	CL14
776a	tr|Q4D1P9|Q4D1P9_TRYCC	1	Uncharacterized protein OS=Trypanosoma cruzi (strain CL Brener) GN=Tc00.1047053509819.20 PE=4 SV=1	6.3	11	0.021	ELPFFGDVALR+QQQQMHSNSPPMR+TATPSNFVPLAIQLSADVTKFDELPAVEK	Q4D1P9	Uncharacterized protein	CL14
777a	tr|Q4D1Q4|Q4D1Q4_TRYCC	1	Aspartate aminotransferase, mitochondrial, putative OS=Trypanosoma cruzi (strain CL Brener) GN=Tc00.1047053510945.70 PE=4 SV=1	48.1	114	0.127	AAISGLNSTNVSYVAK+AFHDVSK+CLVENVPNVIVAQSFSK+DDANRPFVLESVK+DDANRPFVLESVKR+ELGECGSVLDWSHIER+EQVEMLK+IGGEMLHNFVNDCSNIYSSDVGYANHAGIFK+IVDSILNSQELTALWK+LCFGEDSR+NLLPFVDMAYQGFATGDIDR+NLLPFVDMAYQGFATGDIDRDAFLPR+NLLPFVDMAYQGFATGDLDR+SLEAMPER+TMYSNPPITGAR+VASCHTLGGTGALR+VNLAVGVYR	Q4D1Q4	Aspartate aminotransferase, mitochondrial, putative	CL14
778a	tr|Q4D1R9|Q4D1R9_TRYCC	1	2-oxoglutarate dehydrogenase, E2 component, dihydrolipoamide succinyltransferase, putative OS=Trypanosoma cruzi (strain CL Brener) GN=Tc00.1047053506025.60 PE=3 SV=1	21.5	22	0.032	ADFAQIER+AGEAGGAAAAK+APANGVITK+GLVVPVLR+KKPWVVGNEIK+NLIEDPAR+SVETPAPAPKPPQVVTTTTTGSDPR+YKDDFYK	Q4D1R9	2-oxoglutarate dehydrogenase, E2 component, dihydrolipoamide succinyltransferase, putative (EC 2.3.1.61)	CL14
779a	tr|Q4D1S8|Q4D1S8_TRYCC	1	Uncharacterized protein OS=Trypanosoma cruzi (strain CL Brener) GN=Tc00.1047053503829.80 PE=4 SV=1	27.9	46	0.08	AEVAASETR+ARAELNEAR+AYLVQTVK+DKSPAHVSEAAR+FDAAVLNSHGK+FESASAAAQK+HPVASSSGR+KGAPQTSSSGGSTTATTTAANAGPK+LPLECILEVDALR+SPAHVSEAAR+SQQAYNEIQQR+VTFGDENGGLR	Q4D1S8	Uncharacterized protein	CL14
780a	tr|Q4D1U0|Q4D1U0_TRYCC	1	Uncharacterized protein OS=Trypanosoma cruzi (strain CL Brener) GN=Tc00.1047053509589.40 PE=4 SV=1	8.4	9	0.016	EEQSAATLLSR+ETIIATVQEEMGR+HFSQLQTEVQDGRR+LDELAAAVAK+LVVETELHPADAELQR+QQEATQVK+SAQEAPAPADATSTK+TQQEQLAISLQDVLER+VESVVETLLGQLK	Q4D1U0	Uncharacterized protein	CL14
781a	tr|Q4D203|Q4D203_TRYCC	1		8.5	14	0.03	GDFEEYRPVLVVGVPR+HTDKPEPR+IPGSFPAILENK+ITSTDHTGK+LPPPGSLK+VVENIER	Q4D203	Fatty acyl CoA synthetase, putative	CL14
782a	tr|Q4D297|Q4D297_TRYCC	1		15.6	22	0.047	AGKPPTIELDNQHYK+GETGNIPESSISPVESLDSLEDITVPADPSLLEHLVVLK+GETGNIPESSISPVESLDSLEDLTVPADPSLLEHLVVLK+IITGLDALVK+TVNPVDGTSTK	Q4D297	UTP-glucose-1-phosphate uridylyltransferase 2, putative (EC 2.7.7.9)	CL14
783a	tr|Q4D299|Q4D299_TRYCC	1	Dynein light chain, putative OS=Trypanosoma cruzi (strain CL Brener) GN=Tc00.1047053503521.30 PE=4 SV=1	19.8	4	0.009	KHEVLVAPDTK+VGNDDNLPVNIK	Q4D299	Dynein light chain roadblock	CL14
784a	tr|Q4D2C9|Q4D2C9_TRYCC	1		7.6	28	0.062	IDYGQLEDFNR+PVGTTIFPGLQITSVLIR+PVGTTIFPGLQLTSVLIR+RIDYGQLEDFNR+TSLADGNTWNHEHIATIGK+VIHEFDPWFNFR	Q4D2C9	Oligosaccharyl transferase subunit, putative	CL14
785a	tr|Q4D2F2|Q4D2F2_TRYCC	1	Isoleucyl-tRNA synthetase, putative OS=Trypanosoma cruzi (strain CL Brener) GN=Tc00.1047053509797.40 PE=3 SV=1	15.5	38	0.08	AIQQLTPEEVAR+DVLLPLFHATK+ELEELSGVTGITDIHR+FGWDCHGLPIEFEIDK+GKHDELLER+HYIVGELR+ICISNGILK+ILSPIVPFVAEMLYQR+KDAPQIR+QFVDNITIPSK+QVIIVHPDQSYLDDVR+VISDTYVTTDSGTCVVHQAPGFGEEDYR+YAHQTGHHVER+YEPLFPYFK	Q4D2F2	Isoleucyl-tRNA synthetase, putative (EC 6.1.1.5)	CL14
786a	tr|Q4D2Z9|Q4D2Z9_TRYCC	1	Tryparedoxin peroxidase OS=Trypanosoma cruzi (strain CL Brener) GN=Tc00.1047053504839.44 PE=4 SV=1	71.4	110	0.129	AFQFVEEHGEVCPANWKPGDK+DVDEALR+EEDGVAYR+EFSDIGCEVLACSMDSEYSHLAWTSIER+GGLGQMNIPILADK+GLFIIDPK+HGEVCPANWKPGDK+LNHPAPDFNETALMPNGTFK+QITVNDLPVGR+SKEYFGAVA+SYGVLKEEDGVAYR+TMKPDPEK+VKEFSDIGCEVLACSMDSEYSHLAWTSIER	Q4D2Z9	Tryparedoxin peroxidase	CL14
787a	tr|Q4D318|Q4D318_TRYCC	1	Small GTP-binding protein, putative OS=Trypanosoma cruzi (strain CL Brener) GN=Tc00.1047053509539.50 PE=3 SV=1	41.8	36	0.065	IGYGDGFR+ILFLGLDNAGK+LATDQVHVHRPTFHPNVEELTLGGIK+LKTIDMGGHLEAR+QELDMLLQTEELAR+TPFIILGNK	Q4D318	Small GTP-binding protein, putative	CL14
788a	tr|Q4D3A9|Q4D3A9_TRYCC	0.9999	RNA-binding protein, putative OS=Trypanosoma cruzi (strain CL Brener) GN=Tc00.1047053508413.50 PE=4 SV=1	19.6	19	0.021	ETFQQVGNVER+LFDDGPRPPIVQR+QTQQQQPQQQSQR+SQQVNEFGR+YTDLIADR	Q4D3A9	RNA-binding protein, putative	CL14
789a	tr|Q4D3F7|Q4D3F7_TRYCC	1	Uncharacterized protein OS=Trypanosoma cruzi (strain CL Brener) GN=Tc00.1047053508719.70 PE=4 SV=1	39.8	92	0.143	ALTEEWILGR+ANESLDVLNLGQYTR+APGLAPPHTTAAPYSETELPPRPAEALPVK+DLVEAPARPASANAAAGGSGK+EDDPVPQHVVR+EDLNEVER+GVEDVEPVHR+KEDDPVPQHVVR+KNPGASAPK+PASANAAAGGSGK+QAEADRK+QRPIIAR+SHANETHDIFGTGK+SPDIEPR+YEDRNESTVGK	Q4D3F7	Uncharacterized protein	CL14
790a	tr|Q4D3P0|Q4D3P0_TRYCC	1		6.1	6	0.012	IAFELPDFVGK+VTLLEGPCCITLLDHLVNLHK+WLVSGPCSYIPPLDVCVLER	Q4D3P0	Uncharacterized protein	CL14
791a	tr|Q4D3V3|Q4D3V3_TRYCC	1		6.3	6	0.011	EALQLHR+GGETQSSKPSGR+LQFEPYPAGIEAGFAEEAPK+MVAEQSLDAALFGNDSPPR	Q4D3V3	Uncharacterized protein	CL14
792a	tr|Q4D3W1|Q4D3W1_TRYCC	1		12.9	12	0.027	FAPLIATLGAEEDVTK+HQTPLDDGVK+TAFDTAIFNDLANILR	Q4D3W1	Uncharacterized protein	CL14
793a	tr|Q4D418|Q4D418_TRYCC	1	Glycosomal membrane protein, putative OS=Trypanosoma cruzi (strain CL Brener) GN=Tc00.1047053511017.50 PE=4 SV=1	29.4	24	0.052	ALAALDAVECR+LLGQTDGR+MEMTALIMFLR+SALINLTK+SVSSSITDGR+WMGDIPK+YKLVPGQPK	Q4D418	Glycosomal membrane protein, putative	CL14
794a	tr|Q4D452|Q4D452_TRYCC	1		12.3	22	0.047	AVGFAHDDSK+EDYIVHPVK+GFASGAFDGLVK+TQQPHEETVNR	Q4D452	Eukaryotic translation initiation factor 3 subunit I (eIF3i)	CL14
795a	tr|Q4D480|Q4D480_TRYCC	1	Cytochrome c, putative OS=Trypanosoma cruzi (strain CL Brener) GN=Tc00.1047053506949.50 PE=3 SV=1	43.9	23	0.048	ADLIAYLATLR+ADLIAYLATLRD+GGANGVGPNLYGIYGR+HSGTVEGFAYSK+PPLPPGDAAK	Q4D480	Cytochrome c, putative	CL14
796a	tr|Q4D488|Q4D488_TRYCC	1	RNA-binding protein, putative OS=Trypanosoma cruzi (strain CL Brener) GN=Tc00.1047053509317.60 PE=4 SV=1	31.7	51	0.075	AFFLSAGEPVDIFIHEK+AVEPYCR+EGHVALQCR+ELFEPLGTIADLFLEPR+ELNGVAIEVEK+GLPEDTREDAVR+HENDSYHGR+HFAFVGFPNEETCVAALR+LHGTELNGSR+NIAENTTEQQLR+VGDVTHCTLER	Q4D488	RNA-binding protein, putative	CL14
797a	tr|Q4D4C9|Q4D4C9_TRYCC	1	3-hydroxy-3-methylglutaryl coenzyme A reductase OS=Trypanosoma cruzi (strain CL Brener) GN=Tc00.1047053506831.40 PE=3 SV=1	27.1	37	0.041	APVVELPSLEEAGR+ESPGTNAQLLSR+EVVSEIASQQPEAK+ISFYGLEQALEPDYR+REVVSEIASQQPEAK+SVVAEATLLADVVEDTLK+TPWSECSNAQLVDAVK+VVGQNCENIIGYVPIPLGVAGPILIDGK+YCNENFLSIK	Q4D4C9	3-hydroxy-3-methylglutaryl coenzyme A reductase (HMG-CoA reductase) (EC 1.1.1.34)	CL14
798a	tr|Q4D4H3|Q4D4H3_TRYCC	0.9998	Uncharacterized protein OS=Trypanosoma cruzi (strain CL Brener) GN=Tc00.1047053506399.70 PE=4 SV=1	8.7	3	0.006	LDDGLTPEDR+NLAFPDINELGTSSESQK	Q4D4H3	Uncharacterized protein	CL14
799a	tr|Q4D4X1|Q4D4X1_TRYCC	1	Succinate dehydrogenase flavoprotein, putative OS=Trypanosoma cruzi (strain CL Brener) GN=Tc00.1047053511909.40 PE=4 SV=1	30.4	68	0.139	AGLPAEDMEFVQFHPTGIYGPGVLITEGAR+DYSHVFVHDK+ESIPIVPTVHYNMGGIPTLWTGEVVSPR+GEGGYLVNSEGER+HTLAYLDDKNGK+LGANSLLDIVVFGK+NGDDDAIVPGLLAAGECACASVHGANR+NQPELRPDAGESSIADLDGILHNK+SCTGDGTAMVAR+SPVWNSNLIEALELR	Q4D4X1	Succinate dehydrogenase [ubiquinone] flavoprotein subunit, mitochondrial (EC 1.3.5.1)	CL14
800a	tr|Q4D4Y0|Q4D4Y0_TRYCC	0.9999	Cytosolic leucyl aminopeptidase, putative OS=Trypanosoma cruzi (strain CL Brener) GN=Tc00.1047053509859.40 PE=4 SV=1	12.8	20	0.021	DAQAGSVNADR+GFQPAGAPGFGVQMLLDYFR+GNIIGGCVNEAR+HSDEATALVGK+TLSVEFASPDWTVEGLPFGFK	Q4D4Y0	Cytosolic leucyl aminopeptidase, putative (EC 3.4.11.1)	CL14
801a	tr|Q4D4Y8|Q4D4Y8_TRYCC	1	Uncharacterized protein (Fragment) OS=Trypanosoma cruzi (strain CL Brener) GN=Tc00.1047053508533.10 PE=4 SV=1	14.3	80	0.164	ALSHELDGLR+ALVETENLHEK+DVGDAVAKDPTIAGLIAR+EAEQAAAEAR+EFGLPSDPTYAALANER+ELHLESNPEFVALLAK+GKPLQPDGLFAFDDVEPDDR+GRVEELALAR+HAALCEDPDR+IAEDVVEAR+KLLGAPSPAVR+LAEDGVFQELVAR+LGLSEDEEFTR+LQATEEEQR+NAAAIAATEEALR+NAEQIAATER+SELLKDPVGNADAIADVDNILHR+TDEDEAVR+VEELALAR+YEELAAQPEVDESELETVK+YEELAAQPEVDESELETVKDALLQSAAR	Q4D4Y8	Uncharacterized protein (Fragment)	CL14
802a	tr|Q4D546|Q4D546_TRYCC	1	Vesicular transport-associated repeat protein, putative OS=Trypanosoma cruzi (strain CL Brener) GN=Tc00.1047053507969.10 PE=4 SV=1	55.2	12	0.025	LAEEAAEAR+LAEEAEAR+LAEEEAEAR+RLAEEAEAR+RLAEEAESR	Q4D546	Vesicular transport-associated repeat protein, putative	CL14
803a	tr|Q4D590|Q4D590_TRYCC	1	Mitochondrial oligo_U binding protein TBRGG1, putative OS=Trypanosoma cruzi (strain CL Brener) GN=Tc00.1047053507927.20 PE=4 SV=1	34.2	70	0.15	AAPHLFVPEEPSLQLIQR+AIDTVGFHTDEQVGEILESVAGYR+ARVDPSTQDEK+AVSGVDNMHSR+DYGDQGNQGDYGGQR+EEADLPDEEEVTK+EFLEEFLGTVK+LEESVSAASPR+NLEKPPGENLSR+RDYGDQGNQGDR+SDETTWQELTNAVLSK+VICTSAEDCQVR	Q4D590	Mitochondrial oligo_U binding protein TBRGG1, putative	CL14
804a	tr|Q4D5A6|Q4D5A6_TRYCC	1	Superoxide dismutase OS=Trypanosoma cruzi (strain CL Brener) GN=Tc00.1047053511715.10 PE=3 SV=1	31.9	30	0.043	AAYVQTFWNVVNWK+HHQGYVTK+LADEINASFGSFAK+LNAAAQTNSALATK+QQVTLHYDK+SIEEIIR	Q4D5A6	Superoxide dismutase (EC 1.15.1.1)	CL14
805a	tr|Q4D5I2|Q4D5I2_TRYCC	1	Haloacid dehalogenase-like hydrolase, putative OS=Trypanosoma cruzi (strain CL Brener) GN=Tc00.1047053510131.40 PE=4 SV=1	33.4	41	0.05	AIVTHDVDPDVVSELINIK+AVVTDLDGTLLNEHHSISEYTAETLR+AYFDVFHTVEK+EALPHLEVIGCNTEDGVAR+GNAMCEVAQLLGISAQEIIAFGDGMNDLK+HEEWITNR	Q4D5I2	Haloacid dehalogenase-like hydrolase, putative	CL14
806a	tr|Q4D5K8|Q4D5K8_TRYCC	1	Uncharacterized protein OS=Trypanosoma cruzi (strain CL Brener) GN=Tc00.1047053508839.80 PE=4 SV=1	12.7	21	0.044	ASPHYISNR+DAATTVTPAEVR+LGELSCEHVVR+SLEDLLGDDGVILAPTFPR+VFALEDFGINGVR+YPGWAVLEEHAR	Q4D5K8	Uncharacterized protein	CL14
807a	tr|Q4D5P1|Q4D5P1_TRYCC	1	Aminopeptidase, putative OS=Trypanosoma cruzi (strain CL Brener) GN=Tc00.1047053511051.70 PE=4 SV=1	19.9	85	0.186	AAGKPLAPILEFWTGK+AFELDSLR+ALAETASDAMER+EIDDIFDAISYSK+ETALLCDENSAASHR+FLATGDAGEGEDETVWK+HFAYGNATTEDLWK+IPLLITTPENGVQR+MVVNFIGEDVFQK+NGQSEDTLVR+NNAAWASR+NVLPDDPTPR+PLAPILEFWTGK+SSHPVEVDVQNAK+VNNDQSAFCR	Q4D5P1	Aminopeptidase (EC 3.4.11.-)	CL14
808a	tr|Q4D5Q4|Q4D5Q4_TRYCC	1		4.8	8	0.016	EEAVQGTAELQQLLAELTR+LQNDIETEHQR	Q4D5Q4	Uncharacterized protein	CL14
809a	tr|Q4D5Z5|Q4D5Z5_TRYCC	1	Uncharacterized protein OS=Trypanosoma cruzi (strain CL Brener) GN=Tc00.1047053511737.10 PE=4 SV=1	30.9	51	0.061	AAAHTHLK+AFLDLIQK+AIAINPNYSK+ASELDPTNDR+ENIQQNEK+GVNSPDPER+GYFAGAEPGTEEYASR+LEQLQEEEVK+LEQLQEEEVKNNPK+LLGDEYGVNPAGVGGCHDTGVDVFEAFCQALQSQESK+TPFGNINR	Q4D5Z5	Uncharacterized protein	CL14
810a	tr|Q4D6J0|Q4D6J0_TRYCC	1	Calpain-like cysteine peptidase, putative OS=Trypanosoma cruzi (strain CL Brener) GN=Tc00.1047053506721.30 PE=4 SV=1	16.8	215	0.207	ADDLAAAQLDR+AFLDKNPQGVPLDILPLDTDPK+AFLDPEPLGVPIDDLPLNTDEK+AFLDPEPLGVPLDDLPLNTDEKFR+AFLEREPEGVPLR+AFLNPEPEGVPLEDVPLGR+AHELAQER+AYELADALLEGDR+AYLDPEPLGVLVEDLPLNHDPILNALER+DIEDELNDLVHELAR+DIPLELLLPHSDPTFSALVDDLR+DLEGLEEAPR+DPEFASFLPDLR+DPEGIPLSVLPLDTDPVFR+DPEGNADEISAVENQINDHAHILAK+DSYLDPAPLGHPTATLPLDKDSEFK+EFASLVPELR+EIPLDVDPEFR+ELADQLLQGDR+ELGEVDLDFLDVEPESVPLDDLALHDDEAFK+ESNDPADIVIK+FYTGYENLEGCTLQE…	Q4D6J0	Calpain-like cysteine peptidase, putative	CL14
811a	tr|Q4D6K0|Q4D6K0_TRYCC	1	Ubiquitin-like protein, putative OS=Trypanosoma cruzi (strain CL Brener) GN=Tc00.1047053511855.20 PE=4 SV=1	21.8	45	0.051	DTDSILFEEAAAAQEQR+GIPDPLLSFIQQSVSSMVGPTAGR+GPLPHGATPSAQPAAPR+GSDNNAPAGSR+INVSGVRPEHTISDLEVDLDAGVEGLR+KEEDDLLDDCLDEFCTDR+VEGGGNGTAANSHAGANTDEVR	Q4D6K0	Ubiquitin-like protein, putative	CL14
812a	tr|Q4D6N9|Q4D6N9_TRYCC	1		32.9	26	0.055	APQNPDWYYIR+GSRPEITVR+KLADAIAFK+KLNTATSK+LADAIAFK+LCSQHFK+LMVPNCTEIVK	Q4D6N9	Ribosomal protein S19, putative	CL14
813a	tr|Q4D6Q6|Q4D6Q6_TRYCC	1	Uncharacterized protein OS=Trypanosoma cruzi (strain CL Brener) GN=Tc00.1047053511733.90 PE=4 SV=1	24.1	11	0.024	FLFYPNPDHWR+IPTGVSTSSSPSKDPVK	Q4D6Q6	Uncharacterized protein	CL14
814a	tr|Q4D6U6|Q4D6U6_TRYCC	1		13.5	16	0.033	ELEAGETILKDELR+IVGSGSQSASR+LESELAGLEDR+LYIQQLEDSIK+QHAAEVVAQK	Q4D6U6	Phosphoinositide-binding protein, putative	CL14
815a	tr|Q4D6U8|Q4D6U8_TRYCC	0.9832	Uncharacterized protein OS=Trypanosoma cruzi (strain CL Brener) GN=Tc00.1047053510749.10 PE=4 SV=1	5.9	5	0.006	AQGGPTVLR+RGEIELR	Q4D6U8	Uncharacterized protein	CL14
816a	tr|Q4D6V4|Q4D6V4_TRYCC	0.9981	Dispersed gene family protein 1 (DGF-1), putative OS=Trypanosoma cruzi (strain CL Brener) GN=Tc00.1047053510367.10 PE=4 SV=1	1	3	0.003	AGGVGNACLPFDVPPAR+ASLYVVGW+VEGSVASSLVR	Q4D6V4	Dispersed gene family protein 1 (DGF-1), putative	CL14
817a	tr|Q4D6Y1|Q4D6Y1_TRYCC	1	Uncharacterized protein OS=Trypanosoma cruzi (strain CL Brener) GN=Tc00.1047053508813.60 PE=4 SV=1	13	15	0.033	AAAAEVILNK+AGIGHEELAEEDNLQR+LLEHSNQGVVEHCVLNIR+VPQCTAAVQR	Q4D6Y1	Uncharacterized protein	CL14
818a	tr|Q4D779|Q4D779_TRYCC	1	NADH-dependent fumarate reductase, putative OS=Trypanosoma cruzi (strain CL Brener) GN=Tc00.1047053503849.60 PE=4 SV=1	27.5	86	0.116	AATILQNNDTYLWGEK+ADTVEELAALIGCPVENVR+ALAEASPER+AQAEQDVYDSGK+ATSGINGWGTR+DVFYDPAELQK+FVNELDLR+LAALIGCPVENVR+LGGNSLLECVVFGR+NTLGDYEQLSK+SGLGGSTDPGLVR+SVVSNAIIEQGDEYPDSGGSK+TLEQHIR+TPNSLLQEFAPQLSGFPTTNGPWATGDGVK+VQLHPTGLIDPK+VYGVEVLQDEGVASR+YLGPEALR	Q4D779	NADH-dependent fumarate reductase, putative	CL14
819a	tr|Q4D7E5|Q4D7E5_TRYCC	1	Uncharacterized protein OS=Trypanosoma cruzi (strain CL Brener) GN=Tc00.1047053509205.120 PE=4 SV=1	22.1	51	0.052	DEWTCITDGVGGVFGEGVYR+FDEIGTAVEHNLR+GPAIAGPNPQPETAAPTPLTVLR+IEYLQEGK+IVDVAHAVR+LSNKDPLSAR+LWLPADDVPQPAILEYIPYR+NIENVFIELR+NVTQAAGDQR+PIDPEIVGDR+VAVSTLPNK	Q4D7E5	Uncharacterized protein	CL14
820a	tr|Q4D7H6|Q4D7H6_TRYCC	1	Mitochondrial DEAD box protein, putative OS=Trypanosoma cruzi (strain CL Brener) GN=Tc00.1047053511801.60 PE=3 SV=1	16.6	23	0.042	AGTAGMGLQVNENIK+GIDFPDVTCVVNFIAPK+GLNDLAYPR+VQVTPIQHFSELTHTPDWLIK+VTLIQGYTIPILDQGHDLIGLAPTGSGK	Q4D7H6	Mitochondrial DEAD box protein, putative	CL14
821a	tr|Q4D7I4|Q4D7I4_TRYCC	0.9999	Uncharacterized protein OS=Trypanosoma cruzi (strain CL Brener) GN=Tc00.1047053511801.10 PE=4 SV=1	13.7	13	0.016	EHAECALELVQAFENNDR+LGVIPIAAAIGDGSCDVVELSFHNNK+SVQLNDVDLSCIAEALCSTAHSIR+TASGINDPVTIPSR+TNGTIAAIVTDACQSIAK+TNGTIAAIVTDACQSIAKR+VLDLSENDITK	Q4D7I4	Uncharacterized protein	CL14
822a	tr|Q4D7T2|Q4D7T2_TRYCC	0.9999	Uncharacterized protein OS=Trypanosoma cruzi (strain CL Brener) GN=Tc00.1047053506543.30 PE=4 SV=1	13.3	13	0.026	EAVLQDPLELPIIGR+QEPFLLGTLR+SQAFVTLEHPHDVR	Q4D7T2	Uncharacterized protein	CL14
823a	tr|Q4D7U4|Q4D7U4_TRYCC	1	Uncharacterized protein (Fragment) OS=Trypanosoma cruzi (strain CL Brener) GN=Tc00.1047053506591.130 PE=4 SV=1	23	14	0.029	FGEPAPEGELDEDEVLR+GAGEGGDATVPR+GVIAGGVPSCVPSAGAAAEQVER+TPLTQLGDTAANWIR+VGDGQGADSR	Q4D7U4	Uncharacterized protein (Fragment)	CL14
824a	tr|Q4D7V3|Q4D7V3_TRYCC	1	Lysine--tRNA ligase OS=Trypanosoma cruzi (strain CL Brener) GN=Tc00.1047053508971.30 PE=3 SV=1	15.9	37	0.049	APELSYFDTR+AQIDDLAAAIAR+ELCNAYTELNNPIVQR+LLDALISHYLEPECQDPTFVCDHPR+LYIIPELEK+NDPQLTER+PFITHHNELNQR	Q4D7V3	Lysine--tRNA ligase (EC 6.1.1.6) (Lysyl-tRNA synthetase)	CL14
825a	tr|Q4D8E8|Q4D8E8_TRYCC	1	Uncharacterized protein OS=Trypanosoma cruzi (strain CL Brener) GN=Tc00.1047053511761.60 PE=4 SV=1	22	25	0.054	GAPLYDDVFVPSFDHSVGDPK+LPSETADKK+NADIVLHSIESSI+TTIANILAEEAR	Q4D8E8	Uncharacterized protein	CL14
826a	tr|Q4D8H9|Q4D8H9_TRYCC	1	Hydrolase, alpha/beta fold family, putative OS=Trypanosoma cruzi (strain CL Brener) GN=Tc00.1047053511309.30 PE=4 SV=1	9	14	0.031	APDDSTSLR+LGFLEKPASSALEDLVEFK	Q4D8H9	Hydrolase, alpha/beta fold family, putative	CL14
827a	tr|Q4D8J6|Q4D8J6_TRYCC	1	Serine palmitoyltransferase, putative OS=Trypanosoma cruzi (strain CL Brener) GN=Tc00.1047053503453.100 PE=3 SV=1	17.1	27	0.059	AIADFLSK+DDLQLVLDVIK+DGYAPLLKGFDRYWQK+EAVVLGQNPR+GDVEQIAAK+HDDFQQLETILR+IHSSISLHCDTIAPPCAQQVLAALEVISGR	Q4D8J6	Serine palmitoyltransferase, putative	CL14
828a	tr|Q4D8U0|Q4D8U0_TRYCC	0.9934	Uncharacterized protein OS=Trypanosoma cruzi (strain CL Brener) GN=Tc00.1047053507517.50 PE=4 SV=1	6.6	7	0.011	AQITTHENEVEDLKK+SIVSQIEASFVELER	Q4D8U0	Uncharacterized protein	CL14
829a	tr|Q4D8U5|Q4D8U5_TRYCC	1		59.1	39	0.056	ACYNCGQPGHLSR+ACYNCGQTGHISR+ACYNCGR+CGETGHFAR+DCPNAPPGGER+ECPNRPAGGFR+GACYHCQQEGHLAR+IEGGGSTCHR	Q4D8U5	Universal minicircle sequence binding protein (UMSBP), putative	CL14
830a	tr|Q4D8V7|Q4D8V7_TRYCC	1	Glycosomal phosphoenolpyruvate carboxykinase, putative OS=Trypanosoma cruzi (strain CL Brener) GN=Tc00.1047053507547.90 PE=3 SV=1	44	117	0.254	ADPSIPGLTSTTCVALNFK+AIIDAIHDGTLDR+DIYDAVR+EHLFVVDCFAGHDER+ENVDWGK+FGAVAENCVLDK+FGAVAENCVLDKR+GVFNIEGGCYAK+HATFYGEQLAEK+IVDTDDVR+LSEESFAR+MNHLCMHASANVGK+NLIGDDEHVWTDR+NLLSPELVQWALK+QFNETSK+TEKDIYDAVR+TEYEEYPGWGLHIPK+TGEIDFYDESICK+TTLSADPHR+VAYPLSHIEGALSK+VPEHLLNPR+YVEFAHL	Q4D8V7	Glycosomal phosphoenolpyruvate carboxykinase, putative	CL14
831a	tr|Q4D8Z1|Q4D8Z1_TRYCC	1	Dihydrolipoamide branched chain transacylase, putative OS=Trypanosoma cruzi (strain CL Brener) GN=Tc00.1047053510351.90 PE=3 SV=1	18.9	21	0.044	ANIVHLSSTADHR+FDVDGNVVR+GLIVPVVR+LADIGEGIQK+LSGTGENGR+LSLLPLFIK+STMDIVQEVNELVELGR+WGTIIPYK	Q4D8Z1	Dihydrolipoamide acetyltransferase component of pyruvate dehydrogenase complex (EC 2.3.1.-)	CL14
832a	tr|Q4D905|Q4D905_TRYCC	1	Uncharacterized protein OS=Trypanosoma cruzi (strain CL Brener) GN=Tc00.1047053505171.60 PE=4 SV=1	13.2	14	0.029	EASGFENRK+EHLLELEGEHGK+EIIQGYVESALASPYR+LSEQELDTLFDIVYK	Q4D905	Uncharacterized protein	CL14
833a	tr|Q4D946|Q4D946_TRYCC	1	Pyridoxal kinase, putative OS=Trypanosoma cruzi (strain CL Brener) GN=Tc00.1047053509059.50 PE=4 SV=1	17	16	0.032	AASFPLQLHGFDVDGVNTVSLSNHSGYPIIR+ANNFLPSYR+FTGVVPYHEGR	Q4D946	Pyridoxal kinase, putative	CL14
834a	tr|Q4D965|Q4D965_TRYCC	1		4.9	14	0.03	CPLFVAQR+LLQLIPSFIYR+LLQLLPSFIYR+VGALEGLWNR	Q4D965	Uncharacterized protein	CL14
835a	tr|Q4D9G6|Q4D9G6_TRYCC	1	Threonyl-tRNA synthetase, putative OS=Trypanosoma cruzi (strain CL Brener) GN=Tc00.1047053508299.80 PE=3 SV=1	37.3	92	0.102	AALNSFCGIPEHLPDPFK+AIFGSLER+DAFYADGFHADVDSGNATLDKK+DALFDELLAAQEAK+EHHTDPNAPNVGTDATTTEGKPEAGDECLSSYEK+ELVDTYDLK+FQQDDAHIFCR+GAAPSASDAATVDLK+GALVFLDDVYR+GPHLPDTGR+IDIVVEDALR+IYNALVEFQR+LSNSQAER+LSVGPALEEGGFFYEGDTGRPLSETDYK+NSSSYFEGK+QLPATSWLTTPIDIAK+QVIVIPVSAENTAYATK+RLDANQAR+SLQEPEFWK+VNDELWDLTR+VPENGFCTVYR+YTLPTSTVEGGAGAEAK	Q4D9G6	Threonyl-tRNA synthetase, putative	CL14
836a	tr|Q4D9I1|Q4D9I1_TRYCC	1		18.6	37	0.081	AVCEPISR+GAPIPDVFAIGDCAANEK+GAVVAVNNK+IQPALATLPNR+ISIDDHLR+LPLPTLAAVASR+NHCVFTPLLPQTTTGTLEFR+TLAAEEVSR	Q4D9I1	NADH dehydrogenase, putative (EC 1.6.99.3)	CL14
837a	tr|Q4D9I5|Q4D9I5_TRYCC	1		30.9	34	0.076	DGCAPVFSPR+GLFNQAAQHFNHTFYFR+LNALAGTTYDGK+NQLVIDNTSNAGCPLTK+SIEEIILAVANDAEK+SIEEIILAVANDAEKK	Q4D9I5	Superoxide dismutase (EC 1.15.1.1)	CL14
838a	tr|Q4D9J8|Q4D9J8_TRYCC	1	Pyrroline-5-carboxylate reductase OS=Trypanosoma cruzi (strain CL Brener) GN=Tc00.1047053506857.20 PE=3 SV=1	30.5	34	0.043	DMVCSPGGTTIEAVR+EDTALILK+EYPPEEICVFNR+EYPPEEICVFNRTAANLK+IGIIGCGNMCECILNGLVLSK+IRDAVTDDK+LCEQYGVQAGK	Q4D9J8	Pyrroline-5-carboxylate reductase (EC 1.5.1.2)	CL14
839a	tr|Q4D9L7|Q4D9L7_TRYCC	1	Nascent polypeptide associated complex subunit, putative OS=Trypanosoma cruzi (strain CL Brener) GN=Tc00.1047053510579.70 PE=4 SV=1	69.1	79	0.086	AVSGVVPETESR+FPGTNTFLVFGEAQLGDTAMEAQEAAAR+GDIVNAILELTM+HGSLSFLVNQPELYR+MGLKPEPNVVK+NNKGDIVNAILELTM+TDDADAEDGGELDER+VEEVPTTAETPETPVPAEK+VVMSQGNTDR	Q4D9L7	Nascent polypeptide associated complex subunit, putative	CL14
840a	tr|Q4D9Q4|Q4D9Q4_TRYCC	1		8.3	10	0.021	ASELHPTVR+EVPHKTDDSGNGK+HVCEENAVR	Q4D9Q4	Serine/threonine-protein phosphatase 2A activator (EC 5.2.1.8) (Phosphotyrosyl phosphatase activator)	CL14
841a	tr|Q4D9S6|Q4D9S6_TRYCC	1	Urocanate hydratase, putative OS=Trypanosoma cruzi (strain CL Brener) GN=Tc00.1047053504045.110 PE=3 SV=1	47.6	117	0.246	AGAEVWTPDDTVR+AGVICGAVVVVAEVDPNALYK+AWSGNACGHEAMLR+AYPITDYPAK+DEIVHLGSDQTSCHNPFNGGYYPVQLTFEESK+DHHDVSGTDSPFR+EKDEIVHLGSDQTSCHNPFNGGYYPVQLTFEESK+EKDEIVHLGSDQTSCHNPFNGGYYPVQLTFEESKK+ELDESVPHAPK+ELVQESLR+ETSDLYDGSSLTADMAVQNVIGDAFR+GATWVSLHNGGGTGWGEATNGGFCLVLDGSADAER+IATETLEK+ILYADCEGR+KYLGVEDLAGK+LMLLWDVLNGVTR+LVVGSQAR+NFNDAVR+QAIANALR+QVAAINEMSAR+RTPNLSPADR+TPNLSPADR+VEGLHVTVPQHVHPDVLK+WVCTSCLPEDLE…	Q4D9S6	Urocanate hydratase, putative	CL14
842a	tr|Q4D9T0|Q4D9T0_TRYCC	1		37.4	98	0.176	ATGEPLNPR+DLGNDVVDDCIR+EENDFSQWLPMLK+ENLLPEEIIK+EQLGTLQQANLR+FDFDGGR+GAAIAELQLHVHELLTDPK+IDEIFNEIK+IWQHGSTYTTEELLTK+KGELGAILEK+LETIFTK+NKEQLGTLQQANLR+QDCSLHPFCGGVK+SKPFIEFLLPK+SWLPALIR+SYLGIETLGNDR+TAGEEVLTPVGPFPLEAQK+VEDVPAVWNEK+VNPSFIR	Q4D9T0	Thermostable carboxypeptidase 1, putative	CL14
843a	tr|Q4D9Z4|Q4D9Z4_TRYCC	1	Pyruvate kinase OS=Trypanosoma cruzi (strain CL Brener) GN=Tc00.1047053511281.60 PE=1 SV=1	21.6	45	0.094	CYVNNAHFLTDR+DGGIALAPGDTVLVTSDPAFEK+FYIEYPR+GCNLPGCEVDLPAVSEK+GDLGVEIPAEK+GKDILIISK+KGCNLPGCEVDLPAVSEK+TAEQVQEVR+VLSKEDEYTLK+YGEDENKEK	Q4D9Z4	Pyruvate kinase (EC 2.7.1.40)	CL14
844a	tr|Q4D9Z9|Q4D9Z9_TRYCC	0.9992	Diphosphomevalonate decarboxylase, putative OS=Trypanosoma cruzi (strain CL Brener) GN=Tc00.1047053511281.40 PE=4 SV=1	9.2	13	0.016	IATTVSER+IQETTVPHEFENIIDYPK+IQSVLDYVR	Q4D9Z9	Diphosphomevalonate decarboxylase (EC 4.1.1.33) (Mevalonate pyrophosphate decarboxylase)	CL14
845a	tr|Q4DA08|Q4DA08_TRYCC	1		6.8	6	0.013	DFSDVVELK+EISAATDVSR	Q4DA08	Lysophospholipase, putative	CL14
846a	tr|Q4DA22|Q4DA22_TRYCC	1	Adenylate kinase, putative OS=Trypanosoma cruzi (strain CL Brener) GN=Tc00.1047053506947.90 PE=3 SV=1	13.5	6	0.013	IDGNRPLDVVSQEIFEQVDAR+KDELIECYEPVFVR	Q4DA22	Adenylate kinase, putative	CL14
847a	tr|Q4DA30|Q4DA30_TRYCC	1	Uncharacterized protein OS=Trypanosoma cruzi (strain CL Brener) GN=Tc00.1047053506947.10 PE=4 SV=1	5.1	15	0.032	HYTEEEHAIAR+LEAPNSINESQR+RVQEEAGR	Q4DA30	Uncharacterized protein	CL14
848a	tr|Q4DA56|Q4DA56_TRYCC	1	Nitrate reductase, putative OS=Trypanosoma cruzi (strain CL Brener) GN=Tc00.1047053507019.20 PE=4 SV=1	18.2	27	0.058	DIVIIHGK+DTTEGGEVNVSPR+EAPIVPETGNVHLGR+LGEEVGEVFER+QLSPTVSCVICGPPSFADGVAK+VYDVTSFTASHPGGEAAIK	Q4DA56	Nitrate reductase, putative (EC 1.7.1.1)	CL14
849a	tr|Q4DAE1|Q4DAE1_TRYCC	1	D-isomer specific 2-hydroxyacid dehydrogenase-protein, putative OS=Trypanosoma cruzi (strain CL Brener) GN=Tc00.1047053510099.120 PE=4 SV=1	60.6	171	0.27	AEHKWDPFLMVELR+DIPFANAR+DSIILYVEGPVGHDAIK+ELQDIPFANAR+EPLPAESPLWDISDDK+ESDFVVNILPGTEETK+ESDFVVNILPGTEETKR+EVDEYGVR+FIGLVNEYAK+GASVDVFER+GASVDVFEREPLPAESPLWDISDDK+GITQNEDDLACALR+HLSSFFK+KVGIIGYGDIGQASAK+LDTYLVDPVR+LLSAFGMEVTGVK+LVHGDAER+RLDTYLVDPVR+TANLVPDSVR+TITLGSTVDDFK+TITLGSTVDDFKQDK+VGIIGYGDIGQASAK+WDPFLMVELR+YLCDDYHLPK	Q4DAE1	D-isomer specific 2-hydroxyacid dehydrogenase-protein, putative	CL14
850a	tr|Q4DAP5|Q4DAP5_TRYCC	1	Uncharacterized protein OS=Trypanosoma cruzi (strain CL Brener) GN=Tc00.1047053511439.40 PE=4 SV=1	28.1	44	0.095	DADLSLPGR+FADANEENVPAAQVNR+HAVVRPLPK+HIDASLLSR+IIAKPSVVDIDYK+LEQPSDK+LSELASQLGIKPK+LTAGLEDGVESSENGLLDVYAR+PSVVDIDYK+SLHYSTMEVDASK+SNSEEYPDILFVPTLER	Q4DAP5	Uncharacterized protein	CL14
851a	tr|Q4DAU9|Q4DAU9_TRYCC	1	Uracil phosphoribosyltransferase, putative OS=Trypanosoma cruzi (strain CL Brener) GN=Tc00.1047053507739.40 PE=4 SV=1	30.9	18	0.039	DVTTPTGATYK+LVVEAGLDLVPVLPK+VHVVTAAIDGALDDSKYIVPGLGDFGDR+VPEENIIFLNLITCPEGIR+YIVPGLGDFGDR	Q4DAU9	Uracil phosphoribosyltransferase, putative	CL14
852a	tr|Q4DBF7|Q4DBF7_TRYCC	1		7.9	6	0.012	DLVDLLR+NLDVVINFDMPTNIEDYVHRIGR+RLEEILQK+VTYLVLDEADR	Q4DBF7	ATP-dependent DEAD/H RNA helicase, putative	CL14
853a	tr|Q4DBH6|Q4DBH6_TRYCC	1	Spermidine synthase, putative OS=Trypanosoma cruzi (strain CL Brener) GN=Tc00.1047053503855.20 PE=3 SV=1	12.5	18	0.024	FQHLTIFESDPK+LFGEAFYK+VDDGLAFVR+VLYDAPTK	Q4DBH6	Spermidine synthase, putative (EC 2.5.1.16)	CL14
854a	tr|Q4DBP9|Q4DBP9_TRYCC	1	Ribose 5-phosphate isomerase, putative OS=Trypanosoma cruzi (strain CL Brener) GN=Tc00.1047053508601.119 PE=4 SV=1	36.5	27	0.035	AIEASHAGNK+EAGDEFVPVYCGPK+IHNDANIVCVGER+TAESVDYPDFASR+TTGVEVIR	Q4DBP9	Ribose 5-phosphate isomerase, putative	CL14
855a	tr|Q4DC65|Q4DC65_TRYCC	1	Uncharacterized protein OS=Trypanosoma cruzi (strain CL Brener) GN=Tc00.1047053506777.110 PE=4 SV=1	24.9	13	0.022	AMESHSTQQAVLAGELQK+AQLDEALQQR+AQLDEAVQQR+EQSGVDTMNLR+EQSGVDTVNLR+TIEELAALR	Q4DC65	Uncharacterized protein	CL14
856a	tr|Q4DC68|Q4DC68_TRYCC	1	Seryl-tRNA synthetase, putative OS=Trypanosoma cruzi (strain CL Brener) GN=Tc00.1047053506777.80 PE=3 SV=1	39.6	105	0.094	DAMSEVAQLSQFDEELYK+DLSEQVSVLAK+DTLGIFR+EAAELVAK+EADGDTSDIPESIR+EGELAPDQLK+EKEADGDTSDIPESIR+ELVSCSNCTDYQAR+FADNVPSAEETESK+FADPTIVDAVLEVDK+GLCVLQLK+GYTPLYPPFFLNK+KYDVEAWFPASGAFR+LEQFLVCSPR+TSEEFCESLGLPYR+VHQFDKLEQFLVCSPR+WFTELKEPLK+YDVEAWFPASGAFR	Q4DC68	Seryl-tRNA synthetase, putative	CL14
857a	tr|Q4DC80|Q4DC80_TRYCC	0.9999	Glycerol-3-phosphate dehydrogenase OS=Trypanosoma cruzi (strain CL Brener) GN=Tc00.1047053511151.90 PE=3 SV=1	11.1	18	0.024	CEVTEDVRPSEADVR+EGATVFPSTDGR+IAQDAVDSLWDTLLK+NTLSIVPSSGTHIVIEPK+VQDFIAR	Q4DC80	Glycerol-3-phosphate dehydrogenase (EC 1.1.5.3)	CL14
858a	tr|Q4DCB6|Q4DCB6_TRYCC	1	Ribonucleoside-diphosphate reductase OS=Trypanosoma cruzi (strain CL Brener) GN=Tc00.1047053506933.20 PE=3 SV=1	17	32	0.061	AAPLLSDEVWEVVQR+EDSIEGIYDTLK+FAGSPASQGQLQFDLWEQKPR+FEFFGYK+FTVDPNTLK+LPFTCQEAR+NHYPVPESR+NQIIAYNGSVQNIR+SAGGIGVHVHNIR+VLSGEFPVVNK+WDWDALK+YLVMDLIK	Q4DCB6	Ribonucleoside-diphosphate reductase (EC 1.17.4.1)	CL14
859a	tr|Q4DCB8|Q4DCB8_TRYCC	1	Electron-transfer-flavoprotein, alpha polypeptide, putative OS=Trypanosoma cruzi (strain CL Brener) GN=Tc00.1047053503559.109 PE=4 SV=1	25.9	40	0.049	APLDGGSAQTK+GLPEEYAPLIASVVK+GVENVLAAK+ILNELAEPLK+VGPVTALVAGK+VKGVENVLAAK+WIEDTVASSEKPDLQTAANVIVGGR	Q4DCB8	Electron-transfer-flavoprotein, alpha polypeptide, putative	CL14
860a	tr|Q4DCD5|Q4DCD5_TRYCC	1		19.6	11	0.024	HAQIQQR+LDYINGELKR+TDASIAELER	Q4DCD5	Prefoldin subunit, putative	CL14
861a	tr|Q4DCN9|Q4DCN9_TRYCC	1	Glyceraldehyde-3-phosphate dehydrogenase OS=Trypanosoma cruzi (strain CL Brener) GN=Tc00.1047053506943.50 PE=3 SV=1	53.2	173	0.189	AAAEGHLR+AAAVNIIPSTTGAAK+ATLQNNLPK+AVGMVIPSTQGK+DDTLVVNGHR+DTSIQEIDAALK+DTSIQEIDAALKR+GILGYTDEELVSADFINDNR+IVSWYDNEWGYSHR+KVVISAPASGGAK+LTGMSFR+NPADLPWGK+SSIYDSK+SSPSVAKDDTLVVNGHR+TVDGVSVK+VGINGFGR+VPTPDVSVVDLTFTAAR+VVISAPASGGAK+YDTVHGK+YTVTTTK	Q4DCN9	Glyceraldehyde-3-phosphate dehydrogenase (EC 1.2.1.12)	CL14
862a	tr|Q4DCY2|Q4DCY2_TRYCC	1	Uncharacterized protein OS=Trypanosoma cruzi (strain CL Brener) GN=Tc00.1047053509895.20 PE=4 SV=1	6.4	16	0.031	DAASTSSASTLR+ISPESTDNDVLR+LYAPSSSVGVR+RQYLMLR+SLWEYTSELAR	Q4DCY2	Uncharacterized protein	CL14
863a	tr|Q4DD65|Q4DD65_TRYCC	1	Uncharacterized protein OS=Trypanosoma cruzi (strain CL Brener) GN=Tc00.1047053503975.100 PE=4 SV=1	7.7	43	0.063	ALEVRPK+EDTNTENKGELK+ESVTDEAKPKPESASTAATSK+ILGDGNNIALLAAEVIPGLAVEK+KKENTELR+KMAIVLDDAK+KPEDAKPEGK+SVHGTSNPTVR+TAADVEPVLR+TAAPTELNDNIHALLVLSDAAASAVAGK+VVAVITER	Q4DD65	Uncharacterized protein	CL14
864a	tr|Q4DD69|Q4DD69_TRYCC	1	Uncharacterized protein OS=Trypanosoma cruzi (strain CL Brener) GN=Tc00.1047053503975.40 PE=4 SV=1	13.8	29	0.045	AAAVKDESVK+AAAVKDESVKR+DAEEFLANPDSEPK+DAFNLGTQFITNTLSVLEK+EGSAEKPATK+ETLRPPTGTNIR+LLEDGLGK+NDKPETAVVNNAASEEK+YGSVVDAASR	Q4DD69	Uncharacterized protein	CL14
865a	tr|Q4DD91|Q4DD91_TRYCC	1	Fatty acyl CoA synthetase 2, putative OS=Trypanosoma cruzi (strain CL Brener) GN=Tc00.1047053506829.110 PE=4 SV=1	13.9	48	0.078	AAESLAATAK+EQLTLTLPGTETETTSAIYR+GSLEDLLNNETFHK+HTDTPEPR+HYTELIK+IFDTIKK+LLDVDEYK+NCVQTLEEK+TLTDEFAIPHGDFK	Q4DD91	Fatty acyl CoA synthetase 2, putative	CL14
866a	tr|Q4DDC9|Q4DDC9_TRYCC	1	Uncharacterized protein OS=Trypanosoma cruzi (strain CL Brener) GN=Tc00.1047053507485.110 PE=4 SV=1	16.3	24	0.026	AALTDIEK+AVADEVEGSVQTAQTTFR+DQQHAINTK+HNLEELAAAVR+HVDGGGVHPPSR+IGEGIRPLVR+QYGDVLCEVLVR+SLTEIAALQK	Q4DDC9	Uncharacterized protein	CL14
867a	tr|Q4DDM9|Q4DDM9_TRYCC	1	Serine/threonine-protein phosphatase OS=Trypanosoma cruzi (strain CL Brener) GN=Tc00.1047053507601.10 PE=3 SV=1	17	28	0.058	AFDEAVASHSTMLQLQDMRNYMNSPTQPPVDAAR+AGVAPGSGNKPR+ITPTEFNSFISK+SHTNYDCISNAK+VPPELLPNIFNTVFK+VPVVQCTDPTNVAQR+YGFGPNPR	Q4DDM9	Serine/threonine-protein phosphatase (EC 3.1.3.16)	CL14
868a	tr|Q4DDT6|Q4DDT6_TRYCC	1	Serine/threonine protein kinase, putative OS=Trypanosoma cruzi (strain CL Brener) GN=Tc00.1047053509607.70 PE=4 SV=1	24.2	17	0.033	ATVEEIMHHPWFVIDWDPNVLR+DIETGKEWAIK+ERGYDGVK+HFSAESR+IIDKEQLVR+NAIQELR+RFDEPTAR	Q4DDT6	Serine/threonine protein kinase, putative	CL14
869a	tr|Q4DDX0|Q4DDX0_TRYCC	1	Uncharacterized protein OS=Trypanosoma cruzi (strain CL Brener) GN=Tc00.1047053509011.60 PE=4 SV=1	16.5	22	0.022	ALASDEPPAEPLLIPAATEGDGSQGATLEQANRDPFR+DQFSTLSR+EACFASNGIR+FSPLDGFDHSFSCLIPK+HIVATIR+LCELYELLR+LDDPHLK	Q4DDX0	Uncharacterized protein	CL14
870a	tr|Q4DDX3|Q4DDX3_TRYCC	1	Calreticulin, putative OS=Trypanosoma cruzi (strain CL Brener) GN=Tc00.1047053509011.40 PE=3 SV=1	31.2	35	0.049	EVLELVEK+FYALSTAFPTPITNEK+GQLDGDWTLLPPR+HRDDFGK+IRFPEDK+KAEADALK+KIPNPDFVEDSELHKVPEPLTHVGIDVWQVESGSIFK+QIPNPAYK+SMEHWTTSK+VHIILHYNGENR	Q4DDX3	Calreticulin, putative	CL14
871a	tr|Q4DE00|Q4DE00_TRYCC	1	Ubiquitin-conjugating enzyme E2, putative OS=Trypanosoma cruzi (strain CL Brener) GN=Tc00.1047053508303.4 PE=3 SV=1	35.8	34	0.064	DLERDPPANTSGGPISESDLFNWK+DPPANTSGGPISESDLFNWK+DQWSPALTISK+ICLDIIK+IYHPNINNNGGICLDILK	Q4DE00	Ubiquitin-conjugating enzyme E2, putative	CL14
872a	tr|Q4DE63|Q4DE63_TRYCC	1		1.6	9	0.016	ISLGILSDHLYPALDAR+KCTCPHEHR	Q4DE63	Calpain cysteine peptidase, putative	CL14
873a	tr|Q4DED2|Q4DED2_TRYCC	1	Ribosomal protein L21E (60S), putative OS=Trypanosoma cruzi (strain CL Brener) GN=Tc00.1047053506405.149 PE=4 SV=1	46.5	33	0.074	AGKPLPPLK+DFLAFQAAK+GVGVIVNKPVR+HGVPSVSTILTNFK+RVEVLAR+TGIVWNVTPR+VGDYVDVVADSAVR	Q4DED2	Ribosomal protein L21E (60S), putative	CL14
874a	tr|Q4DEE1|Q4DEE1_TRYCC	1	Serine-palmitoyl-CoA transferase, putative OS=Trypanosoma cruzi (strain CL Brener) GN=Tc00.1047053506405.50 PE=4 SV=1	11.8	20	0.041	EEIQNAAK+LLECEGDVSPILVLRPTEAYLK+TTSNAVVPNALGTAEVDSR+VAETEIAAK	Q4DEE1	Serine-palmitoyl-CoA transferase, putative	CL14
875a	tr|Q4DEE6|Q4DEE6_TRYCC	1	Phosphomannomutase-like protein, putative OS=Trypanosoma cruzi (strain CL Brener) GN=Tc00.1047053506405.10 PE=3 SV=1	7.4	12	0.025	AQAEPDPEFPTVK+HCISVVR+SLETVGVPR+VQEWLSWDRDPETR	Q4DEE6	Phosphomannomutase-like protein, putative	CL14
876a	tr|Q4DEJ5|Q4DEJ5_TRYCC	1	Glutathione peroxidase OS=Trypanosoma cruzi (strain CL Brener) GN=Tc00.1047053503899.119 PE=3 SV=1	63.8	44	0.07	ATIPGLFGTK+FSPGASVEDIEK+FSPGASVEDIEKK+GGYETATTLYNK+GHPLLIYNVASR+GQGFTVLAFPCNQFAGQEPGTALEVK+LLPLLGGAR+SIYEFQVNAADGKPYDLSQHK+WNFTSFLIDR	Q4DEJ5	Glutathione peroxidase	CL14
877a	tr|Q4DEL1|Q4DEL1_TRYCC	1		43	84	0.128	DATAYTEYSR+ISGVIYDEVR+KTVTAVDVVNALR+RISGVIYDEVR+SFVEGVVR+TVTAVDVVNALR+TVTAVDVVNALRK	Q4DEL1	Histone H4	CL14
878a	tr|Q4DEQ6|Q4DEQ6_TRYCC	1		19.8	11	0.019	ALLALPVTDHAHPYK+DKYIYEPK+EFLSVQNAHK+LIHTDSR	Q4DEQ6	Uncharacterized protein	CL14
879a	tr|Q4DF40|Q4DF40_TRYCC	1	Uncharacterized protein OS=Trypanosoma cruzi (strain CL Brener) GN=Tc00.1047053508177.90 PE=4 SV=1	26.1	40	0.05	CQTHYVDSTGEYNFVR+DAPRPPTAPAR+DVYTASGIYVAECALSALQMAK+GVWYDFSER+QGLGSEVAEVK+THYVDSTGEYNFVR+VEPWAIAGR+VFLSDTR+YVAENWLPPAGTGPTQSQR	Q4DF40	Uncharacterized protein	CL14
880a	tr|Q4DFA6|Q4DFA6_TRYCC	1	Protein disulfide isomerase, putative OS=Trypanosoma cruzi (strain CL Brener) GN=Tc00.1047053508209.140 PE=3 SV=1	40.7	64	0.099	AAADLTGVEAVHYPR+FGVNGYPTILFFPADSQTK+GVPALVEFYAPWCGHCK+KAAADLTGVEAVHYPR+KLHPVFER+LNADDASNGAVR+NFDAVVMDEAK+NNILASLKDE+NRLPSGDLSEK+QQYSEAR+QVPGLNIGVPHEHTYAVELTK+SLEELVEYVNER+VGVNDELSK	Q4DFA6	Protein disulfide isomerase, putative	CL14
881a	tr|Q4DFA8|Q4DFA8_TRYCC	1	10 kDa heat shock protein, putative OS=Trypanosoma cruzi (strain CL Brener) GN=Tc00.1047053508209.120 PE=3 SV=1	69	170	0.198	AGVLIPEQVAGK+LQPLGQR+VEGEEFFLYNEDSLLGVLQG+VNDTVLLPEFGGSSVK+VNEGTVVAVAAATK	Q4DFA8	10 kDa heat shock protein, putative	CL14
882a	tr|Q4DFA9|Q4DFA9_TRYCC	1	Uncharacterized protein OS=Trypanosoma cruzi (strain CL Brener) GN=Tc00.1047053508209.110 PE=4 SV=1	28.9	34	0.044	DAVIASTPESR+GNQLAELCFLAQGIPGDGSPSYIAAVGK+HQLNTSLPLVVR+IDVADFLSR+IDVTTVNR+LHIDYIR+NKFPIGVFK+RPVPIPK+SALLDQTTVFPR	Q4DFA9	Uncharacterized protein	CL14
883a	tr|Q4DFE7|Q4DFE7_TRYCC	1	Inosine-5'-monophosphate dehydrogenase OS=Trypanosoma cruzi (strain CL Brener) GN=Tc00.1047053506519.130 PE=3 SV=1	28.3	63	0.114	AQSFLIENPR+EGGIGILHR+ESGSHSISKL+GPLAPIVR+HGVPCIADGGIK+IGVGPGSICTTR+KDVSTTTR+KHGVPCIADGGIK+NDLHFADANEPVSK+TFNIPILGK+TNKVDIVAGNIATGEAAAELILAGADGLK+VDIVAGNIATGEAAAELILAGADGLK+VIRGMAGFGANLSKAER	Q4DFE7	GMP reductase (GMPR) (EC 1.7.1.7) (Guanosine 5'-monophosphate oxidoreductase) (Guanosine monophosphate reductase)	CL14
884a	tr|Q4DFM4|Q4DFM4_TRYCC	1		22.8	35	0.068	AGDSPLVGPR+APSPHVVR+GLPFTSTEEDLR+GVPYAATEESIAEFFAGVK+ILEQQEQGCK+LHGLPYSVSEETIR+NTGDAFIQLATEEDVEEAK+RPEDVEESIK	Q4DFM4	Heterogeneous nuclear ribonucleoprotein H/F, putative	CL14
885a	tr|Q4DFS6|Q4DFS6_TRYCC	1	Ribonucleoside-diphosphate reductase small chain, putative OS=Trypanosoma cruzi (strain CL Brener) GN=Tc00.1047053511555.80 PE=4 SV=1	25.2	22	0.034	DEGLHTDFACLLYENYIVNK+EFICDAIPVR+EFQLQEQEEPLLR+EIICSAVDIER+GLMPGLTFSNELISR+LLVALGNER+YVIFPIK	Q4DFS6	Ribonucleoside-diphosphate reductase small chain, putative	CL14
886a	tr|Q4DG06|Q4DG06_TRYCC	0.997	Uncharacterized protein OS=Trypanosoma cruzi (strain CL Brener) GN=Tc00.1047053509053.140 PE=4 SV=1	19.2	6	0.008	AIGELETELSSVR+HWVWDCPNAK+SFEFFHVPEVEAPEDVQLSAVEK	Q4DG06	Uncharacterized protein	CL14
887a	tr|Q4DG40|Q4DG40_TRYCC	1		21.4	17	0.033	DVKPNNITIDHNR+ENQHLCSPEALDFLDHLLQYDHVK+TPSFIFEYVPASDFR+VNVDKPR+YNLTLSPLLEAAVGR	Q4DG40	Casein kinase II, putative	CL14
888a	tr|Q4DG58|Q4DG58_TRYCC	0.9999		8.8	6	0.013	LKPLDAEVQR+NPTGDAVPHGR	Q4DG58	Uncharacterized protein	CL14
889a	tr|Q4DGG5|Q4DGG5_TRYCC	1	Vacuolar-type proton translocating pyrophosphatase 1, putative OS=Trypanosoma cruzi (strain CL Brener) GN=Tc00.1047053510773.20 PE=3 SV=1	16.7	58	0.068	AADVGADLVGK+AEDVEPTLK+AEDVEPTLKR+AFQTAFR+EITDALDAAGNTTAAIGK+GGVANNLLAK+GSPQHAAAVIGDTVGDPLK+GSPQHAAAVIGDTVGDPLKDTSGPALNILIK+KDIDAHR+NAYLTDEVMR+TAVMATEGSEEGDQSLGFAK+VGIPTINILDAR	Q4DGG5	Vacuolar-type proton translocating pyrophosphatase 1, putative (EC 3.6.1.1)	CL14
890a	tr|Q4DGI6|Q4DGI6_TRYCC	0.9997	Uncharacterized protein OS=Trypanosoma cruzi (strain CL Brener) GN=Tc00.1047053511423.50 PE=4 SV=1	6.5	3	0.006	DLPSDLLELIDHTTR+KLTAIEK+LEFLQQELEQLR+SLLSGAAANNTNTPTPAGTEASAAPYENTHTEQR	Q4DGI6	Uncharacterized protein	CL14
891a	tr|Q4DGT6|Q4DGT6_TRYCC	1	Uncharacterized protein OS=Trypanosoma cruzi (strain CL Brener) GN=Tc00.1047053507081.130 PE=4 SV=1	50.7	45	0.079	GFTFISIGSELHHALTQAATHVK+GIDIAFLGQNDLCMSMGLYEK+GLLGYAGEANK+TAAELSAAVSCCFYPTVGTR+VGEFLQK+VGSTEDRPGIQNALDSGADGVLIPYVK+VLEQIANVNGK+VLEQIANVNGKPWK+YVFPDMYTSTELNDATEK	Q4DGT6	Uncharacterized protein	CL14
892a	tr|Q4DGW6|Q4DGW6_TRYCC	1	Aminoacylase, putative OS=Trypanosoma cruzi (strain CL Brener) GN=Tc00.1047053506975.40 PE=4 SV=1	35.9	53	0.063	DVISEFVGADAFLEK+DVQALVPGLMEEIVAGIAK+EQPLFGVEDFSEYVAK+FIFQHAEEVIPSGAK+GGAGEGPIYALR+IGALTAPVLSVTTFHGGTGSYNVIPDTAHLR+LTPNSVIADLR+QLVQLGVLEGVK+TPGCFCLLGIR	Q4DGW6	Aminoacylase, putative (EC 3.5.1.14)	CL14
893a	tr|Q4DGX6|Q4DGX6_TRYCC	1	Peptidase M20/M25/M40, putative OS=Trypanosoma cruzi (strain CL Brener) GN=Tc00.1047053509213.120 PE=4 SV=1	54.2	162	0.219	ALNEGSTTVFGK+ALNEGSTTVFGKPFASQGLGGSIPFIAMLLK+AMDVIVEWVK+AQFVVTGTLGPK+GAADDGYAIFSTLTALAAVQK+GLTTCVAR+IGNVDLLICLDSGAMTYDK+LPPSANADDAANSLK+LPPSANADDAANSLKK+LWLTTALR+MLEADPPYGAK+NSWKPALTVTGADLPDPATAGNVIR+QPPLPPWDEGLHPQK+SNAHGPNEFLHVPFTK+VEDQTTGEVK+VEDQTTGEVKVPEAHCAIPEAVVK+VHFEPDSVGYGFSTPELEPWLAK+VMADHFHATPK+VPEAHCAIPEAVVK+YEVLEEK	Q4DGX6	Peptidase M20/M25/M40, putative	CL14
894a	tr|Q4DGZ9|Q4DGZ9_TRYCC	1	Uncharacterized protein OS=Trypanosoma cruzi (strain CL Brener) GN=Tc00.1047053511809.90 PE=4 SV=1	32.6	29	0.062	AVEALAAEEDAAR+DAVDSEER+GEAAAVDELGEEYGSATHER+GEAAAVDELGEEYR+GQLVGEER+VVEALAAEEDAAR	Q4DGZ9	Uncharacterized protein	CL14
895a	tr|Q4DH44|Q4DH44_TRYCC	1	Uncharacterized protein OS=Trypanosoma cruzi (strain CL Brener) GN=Tc00.1047053507007.70 PE=4 SV=1	37.1	30	0.041	AADLQDLDAK+ASEPHELNDK+ASEPHELNDKITLLK+FTENTISITGK+KEEGYWNK+LVNQSSSSTANWLSVDWNLWK	Q4DH44	Uncharacterized protein	CL14
896a	tr|Q4DH64|Q4DH64_TRYCC	1	Uncharacterized protein OS=Trypanosoma cruzi (strain CL Brener) GN=Tc00.1047053509207.40 PE=4 SV=1	12	59	0.107	ALLEQHNIHPDEPLPEVNEFEDASLPK+EQGVLDTPVVNIK+ETNEDEEAEVAQHR+LAVEEQPQAK+LQVVDNVEQLVADAISK+LQVVDNVEQLVADAISKK+NAPPLTFENAVTLDR+SHSELAAEEGK+SHSELAAEEGKK+SLRPDTNGQINWLVDNVNGTDLTTANK	Q4DH64	Uncharacterized protein	CL14
897a	tr|Q4DH94|Q4DH94_TRYCC	1	Mitochondrial DNA polymerase beta, putative OS=Trypanosoma cruzi (strain CL Brener) GN=Tc00.1047053503955.20 PE=4 SV=1	39.2	56	0.074	AAAALFDR+AIQELTQVHGFGPR+EGIFTVEELIEK+HPFSGDVDAILAR+IPMHESVLHENFLR+IQLTDQQR+KAEEIIMTGK+LGSPEEVK+NSPTDAASDPTVEEGVDPVVSVISGHSAK+TLSAPPLDCPVTNTGVLGTLVDYLQER+TNLDLPLR+VHVTCEK	Q4DH94	Mitochondrial DNA polymerase beta, putative	CL14
898a	tr|Q4DHA3|Q4DHA3_TRYCC	1	Uncharacterized protein OS=Trypanosoma cruzi (strain CL Brener) GN=Tc00.1047053511285.30 PE=4 SV=1	23.2	39	0.058	AHSADEDLR+AITDEHDAR+GNNAENVALSDAER+HQVSQPHIQQK+HVLNTVK+LVQEHDNK+RPADVGTADAVAAGDR+SITSDQIHR+SLTSDQIHR+SRDELYLR+VYAESAVR	Q4DHA3	Uncharacterized protein	CL14
899a	tr|Q4DHA9|Q4DHA9_TRYCC	1	Proteasome beta 3 subunit, putative OS=Trypanosoma cruzi (strain CL Brener) GN=Tc00.1047053506779.50 PE=4 SV=1	12.2	30	0.068	FGPWFVEPVIASIDK+FGPWFVEPVIASIDKK+TDQQTFSEK	Q4DHA9	Proteasome beta 3 subunit, putative (EC 3.4.25.1)	CL14
900a	tr|Q4DHI5|Q4DHI5_TRYCC	1	Phosphoacetylglucosamine mutase, putative OS=Trypanosoma cruzi (strain CL Brener) GN=Tc00.1047053508569.80 PE=4 SV=1	9.7	15	0.031	ALTPPGLQEAIDAAVAATALASNSVAR+VITNTPDER+VYAETGSEALCNSLCEVVEGLVR	Q4DHI5	Phosphoacetylglucosamine mutase (PAGM) (EC 5.4.2.3) (Acetylglucosamine phosphomutase) (N-acetylglucosamine-phosphate mutase)	CL14
901a	tr|Q4DHQ3|Q4DHQ3_TRYCC	0.9997		9.2	9	0.01	CLVEYPETELVLQR+LPDVTPNQVIVAR+SQLPAWSFR+VTNAVPSDALENLR	Q4DHQ3	Flagellar radial spoke protein-like, putative	CL14
902a	tr|Q4DHU8|Q4DHU8_TRYCC	1	Galactokinase, putative OS=Trypanosoma cruzi (strain CL Brener) GN=Tc00.1047053508465.90 PE=4 SV=1	21.2	42	0.057	DEYFELGHLGEK+DFIALTDASTGLTHEER+GYYNVTEQIR+ITTAELDFIHETINQVPGVAGGR+VYPVVMGDGAFVVSLANKTGPDSNL+YTTTGDAVHFIK	Q4DHU8	Galactokinase, putative (EC 2.7.1.6)	CL14
903a	tr|Q4DHY1|Q4DHY1_TRYCC	1		12.1	17	0.036	DGATSVAPAR+GFYEATCTFNDK+WAPVATHANGSLK	Q4DHY1	Elongation of fatty acids protein (EC 2.3.1.199) (Very-long-chain 3-oxoacyl-CoA synthase)	CL14
904a	tr|Q4DI18|Q4DI18_TRYCC	1	Mitochondrial processing peptidase alpha subunit, putative OS=Trypanosoma cruzi (strain CL Brener) GN=Tc00.1047053509229.80 PE=3 SV=1	29.9	54	0.062	DKHFIGIR+FGQAPLTKPWGNVVR+FHEADIER+FRDTVDNSLK+FSPPAPSK+HVPENNNGNITSK+NQYTGGEAHEHENR+SAPHHAAFEK+STGAAFSHFEK+TDNAAAVEAAK+VAAFDINAEK+VIIAGVNVNHDELIAEYENTPYPHSK+VSQLHNGAR	Q4DI18	Mitochondrial processing peptidase alpha subunit, putative (EC 3.4.24.64)	CL14
905a	tr|Q4DI61|Q4DI61_TRYCC	1		2.7	3	0.005	LHNHVSSGDER+NGPASGSSVR	Q4DI61	Uncharacterized protein	CL14
906a	tr|Q4DI67|Q4DI67_TRYCC	1	Heat shock protein, putative OS=Trypanosoma cruzi (strain CL Brener) GN=Tc00.1047053507831.60 PE=3 SV=1	34.7	121	0.138	DLDYELLK+DLLLINTR+EFVVSDVPTYPIK+EIGDAANAR+EKYNVDVTTNKR+ELALQTIGK+ETKPTEAK+ETTTIVSFLDNER+FHSIEMIGGGCR+FIGEQGLDR+FIIGEWEIGKPPK+FLTCQIEGDKDGR+GAAITAAIFSPK+HGGVDIVTNEVSR+IADGGILAEYVTK+ITDNEEETSEK+ITDNEEETSEKK+IYAFYDNEHPLVK+KCEEALEWAER+LDVIGLPGDMVLLFQK+LYVNAAAASDSK+MEHITEEELR+NELESYILDNRPR+RETTTIVSFLDNER+STFEELAAPLLER+TAAPTITR+TEVCNAR+VVTVLGEK+YNVDVTTNKR	Q4DI67	Heat shock protein, putative	CL14
907a	tr|Q4DIF6|Q4DIF6_TRYCC	1	69 kDa paraflagellar rod protein, putative OS=Trypanosoma cruzi (strain CL Brener) GN=Tc00.1047053511215.119 PE=4 SV=1	21	55	0.103	AQELLSSVEGGTK+AQLAAIEK+AQLLEHLVELVADK+AQLLEHLVELVADKFR+FIQENLDR+IEENDREEK+IIGQTEDENKPFGR+KVEYQQFLDVCGQHK+LQVHQEYLEAFR+NLHDAIQK+RIEENDREEK+SFQETSAIK+SFQETSAIKDAK+WNLTEAYDIK	Q4DIF6	69 kDa paraflagellar rod protein, putative	CL14
908a	tr|Q4DIG8|Q4DIG8_TRYCC	1	Uncharacterized protein OS=Trypanosoma cruzi (strain CL Brener) GN=Tc00.1047053506733.140 PE=4 SV=1	5.4	12	0.026	HENETVEK+TPEDVITAVNEFR+TTEQPQTATTAGK+VEKPVVPR	Q4DIG8	Uncharacterized protein	CL14
909a	tr|Q4DII7|Q4DII7_TRYCC	1	Uncharacterized protein OS=Trypanosoma cruzi (strain CL Brener) GN=Tc00.1047053509799.140 PE=4 SV=1	13.8	24	0.05	GQNNPLILNLR+GREEGQLGPEK+HFDTVIR+IIVAANELEIPAVQR+ILANEEEIK+QVIVGPGSAVATHR+YKYEYITTDAAATK	Q4DII7	Uncharacterized protein	CL14
910a	tr|Q4DIM2|Q4DIM2_TRYCC	1	Uncharacterized protein OS=Trypanosoma cruzi (strain CL Brener) GN=Tc00.1047053509777.130 PE=4 SV=1	8.5	10	0.022	FCPISDHYGVTAR+IHVPCTTR+LSAFNDCPDAAADYPFK+QTNENSANTLEPR	Q4DIM2	Uncharacterized protein	CL14
911a	tr|Q4DIM7|Q4DIM7_TRYCC	1	Calcium-transporting ATPase OS=Trypanosoma cruzi (strain CL Brener) GN=Tc00.1047053509777.70 PE=3 SV=1	11.9	44	0.092	AESAIEALK+DLPSVETLGR+EAIDNCR+EAQPFSVLVPSNFDDWK+ETAEAICR+GLSADEVEER+KAVMSAVLFSR+LICAMTGDGVNDAPALK+TGAFTEIGSIER+VLELHSTTLR+VVVITGDR+VVVITGDRK	Q4DIM7	Calcium-transporting ATPase (EC 3.6.3.8)	CL14
912a	tr|Q4DIT2|Q4DIT2_TRYCC	1		23.4	19	0.04	ESYQYLVDSIR+LKEEVFGLVPTLR+NFSDRPK+SPLESVATK+VGGVLNVLEFSK+YENLTGGIACIHTAVK	Q4DIT2	2-methoxy-6-polyprenyl-1,4-benzoquinol methylase, mitochondrial (EC 2.1.1.201) (Ubiquinone biosynthesis methyltransferase COQ5)	CL14
913a	tr|Q4DIV2|Q4DIV2_TRYCC	1		5.2	5	0.007	GQNASMTSRTFTELNSVK+HLEENIALQEGAEDAEVTAASLSELQK+HTVISEGSPAAPAR+TAEQRPIPVSK	Q4DIV2	Uncharacterized protein	CL14
914a	tr|Q4DIX0|Q4DIX0_TRYCC	1	Prefoldin, putative OS=Trypanosoma cruzi (strain CL Brener) GN=Tc00.1047053506287.140 PE=4 SV=1	15.7	6	0.013	LQEDQTPVR+NLANAETNLK+NNGGADALISK	Q4DIX0	Prefoldin subunit 3	CL14
915a	tr|Q4DJ35|Q4DJ35_TRYCC	1	Uncharacterized protein OS=Trypanosoma cruzi (strain CL Brener) GN=Tc00.1047053511239.110 PE=4 SV=1	34.5	28	0.049	ALGQVAPSLEK+GADPVNEELTVLSEK+GAKVAIEGGK+LAPPHILFDEK+TIVDENTK+VVFVAISNDADR+VVFVAISNDADREK	Q4DJ35	Uncharacterized protein	CL14
916a	tr|Q4DJ42|Q4DJ42_TRYCC	1	Uncharacterized protein OS=Trypanosoma cruzi (strain CL Brener) GN=Tc00.1047053511239.30 PE=4 SV=1	5.9	5	0.01	DVGTLVQDVDR+GNVQDLIFTSEVEPR+IHLPAELFPDFK+RPATAANAQTR	Q4DJ42	Uncharacterized protein	CL14
917a	tr|Q4DJD0|Q4DJD0_TRYCC	1	Uncharacterized protein OS=Trypanosoma cruzi (strain CL Brener) GN=Tc00.1047053508851.50 PE=4 SV=1	15.2	22	0.037	AFIEGVNTPK+ETLPAFWEGILSGR+IQKPASECTSK+NATEGAFTVK+VAAIVNVLEHALGYEQQPDPSSFTDPHLVER+VSVEALDK+VVAEEESIAK	Q4DJD0	Uncharacterized protein	CL14
918a	tr|Q4DJJ9|Q4DJJ9_TRYCC	1	Mitochondrial phosphate transporter, putative OS=Trypanosoma cruzi (strain CL Brener) GN=Tc00.1047053509551.30 PE=3 SV=1	35.4	44	0.054	CLGGGVISCGLTHTLVCPLDVVK+DLYANLAGEQAAK+FGLYEVFK+SLVPLWSR+STLGLGTSGGTGK+VQTSPSGTFPTAFGAALAAMR+VVLSEDGCGSK+YLNPDIPHTNSYYLK	Q4DJJ9	Mitochondrial phosphate transporter, putative	CL14
919a	tr|Q4DJQ1|Q4DJQ1_TRYCC	1	Uncharacterized protein OS=Trypanosoma cruzi (strain CL Brener) GN=Tc00.1047053507895.124 PE=4 SV=1	38.9	22	0.04	EEVEVPEVIEPGATSEIAQR+GAEHKEEPSGTK+KQAEEAAR+KQAEEEAAR+KQAEEEAARK+KTQQLHTDDGK+RAEEEAAR	Q4DJQ1	Uncharacterized protein	CL14
920a	tr|Q4DJS7|Q4DJS7_TRYCC	1	Cytoskeleton-associated protein CAP5.5, putative OS=Trypanosoma cruzi (strain CL Brener) GN=Tc00.1047053509237.130 PE=4 SV=1	44.9	149	0.176	AAEPVEVMLTLTQLDK+AAEPVEVMLTLTQLDKR+APAQAPTEDVVK+APAQAPTEDVVKVEGVVQK+CIETSTPYVDLSFQPSEK+DPVYDYR+FDEAWVNAAK+FEPSEGPYFVLPR+FSPDSSVIPLGSSIK+GEFSYVEPNVVLMVR+GLCHLIK+GYGGVNELLGK+HDEYPQEDSPK+KDEEDDSAIVSAVVYPLDTVEFLCGEK+LDIQFTK+LHGSYSSITGGDASHALR+LSATNPALHNR+NSSGDPESPSDAFTFVVAR+PGAAAEPTAK+PGAAAEPTAKPAAATK+QFDGCSVVLLSR+QGLQVLTQVATEELQR+SDVFAQALSEEYR+STECHGVNR+TVLLDDFLPTVNEVPCFAR+VLDDPSELWVSLLQK+VLFVVEDAAE…	Q4DJS7	Cytoskeleton-associated protein CAP5.5, putative	CL14
921a	tr|Q4DJU4|Q4DJU4_TRYCC	1	ATP-dependent zinc metallopeptidase, putative OS=Trypanosoma cruzi (strain CL Brener) GN=Tc00.1047053511717.170 PE=4 SV=1	21.6	41	0.087	AATGDAAKK+AATGDAAKKNSMMGGLMDMMNPMK+AGGYTQQVQDEALEPR+AYALELAER+EAAPCVVFIDEIDAIGSR+EDIESVLGPRPVLTA+IITGDPNCKPK+NTTFADVIGIPEAK+SIGQLAFKPNDR+TINQLLAELDGLSSK+TLQDSIDDVLIGR	Q4DJU4	ATP-dependent zinc metallopeptidase, putative (EC 3.4.24.-)	CL14
922a	tr|Q4DJX8|Q4DJX8_TRYCC	1	Regulatory subunit of protein kinase a-like protein, putative OS=Trypanosoma cruzi (strain CL Brener) GN=Tc00.1047053510879.50 PE=4 SV=1	21.3	58	0.072	EDPTPSFDAPPEYLSK+HFLFSFLDDK+HQILENVITTIDEYK+HQILENVITTIDEYKK+IAEALKEDK+IAEALKEDKYTEGDK+IETESLQK+KVNEVIQR+LDDPQITPLPTSLSQR+LHFEQLIGTAK+YFSFLENAPFIK+YGFETFK	Q4DJX8	Regulatory subunit of protein kinase a-like protein, putative	CL14
923a	tr|Q4DK44|Q4DK44_TRYCC	1	Acyl-CoA dehydrogenase, putative OS=Trypanosoma cruzi (strain CL Brener) GN=Tc00.1047053508827.40 PE=3 SV=1	33.7	75	0.16	ADAHFHILQAGSEIVR+CPDRPNDPLVWHPNVR+DALEHEIGFYTPIAK+EAYASYK+ELFESLLEEASK+EQNEVYLTK+GCLTEWGLEASSR+HVVKPDGSLETNK+ISTLYEGTTGIQSLDFIGR+LLDIQGEAK+LPDSVPTTK+SRTDEVAR+TKAEPCADGSYK+TLLPLYTSSDDEGCHLLK+VDLCHFVFQNILPR+VGTSLEGVCHAELAFQNALK	Q4DK44	Acyl-CoA dehydrogenase, putative	CL14
924a	tr|Q4DK60|Q4DK60_TRYCC	1	Uncharacterized protein OS=Trypanosoma cruzi (strain CL Brener) GN=Tc00.1047053511871.90 PE=4 SV=1	9.6	19	0.042	EGSDVPLTGTSGNGGSAPAR+QVANTADSSGIK+RPNGVVNR+TAAAAADDDDNVNGVK	Q4DK60	Uncharacterized protein	CL14
925a	tr|Q4DK65|Q4DK65_TRYCC	0.9999	Uncharacterized protein OS=Trypanosoma cruzi (strain CL Brener) GN=Tc00.1047053511871.30 PE=3 SV=1	10.7	13	0.02	LSGWNEEEYKPLISR+SASNPYGAK+YVTDTAAAAAR+YYPQLGQVTR	Q4DK65	Uncharacterized protein	CL14
926a	tr|Q4DK71|Q4DK71_TRYCC	1	Uncharacterized protein OS=Trypanosoma cruzi (strain CL Brener) GN=Tc00.1047053509601.140 PE=4 SV=1	27.2	13	0.026	DATEVGCR+HLLHSEK+NFAVSSYGPGEQSPDGLVK+YCQPPVNGFYEDWWK	Q4DK71	Uncharacterized protein	CL14
927a	tr|Q4DKF8|Q4DKF8_TRYCC	1	Uncharacterized protein OS=Trypanosoma cruzi (strain CL Brener) GN=Tc00.1047053503697.70 PE=4 SV=1	36.2	20	0.034	AQMASLEEK+IRTPEER+KVNLDDDDR+KVNLDDDDRWLEAEFDEK+LKEIGKED+VNLDDDDRWLEAEFDEK	Q4DKF8	Uncharacterized protein	CL14
928a	tr|Q4DKI0|Q4DKI0_TRYCC	1	ATP-binding cassette protein, putative OS=Trypanosoma cruzi (strain CL Brener) GN=Tc00.1047053509105.130 PE=3 SV=1	7.1	14	0.026	DYIVNFPFAEPPELPDACIFK+QKEYSTEAVTLR+QQVVDVDNAFDFLEK	Q4DKI0	ATP-binding cassette protein, putative	CL14
929a	tr|Q4DKK5|Q4DKK5_TRYCC	1	Carnitine/choline acetyltransferase, putative OS=Trypanosoma cruzi (strain CL Brener) GN=Tc00.1047053509999.90 PE=3 SV=1	18.2	56	0.078	ADEFLITPFEK+APLPVNTNPAILIK+FIFGPVTPNGYGLGYVVGENEVR+TEALDLISNTALGQLQLPFGK+TPENAETLK+TPENAETLKK+TSILPLKPADTVK+WVGDVLQSIESK+WVQNVLK	Q4DKK5	Carnitine/choline acetyltransferase, putative	CL14
930a	tr|Q4DKP3|Q4DKP3_TRYCC	1	Uncharacterized protein OS=Trypanosoma cruzi (strain CL Brener) GN=Tc00.1047053503897.20 PE=4 SV=1	9.1	35	0.054	AEAEDAKPSK+HPEPVEEVTEHAGGGAAK+HSSPAPVK+LAEPEHHNQQQEANATAVTDAGK+NDKPHSVSPAAATDDDEDAEIAR+SAASATSTTEDVK+SAASATSTTEDVKK+SGSHSSHAAAGVK	Q4DKP3	Uncharacterized protein	CL14
931a	tr|Q4DKS7|Q4DKS7_TRYCC	1	Nucleoside phosphorylase, putative OS=Trypanosoma cruzi (strain CL Brener) GN=Tc00.1047053509569.100 PE=4 SV=1	47.1	101	0.147	AGAEHLFTTSEQSGQALK+AHPAITNGIVAACK+ATHTHGLMK+EIFIATGTYK+EQTSLGAIDVYATK+FREHLLVPK+GTPVSVLSTGMGTDNVEIVINEIHLLK+ILLVGDPGR+LVEELSK+RAGAEHLFTTSEQSGQALK+SDQLADR+SKDLQEVQR+VFDPSSVK+VGDADVPPGAK+VQFDVSEGK	Q4DKS7	Nucleoside phosphorylase, putative (EC 2.4.2.-)	CL14
932a	tr|Q4DL69|Q4DL69_TRYCC	1	Uncharacterized protein OS=Trypanosoma cruzi (strain CL Brener) GN=Tc00.1047053508919.140 PE=4 SV=1	13.8	29	0.046	AFPEVQALDGLLR+AIELEELEQHK+ATGETPSEEELILAALSGVSPAQR+ELEADREDFYK+ENFLIQHR+GFDAPPALTLR+GLAEYQEHINQNR+LLPIYLDTATELIK	Q4DL69	Uncharacterized protein	CL14
933a	tr|Q4DLI9|Q4DLI9_TRYCC	1	Phosphoglucomutase, putative OS=Trypanosoma cruzi (strain CL Brener) GN=Tc00.1047053508637.90 PE=3 SV=1	9.8	10	0.022	DIFVSALGVPESALCGATPLPDFGK+PVADFVGEVPNFAAAFDGDADR+YDYENVAEDSAK	Q4DLI9	Phosphoglucomutase, putative (EC 5.4.2.2)	CL14
934a	tr|Q4DLK5|Q4DLK5_TRYCC	1		12	41	0.086	ALVESTVPVVLHPCR+EKDHVEGFAPEVAWVTK+EQVTNSTR+FAPEDVLR+HTVEEANK+HTVEEANKELGR+LTEWSDFTPALNR+TLCIPFDQPESVEGK+VIQDALSLK	Q4DLK5	Prolyl-tRNA synthetase, putative (EC 6.1.1.5)	CL14
935a	tr|Q4DLT1|Q4DLT1_TRYCC	0.9983	Uncharacterized protein OS=Trypanosoma cruzi (strain CL Brener) GN=Tc00.1047053509683.124 PE=4 SV=1	6.4	5	0.007	FNNQQPESSVGR+LQAYIEEER+WEYEEYLR	Q4DLT1	Uncharacterized protein	CL14
936a	tr|Q4DLU4|Q4DLU4_TRYCC	1	Uncharacterized protein OS=Trypanosoma cruzi (strain CL Brener) GN=Tc00.1047053509683.10 PE=4 SV=1	6.2	39	0.056	ASSTAGVLFLPFR+ATEVQFLESAK+GTIGCVDKDGK+INTALIDQEQR+IYCHDAVNGK+KDAVFAVSK+LLFQNGLTEEDEK+LNILDGSLK+LSPLGLCEAEEASAR+MVTPSDVTIGPVR+SAGLALHPLLLYSESVLIPQR+SDESPAGNTNGLSIPVLSADGK+SVLDAPNDLTGPVIWGNK+TWEVQGGKPK	Q4DLU4	Uncharacterized protein	CL14
937a	tr|Q4DLX8|Q4DLX8_TRYCC	1	Uncharacterized protein OS=Trypanosoma cruzi (strain CL Brener) GN=Tc00.1047053506753.130 PE=4 SV=1	41.1	20	0.039	ADHESFQK+AMEGEKRAR+DEVQSTGLIPTATNIPLDELESALK+GRDEVQSTGLIPTATNIPLDELESALK+THLIDVR	Q4DLX8	Uncharacterized protein	CL14
938a	tr|Q4DLZ0|Q4DLZ0_TRYCC	1	Uncharacterized protein OS=Trypanosoma cruzi (strain CL Brener) GN=Tc00.1047053510603.160 PE=4 SV=1	16.5	27	0.057	HSQNLQLAR+KPFPDIFHHAIEEAK+LELGEINR+LPDGSYLFQFK+LSQALIER+NPNGTAVISVGNAVHPLLEMINNLIVR+WSNFPTACPIDYGDAGGR+YAVKTLSDLAEVFEVFNSLPLEEARK+YPLLAVPVVQELLR	Q4DLZ0	Uncharacterized protein	CL14
939a	tr|Q4DM85|Q4DM85_TRYCC	1	Peptidylprolyl isomerase-like, putative OS=Trypanosoma cruzi (strain CL Brener) GN=Tc00.1047053511301.70 PE=4 SV=1	17.6	22	0.025	AIEFLETDSGLKDEEK+AIEFLETDSGLKDEEKEEAR+DRETASFR+EEDISEENDK+NLTVEGVGYEKPGYEATVK+QQGNDAFR+VLEKEPQNPK	Q4DM85	Peptidylprolyl isomerase (EC 5.2.1.8)	CL14
940a	tr|Q4DMF2|Q4DMF2_TRYCC	1	Glutathione-S-transferase/glutaredoxin, putative OS=Trypanosoma cruzi (strain CL Brener) GN=Tc00.1047053506443.70 PE=4 SV=1	29.2	13	0.019	EISSFAYK+EVGHVGHHG+SCTAEEFNAAQNQEELSWALSHLR+SGHLHEGEDVK+VPQLQFNVHGYNGPLVVDSEIIVSTLAK+YSTCPFCGTAK	Q4DMF2	Glutathione-S-transferase/glutaredoxin, putative	CL14
941a	tr|Q4DML0|Q4DML0_TRYCC	1	Uncharacterized protein OS=Trypanosoma cruzi (strain CL Brener) GN=Tc00.1047053504021.100 PE=4 SV=1	41	7	0.015	ATEPCTLAK+LFIDDETTSEEAVEATLEALCK+SEEELAVVSR	Q4DML0	Uncharacterized protein	CL14
942a	tr|Q4DMN4|Q4DMN4_TRYCC	1	Uncharacterized protein OS=Trypanosoma cruzi (strain CL Brener) GN=Tc00.1047053510055.50 PE=4 SV=1	10.9	30	0.048	AELSPGQLQGNDPLVLR+ALPAVDLFEALR+EEFHGVSR+ESQALEQQQK+FEVPVQYR+LLDDTHR+NAFSSDHVR+SSDIVLDHGDIVTR+TAQEIVELAK+TGIAVPIIGER	Q4DMN4	Uncharacterized protein	CL14
943a	tr|Q4DMS9|Q4DMS9_TRYCC	1	Ribosomal protein L27, putative OS=Trypanosoma cruzi (strain CL Brener) GN=Tc00.1047053511545.20 PE=4 SV=1	17.2	16	0.036	AVIVQNTDSK+INFSDASK+KAVIVQNTDSK+YNMDLSR	Q4DMS9	Ribosomal protein L27, putative	CL14
944a	tr|Q4DMU5|Q4DMU5_TRYCC	1	C-1-tetrahydrofolate synthase, cytoplasmic, putative OS=Trypanosoma cruzi (strain CL Brener) GN=Tc00.1047053511517.60 PE=3 SV=1	8.3	16	0.032	AGIENVEAVR+FGVPVIVALNHFATDTPAELELVK+GAPTGFIVPIR+TQSDEALYR	Q4DMU5	C-1-tetrahydrofolate synthase, cytoplasmic, putative (EC 1.5.1.5) (EC 3.5.4.9) (EC 6.3.4.3)	CL14
945a	tr|Q4DMX9|Q4DMX9_TRYCC	1	Enoyl-CoA hydratase/isomerase family protein, putative OS=Trypanosoma cruzi (strain CL Brener) GN=Tc00.1047053511529.160 PE=4 SV=1	15.7	27	0.043	AYVHEPHAK+FCELEER+LLWEDFTNTR+THANSDFHEGVR+TTVEGIYESLSADGGEFAK	Q4DMX9	3-hydroxyisobutyryl-CoA hydrolase, mitochondrial (EC 3.1.2.4) (3-hydroxyisobutyryl-coenzyme A hydrolase)	CL14
946a	tr|Q4DN09|Q4DN09_TRYCC	1	Uncharacterized protein OS=Trypanosoma cruzi (strain CL Brener) GN=Tc00.1047053506203.60 PE=4 SV=1	17	27	0.032	AAVEDGGQCEVNTQPSPNAAHTR+ADSVNLSAAQIGPVEEK+ASCDYIFK+EADASQASPGSTAPVCR+QNENDFAAK+YQNDIHEK	Q4DN09	Uncharacterized protein	CL14
947a	tr|Q4DN44|Q4DN44_TRYCC	1	Uncharacterized protein OS=Trypanosoma cruzi (strain CL Brener) GN=Tc00.1047053506303.80 PE=4 SV=1	5.5	19	0.037	AAEAVEAEKR+FSVLEEEKK+ITNIMKNK+KAAEAVEAEK+KAAEAVEAEKR+KAAEAVETEKR	Q4DN44	Uncharacterized protein	CL14
948a	tr|Q4DND1|Q4DND1_TRYCC	1	Proteasome subunit beta type OS=Trypanosoma cruzi (strain CL Brener) GN=Tc00.1047053507521.50 PE=3 SV=1	27.6	24	0.05	GAGVCYSYDPVGSTEPFR+LNGDFCIHAR+MIEDHMEYGHHFSR+NAFTGAAER+NYVILGGDTR+SELFELR	Q4DND1	Proteasome subunit beta type (EC 3.4.25.1)	CL14
949a	tr|Q4DNQ7|Q4DNQ7_TRYCC	1		43	94	0.191	DISLAEWGR+ERVEVKPQVDR+ESGKYPR+ESLVDGIK+ESLVDGIKR+EYSQSKPLK+GETEEEYQWCIEQTLK+GFSGDGFPNMILDDGGDLTNHVLDHCPHLVDK+GIPVFAWK+GKLPIPAINVNDSVTK+IYGISEETTTGVK+LPIPAINVNDSVTK+QADYINCPVDGPFKPDHYR+TACVCGYGDVGK+VAALHLGK+VEVKPQVDR+WSSCNIFSTQDNAAAAIAK	Q4DNQ7	Adenosylhomocysteinase (EC 3.3.1.1)	CL14
950a	tr|Q4DNV8|Q4DNV8_TRYCC	1	Phosphoglycerate kinase OS=Trypanosoma cruzi (strain CL Brener) GN=Tc00.1047053505999.90 PE=3 SV=1	35.6	62	0.132	AVEAPLVTEGVDIPDGHMALDIGPR+EISYFAK+FYVEEGSK+GIDQVDVK+GVTMAAAAACGDDSVPGYEAGATLKPVAER+KGIDQVDVK+KVTVLLPVDHVCHTEFK+LGELLNVPVVFAPDCLK+LSPGGVVLLENVR+TLPGVAVLDDKE+VDFNVPVKDGK+VTVLLPVDHVCHTEFK	Q4DNV8	Phosphoglycerate kinase (EC 2.7.2.3)	CL14
951a	tr|Q4DP96|Q4DP96_TRYCC	1	Phenylalanyl-tRNA synthetase, putative OS=Trypanosoma cruzi (strain CL Brener) GN=Tc00.1047053506127.30 PE=4 SV=1	18.1	36	0.074	DEAFAHLNR+EDDDVAVHIANPR+FFECSDVVLIDNEK+GKVTQQPLSK+GTDGAFFPGR+NIFIECTAPDHYK+SHPLPLR+VEVTPNLDPAVIPVYIPK+VEYEEATPDGTKVEVTPNLDPAVIPVYIPK+YVECTTR	Q4DP96	Phenylalanyl-tRNA synthetase, putative (EC 6.1.1.20)	CL14
952a	tr|Q4DPB9|Q4DPB9_TRYCC	0.9999	Peptidyl-prolyl cis-trans isomerase OS=Trypanosoma cruzi (strain CL Brener) GN=Tc00.1047053508577.140 PE=1 SV=1	20.1	23	0.038	FDDENLK+QLASGENGFGYK+TGLNDKPK+VVIGLFGNDVPK	Q4DPB9	Peptidyl-prolyl cis-trans isomerase (PPIase) (EC 5.2.1.8)	CL14
953a	tr|Q4DPH7|Q4DPH7_TRYCC	1	Uncharacterized protein OS=Trypanosoma cruzi (strain CL Brener) GN=Tc00.1047053510861.40 PE=4 SV=1	6.2	11	0.024	ETCITACGGK+IVEEYELPVSVR+NQLHQVDLEYGK	Q4DPH7	Uncharacterized protein	CL14
954a	tr|Q4DPP4|Q4DPP4_TRYCC	1	Protein tyrosine phosphatase, putative OS=Trypanosoma cruzi (strain CL Brener) GN=Tc00.1047053506743.110 PE=4 SV=1	26.1	12	0.016	LLSGASTQPASIAIHCVAGLGR+SVLESWFQLLDK+VCGPTYDASQLEK	Q4DPP4	Protein tyrosine phosphatase, putative	CL14
955a	tr|Q4DPR3|Q4DPR3_TRYCC	1	Mitochondrial processing peptidase, beta subunit, putative OS=Trypanosoma cruzi (strain CL Brener) GN=Tc00.1047053511181.50 PE=3 SV=1	45.4	104	0.1	AAASHFGDLVAAPTK+ARPASNHATTQALR+AVGLLADVVR+CAFDSTSHGLGTPFYGTETGVAR+CGLLGTTNQTGAQIAK+CIEIANPFLQQYK+HEPAHYAGTAR+IPPTNISSVGK+LADEDIQAAK+MLHQHELEQAK+MSVSFSTLVQRAR+PASNHATTQALR+SAGFPEAR+SQHELGQHAMHR+TFSSLDHSTPTNTHFNEK+VACEENPLASVATVGVWLDAGTR+VVVVGSGAVDHTALER	Q4DPR3	Mitochondrial processing peptidase, beta subunit, putative (EC 1.10.2.2)	CL14
956a	tr|Q4DPV6|Q4DPV6_TRYCC	1	Uncharacterized protein OS=Trypanosoma cruzi (strain CL Brener) GN=Tc00.1047053510877.40 PE=4 SV=1	46.5	94	0.187	EKGQGPENEIR+ENVKVER+EQDDPEPGESAGENR+GEDGKVQNDTIK+GQGPENEIR+ISAMGAAIHNAVNIAEIVK+NHVGYQPPLPESEVK+NHVGYQPPLPESEVKEQDDPEPGESAGENR+VQNDTIK+VVGLHQTTDVSSEIIHDEYEAIDGK+VVGLHQTTDVSSEIIHDEYEAIDGKK	Q4DPV6	Uncharacterized protein	CL14
957a	tr|Q4DQ44|Q4DQ44_TRYCC	1	I/6 autoantigen, putative OS=Trypanosoma cruzi (strain CL Brener) GN=Tc00.1047053511825.80 PE=4 SV=1	67	122	0.185	DAAAAAAAAAPK+DDGDKVIPPSLALVAALESGYR+DEFVSLCEK+DEFVSLCEKNPNNCLDAR+ENTGSIPAER+ESVPAAAAPK+HVSVLAPNGLFTR+KEEPTPPPPPPPPQQK+LSSIEEATDSAR+NPNNCLDAR+TGSSQDALSADEIDALFDVLDR+TGSSQDALSADEIDALFDVLDRENTGSIPAER+VIPPSLALVAALESGYR+VSLQEIAAK+YPGFITK	Q4DQ44	I/6 autoantigen, putative	CL14
958a	tr|Q4DQ49|Q4DQ49_TRYCC	1	Centrin, putative OS=Trypanosoma cruzi (strain CL Brener) GN=Tc00.1047053508323.60 PE=4 SV=1	45.6	25	0.055	AFQLFDLDK+AFQLFDLDKK+GLGFGDLPR+LLGENPGDDVLQEMIAEADEDGDGEVSFDEFK+TMSTDSNGLIGYGEFER	Q4DQ49	Centrin, putative	CL14
959a	tr|Q4DQ83|Q4DQ83_TRYCC	1		7.9	17	0.035	DPVTQQTLLQWATR+FINDVDDDEELER+IVYPDGSR+LEVFAPQQEEPK+RVPVTFAPECSGGK	Q4DQ83	Uncharacterized protein	CL14
960a	tr|Q4DQ92|Q4DQ92_TRYCC	1	Uncharacterized protein OS=Trypanosoma cruzi (strain CL Brener) GN=Tc00.1047053508387.70 PE=4 SV=1	2.2	3	0.006	LAQDPTSSNPK+NVAECIHSTR+TAPQAAAAAAVAAAAAPR	Q4DQ92	Uncharacterized protein	CL14
961a	tr|Q4DQ97|Q4DQ97_TRYCC	1	Purine nucleoside phosphorylase OS=Trypanosoma cruzi (strain CL Brener) GN=Tc00.1047053508387.20 PE=3 SV=1	48.9	80	0.112	DFFADPAHSLLSHAITTSPSAISK+HAITTSPSAISK+HGVGHVLNPSEVNYR+KTLEQNVDK+LAVLLASCPHLAP+LHEQGTSVTMEGPQFSTK+PSGDICVAK+QLGGHIIGMTTATEAK+QLGGHLIGMTTATEAK+TCTLEVISALGK+TFPGLAAGTEGWR+TLEQNVDK+VGGVDCAFLPR+YYAIETPFGRPSGDICVAK	Q4DQ97	Purine nucleoside phosphorylase (PNP) (EC 2.4.2.1)	CL14
962a	tr|Q4DQB0|Q4DQB0_TRYCC	1	Cysteine peptidase C (CPC), putative OS=Trypanosoma cruzi (strain CL Brener) GN=Tc00.1047053511827.100 PE=3 SV=1	22.8	31	0.048	CPTITEIR+FDAGEAWPK+GVDECGIEGSGVAGTPR+HVAGTFLGGHAVR+IANSWNR+IVGWGELNGEPYWK+YCTLGGVR	Q4DQB0	Cysteine peptidase C (CPC), putative (EC 3.4.22.-)	CL14
963a	tr|Q4DQC4|Q4DQC4_TRYCC	1	Uncharacterized protein OS=Trypanosoma cruzi (strain CL Brener) GN=Tc00.1047053506629.200 PE=4 SV=1	55.3	77	0.122	AQLTPGDILVLLFK+DFDATLDK+EKEVFELCR+ESDPGEGYNSWVEK+ESDPGEGYNSWVEKI+FYVSHPPTETILGPANTEDNVLVK+HPSDDEGR+LAWNLGYQGQEEVTLTADSQEELR+LVPAADSSPVK+NGELSVEAAAEAR+SAVFQPIPR+SGDLVVLPR+SVYLGNPDYAYR+THQSWCPPCATAEPIVR+TVDPATLHER	Q4DQC4	Uncharacterized protein	CL14
964a	tr|Q4DQE0|Q4DQE0_TRYCC	1	Uncharacterized protein OS=Trypanosoma cruzi (strain CL Brener) GN=Tc00.1047053506629.40 PE=4 SV=1	14.4	29	0.063	APHVELIR+EVGEEVDIPYDSTHSPATPAAR+GTSVIEPEDVNEDSVDLR+LLPVSAPTPADYFFGR+NNGSQLQPVPR	Q4DQE0	Uncharacterized protein	CL14
965a	tr|Q4DQF4|Q4DQF4_TRYCC	1	Amino acid permease/transporter, putative OS=Trypanosoma cruzi (strain CL Brener) GN=Tc00.1047053506773.90 PE=4 SV=1	8	6	0.013	NNAAVGGTTSDVPTGNLPSEQGTGVSDDEKK+VVTETVEER	Q4DQF4	Amino acid permease/transporter, putative	CL14
966a	tr|Q4DQF8|Q4DQF8_TRYCC	1		50.4	38	0.078	DSKPPVVEPK+EDVPLTAYK+EFIVGDLDK+EFIVGDLDKDSKPPVVEPK+FLSQHPGGIDPINDLGGYDITNSFESIGHSSR+YAWEEIR	Q4DQF8	Cytochrome b5, putative	CL14
967a	tr|Q4DQG1|Q4DQG1_TRYCC	1	Uncharacterized protein OS=Trypanosoma cruzi (strain CL Brener) GN=Tc00.1047053506773.20 PE=4 SV=1	16	26	0.055	AFSFADGEFGK+ANVSFGEAPSALAQHFLPSR+EVCPSLRPLTDEEENYAR+NFAAELLEK	Q4DQG1	Uncharacterized protein	CL14
968a	tr|Q4DQN5|Q4DQN5_TRYCC	1	Calpain-like cysteine peptidase, putative OS=Trypanosoma cruzi (strain CL Brener) GN=Tc00.1047053506563.210 PE=4 SV=1	16.2	31	0.066	AEGISDEYLK+ALSPGCGIFDNAR+DGDAIWNGFWK+DPMELWVSLLQK+HPVSIEEGK+ILFFPEYNLR+NTIDKETYELYK+SNGSIVCNVTVHPLETELFVEGEPNGYTSNIR+SPVEVGTPNSQVR	Q4DQN5	Calpain-like cysteine peptidase, putative	CL14
969a	tr|Q4DQN6|Q4DQN6_TRYCC	1	Calpain cysteine peptidase, putative OS=Trypanosoma cruzi (strain CL Brener) GN=Tc00.1047053506563.200 PE=4 SV=1	15.1	41	0.086	ALPLSEEYLQGR+EFAVDFPTDDTILAECLER+IGAPTFVSEDITPCFDNGLLYR+LHGSYANIIVGDPLLALQDLTGCPTTR+NGWWTNVVVDDYLPVLGGR+VKEFAVDFPTDDTILAECLER+WSQYPDIAK	Q4DQN6	Calpain cysteine peptidase, putative	CL14
970a	tr|Q4DQP0|Q4DQP0_TRYCC	1	Uncharacterized protein OS=Trypanosoma cruzi (strain CL Brener) GN=Tc00.1047053506563.100 PE=3 SV=1	16	12	0.026	AIESGELPR+EIQTQIDLLQAELHK+HYAGDEEEEEGKGK+LLGNYDAALLR	Q4DQP0	Uncharacterized protein	CL14
971a	tr|Q4DQP3|Q4DQP3_TRYCC	1	Coatomer subunit beta OS=Trypanosoma cruzi (strain CL Brener) GN=Tc00.1047053506563.30 PE=4 SV=1	4.7	10	0.018	AQDDALMLLHEIIR+EVLQVQPSLR+FIGDENDVSAR+QAALTFIDLLK	Q4DQP3	Coatomer subunit beta (Beta-coat protein)	CL14
972a	tr|Q4DQQ3|Q4DQQ3_TRYCC	1	Uncharacterized protein OS=Trypanosoma cruzi (strain CL Brener) GN=Tc00.1047053509167.140 PE=4 SV=1	30.4	73	0.093	AAFGPLAANIVSLR+ANPPTVGAR+HQILIRPGSAETEQPEPEVTPDQEPK+HTSSSAGGAGATKPPAK+SPAVSIGDR+TAAVEPETAATVQR+VIIPENGVNADATEVHAPAKPTQTEQR	Q4DQQ3	Uncharacterized protein	CL14
973a	tr|Q4DQQ7|Q4DQQ7_TRYCC	1	Valyl-tRNA synthetase, putative OS=Trypanosoma cruzi (strain CL Brener) GN=Tc00.1047053509167.100 PE=3 SV=1	10.8	39	0.051	ENHAHVITR+FEDSDDEIVIATTRPETILGDTAVAVHPDDER+FEDSDDEIVIATTRPETLLGDTAVAVHPDDER+GNVIDPLFIINGITLEGLHSTVTNGNLDEK+ITPSHDPNDFEAGVR+LDTLTAQEK+LHEDGLVR+SKGNVIDPLFIINGITLEGLHSTVTNGNLDEK	Q4DQQ7	Valyl-tRNA synthetase, putative (EC 6.1.1.9)	CL14
974a	tr|Q4DQS9|Q4DQS9_TRYCC	1	Uncharacterized protein (Fragment) OS=Trypanosoma cruzi (strain CL Brener) GN=Tc00.1047053511821.179 PE=4 SV=1	38	36	0.046	AENEELR+AENEELRAEDENK+AENEELRGEHEHK+EVSEQAEDLQR+GLQELSEQAEDLQR+GLQEVSEQAEDLQR+LDELDER+LVFEQSAISSLLEGALEGFR+VENEELR	Q4DQS9	Uncharacterized protein (Fragment)	CL14
975a	tr|Q4DQY7|Q4DQY7_TRYCC	1	Acetyl-coenzyme A synthetase OS=Trypanosoma cruzi (strain CL Brener) GN=Tc00.1047053509331.30 PE=3 SV=1	19.8	65	0.075	EVVDVAIAECESEGHHIQCLVYER+GEKPIPLK+IAADNFYWK+IAAGIFDGLGDISTLADQTIVAK+IGTSEVEDAVNTHPLVVESAAVGIPHNTK+TNICYNALDR+VDDVLNVSGHR+VIGPLATPDHIHPAQCGLPK	Q4DQY7	Acetyl-coenzyme A synthetase (EC 6.2.1.1)	CL14
976a	tr|Q4DQZ8|Q4DQZ8_TRYCC	1	Uncharacterized protein OS=Trypanosoma cruzi (strain CL Brener) GN=Tc00.1047053510089.110 PE=4 SV=1	25.9	48	0.102	AFDCSER+CTFLAIQSDPFAPGSQVR+CVVGLDEEALYQHVTSVHDQEHLR+EQEPITPFVDR+ESGNSDRPLGK+GAVPFVSPASLER+IAAEDYILR+IDGHGAIR+IFYDELLPIMER+ILQCSELSSCVPCR+NYFNSVEGVNYGELK+SINGVDISPFINNLPFQK+VYVTVDPTAVK	Q4DQZ8	Uncharacterized protein	CL14
977a	tr|Q4DR32|Q4DR32_TRYCC	1	Electron transfer flavoprotein, putative OS=Trypanosoma cruzi (strain CL Brener) GN=Tc00.1047053504109.160 PE=4 SV=1	47.8	62	0.071	AIHIVTPDGEAEGLEPLVVAK+DISSLGVDTKPR+EAVMEPPLR+EIDAGHQVVELQLPCVIAADLR+KAEEVLR+QAVDDDLGNTPQILAGLLDIPQGTFASK+RVVDYTVK+SVEDLYDKLHNEAK+VQCDGLK	Q4DR32	Electron transfer flavoprotein, putative	CL14
978a	tr|Q4DR70|Q4DR70_TRYCC	0.9995	Uncharacterized protein OS=Trypanosoma cruzi (strain CL Brener) GN=Tc00.1047053504033.120 PE=4 SV=1	8.1	5	0.006	VSDTALVSGGSEK+VTSHINER	Q4DR70	Uncharacterized protein	CL14
979a	tr|Q4DRD8|Q4DRD8_TRYCC	1	Glycosomal malate dehydrogenase, putative OS=Trypanosoma cruzi (strain CL Brener) GN=Tc00.1047053506503.69 PE=3 SV=1	36.5	57	0.073	ELPFGSTLSLYDVVGAPGVAADLSHIDR+EMLEEAVGVVK+FTMHVVK+GSATLSMAEAGAR+HPLVVPYVPVVGGHSDVTIVPLYSQIPGPLPDESTLK+LPIGPITTVEK+RLPIGPITTVEK+VQVAGTEVVK	Q4DRD8	Glycosomal malate dehydrogenase, putative	CL14
980a	tr|Q4DRE0|Q4DRE0_TRYCC	1	Uncharacterized protein OS=Trypanosoma cruzi (strain CL Brener) GN=Tc00.1047053506503.56 PE=4 SV=1	8	6	0.014	GQLEEVFLHHDVENGFALIHHAIASQNADAVK+VLVDLLDFLTK	Q4DRE0	Uncharacterized protein	CL14
981a	tr|Q4DRF1|Q4DRF1_TRYCC	1	Uncharacterized protein OS=Trypanosoma cruzi (strain CL Brener) GN=Tc00.1047053508547.160 PE=4 SV=1	10.9	26	0.056	AAVALHEK+ALATLDPHAEK+DLESISHDTQNTEEHIK+DLESLSHDTQNTEEHIK+EALSSIEQTLR+FTDDEQR+LDLVQLLSNDVR+LVNISEEKDDFVK+NAHQEFR	Q4DRF1	Uncharacterized protein	CL14
982a	tr|Q4DRN6|Q4DRN6_TRYCC	1	Uncharacterized protein OS=Trypanosoma cruzi (strain CL Brener) GN=Tc00.1047053509023.100 PE=4 SV=1	7	6	0.011	IDAYDLKPVIR+LPAHTLQYDVDRR+NAAAEVLLGLIPWQTGK+SGIPAGTVGSQVFDR	Q4DRN6	Uncharacterized protein	CL14
983a	tr|Q4DRQ2|Q4DRQ2_TRYCC	1	Protein phosphatase 2C, putative OS=Trypanosoma cruzi (strain CL Brener) GN=Tc00.1047053506739.200 PE=4 SV=1	26	22	0.045	EQHVIAVPDVISTPR+IESAGGSVSENR+KQEESDEFEK+NAIHSNHNNNNNNNSVNHR+NGAAFDLSYDHKPENALER+NVIAGRAKEAEMEFDMMLR+VTGESASSTVDFEK	Q4DRQ2	Protein phosphatase 2C, putative (EC 3.1.3.16)	CL14
984a	tr|Q4DRT8|Q4DRT8_TRYCC	1	Delta-1-pyrroline-5-carboxylate dehydrogenase, putative OS=Trypanosoma cruzi (strain CL Brener) GN=Tc00.1047053510943.50 PE=3 SV=1	19.1	32	0.041	AIDTALQASR+CTGAVVGQQPFGGAR+DQPLSPSSGAVWNSLDYR+ENFDHSTQVSYPHQLPDR+ESVTDCPIVIGGK+EWSQTSFR+FSVHYAENLYR+TEGWFVQPTIVESK	Q4DRT8	Delta-1-pyrroline-5-carboxylate dehydrogenase, putative	CL14
985a	tr|Q4DS70|Q4DS70_TRYCC	1	Uncharacterized protein OS=Trypanosoma cruzi (strain CL Brener) GN=Tc00.1047053508777.30 PE=4 SV=1	16.4	26	0.053	DAFKDDSVQK+EALQGLKPLK+EDENFQTLIEDAK+EDGILPEEEDPLAPELPGDVLRPVR+HGEEELPLSQPQSAR+HTTTYPSDVASASLEEAEKEDGILPEEEDPLAPELPGDVLRPVR+VAIHAQLR+YWLLASITADTPQIGPNKLVGKNPTPVDEYK	Q4DS70	Uncharacterized protein	CL14
986a	tr|Q4DSA7|Q4DSA7_TRYCC	1	Nucleosome assembly protein, putative OS=Trypanosoma cruzi (strain CL Brener) GN=Tc00.1047053507031.29 PE=3 SV=1	25.7	29	0.054	DVTVETVTK+EPTDEEVAK+GFPSEHEGQVEIK+GHVLSDSLIEEHDEEVLNHLK+QYDELYAPLHDHR+SVVGIPGFWLR+TPPTWKPGK+VTEAEADK+VTEAEADKSVVGIPGFWLR	Q4DSA7	Nucleosome assembly protein, putative	CL14
987a	tr|Q4DSL1|Q4DSL1_TRYCC	1	Translation initiation factor, putative OS=Trypanosoma cruzi (strain CL Brener) GN=Tc00.1047053511303.60 PE=4 SV=1	16.1	33	0.071	ENLSEYTQR+HAIPVTDTAWDPTGR+HIIVNGLPNNVTPEK+IFDLNGR+MIISQHTSGLK+SAAVSQLQVEK+SQGDNHFR+TLNDLSVWDIR+VSELGSTSEIR+VVIQDIILDDNLVR	Q4DSL1	Translation initiation factor, putative	CL14
988a	tr|Q4DSL4|Q4DSL4_TRYCC	1	Uncharacterized protein OS=Trypanosoma cruzi (strain CL Brener) GN=Tc00.1047053511303.34 PE=4 SV=1	23.9	18	0.04	AIFDVPIEEWLTVDR+AIFDVPLEEWLTVDR+FVTYSTSEPAQLSGEAR+GVDGAIHAAAGPLLVR+HIALHNGPVTDLQLDAIVNAANK	Q4DSL4	Uncharacterized protein	CL14
989a	tr|Q4DSP6|Q4DSP6_TRYCC	1	Tyrosyl-tRNA synthetase, putative OS=Trypanosoma cruzi (strain CL Brener) GN=Tc00.1047053509937.180 PE=4 SV=1	9.6	5	0.01	ATHIISAPHER+EGQPKMSKSDPDSAIFMEDTR+LRDDAQSGTLHPADLK+SVGEECIQEEELLNLITK	Q4DSP6	Tyrosyl-tRNA synthetase, putative	CL14
990a	tr|Q4DSQ5|Q4DSQ5_TRYCC	1	Uncharacterized protein OS=Trypanosoma cruzi (strain CL Brener) GN=Tc00.1047053509937.90 PE=4 SV=1	11.6	11	0.023	ATTVSESGGAAK+FNFSEGTGTPLAELPAVR+REVDPASTGAEK	Q4DSQ5	Uncharacterized protein	CL14
991a	tr|Q4DSR2|Q4DSR2_TRYCC	1	Uncharacterized protein OS=Trypanosoma cruzi (strain CL Brener) GN=Tc00.1047053509937.20 PE=3 SV=1	17.6	94	0.18	ATSLFEHILTCVNPLTER+EYFTEKPFLLDADALNLFSK+GPGTVICAAEDIDISVDALNTAHGILSSR+GTKPLPPEASAAHAALLK+IHDAGQWK+TVITPHPGEAAR	Q4DSR2	Multifunctional fusion protein [Includes: ATP-dependent (S)-NAD(P)H-hydrate dehydratase (EC 4.2.1.93) (ATP-dependent NAD(P)HX dehydratase); NAD(P)H-hydrate epimerase (EC 5.1.99.6) (NAD(P)HX epimerase)]	CL14
992a	tr|Q4DSW8|Q4DSW8_TRYCC	1	Mitotubule-associated protein Gb4, putative (Fragment) OS=Trypanosoma cruzi (strain CL Brener) GN=Tc00.1047053508347.159 PE=4 SV=1	11.5	28	0.051	ADADEVWTR+AFSNATAEAFGVDEDHVR+EIDDVENHASQSR+HPSLLSDR+KLEDAFSR+QVEETLAR+SFEGVDAAAPR	Q4DSW8	Mitotubule-associated protein Gb4, putative (Fragment)	CL14
993a	tr|Q4DT88|Q4DT88_TRYCC	1	Uncharacterized protein OS=Trypanosoma cruzi (strain CL Brener) GN=Tc00.1047053506147.190 PE=4 SV=1	20.9	21	0.044	GEEEEDEPVKK+KPSKPSPK+LANSAVVSAAR+NELDAQIYR+YLQEANYADAAEALK	Q4DT88	Uncharacterized protein	CL14
994a	tr|Q4DTF4|Q4DTF4_TRYCC	1	Quinone oxidoreductase, putative OS=Trypanosoma cruzi (strain CL Brener) GN=Tc00.1047053510311.90 PE=4 SV=1	17.7	24	0.051	EFSLADAAEAHR+GLVPGGFDAVYDGVGK+KPNLPFVPGEEGVGTVVK+LVPGGFDAVYDGVGK+STFEGSLSVLRPR	Q4DTF4	Quinone oxidoreductase, putative	CL14
995a	tr|Q4DTH5|Q4DTH5_TRYCC	1	ATP-dependent Clp protease subunit, heat shock protein 78, putative OS=Trypanosoma cruzi (strain CL Brener) GN=Tc00.1047053508737.100 PE=4 SV=1	25.9	56	0.117	ADSFLTHDSVTASDIAQVIAR+AHPSVSNILLQVLDEGHLTDSHGR+AIDLIDEAASR+ASEILHGR+EIEADKLATR+ILGQDEAIESITNVVR+IVELLFDQLR+IVSGEVPESIK+LQQESKPEQLDSVER+LQSSVAPWSSNNNNNNNNRNNNDNQQQGR+NNNDNQQQGR+NNPVLIGEPGVGK+TAIVEGLAQR+TEDLDVLR+VFALDMGSLVAGAKYR+YRGEFEER	Q4DTH5	ATP-dependent Clp protease subunit, heat shock protein 78, putative	CL14
996a	tr|Q4DTI7|Q4DTI7_TRYCC	1	Uncharacterized protein OS=Trypanosoma cruzi (strain CL Brener) GN=Tc00.1047053507053.180 PE=4 SV=1	4.4	8	0.018	AFDLLNSDFNK+NNFPIGTDVHALR+VLSDISDVILQK	Q4DTI7	Uncharacterized protein	CL14
997a	tr|Q4DTM9|Q4DTM9_TRYCC	1	Heat shock protein 70 (HSP70), putative OS=Trypanosoma cruzi (strain CL Brener) GN=Tc00.1047053511211.160 PE=3 SV=1	60.1	465	0.754	ATNGDTHLGGEDFDNR+AVHDVVLVGGSTR+AVVTVPAYFNDSQR+DAGTIAGMEVLR+DCHLLGTFDLSGIPPAPR+EIAESYLGK+ELENLCTPIMTK+FSDPVVQSDMK+GDDKPVIQVQFR+GKDLTTSQR+GTLQPVER+GVPQIEVTFDLDANGILNVSAEEK+IEEADKNTITSAVEEALQWLNNNQEASK+IEEADKNTITSAVEEALQWLNNNQEASKEEYEHR+IINEPTAAAIAYGLDK+IINEPTAAAIAYGLDKVEDGK+IINEPTAAAIAYGLDKVEDGKER+KAVVTVPAYFNDSQR+KFSDPVVQSDMK+LVSHLTDEFK+LVSHLTDEFKR+MKEIAESYLGK+NGLENYAFSMK+NQIVITNDK+NQIVITNDKGR+NQVA…	Q4DTM9	Heat shock protein 70 (HSP70), putative	CL14
998a	tr|Q4DTP9|Q4DTP9_TRYCC	1	T-complex protein 1 subunit delta OS=Trypanosoma cruzi (strain CL Brener) GN=Tc00.1047053509695.200 PE=3 SV=1	28.5	55	0.119	AAITSLNSK+ALHDSLCVIR+ASHVAGGPVR+DAVTVQSLDFLAK+DNGDVDLR+DTNTQTDVR+FGHADLVMEENTPSGK+GEVLISNDGATILSK+GIHPTQISECFNDCAK+LQVTHPCAK+NDIDFITK+TLGCLPVANIENLKPEK+VTGVQTPTNTIGR	Q4DTP9	T-complex protein 1 subunit delta	CL14
999a	tr|Q4DTV5|Q4DTV5_TRYCC	1	RuvB-like DNA helicase, putative OS=Trypanosoma cruzi (strain CL Brener) GN=Tc00.1047053508693.80 PE=4 SV=1	17	26	0.053	AEETDNPLGGYGK+ASAQLLHEHADEYVYQ+GLGLDADGSAKPSADGFVGQVK+KTEITEK+SDAYIGDHDLEADEYVPLPK	Q4DTV5	RuvB-like helicase (EC 3.6.4.12)	CL14
1000a	tr|Q4DTV8|Q4DTV8_TRYCC	1	Uncharacterized protein OS=Trypanosoma cruzi (strain CL Brener) GN=Tc00.1047053508693.50 PE=4 SV=1	53.6	109	0.23	AFAGNACEIALSSEEEER+CVGEDVVHHTNLIGWCGK+FSGENKR+FSSEEKK+GICAWGLNFLR+HVLCISNEALNSLHHR+IINLSAEEIR+KIINLSAEEIR+LLDVVCSPENLNIPK+NYQILEEWYGR+RSGTSISSLISCPVTHGEVLPAPGEVTALEVAHVDEK+SEEPSGLELVDLR+SGTSISSLISCPVTHGEVLPAPGEVTALEVAHVDEK+VGALFVNDSISVHHFTDAR+VIANLLNR+VIYLNLNEEPR	Q4DTV8	Uncharacterized protein	CL14
1001a	tr|Q4DU56|Q4DU56_TRYCC	1	Pitrilysin-like metalloprotease, putative OS=Trypanosoma cruzi (strain CL Brener) GN=Tc00.1047053511391.200 PE=3 SV=1	3.6	28	0.061	AANNPLDFIDWLPHLR+LQNSDEATVR+TSSKDDDVCGR	Q4DU56	Pitrilysin-like metalloprotease, putative	CL14
1002a	tr|Q4DU59|Q4DU59_TRYCC	1	Cytochrome c1, heme protein, mitochondrial, putative OS=Trypanosoma cruzi (strain CL Brener) GN=Tc00.1047053511391.160 PE=4 SV=1	37.2	33	0.068	AAQFANNGSEPPDLQHSVFGK+AFTTLGLVNCILLHYGQK+DVVNFLR+FEIWHSLDWPSVR+LASQYEVIDSEPDAEGMLNPRPGKPTDTLPIPFPNQR+PGKPTDTLPIPFPNQR	Q4DU59	Cytochrome c1, heme protein, mitochondrial, putative (EC 1.10.2.2)	CL14
1003a	tr|Q4DUE9|Q4DUE9_TRYCC	1	Endoplasmic reticulum oxidoreductin, putative OS=Trypanosoma cruzi (strain CL Brener) GN=Tc00.1047053508837.189 PE=4 SV=1	13.8	7	0.013	LVFLSDLNAFNSGTDGTPTSEDTFLHK+VFYGKPDPLNVDK+VWQAIYKENCMTEVVEENGLK	Q4DUE9	Endoplasmic reticulum oxidoreductin, putative	CL14
1004a	tr|Q4DUG8|Q4DUG8_TRYCC	1	Cystathione gamma lyase, putative OS=Trypanosoma cruzi (strain CL Brener) GN=Tc00.1047053510661.250 PE=3 SV=1	28.2	55	0.055	CANPTVSVLER+FVDGHNMTVGGALVTK+LKVGITDGFVR+LVFSETPANPTLTLTDLTELSK+NVEAAIKPNTK+PLDLGADVTLISTTK+VAEFLETHPAVEK+VGITDGFVR+VSCGIEEAK+VSCGIEEAKDLITALK	Q4DUG8	Cystathione gamma lyase, putative (EC 2.5.1.-)	CL14
1005a	tr|Q4DUK5|Q4DUK5_TRYCC	1	Elongation of fatty acids protein OS=Trypanosoma cruzi (strain CL Brener) GN=Tc00.1047053511245.150 PE=3 SV=1	10.3	9	0.02	ISGLMADPNLGPK+LWEVLTSPR+SYISPAAAR	Q4DUK5	Elongation of fatty acids protein (EC 2.3.1.199) (Very-long-chain 3-oxoacyl-CoA synthase)	CL14
1006a	tr|Q4DUK6|Q4DUK6_TRYCC	1	Elongation of fatty acids protein OS=Trypanosoma cruzi (strain CL Brener) GN=Tc00.1047053511245.140 PE=3 SV=1	15.8	28	0.045	ISQCGMLR+KPVANPTAAGK+LNGETNR+PKKPVANPTAAGK+VYTTPEGAAPGCHVSR	Q4DUK6	Elongation of fatty acids protein (EC 2.3.1.199) (Very-long-chain 3-oxoacyl-CoA synthase)	CL14
1007a	tr|Q4DUQ2|Q4DUQ2_TRYCC	1	GTP-binding protein, putative OS=Trypanosoma cruzi (strain CL Brener) GN=Tc00.1047053504149.110 PE=4 SV=1	24.8	6	0.012	AAPQVVDPPALPSPAYPK+IDEVNYRVVSTEDGNQFAAQVR+KPIDIDNQPAVLTIVDTAGQDAFGAMR+VFETLVR+VVSTEDGNQFAAQVR	Q4DUQ2	GTP-binding protein, putative	CL14
1008a	tr|Q4DUS2|Q4DUS2_TRYCC	1	Uncharacterized protein OS=Trypanosoma cruzi (strain CL Brener) GN=Tc00.1047053507951.160 PE=4 SV=1	36	58	0.11	AHDAEGVNPSASK+AKNDLLDIK+ELGVSLTDEEAVEVACVLDAAHVR+NEIVQVFTPQAVVISNELLENVK+NEIVQVFTPQAVVISNELLENVKK+QGPPSADTAGDLSYPQKQNEICR+SAIREDYEALK+SVPYKPFYVPEDQLR+VDGGTTELDVCTLR+VFCDVAEK+VLPEIQEADLK+VLPEIQEADLKR+VNTAVALTQLDHLNEAVEILDK	Q4DUS2	Uncharacterized protein	CL14
1009a	tr|Q4DUZ8|Q4DUZ8_TRYCC	1	UDP-galactose 4-epimerase OS=Trypanosoma cruzi (strain CL Brener) GN=Tc00.1047053506811.190 PE=3 SV=1	35.2	23	0.047	AVQQAPVEEFVSIFGTDYPTPDGTCVR+DEAFLNDVFTR+HAVLELGDVR+REGDPPVLVASGEEAKK+SAHIDTEENLAR+VPLATEINK+VTGHPIPVK+YFNACGADEDGDIGEDHEPETHLIPLILR+YYDNNVIGIIR	Q4DUZ8	UDP-galactose 4-epimerase (EC 5.1.3.2)	CL14
1010a	tr|Q4DV84|Q4DV84_TRYCC	1	Mercaptopyruvate sulfurtransferase, putative OS=Trypanosoma cruzi (strain CL Brener) GN=Tc00.1047053508173.40 PE=4 SV=1	15.8	12	0.026	APASDAATVIVDGK+GHVPSAIFVDVDEELSGPLTNTTAR+HPLPDAAK+TQPLETWPYGVDFR	Q4DV84	Mercaptopyruvate sulfurtransferase, putative (EC 2.8.1.2)	CL14
1011a	tr|Q4DVC4|Q4DVC4_TRYCC	1	Uncharacterized protein OS=Trypanosoma cruzi (strain CL Brener) GN=Tc00.1047053511217.160 PE=4 SV=1	9.4	8	0.01	FYVNHQTR+GEGINFIPNTGAASAALAALQHEGK+NDHTKPTTTSTAAEVTTGAAR	Q4DVC4	Uncharacterized protein	CL14
1012a	tr|Q4DVF9|Q4DVF9_TRYCC	1	Uncharacterized protein OS=Trypanosoma cruzi (strain CL Brener) GN=Tc00.1047053506859.170 PE=4 SV=1	57.3	142	0.115	APEAAAEFDYR+DLTEWVNGAK+EEVPEEVNAPEAAAEFDYR+EEVPEEVNAPEAAAEFEYR+ELGEAEAGLASEHK+ELGEAEAGLASEHKEEVPEEVNAPEAAAEFDYR+ELGEAEAGLASEHKEEVPEEVNAPEAAAEFEYR+EQSELEEQLQVMEDNGKEARELR+ERPNESLGDPSSWTK+FVLASIEEK+FVLASIEEKENELR+KAPEAAAEFDYR+LKQLDDDQR+LVKEETER+QFGDVVLLEDECK+QFGDVVLLEDECKDLTEWVNGAK+QLDSINVFAEK+RQLDSINVFAEK+VDLDNLSR+VYASQEDMINK+VYKDESR	Q4DVF9	Uncharacterized protein	CL14
1013a	tr|Q4DVG6|Q4DVG6_TRYCC	1	Prefoldin, putative OS=Trypanosoma cruzi (strain CL Brener) GN=Tc00.1047053506859.90 PE=4 SV=1	13.3	8	0.016	ENIEALEQK+FLSNCDVLSEYQK	Q4DVG6	Prefoldin, putative	CL14
1014a	tr|Q4DW25|Q4DW25_TRYCC	0.9994	Proteasome subunit beta type OS=Trypanosoma cruzi (strain CL Brener) GN=Tc00.1047053507603.40 PE=3 SV=1	21.8	7	0.009	DGSSGGLIR+DLAVQNPPFSSSAK+SGSAADTQALAEQTANYLESYETDTSKPVNVTTAANIFK	Q4DW25	Proteasome subunit beta type (EC 3.4.25.1)	CL14
1015a	tr|Q4DW59|Q4DW59_TRYCC	1	Uncharacterized protein OS=Trypanosoma cruzi (strain CL Brener) GN=Tc00.1047053508231.170 PE=4 SV=1	17.8	41	0.058	APLIDLGAEGDLIDILR+KPIWWNDDLGAVCTECR+NAEVINAELK+PLEDFIAVTGLK+TEAFEPCAVCNER+TFFHPEHR+VADSHDVK+VDFVADQPRPLEDFIAVTGLK	Q4DW59	Uncharacterized protein	CL14
1016a	tr|Q4DW87|Q4DW87_TRYCC	1	U-box domain protein, putative OS=Trypanosoma cruzi (strain CL Brener) GN=Tc00.1047053506989.210 PE=4 SV=1	15.4	10	0.014	AQVFYGPSLEEAK+DLSIEEIPQQLLSEALLK+EIAPGGLAWAR+TTEAFLQR+TVEADTLVDR+VSAHQPLPSPAPVAAGGR+YLNNPNTNEVPLDHK	Q4DW87	U-box domain protein, putative	CL14
1017a	tr|Q4DWA3|Q4DWA3_TRYCC	1	ABC transporter, putative OS=Trypanosoma cruzi (strain CL Brener) GN=Tc00.1047053506989.30 PE=3 SV=1	10.2	61	0.127	AVYDALQK+DALIDHLSPGEHLR+DGDTSFASGFVK+DGKPVDEEVNSHAVVFR+EANMNIDASVAR+ELETFVTR+IEDCITLQHITK+INALLGPNGSGK+KAVYDALQK+KRPNLFDK+SAQASLSHYGDLLVAGK+SYVGYCPQK+TSSSTEGEECVLEGVVGR+TTAVGILAGEVVPTSGSAYINHLSVLR+YCSDVSALCAEVVHK	Q4DWA3	ABC transporter, putative	CL14
1018a	tr|Q4DWB5|Q4DWB5_TRYCC	1	Transitional endoplasmic reticulum ATPase, putative OS=Trypanosoma cruzi (strain CL Brener) GN=Tc00.1047053509733.170 PE=3 SV=1	34.8	151	0.328	AAAPCVLFFDELDSVAR+AQGEVEKR+DGTLDSDQDIDPVPEITR+EDEERLDDVGYDDIGGCR+EIDIGVPDDIGR+ELQELVQYPVEFPWK+ETHVETPHVTWSDVGGLLDVK+IAAATHGFSGADLAGICQR+KAFEEAEK+KQLVQIR+KSPLSADVDVDK+LDDVGYDDIGGCR+LDQLIYIPLPDK+MAGESEGNLR+MEELNIFR+NAPSIVFIDEIDSIAPK+NIGIKPPR+NVFIIGATNRPDVLDPAIMRPGR+SPLSADVDVDK+SPLSADVDVDKIAAATHGFSGADLAGICQR+VHILPIDDTVK+VVEVDPGEFCIVSPDTVIHCEGDPIR+VVEVDPGEFCIVSPDTVIHCEGDPIRR	Q4DWB5	Transitional endoplasmic reticulum ATPase, putative	CL14
1019a	tr|Q4DWC3|Q4DWC3_TRYCC	1	Translation elongation factor 1-beta, putative OS=Trypanosoma cruzi (strain CL Brener) GN=Tc00.1047053509733.100 PE=3 SV=1	51.8	66	0.107	AAAAEDEDIDLFGEATEEETAALEAK+DGLLWGDHK+KAAAAEDEDIDLFGEATEEETAALEAK+KLQQLIVIEDDK+LSSQPYVSGYCPSQEDAK+LVPVAFGVK+SSILFDVKPWDDTVDLQALADK+SSILFDVKPWDDTVDLQALADKLHAVK	Q4DWC3	Translation elongation factor 1-beta, putative	CL14
1020a	tr|Q4DWJ0|Q4DWJ0_TRYCC	1		28	27	0.042	DSFVVLDYHR+FLGVLEGR+IGEEGNKAER+KIGEEGNKAER+KLGEEGNK+LDKVEVQSR+RPQLPPAFDVVHWNDDDMSSGHLLR	Q4DWJ0	Mitochondrial RNA-binding protein 2, putative	CL14
1021a	tr|Q4DWL8|Q4DWL8_TRYCC	1	Dihydrolipoyl dehydrogenase OS=Trypanosoma cruzi (strain CL Brener) GN=Tc00.1047053507089.270 PE=3 SV=1	33.8	78	0.144	AVSTEDGFVK+CAPTLDEDVTNALVGALAK+GEGSFETAHSIR+GLTGGVEYLFK+GTLGGTCLNVGCIPSK+IGDHFETSIPDVYAIGDVVDKGPMLAHK+KTIIATGSEPTELPFLPFDEK+RPFTGGLGLDK+SEDELKK+TCHAHPTMSEALK+TIIATGSEPTELPFLPFDEK+VVLSSTGALALPR	Q4DWL8	Dihydrolipoyl dehydrogenase (EC 1.8.1.4)	CL14
1022a	tr|Q4DWP4|Q4DWP4_TRYCC	1	Uncharacterized protein OS=Trypanosoma cruzi (strain CL Brener) GN=Tc00.1047053511421.200 PE=4 SV=1	12.2	34	0.073	ALTEIAELR+DAATLESASER+EEHTDPFLWSNAIELLGK+FLLNILNR+HLNDVLQR+ICNLPTAQIIEELDVPLHSK+IIQGAFDSR+LDDAASLK+TLVDVPDDTLVEDWQLVNLDK+VADTLIQLR+YIATLPPLVR	Q4DWP4	Uncharacterized protein	CL14
1023a	tr|Q4DWQ7|Q4DWQ7_TRYCC	1		21.9	17	0.037	DGINAVSVVLTPCSLVR+MLNGDECDLSILSLFPNVR+SLPDYAELDTIAR+VSVGLVEPTAPR	Q4DWQ7	Uncharacterized protein	CL14
1024a	tr|Q4DWS8|Q4DWS8_TRYCC	1	Uncharacterized protein OS=Trypanosoma cruzi (strain CL Brener) GN=Tc00.1047053508409.180 PE=4 SV=1	20.4	21	0.044	AAASLTNGK+ENKIDIVQEK+IDIVQEK+IYDDDGNLKPGETTPPR+SASAQPGQKPSPR+SRPSQSPATR+TKAEILNK	Q4DWS8	Uncharacterized protein	CL14
1025a	tr|Q4DX29|Q4DX29_TRYCC	1	Dynein heavy chain, putative (Fragment) OS=Trypanosoma cruzi (strain CL Brener) GN=Tc00.1047053508831.4 PE=4 SV=1	3.5	7	0.017	FYFLSNDDLLDILAK+LNAEELLHSNMSLEFFRER+LVITPLTDR+REEELKR+RPSLPSIR+TSVVAQTAGK	Q4DX29	Dynein heavy chain, putative (Fragment)	CL14
1026a	tr|Q4DX68|Q4DX68_TRYCC	1	Uncharacterized protein OS=Trypanosoma cruzi (strain CL Brener) GN=Tc00.1047053506945.320 PE=4 SV=1	30.9	39	0.055	AIEYIEQQR+ALQNNNLLHGVDAALSQSWAAK+EALQALIAEHDDVDAK+ECQEAIQELDQVASGAAYEEENQR+EILDEIDALNNGIR+EKEAVIDALGCK+IEQLEHR+NLEDATGVR+NQALMHEVNELNR+QNETDVTPQELESR	Q4DX68	Uncharacterized protein	CL14
1027a	tr|Q4DXC0|Q4DXC0_TRYCC	1	Proteasome regulatory non-ATPase subunit 2, putative OS=Trypanosoma cruzi (strain CL Brener) GN=Tc00.1047053510901.150 PE=4 SV=1	10.7	20	0.043	AHDAAEAVAASK+EAAEIPHPGLTSSPPENEGEETSTK+FGSIIATGLLDAGGR+LDSLFTALTNK+NAAAAEPALTPLGAETEK+QFAVISHDVDGR+WILQEGTPVR	Q4DXC0	Proteasome regulatory non-ATPase subunit 2, putative	CL14
1028a	tr|Q4DXJ7|Q4DXJ7_TRYCC	1	Uncharacterized protein OS=Trypanosoma cruzi (strain CL Brener) GN=Tc00.1047053506195.290 PE=4 SV=1	21	19	0.028	AQMDPSYLASNKL+ARPEDLTPIGR+AYLDENNFEER+GCAVIHGVFPR+GGSPPDFAADDFEVNFK+LNHAAVDK+SLQDDVPEDDFCGAQPGR	Q4DXJ7	Uncharacterized protein	CL14
1029a	tr|Q4DXQ0|Q4DXQ0_TRYCC	1	Pyruvate dehydrogenase E1 beta subunit, putative OS=Trypanosoma cruzi (strain CL Brener) GN=Tc00.1047053510421.320 PE=4 SV=1	17.6	26	0.039	ALDEEMER+DLELASQPQVSDVLAVAHR+EGIEAEVINLR+VFAPYNSEDAR+VSCADCPTPYAK	Q4DXQ0	Pyruvate dehydrogenase E1 component subunit beta (EC 1.2.4.1)	CL14
1030a	tr|Q4DXR0|Q4DXR0_TRYCC	1	Uncharacterized protein OS=Trypanosoma cruzi (strain CL Brener) GN=Tc00.1047053510421.220 PE=4 SV=1	43.8	21	0.043	ALGEYYFQR+DVNVQPEGDSLPGK+DVNVQPEGDSLPGKDLYK+LDIDHVEK+LYSAYGPK+WGGTLEEVR+WHQEHKLDIDHVEKAMIMR	Q4DXR0	Uncharacterized protein	CL14
1031a	tr|Q4DXV2|Q4DXV2_TRYCC	1	Biotin/lipoate protein ligase, putative OS=Trypanosoma cruzi (strain CL Brener) GN=Tc00.1047053510719.60 PE=4 SV=1	19.2	13	0.028	ASTTVNEVAATLGQPK+SVTPEITPVLPLLTGLVCR+VTPAQLAELVWK	Q4DXV2	Biotin/lipoate protein ligase, putative	CL14
1032a	tr|Q4DY15|Q4DY15_TRYCC	1	Uncharacterized protein OS=Trypanosoma cruzi (strain CL Brener) GN=Tc00.1047053506357.130 PE=4 SV=1	3.5	11	0.016	AFITETEPEFNVLGEGEPAR+ELFLLPSTTVAQQK+GSNAVQTTIPVATQHQIMGLLLQNLGQPK+LIVDAISGLLSK+VQAVECIQDLLSFAPR	Q4DY15	Uncharacterized protein	CL14
1033a	tr|Q4DY23|Q4DY23_TRYCC	1	Alcohol dehydrogenase, putative OS=Trypanosoma cruzi (strain CL Brener) GN=Tc00.1047053506357.50 PE=4 SV=1	45.9	85	0.184	AEKDQYPLVCINTTSGTASEITR+AGILETVMDVLK+AGILETVMDVLKK+ANGGTIYDYEGLDK+ANGGTIYDYEGLDKAEK+DIPALAESALK+DIPALAESALKDVCAATNPR+DVCAATNPR+DVHPNPTAHNVETGLELLNK+EKDIPALAESALK+EVQIPPGFEQLGMK+FAVITDEKR+KPLLVCDTGIEK+NAAAAAIDAIR+NACDSIIAIGGGSPQDCAK+QHLSNAVK+VSYLGVGALDSATSK	Q4DY23	Alcohol dehydrogenase, putative	CL14
1034a	tr|Q4DY24|Q4DY24_TRYCC	1		23.2	35	0.045	ALDYFAIDK+ALDYFAIDKSPEEK+ALEGDAENEGK+EAELKEFEK+ILEDCMPGDSVGAK+ITINATHVEYESEKR+IVGSGETVNLSK+VASIEMYHK+VGADAELSGFSAK+YKFPAEETPFVR	Q4DY24	Elongation factor TU, putative	CL14
1035a	tr|Q4DY99|Q4DY99_TRYCC	1	Uncharacterized protein OS=Trypanosoma cruzi (strain CL Brener) GN=Tc00.1047053511817.270 PE=4 SV=1	17.7	8	0.018	ESPNSTQTDTAR+GRPGTIGVLEVLFSPAVER+LGSVENDNHNDKPGGNADR+LGVHHLR+TEISHAVSSQTR	Q4DY99	Uncharacterized protein	CL14
1036a	tr|Q4DYC0|Q4DYC0_TRYCC	1	Uncharacterized protein OS=Trypanosoma cruzi (strain CL Brener) GN=Tc00.1047053511817.70 PE=4 SV=1	42.9	5	0.011	EQVLQQEESDSALAR+IPLGNFDAIVCGACCHK+LHEEINGPGNVQPGAGSIPNQASGVK+LIECPACTFINTITEFVPGR	Q4DYC0	Uncharacterized protein	CL14
1037a	tr|Q4DYE0|Q4DYE0_TRYCC	1	Uncharacterized protein OS=Trypanosoma cruzi (strain CL Brener) GN=Tc00.1047053506321.280 PE=4 SV=1	35.1	60	0.124	AEQGLPSALLPK+AIQSGSSDSAR+CDFDQIAK+EEIDSSKNDQK+HLEGQLGVWR+KSTSTIEQLEK+LDELVDLLER+LTKDEQVK+NNWAQEYATVIDR+QIEAVLQEYR+RLDELVDLLER+STSTIEQLEK+WVVYTPEDEVK+YDALAVQTTECDDKQIEAVLQEYR	Q4DYE0	Uncharacterized protein	CL14
1038a	tr|Q4DYG2|Q4DYG2_TRYCC	1	Mitochondrial processing peptidase alpha subunit, putative OS=Trypanosoma cruzi (strain CL Brener) GN=Tc00.1047053511367.340 PE=3 SV=1	16.1	22	0.048	EEVIAALGAPTFGR+EIAGFLDAAR+FGQPSLTR+KEPLASPR+SRPPTLSHASESAQFYPGR+VKDDEVAAGR+YATALVAR	Q4DYG2	Mitochondrial processing peptidase alpha subunit, putative	CL14
1039a	tr|Q4DYH1|Q4DYH1_TRYCC	1	Uncharacterized protein OS=Trypanosoma cruzi (strain CL Brener) GN=Tc00.1047053511367.220 PE=4 SV=1	20.5	30	0.048	AEIEENNINNR+GVLEEGPAPQNTRPLR+HEIAQHLGK+LQQLEEAAR+QQAAAEALR+SENGGSKPSIAR+SENGGSKPSIARPVPR+SSNAVEQLVR+TAATAAAAATGSTR+TGSTDYAR	Q4DYH1	Uncharacterized protein	CL14
1040a	tr|Q4DYI6|Q4DYI6_TRYCC	1	LA RNA binding protein, putative OS=Trypanosoma cruzi (strain CL Brener) GN=Tc00.1047053511367.60 PE=4 SV=1	15.6	22	0.034	ELWPAEER+EVAELAAAIRPSEK+KAEEIAAK+LEDADEKK+NRQPQTPQDQPVAK+QPQTPQDQPVAK	Q4DYI6	LA RNA binding protein, putative	CL14
1041a	tr|Q4DYJ8|Q4DYJ8_TRYCC	1	Aminopeptidase, putative OS=Trypanosoma cruzi (strain CL Brener) GN=Tc00.1047053506211.200 PE=4 SV=1	27	57	0.121	AALWCNETLQLLLDATKPGAK+APTLPAYTDELLLEASK+APTLPAYTDELLLEASKLPLTLEK+DGEVVGHFK+DVRPTVYK+HGAVVPYPVLYER+KIEPVTGLKPQNEAPTLPAYTDELLLEASK+LGDETVAK+LPLTLEK+YIVDSFR	Q4DYJ8	Aminopeptidase, putative	CL14
1042a	tr|Q4DYK2|Q4DYK2_TRYCC	1	ADP,ATP carrier protein 1, mitochondrial, putative OS=Trypanosoma cruzi (strain CL Brener) GN=Tc00.1047053506211.160 PE=3 SV=1	38.9	56	0.088	GIAGAGVLSGVDALKPIYVR+GNLSNVLR+LDRPYTGVADCFVHTMK+LGFFEEFMVGGVAAGVSK+LLVQNQGEMIK+MADKLNQQQK+SDGIVGLYR+TEGAASLMR+TVAAPIER+YFPTQALNFAFK	Q4DYK2	ADP,ATP carrier protein 1, mitochondrial, putative	CL14
1043a	tr|Q4DYL2|Q4DYL2_TRYCC	1	RNA-binding protein, putative OS=Trypanosoma cruzi (strain CL Brener) GN=Tc00.1047053506211.60 PE=4 SV=1	10.6	20	0.042	AYSQLTK+EELLDVVVPNQTLR+PAEAPVLVEEK+SEADARPAEAPVLVEEK+TTEVPPITQR+VAELEATLAK	Q4DYL2	RNA-binding protein, putative	CL14
1044a	tr|Q4DYW4|Q4DYW4_TRYCC	1	Retrotransposon hot spot (RHS) protein, putative OS=Trypanosoma cruzi (strain CL Brener) GN=Tc00.1047053507167.20 PE=4 SV=1	27.2	93	0.143	DCHVNCEVER+DTLTPLASGK+EALPIVEEEQEQETE+EVHQYQVSVSSR+GTLDAALSR+GVVSLEQWR+IIMNCPEKDDVK+IVEHYLNEWFIPHGGTNLTPGR+KIEIESR+LLIGTPGIGK+LLLIGTPGIGK+LNGLLAEIQK+NYEGKDTVSPLAK+PLKPLPLPLLENFEK+QYQVSVSSR+RNGNVTMGNFVQNPETFIKK+SLSIPGVNAYIIYDVAK+SVLLEEFFNEPTEYIHDAR+TDNLSDDEKEIVAFWEK+VEDILLEGSTNR+VQTSTSVVK+VRQEAEER+VVSLEQWR	Q4DYW4	Retrotransposon hot spot (RHS) protein, putative	CL14
1045a	tr|Q4DZ02|Q4DZ02_TRYCC	1	Glucosamine-fructose-6-phosphate aminotransferase, putative OS=Trypanosoma cruzi (strain CL Brener) GN=Tc00.1047053510303.200 PE=4 SV=1	13	19	0.041	AAGATLLGVTNVPGSTVSR+AEIISGLAALPAAISQCLK+APQIIDATPEGLSK+EIFNVLLDGLQR+EIYEQPESVTR+GYDYPTALESALK+HGPLALVDANSR+LSLVELATR	Q4DZ02	Glucosamine-fructose-6-phosphate aminotransferase, putative (EC 2.6.1.16)	CL14
1046a	tr|Q4DZ26|Q4DZ26_TRYCC	0.9983	Uncharacterized protein OS=Trypanosoma cruzi (strain CL Brener) GN=Tc00.1047053511001.170 PE=4 SV=1	6.2	5	0.008	ARDAVGVWDITYPSTESLSR+EDGTAAATKTRK+QLMLDESMPK+QQQQEQQQQQQQR+TAGPVVTEEWSR	Q4DZ26	Uncharacterized protein	CL14
1047a	tr|Q4DZ63|Q4DZ63_TRYCC	0.9999	Uncharacterized protein OS=Trypanosoma cruzi (strain CL Brener) GN=Tc00.1047053507023.220 PE=4 SV=1	1	5	0.007	AVTPISFVNCVDEALR+HDNVAHTAR+VFDDDVFTLEPVSGTIYAK	Q4DZ63	Uncharacterized protein	CL14
1048a	tr|Q4DZ97|Q4DZ97_TRYCC	1	Importin beta-1 subunit, putative OS=Trypanosoma cruzi (strain CL Brener) GN=Tc00.1047053504105.150 PE=4 SV=1	3.9	7	0.016	EDIAPYIDAFLR+LVDALCSTAK+NVAANIVGNLSR	Q4DZ97	Importin beta-1 subunit, putative	CL14
1049a	tr|Q4DZJ3|Q4DZJ3_TRYCC	1	Aminopeptidase, putative OS=Trypanosoma cruzi (strain CL Brener) GN=Tc00.1047053508799.240 PE=4 SV=1	49.8	147	0.298	ATGFGPALLMEYLR+ELGCAVDVICGEELR+ELPFYCPAVAEAIQR+GETYAVLAEGVK+GYCDNCVR+GYGGIYSVGK+HAGIFVNDEEEELSFLK+KGETYAVLAEGVK+LTVVFPTAPNPSPSELVVVATSTQLCQR+LVDAPTNLLNTATFAEVAQSYAK+NDDILTLK+QVNNASVSCAGHFVANHLSPDFK+TNCSARPDVVVSLLSAALEEIKGPETK+TNVEFTDVDAYKK+TVEVNNTDAEGR+VLVGEVPSEASR+VSGETCFPVLYCPEYHVTEFR	Q4DZJ3	Aminopeptidase, putative	CL14
1050a	tr|Q4DZQ8|Q4DZQ8_TRYCC	1	Uncharacterized protein OS=Trypanosoma cruzi (strain CL Brener) GN=Tc00.1047053507711.200 PE=4 SV=1	5.7	20	0.031	GDVLLLPFTASR+GWNQLVIK+IPVSAESLPK+NFNPVYPLYNDVVVGDAASANPILCR+SSATCDADACTAALK+VACVENER+YLYAPQDPR	Q4DZQ8	Uncharacterized protein	CL14
1051a	tr|Q4DZT1|Q4DZT1_TRYCC	1	Glyceraldehyde-3-phosphate dehydrogenase OS=Trypanosoma cruzi (strain CL Brener) GN=Tc00.1047053510105.230 PE=1 SV=1	31.4	32	0.041	AGISLNDR+EGALVVNGK+GAAQNIIPSATGAAK+GQEIVSNASCTTNCLAPLAK+LERPATYEQICAAIK+LISWYDNETGYSHK+VPTPNVSVVDLTAR+VTSERDPANLK	Q4DZT1	Glyceraldehyde-3-phosphate dehydrogenase (EC 1.2.1.12)	CL14
1052a	tr|Q4E088|Q4E088_TRYCC	1	40S ribosomal protein S10, putative OS=Trypanosoma cruzi (strain CL Brener) GN=Tc00.1047053506679.140 PE=4 SV=1	28.6	25	0.056	DPLGTWTGSLGGK+FFFTEGVISCK+KDPLGTWTGSLGGK+SRDDVYR+YLFLPHDAVPNTHK	Q4E088	40S ribosomal protein S10, putative	CL14
1053a	tr|Q4E093|Q4E093_TRYCC	1	40S ribosomal protein S18, putative OS=Trypanosoma cruzi (strain CL Brener) GN=Tc00.1047053506679.100 PE=3 SV=1	30.7	28	0.057	AGTLTAEELER+FKIPDWFLNR+IPDWFLNR+ISEVIADPAK+KAGIDVER+LREDLER+RAGTLTAEELER	Q4E093	40S ribosomal protein S18, putative	CL14
1054a	tr|Q4E0B2|Q4E0B2_TRYCC	1	Glucose-6-phosphate 1-dehydrogenase OS=Trypanosoma cruzi (strain CL Brener) GN=Tc00.1047053509287.50 PE=3 SV=1	22.7	23	0.047	ALTIVVLGASGDLAK+DTETSEQLSNQLKPLFNER+IPDAVSPELR+LIVEKPFGR+TPGLLNDTHQTELDLTYER+VDELDAAWR+VLPYAAGSCGPEEAQEFIR+YDVTLPDAYESLIHEALLGNSTNFVR	Q4E0B2	Glucose-6-phosphate 1-dehydrogenase (EC 1.1.1.49)	CL14
1055a	tr|Q4E0D8|Q4E0D8_TRYCC	1	Calpain-like cysteine peptidase, putative OS=Trypanosoma cruzi (strain CL Brener) GN=Tc00.1047053508999.190 PE=4 SV=1	26	124	0.255	ANGEVGEIQETSEYPVEK+ASQSGKDDLFQDWIK+ASQSGKDDLFQDWLK+AVPLSEEYHQR+DDLFQDWLK+DVSLIHK+EVPVEEGVVR+FDPEATPVVVDYQVK+HPVSAEIGR+NSVLEALGNTK+PSSYLPDELLDQVR+RQEVAEDAIQR+STHDLAEIWPSILEK+SVIVDNYLPISGGKPK+VLEACLENNLPFVDLEFPPCQASLDTGAK+VVGHDGVTVQFK+VVQNSSADAYSPSCDK+WDPIEYDLR	Q4E0D8	Calpain-like cysteine peptidase, putative	CL14
1056a	tr|Q4E0J7|Q4E0J7_TRYCC	1		15.2	38	0.045	ENLFLAR+GSNQCLVK+NSWTAQWGEDGYIR+VEVVGAPAAVDWR+VPVNVEVVGAPAAVDWR+VYESAAEEAFR+YHNGAAHFAAAQER	Q4E0J7	Cysteine peptidase, putative	CL14
1057a	tr|Q4E0R0|Q4E0R0_TRYCC	1		11.4	18	0.031	AEQEILEAISGGDK+AVSQYLQQVQIAIPEEK+EQYCSDPQAQVR+GVEELLQVLIK+LRALDLKGNALGPEGAR+VIDANETIK+VLDLSSNELGAHGFGIIGK	Q4E0R0	Uncharacterized protein	CL14
1058a	tr|Q4E0W1|Q4E0W1_TRYCC	1	DNA topoisomerase 2 OS=Trypanosoma cruzi (strain CL Brener) GN=Tc00.1047053508277.370 PE=3 SV=1	7.5	11	0.024	ALAQNSLSSDQK+IDIVNATDDSLAK+IVDEILLNASDNIANK+LVDATTTR+MPFLEAHVNTVTGQLAQELNK+QQLGNDHAAAR+TLIVTEGDSAK	Q4E0W1	DNA topoisomerase 2 (EC 5.99.1.3)	CL14
1059a	tr|Q4E132|Q4E132_TRYCC	1	Prolyl oligopeptidase, putative OS=Trypanosoma cruzi (strain CL Brener) GN=Tc00.1047053506247.230 PE=4 SV=1	8.2	8	0.017	DLGGVLAVPNIR+GLGSEPLVFK+IFESISNSQDYPR+SFFLDINDPQSSLR+VVPLHSLK	Q4E132	Prolyl oligopeptidase, putative (EC 3.4.21.26)	CL14
1060a	tr|Q4E133|Q4E133_TRYCC	1	Histidine ammonia-lyase OS=Trypanosoma cruzi (strain CL Brener) GN=Tc00.1047053506247.220 PE=3 SV=1	50.7	441	0.931	ALDMLAIGVHELGNISER+ALLHSEEYPSMINESHVNCGR+ATNSTLNPDIHR+EGLALINGTQFISALGAEAVVR+ELGVEPITLAAK+FESTIIPPHQLEELQLNLIR+FLGVLTVK+GQQLVAQR+IIAIELLGACQGIDLLRPLR+KVVSGGNFHGEYPAK+LADVALAMSHEALR+LNNPTLSR+QTVYGINTGFGK+SHSACVGEPLTPER+SVSPPWEEDRVINTDIDNVTK+TVKPYVPEEAR+VILDGCSLTPDVLYALGYEK+VINTDIDNVTK+VQDAYSIR+VVENVER+VVSGGNFHGEYPAK	Q4E133	Histidine ammonia-lyase (EC 4.3.1.3)	CL14
1061a	tr|Q4E134|Q4E134_TRYCC	1	Uncharacterized protein OS=Trypanosoma cruzi (strain CL Brener) GN=Tc00.1047053506247.210 PE=4 SV=1	32.9	61	0.112	DFQTIAAASSSLPIFWER+RVAQELHK+SHAPAADEADYTTIPAPR+TAVVEDVAEFK+TAVVEDVAEFKK+TVWEDNIETEVLCR+VAQELHK+YLESLAEYDAEEAK	Q4E134	Uncharacterized protein	CL14
1062a	tr|Q4E151|Q4E151_TRYCC	1	Chaperonin, putative OS=Trypanosoma cruzi (strain CL Brener) GN=Tc00.1047053506247.50 PE=3 SV=1	35.2	59	0.125	AIDDGVNVFK+DGATFLDDPVIK+EIEVEHPAAK+EQVLAPIR+GTALIESAEGLISFSR+LDGDSVLASK+LDTPTVEDIGSCDNVDVSDVGGK+MGLHPSEIVEGYK+NITSFVQDRDDSK+NVLDDVER+SFNVENVR+SLETLQTLVIQK+TLAEVSGFNGTDVVTQLEVDHNADK+VDDVLLK+YAEASPGLDQYAVR	Q4E151	Chaperonin, putative	CL14
1063a	tr|Q4E1B6|Q4E1B6_TRYCC	1	Carnitine O-palmitoyltransferase II, putative OS=Trypanosoma cruzi (strain CL Brener) GN=Tc00.1047053511807.284 PE=3 SV=1	3.7	5	0.011	HDAAPTEGVR+NPNSIPDLFLDPSYK	Q4E1B6	Carnitine O-palmitoyltransferase II, putative	CL14
1064a	tr|Q4E1B7|Q4E1B7_TRYCC	1	Uncharacterized protein OS=Trypanosoma cruzi (strain CL Brener) GN=Tc00.1047053511807.280 PE=4 SV=1	13.7	24	0.051	ALDSLIQTAFRPVVTK+DAEVIGCCHNVR+ELLQALSDAECPDAPLLVR+ETEDEDQLKK+KNASAAAAAK+YLNDDAFVAK	Q4E1B7	Uncharacterized protein	CL14
1065a	tr|Q4E1K7|Q4E1K7_TRYCC	1	Uncharacterized protein OS=Trypanosoma cruzi (strain CL Brener) GN=Tc00.1047053508909.210 PE=4 SV=1	4.5	10	0.022	AEQPQEVQAR+LSPNGFSEVVQYLR	Q4E1K7	Uncharacterized protein	CL14
1066a	tr|Q4E1X3|Q4E1X3_TRYCC	1		12.2	17	0.037	DIVDPTAPTK+EPTALTPAK+IQIDEVR+TFAFVQLDHNAIK+TTDKADPSVPATTTEVK	Q4E1X3	Uncharacterized protein	CL14
1067a	tr|Q4E246|Q4E246_TRYCC	1	Uncharacterized protein OS=Trypanosoma cruzi (strain CL Brener) GN=Tc00.1047053508707.310 PE=4 SV=1	36.2	116	0.145	AALEHYQGK+CLAVEYTPVSK+CVLEKPIEPSTPEIHDLK+EVPGTENFEVVETGVR+GTDIFFSR+HVDPGFATATR+HVDPGFATATRELEEAAANVASEEETESMK+ITPDGQEIAIDINDPWSGYK+IVQVPDDGADEKEEEK+IVQVPDDGADEKEEEKEIK+KDEGSEEYFPIEGENATR+KTSEEPVVTR+LTSNDIDCR+NVLTEGIPVR+QGEEGETCR+SVVTAPVVAGAPECESIK+TEDEKDTVLHIR+TSEEPVVTR+VDGTPGEAK+VESLHGIANFSSLETLCLSDNAINSFEGLER+VLSLNFNNISSFEHYPNLPSLHTLNLVGNPVTEIPSYR+YIVDGVEIDPEANGVLSK+YLYPVTFR+YVPTLEDVGK	Q4E246	Uncharacterized protein	CL14
1068a	tr|Q4E2Q2|Q4E2Q2_TRYCC	1	Heat shock protein, putative OS=Trypanosoma cruzi (strain CL Brener) GN=Tc00.1047053504153.310 PE=3 SV=1	29.6	85	0.152	DGSTGADGASPSSSSAKPNEDSER+DKNAVSNEEHIDFYK+DTELSFCTPQVCER+EELAENLGTIAGSGSK+EGVCTDQVHK+ELQNAASGAQAAEK+ELVSNSSDALEK+ELVSNSSDALEKR+FIQEYGPFLK+GAVDSESIPLNVSR+GVLPEWLR+HLLEISKPEEYPR+ITECEGVDK+KLEGEKEDVK+KPADIIDEDVVIDPTPAAK+LHYVVDAPLSIR+NAVSNEEHIDFYK+SDIDYPLVSLEEYR+WLEEEAK	Q4E2Q2	Heat shock protein, putative	CL14
1069a	tr|Q4E2Q5|Q4E2Q5_TRYCC	1	Uncharacterized protein OS=Trypanosoma cruzi (strain CL Brener) GN=Tc00.1047053504153.280 PE=4 SV=1	37.3	78	0.079	AKEEELDK+AKEEELDKETK+EEELDKETK+ELPELQVLSEDR+ETQEYVDEAR+FEEFANR+GNNNNNNGSHPAGNETEGLCPR+HHSDDEVAAYIK+IQSILSETGEK+IQVELLDTK+LEELQAELLSR+NVLPEEIER+VCQQLNTTNAALTTNAQTLLGQLNVEHYGIEGAPSEK+VENGELNALCR	Q4E2Q5	Uncharacterized protein	CL14
1070a	tr|Q4E2Q9|Q4E2Q9_TRYCC	1	Uncharacterized protein OS=Trypanosoma cruzi (strain CL Brener) GN=Tc00.1047053504153.240 PE=4 SV=1	5.2	3	0.007	DGFAEELSPLQALIR+VTLDLPGIPQSILR	Q4E2Q9	Uncharacterized protein	CL14
1071a	tr|Q4E2S1|Q4E2S1_TRYCC	1	Uncharacterized protein OS=Trypanosoma cruzi (strain CL Brener) GN=Tc00.1047053504153.120 PE=4 SV=1	6.6	20	0.03	FHEEHYGTQLK+IVQDPVGEASSGSEQRPGEYHTSHEVK+LLNVAPGK+VGNAVSVAGK+VPEYWPSISTLTGDFQPER+WALGSAPFIK	Q4E2S1	Uncharacterized protein	CL14
1072a	tr|Q4E2T7|Q4E2T7_TRYCC	1	Uncharacterized protein OS=Trypanosoma cruzi (strain CL Brener) GN=Tc00.1047053511283.220 PE=4 SV=1	17.6	10	0.022	ALTGVTALGGFNK+CQLETQEEIDSFLATLPHNQSNSSAAPTATVK+EILAETQEAIKK+HIVISCPAGFALDEAHPWR+MSSLTGVAVATNTLPVENWGALR	Q4E2T7	Uncharacterized protein	CL14
1073a	tr|Q4E2Y4|Q4E2Y4_TRYCC	0.9995	Uncharacterized protein OS=Trypanosoma cruzi (strain CL Brener) GN=Tc00.1047053508175.100 PE=4 SV=1	14.1	9	0.012	EALLDIYDVENLADDKVFNAPIHYADLK+GAGDFVAHSPEAELLQK+NAHHFHPTVLEK+YHGEHATQQLHEHPTNLLIGHLEER	Q4E2Y4	Uncharacterized protein	CL14
1074a	tr|Q4E2Y5|Q4E2Y5_TRYCC	1	Uncharacterized protein OS=Trypanosoma cruzi (strain CL Brener) GN=Tc00.1047053508175.90 PE=4 SV=1	9.3	7	0.014	AVVDDDADDAALGILTVNELK+GFSSDFIQESIFPAVTK+VAVADIQDSR	Q4E2Y5	Uncharacterized protein	CL14
1075a	tr|Q4E342|Q4E342_TRYCC	1	Proteasome regulatory non-ATPase subunit 6, putative OS=Trypanosoma cruzi (strain CL Brener) GN=Tc00.1047053508741.300 PE=4 SV=1	22.8	40	0.038	DSPFLADEVLQR+FDALVEENLK+GVAEAYNNQDTHFFNR+KGEEKEDVEK+LADILSLER+LDVETVESQVSQLILDK+LDVETVESQVSQLILDKK+NVLEYRGQDMDALR+TNANSIYCPPLAQAEIDLQSGVLHAEEHDAK	Q4E342	Proteasome regulatory non-ATPase subunit 6, putative	CL14
1076a	tr|Q4E349|Q4E349_TRYCC	1	Uncharacterized protein OS=Trypanosoma cruzi (strain CL Brener) GN=Tc00.1047053508741.229 PE=4 SV=1	60.7	200	0.221	CPHHVLVGAEVVCGR+DFNKDVK+FKGPEDK+FSVDVEYAPR+GQGWTGTLGFETACVLFK+KNGEYELSHEFVMPSR+KNYDLTLGCR+LFVNPMATSDGK+LVDNWTAAVTLDK+NGEYELSHEFVMPSR+NLKPGVLLTHS+NYDLTLGCR+SYSDAQK+SYTTSFATPIPK+TVEVGVATAVAPHCQVGCGALCTLDGK+TVEVGVATAVAPHCQVGCGALCTLDGKK	Q4E349	Uncharacterized protein	CL14
1077a	tr|Q4E355|Q4E355_TRYCC	1	Uncharacterized protein OS=Trypanosoma cruzi (strain CL Brener) GN=Tc00.1047053508741.170 PE=4 SV=1	32.2	67	0.087	APAAVPAAAK+DAALAAAIPR+DGGSEPLTTPFTGGDLER+FLAGEEER+GTLTACNAGLALER+HSWESVLTCCDSFK+LIGDVANPLVGPDGATAIFGPQK+PHFACDVANR+RFLAGEEER+VDVPTAGTTDSCDSAPAPLVLGPLGEPLNYSGGEYRPHFACDVANR+WMTGTDVVAELLDLPAK+YAVEYVAR	Q4E355	Uncharacterized protein	CL14
1078a	tr|Q4E3A3|Q4E3A3_TRYCC	0.9999	60S acidic ribosomal protein P0 OS=Trypanosoma cruzi (strain CL Brener) GN=Tc00.1047053508355.260 PE=3 SV=1	29.4	35	0.044	EDLSITDDVVEK+FNGCLTK+GTVEIVSDKK+SQQVHDVR+TLLGASVATEYEFDEFDGK+VDNSTATLLQK+VGAIAPCDVIVPAGNTGMEPK+VLSAGDRVDNSTATLLQK	Q4E3A3	60S acidic ribosomal protein P0	CL14
1079a	tr|Q4E3F7|Q4E3F7_TRYCC	1	Protein disulfide-isomerase OS=Trypanosoma cruzi (strain CL Brener) GN=Tc00.1047053507611.370 PE=3 SV=1	21.4	35	0.077	DVPIPEEVKR+FVHEHSSTLK+GEDHFVHPSTEPVTAESIEK+GFPTIILFR+KLSPEIK+KSSDIVNYVK+SQPVPEIETVEGLTTVVGK+SSDIVNYVK+TLATSAEGLR+YPAFVIAR	Q4E3F7	Protein disulfide-isomerase (EC 5.3.4.1)	CL14
1080a	tr|Q4E3G4|Q4E3G4_TRYCC	1	Cytochrome c oxidase subunit IX, putative OS=Trypanosoma cruzi (strain CL Brener) GN=Tc00.1047053507611.280 PE=4 SV=1	55.6	23	0.05	ARPNFGLR+GVGFWTSEVYHK+KPWDFAFDIGEGYAAGPPTLRPAPGAVDLGHH+LDDIAGGGPSHLDYGWR+PAPGAVDLGHH	Q4E3G4	Cytochrome c oxidase subunit IX, putative	CL14
1081a	tr|Q4E3M6|Q4E3M6_TRYCC	1	Uncharacterized protein OS=Trypanosoma cruzi (strain CL Brener) GN=Tc00.1047053510101.350 PE=4 SV=1	35.1	44	0.058	APGENQTMASAVAALQK+DEHAAEETAPPSGPIIK+EAELSEKR+EEQVQAGAPAYLVQYPQDVIDAQEK+EQQQQQPVTLPESDAHFSWANDDDYSFVNQFTQPHR+GPMPDGGVNPMFNQR+RDEHAAEETAPPSGPIIK+RVFEEYCK+SNNNTSAAVEKPTVATAVAK+TETVAAVVEPK+TQITNTTK+VFEEYCK	Q4E3M6	Uncharacterized protein	CL14
1082a	tr|Q4E3M8|Q4E3M8_TRYCC	0.993	Uncharacterized protein OS=Trypanosoma cruzi (strain CL Brener) GN=Tc00.1047053510101.330 PE=4 SV=1	11	8	0.012	ETVTAGDGNPLCIDCLPPVLSGEAQVR+GVGDTPLEK+LPGVDTQLLFK	Q4E3M8	Uncharacterized protein	CL14
1083a	tr|Q4E3P5|Q4E3P5_TRYCC	1	Pyruvate phosphate dikinase, putative OS=Trypanosoma cruzi (strain CL Brener) GN=Tc00.1047053510101.140 PE=4 SV=1	55.3	260	0.247	AKLENHYR+ANADTPNDAAK+ATAEAWIR+CCVSGCGDLVIK+DDAGSFLR+DPFESIDQEGVGELMR+EDFEEAIGHMK+EELTFTK+EGDYITLDGSK+ELTEEYLVLFQR+EMILADTLEGR+FDTDLTAK+FVYDSYR+FVYYFGGQK+GANLAEMVNLGIPVPPGFTITTEVCGIYQK+GDFETILEWCR+GDFLGIFR+GGMTSHAAVVAR+GLAASPGAAVGQIVFDADSAK+GLIYAGQLK+GLPQEVVEQVK+GTKFDTDLTAK+HYCSLGIYSK+IDPLQVDHLMHPNIEPGAAK+KEELTFTK+LETSPEDLAGMDAAR+LLDPPLHEFVPHEDAAQAELAK+LQSPDLK+MGICGEHGGDPTTIGFCHK+NRVKSLHEMNPMLGHR+…	Q4E3P5	Pyruvate, phosphate dikinase (EC 2.7.9.1)	CL14
1084a	tr|Q4E3R2|Q4E3R2_TRYCC	1	60S ribosomal protein L7a, putative OS=Trypanosoma cruzi (strain CL Brener) GN=Tc00.1047053506401.320 PE=4 SV=1	25.4	78	0.086	APLSVVTGLQEVTR+KAPLSVVTGLQEVTR+KPAVKPTVK+KTATCVAITDVNAEDEAALK+KYPSETR+LFDVATEK+NFGIGHDVPYAR+TATCVAITDVNAEDEAALK+VPPALHQFTK	Q4E3R2	60S ribosomal protein L7a, putative	CL14
1085a	tr|Q4E3W3|Q4E3W3_TRYCC	1	Uncharacterized protein OS=Trypanosoma cruzi (strain CL Brener) GN=Tc00.1047053510629.460 PE=4 SV=1	7.9	3	0.007	GNTVIDLDYNAVR+TKTDEIGGLTK	Q4E3W3	Uncharacterized protein	CL14
1086a	tr|Q4E4E1|Q4E4E1_TRYCC	1	Glucokinase 1, putative OS=Trypanosoma cruzi (strain CL Brener) GN=Tc00.1047053510187.100 PE=1 SV=1	23.7	36	0.051	AGVINVPGPVTGGAVGGPFNNLK+ELSLHELCEELK+LLNLNLMGCYRCGLDLSVGKK+TCEQEPAGSVIGR+TPAWNVPLTFVGDVGGTSAR	Q4E4E1	Glucokinase 1, putative (EC 2.7.1.2)	CL14
1087a	tr|Q4E4E4|Q4E4E4_TRYCC	1	Tyrosine aminotransferase, putative OS=Trypanosoma cruzi (strain CL Brener) GN=Tc00.1047053510187.70 PE=4 SV=1	31.1	43	0.053	DWEIDFDHLR+EAVAQYWGK+FILGGLSK+FSVGDPTHDGNLVAPPSAVDALVR+GMQNLSTVALGPCAVLQGALPEILSQTPESYFK+GVNTLECITLR+HYLCNHEK+IHDFCER+IVDEVAAR+KIVDEVAAR+VLEPSTMSK	Q4E4E4	Tyrosine aminotransferase, putative (EC 2.6.1.5)	CL14
1088a	tr|Q4E4E7|Q4E4E7_TRYCC	1	Tyrosine aminotransferase OS=Trypanosoma cruzi (strain CL Brener) GN=Tc00.1047053510187.30 PE=3 SV=1	50.7	195	0.361	EAIDSQECNGYFPTVGSPEAR+EAVATWWR+GKDPNATFTSVADFETTVPR+HVEDIVR+KHVEDIVR+LKEAIDSQECNGYFPTVGSPEAR+LLEEENVQVLPGTIFHAPGFTR+LLIVTNPSNPCGSNFSR+LPLFSDEIYAGMVFK+LSVGDPTLDK+LTTTRPVEVYR+MLVCGPCTVVQAALGEALLNTPQEHLDQIVAK+NLVVPGWR+NSFVHKEELK+PSPSPKPIIK+TDVEFFEK+TVSDNAKPSPSPK+TVSDNAKPSPSPKPIIK+VGMLVCGPCTVVQAALGEALLNTPQEHLDQIVAK	Q4E4E7	Tyrosine aminotransferase (EC 2.6.1.5)	CL14
1089a	tr|Q4E4G0|Q4E4G0_TRYCC	1		23.7	38	0.082	ASDFENAIQK+FDDENFDVPCDK+HNGTGGVSIYGER+ILLELFDDITPK+LDPDNTEIVTVLQQAK+TTANDVAVNEK+VLELDNSNAK	Q4E4G0	40 kDa cyclophilin, putative (EC 5.2.1.8)	CL14
1090a	tr|Q4E4I1|Q4E4I1_TRYCC	0.9999	Uncharacterized protein OS=Trypanosoma cruzi (strain CL Brener) GN=Tc00.1047053506885.200 PE=4 SV=1	4.6	16	0.022	APVPQGQQK+EAAETGVPTSDAAEER+GVAETVINILAK+IGSAVVEDYYR	Q4E4I1	Uncharacterized protein	CL14
1091a	tr|Q4E4L7|Q4E4L7_TRYCC	1	Isocitrate dehydrogenase [NADP] OS=Trypanosoma cruzi (strain CL Brener) GN=Tc00.1047053506925.319 PE=3 SV=1	32	68	0.111	AGIWYEHR+ASYEADYKK+ATDLVVNGPGTFEIHFVPESGGAAQVQK+CATITPDEAR+DKTDDQVTVDAAHAIK+DKTDDQVTVDAAHAIKK+GKLDQNEK+HAFGDQYR+SCFEYALSK+SDYLNTQEFIHK+SEGGYVWACK+TVEAEAAHGTVTR	Q4E4L7	Isocitrate dehydrogenase [NADP] (EC 1.1.1.42)	CL14
1092a	tr|Q4E4Q4|Q4E4Q4_TRYCC	1	Uncharacterized protein OS=Trypanosoma cruzi (strain CL Brener) GN=Tc00.1047053508461.550 PE=4 SV=1	33.9	35	0.069	DPANISAEDALDTVTR+EETIPIHTYR+EGVIQALEASLMK+GLEEQLAK+GTDLDAELNNAYNDIR+MNAAIESYALQLDTINSAIESIDSENHSDDVSR+NYENLVDR+NYLQQLEQIMQENNK+QIFEYQTACERDPANISAEDALDTVTR+TGWHEQCSLNPEDEAQK	Q4E4Q4	Uncharacterized protein	CL14
1093a	tr|Q4E4R0|Q4E4R0_TRYCC	1		69.8	67	0.126	DGTVIYFEDNAGVIVNPK+EAADLWPK+GSGIAGPVAK+ISSHAPAIV+KGKPELR+LPAAALGDIVMASVK+NLYIISVK+RKDGTVIYFEDNAGVIVNPK+VSLALPVGAVVNCADNTGAK	Q4E4R0	60S ribosomal protein L23, putative	CL14
1094a	tr|Q4E4R8|Q4E4R8_TRYCC	1	T-complex protein 1, eta subunit, putative OS=Trypanosoma cruzi (strain CL Brener) GN=Tc00.1047053508461.410 PE=3 SV=1	44.5	66	0.134	ACVEDGMAPQIIIK+AEKDNAEVR+CAETALNSK+DSILVDGVAFK+DVSISNDGATIMNLLEIVHPAAK+EALGSCALFEER+FVWEPTLVK+GGAQQFIDEADR+LINTECLFFAK+LPIGDLATQYFADHDIFCAGR+NAIQSATEAACLILSIDETVTNPESDAGKK+QLSENAGHDSTDTLNK+RNAIQSATEAACLILSIDETVTNPESDAGKK+SLHDAICIVK+SLVDIAMSQDHEVGDGTTSVVVLAGELLK+TLQELCVPFDPNSEQGR+TLQELCVPFDPNSEQGRK+VALATGGVVQSTLSNIPK	Q4E4R8	T-complex protein 1, eta subunit, putative	CL14
1095a	tr|Q4E4T3|Q4E4T3_TRYCC	1	Protein kinase A catalytic subunit isoform 2, putative OS=Trypanosoma cruzi (strain CL Brener) GN=Tc00.1047053508461.280 PE=4 SV=1	23	19	0.037	DLKPENLLLDSK+NHPYFHGANWEK+SPGDTSNFER+TFTLCGTPEYLAPEVIQSK+VTDFGFAK+VVPLTATQQAEFIGF	Q4E4T3	Protein kinase A catalytic subunit isoform 2, putative	CL14
1096a	tr|Q4E4T4|Q4E4T4_TRYCC	1		40.7	27	0.044	ATIGADFLTK+ATVDEDVVLPQSVNLSQPAPR+ENTGVEEAFIAIATAALAQR+FQSLGSAFYR+IIILGDSGVGK+LLLIGDSGVGK+LQIWDTAGQER+TDLADRR	Q4E4T4	Rab7 GTP binding protein, putative	CL14
1097a	tr|Q4E571|Q4E571_TRYCC	1	Uncharacterized protein OS=Trypanosoma cruzi (strain CL Brener) GN=Tc00.1047053510359.330 PE=4 SV=1	20.1	23	0.026	ELEVSTLAEK+FNIVPYVK+QTESSNPSAVAAK+SNLNEEEIHEEYDDFR	Q4E571	Uncharacterized protein	CL14
1098a	tr|Q4E589|Q4E589_TRYCC	1	Uncharacterized protein OS=Trypanosoma cruzi (strain CL Brener) GN=Tc00.1047053506559.410 PE=4 SV=1	50.4	70	0.094	DYILSEHK+EAHFLVPEGSR+EAYEAEAFR+EKGECPSLPR+ETILSNGGR+EVISMDALR+EWYTEGIR+FVTWLPPFSNSLTTAEAWQK+GECPSLPR+GITLHTVK+IPAAVIGTILADESCK+LYENCVLAATSKPLTDEATLPFPVEGVTQSIR+NQGVMFER+PLTDEATLPFPVEGVTQSIR+SLPNPPSNSGADATER+VASTTGLADIEHRPIYVGDLCLAK	Q4E589	Uncharacterized protein	CL14
1099a	tr|Q4E595|Q4E595_TRYCC	1	Asparaginyl-tRNA synthetase, putative OS=Trypanosoma cruzi (strain CL Brener) GN=Tc00.1047053506559.350 PE=3 SV=1	20	32	0.07	AGDLIAFMNPEQLVDPK+CVVDLHSLHR+DGSGYIQAVFNGETEPFHR+DLSTKPER+DPEDPTLTESVDVLAPGIGEIVGGSMR+DVVIDEAEPK+GAEVAATQK+IGDLSSMQEGTK+LCNDNGILNPETNAPFQFGDDITDQPER+TALAEEDLK	Q4E595	Asparaginyl-tRNA synthetase, putative	CL14
1100a	tr|Q4E5A0|Q4E5A0_TRYCC	1	G-actin binding protein, putative OS=Trypanosoma cruzi (strain CL Brener) GN=Tc00.1047053506559.300 PE=4 SV=1	7	3	0.006	LDSTLQEAFATFR+VLLPEDHPR	Q4E5A0	G-actin binding protein, putative (Putative twinfilin)	CL14
1101a	tr|Q4E5B1|Q4E5B1_TRYCC	0.9999	Thioredoxin, putative OS=Trypanosoma cruzi (strain CL Brener) GN=Tc00.1047053506559.200 PE=4 SV=1	24.5	28	0.025	DINKPQEYNGPR+FLLACATDDADNLDAAK+FSGVVELTPATFK+LLDGIETVDGANEVLQR+NTAAAGGGTPTPALPVRPVR+VGAINADEHSQIAGQFGIR+VLSGDLQLGK	Q4E5B1	Thioredoxin, putative	CL14
1102a	tr|Q4E5P0|Q4E5P0_TRYCC	1	Alanine aminotransferase, putative OS=Trypanosoma cruzi (strain CL Brener) GN=Tc00.1047053506529.420 PE=4 SV=1	18.3	34	0.039	AALATPEGK+DHEIKPLVDASSIFLTDGASSGVR+GIIGECGR+VLVVINPGNPTGGVLDR+VTSQFPADAVAR+VVAAEYAVR+YFQHNEELNAK	Q4E5P0	Alanine aminotransferase, putative (EC 2.6.1.2)	CL14
1103a	tr|Q4E5Q6|Q4E5Q6_TRYCC	1	Uncharacterized protein OS=Trypanosoma cruzi (strain CL Brener) GN=Tc00.1047053506529.250 PE=4 SV=1	10.4	32	0.037	AADESIASNR+EEFVDLPEEELTVNPALQK+ELVHEAYLVEEAK+FTTQPFLFLK+ITAEIHHSR+ITQERVQQR+IVLSEAQER+KLEAASHELANAPR+NLEVTSIERPLPK+SFLIDVLQDR+TGQQHPLQK+VEAIVGDER+YIYGDEWHLLYPVR	Q4E5Q6	Uncharacterized protein	CL14
1104a	tr|Q4E644|Q4E644_TRYCC	1	Uncharacterized protein OS=Trypanosoma cruzi (strain CL Brener) GN=Tc00.1047053508153.460 PE=4 SV=1	16.1	61	0.084	AVEVVNQVAGNVVMVLEQMEALTR+DALQEALDIER+HPQVVNLIGEVLTAIQQR+IFSDEQHFIENTTLSDIQNVSK+LRDEFENQIQR+MSGILQEIASLGTK+NIQQAAASSGDAR+NNIDSSVLFLLDEGENIAK+QGNVLDEALLELER+RGEIVEER+SLTEGTPAQTTVLSEVVK+SNELVDSLLDR+VLDSTDTHVISDPQIALLR+VQLIPLVR+VTPATAAEPSDLEAQLITLHEMVDGFLR+VVAEVEEVLSTLQSEDFR	Q4E644	Uncharacterized protein	CL14
1105a	tr|Q4E686|Q4E686_TRYCC	1	Aminopeptidase, putative OS=Trypanosoma cruzi (strain CL Brener) GN=Tc00.1047053508153.60 PE=4 SV=1	12.9	31	0.039	ALCWAEDPCYVENTAK+AVEDIQLR+GSEPQQVELPHEVAK+HFQGVEK+LGPNAAAAR+PTPSTVVLR+SLTGETQAK+SMENILAILEDDAEGNELR+SPWINANPSGR+VHDSDELCR	Q4E686	Aminopeptidase (EC 3.4.11.-)	CL14
1106a	tr|V5BHE6|V5BHE6_TRYCR	1	Peroxin 14 OS=Trypanosoma cruzi Dm28c GN=TCDM_04247 PE=4 SV=1	13	7	0.015	GLTTEEVCEAFEK+QHPFMPHAGPLYTQQLPPFPQTAQGAK+TNDNLESR	V5BHE6	Peroxin 14	CL14
1107a	tr|V5BN30|V5BN30_TRYCR	1	Uncharacterized protein OS=Trypanosoma cruzi Dm28c GN=TCDM_03801 PE=4 SV=1	7	5	0.011	AAQDELIALLEDVTR+HCGVAVSDLHR+SPGVVCESPAEATTNAKETAVGNSPDTR+SSVSAIFSALMNELPR	V5BN30	Uncharacterized protein	CL14
1108a	tr|V5C0L2|V5C0L2_TRYCR	1	Triosephosphate isomerase OS=Trypanosoma cruzi Dm28c GN=TCDM_00802 PE=3 SV=1	32.5	48	0.093	DINGFLVGGASLKPEFVEIIEATK+FQIAAQNAITR+ILYGGSVTAK+LGTDIAAQLR+LYYGETNEIVAEK+TAAVVLTQLAAVAQK+VATPQQAQEVHELLR	V5C0L2	Triosephosphate isomerase (EC 5.3.1.1)	CL14
1109a	tr|V5C2N5|V5C2N5_TRYCR	1	Uncharacterized protein OS=Trypanosoma cruzi Dm28c GN=TCDM_00042 PE=4 SV=1	8.7	7	0.013	APLETAFDLLADISNFHK+KLEGQLK	V5C2N5	Uncharacterized protein	CL14
1110a	tr|V5DIG4|V5DIG4_TRYCR	1	Uncharacterized protein OS=Trypanosoma cruzi Dm28c GN=TCDM_04102 PE=4 SV=1	7.7	100	0.122	AKPLVEEALAALDTLDK+AKPLVEEALAALDTLDKASIAELK+ALKRAVQPEDR+AQNSIVQDR+EANASYIEKPR+EEAPIDKR+ELQNLQELFDLTSAQFK+ESVEVEEAR+FSEEVANIVEK+GATEGDHSVQK+GEKEEAPIDKR+GIRPGPLDEIAFWK+GLDEHIK+HLWETDR+HRDIEER+IVAEVENFESQCAEDLAK+KGGAPAGPAGTGK+KLIDNEESR+LGATEVEYHPSFR+LRNEAQEFK+LVSGLADESVR+NAISNIEAAAGLIKPLFGGQDYATEVCNDNEVK+NAISNIEAAAGLIKPLFGGQDYATEVCNDNEVKR+NDQLVNWIGELQTPK+NQLDPEWITENEGIPLVEVR+TELPENIK+TVYDELDDVYK+VNFD…	V5DIG4	Uncharacterized protein	CL14
1111a	tr|V5DU12|V5DU12_TRYCR	1	Uncharacterized protein OS=Trypanosoma cruzi Dm28c GN=TCDM_00363 PE=4 SV=1	12.9	83	0.166	ALINQAVADVCAR+DLHPLSILTADQLQR+EAHVGNEGFTFIR+EGEDLLLR+ELLDIVDGR+GFPPDISLVPSEVVSLFEK+GIGMHHAGVK+GSAVVCAPTSAGK+HFDLPDSYYNK+HSDQHVDVGTIVADEEER+IFGGGSTEFLLK+ISSEDIDTVR+LFVNPLFFQGR+LNDVIDAEGDAIAK+LNEDEALLER+LQESSVPYK+SALLDPAVSTLWEGK+SIVEDEAVGDK+SVVLAGDHILLNPTQFR+TLLPILDLADGWR+VAFNPDNWQR+YVVEQLEEAESR	V5DU12	Uncharacterized protein	CL14
1112	tr|K2M6V5|K2M6V5_TRYCR	0.9999		10.7	9	0.019	LRPIEVELR+VGSENNDYSELATK	K2M6V5	COP-coated vesicle membrane protein gp25L	CL14
1113	tr|K2N5A8|K2N5A8_TRYCR	0.9999		2.7	3	0.007	INVVDLAGSEK+IQDLLDQIEELK+QVNLEIK	K2N5A8	OSM3-like kinesin, putative	CL14
1114	tr|K2NIT7|K2NIT7_TRYCR	0.9999		6	4	0.009	EADDYQPLNLSVAEALSQLER	K2NIT7	Uncharacterized protein	CL14
1115	tr|K2NS18|K2NS18_TRYCR	0.9999		5.5	2	0.004	LIILDEADALLPDAQAALR	K2NS18	Replication factor C, subunit 2, putative	CL14
1116	tr|K4DKH1|K4DKH1_TRYCR	0.9999		7.6	8	0.017	IICPTCSEEDQK+VNLQTGWDK	K4DKH1		CL14
1117	tr|K4EB43|K4EB43_TRYCR	0.9999		13.8	23	0.036	ANLECNAGCAIPITHHFLR+LSTIEATR+LVAPPSYIADQLFASAGR	K4EB43		CL14
1118	tr|K4EEA0|K4EEA0_TRYCR	0.9999		19.7	13	0.028	DTPPGEVTNISLSDVPLLPER+LAASFPGLEVIDATDNEVDDASR	K4EEA0		CL14
1119	tr|Q4CVL1|Q4CVL1_TRYCC	0.9999		11.2	9	0.018	LCGSDTYTSANTK+VNWDTCK	Q4CVL1	Amastin, putative	CL14
1120	tr|Q4CYN3|Q4CYN3_TRYCC	0.9999		15.8	5	0.008	LGVTPFNEIDEAIFYR	Q4CYN3	Nascent polypeptide-associated complex subunit beta	CL14
1121	tr|Q4D8K3|Q4D8K3_TRYCC	0.9999		38.1	13	0.019	KAEIEYYCTLSK+TKVDTINTK+TPMHHYAGNNLDLGTACGR	Q4D8K3	60S ribosomal protein L30, putative	CL14
1122	tr|Q4DD93|Q4DD93_TRYCC	0.9999	Uncharacterized protein OS=Trypanosoma cruzi (strain CL Brener) GN=Tc00.1047053506829.90 PE=4 SV=1	2.9	5	0.011	HLDAENVSQAK+LEEIFDLLNSAENTSEGILFQPINPAHGYDK	Q4DD93	Uncharacterized protein	CL14
1123	tr|Q4DLL4|Q4DLL4_TRYCC	0.9999	Threonine synthase, putative OS=Trypanosoma cruzi (strain CL Brener) GN=Tc00.1047053508857.160 PE=4 SV=1	8.4	5	0.01	ELYDEILAHCPGATVHPALNAALAAAEANAFSPR+WSGLSDVCPVTPLLLDEPDNNK	Q4DLL4	Threonine synthase, putative (EC 4.2.3.1)	CL14
1124	tr|Q4DV52|Q4DV52_TRYCC	0.9999	Uncharacterized protein OS=Trypanosoma cruzi (strain CL Brener) GN=Tc00.1047053508647.110 PE=4 SV=1	19	8	0.016	EESVQGVK+EKTVEEAR+FSEFAEK	Q4DV52	Uncharacterized protein	CL14
1125	tr|Q4DX80|Q4DX80_TRYCC	0.9999	Mago nashi-like protein, putative OS=Trypanosoma cruzi (strain CL Brener) GN=Tc00.1047053506945.200 PE=4 SV=1	11.5	7	0.014	VSPAVLEEIKR+YFAGHTGR	Q4DX80	Mago nashi-like protein, putative	CL14
1126	tr|Q4DZF5|Q4DZF5_TRYCC	0.9999	Threonine dehydratase-like, putative OS=Trypanosoma cruzi (strain CL Brener) GN=Tc00.1047053506825.70 PE=4 SV=1	4.4	6	0.013	ILVPLNELVAQCINR	Q4DZF5	Threonine dehydratase-like, putative	CL14
1127	tr|Q4E2Q0|Q4E2Q0_TRYCC	0.9999	Uncharacterized protein OS=Trypanosoma cruzi (strain CL Brener) GN=Tc00.1047053504153.330 PE=4 SV=1	8.9	3	0.007	AVVQQQLSCIEEIMGQLKEGK+EAEHEEVVQWLER+VAEDSDVFK	Q4E2Q0	Uncharacterized protein	CL14
1128a	tr|K2MCN3|K2MCN3_TRYCR	0.9999		6.1	3	0.005	AQEALESVR+KVNSEPTSNGVEK+TVEIAGNSAISERPINLK	K2MCN3	Dynamin, putative,vacuolar sortin protein 1, putative	CL14
1129a	tr|K2MRJ0|K2MRJ0_TRYCR	0.9999		10.9	3	0.006	NYVVANAVESALAIPSK+WSELSAEELEGLR	K2MRJ0	Uncharacterized protein	CL14
1130a	tr|K2N371|K2N371_TRYCR	0.9999		4.5	5	0.01	ADNILSVQHK+GVHDTADNLLAAVK	K2N371	Inositol-3-phosphate synthase, putative	CL14
1131a	tr|K4DJK1|K4DJK1_TRYCR	0.9999		6.1	6	0.011	DKDGVISVTEFVGHLQDLQITER+GIYDHTPPK+GLGLTAQQLLHALSTRR	K4DJK1		CL14
1132a	tr|K4DU88|K4DU88_TRYCR	0.9996		6.6	4	0.008	RLEQAEAQK+YLCEFHNTVNK	K4DU88		CL14
1133a	tr|K4DUI8|K4DUI8_TRYCR	0.9999		5.4	5	0.011	ANVHDFVSALPQGYDTFVGEGGR+IYDVLEEEELLQK	K4DUI8		CL14
1134a	tr|K4DUU0|K4DUU0_TRYCR	0.9999	Uncharacterized protein OS=Trypanosoma cruzi GN=TCSYLVIO_006939 PE=4 SV=1	4.4	2	0.004	NVAIPSPMNAAAAAASGGDLGVGQFSSSMLR+TGNTALAMAALQQK	K4DUU0		CL14
1135a	tr|K4DW55|K4DW55_TRYCR	0.9999		3.6	4	0.007	ADFDGSDFLGVK+FISELHR+HLQEASNPSIHSEFR	K4DW55		CL14
1136a	tr|K4DWK3|K4DWK3_TRYCR	0.9999		8.6	4	0.009	GKLPSGQAAELK+LGCYPIFR+NVLQAISR	K4DWK3		CL14
1137a	tr|K4DYB7|K4DYB7_TRYCR	0.9999		5.1	2	0.004	RTSATVATTVSFTNPSPLSEEAFRR+TPVTIEGIVPER	K4DYB7		CL14
1138a	tr|K4DZF5|K4DZF5_TRYCR	0.994		6.2	4	0.008	EVNNLIK+SLQECAPLTQASDLR	K4DZF5		CL14
1139a	tr|K4E8W3|K4E8W3_TRYCR	0.9999		4.9	5	0.008	HAISQIHSNSFHDVIDGGELR+IDADAVWTQPSEYR+LVHEALSNGR	K4E8W3		CL14
1140a	tr|Q4CNM0|Q4CNM0_TRYCC	0.9998	Uncharacterized protein OS=Trypanosoma cruzi (strain CL Brener) GN=Tc00.1047053458015.10 PE=4 SV=1	4	3	0.006	LHPDQTPAPSR+VTDVAPTER	Q4CNM0	Uncharacterized protein	CL14
1141a	tr|Q4CYB1|Q4CYB1_TRYCC	0.9999	Surface protease GP63, putative OS=Trypanosoma cruzi (strain CL Brener) GN=Tc00.1047053508545.40 PE=4 SV=1	8.1	8	0.016	FQVFTEDLNDPSK+QCPEGSSITPTGLFTGGK+QIRPDFIGGTLECNKR	Q4CYB1	Surface protease GP63, putative	CL14
1142a	tr|Q4DHI4|Q4DHI4_TRYCC	0.9999	Uncharacterized protein OS=Trypanosoma cruzi (strain CL Brener) GN=Tc00.1047053508569.90 PE=4 SV=1	6.2	9	0.018	HITQQDIER+SYVNEGASLR	Q4DHI4	Uncharacterized protein	CL14
1143a	tr|Q4DSI8|Q4DSI8_TRYCC	0.9999	Uncharacterized protein OS=Trypanosoma cruzi (strain CL Brener) GN=Tc00.1047053508543.129 PE=4 SV=1	16.9	5	0.011	LGGEGQQAPR+PDDGSKQK+TTSLGGEGNNAGNNHAGAR	Q4DSI8	Uncharacterized protein	CL14
1144a	tr|Q4DSM8|Q4DSM8_TRYCC	0.9998	Uncharacterized protein OS=Trypanosoma cruzi (strain CL Brener) GN=Tc00.1047053509007.10 PE=4 SV=1	4.8	10	0.016	FVGQQRR+LPAWVTEASNEGSLLPK+QQQKQSK+QQQQLLLSQIK	Q4DSM8	Uncharacterized protein	CL14
1145a	tr|Q4E1W3|Q4E1W3_TRYCC	0.9999	Uncharacterized protein OS=Trypanosoma cruzi (strain CL Brener) GN=Tc00.1047053507993.150 PE=4 SV=1	5.4	5	0.011	ANFFDAIK+ETTPVGGNVK	Q4E1W3	Uncharacterized protein	CL14
1146a	tr|Q4E4S8|Q4E4S8_TRYCC	0.9999	PRP8 protein homologue, putative OS=Trypanosoma cruzi (strain CL Brener) GN=Tc00.1047053508461.320 PE=4 SV=1	1.3	8	0.018	AGLANVPNRR+VQLPANFAPFLEDLSLEDADTK	Q4E4S8	PRP8 protein homologue, putative	CL14
1147a	tr|V5B804|V5B804_TRYCR	0.9886	Trans-sialidase OS=Trypanosoma cruzi Dm28c GN=TCDM_11972 PE=4 SV=1	8.3	3	0.006	DVATAGGSGIVMQNDTLVFPLVANGK+EGSENGVK+WVDIFVPEK	V5B804	Trans-sialidase	CL14
1148	tr|K2LU88|K2LU88_TRYCR	0.9998		6.1	2	0.004	FAGQPLVR+MGAVTILSQLLR	K2LU88	Mitochondrial carrier protein, putative	CL14
1149	tr|K2M7J6|K2M7J6_TRYCR	0.9998		9.1	9	0.02	APGCPTNDFSIPGTVWAEVVSK	K2M7J6	Vesicule-associated membrane protein, putative	CL14
1150	tr|K2M9N5|K2M9N5_TRYCR	0.9998		4.5	4	0.009	FLQGLLK+LLDNDNLLK	K2M9N5	Uncharacterized protein	CL14
1151	tr|K2MLZ3|K2MLZ3_TRYCR	0.9998		11	11	0.015	KLQPQQQK+QAESDHAINHLAISK+RQAESDHAINHLAISK	K2MLZ3	40S ribosomal protein S21, putative (Fragment)	CL14
1152	tr|K2MPU5|K2MPU5_TRYCR	0.9998		6.7	6	0.008	GENMTDYVTMRWYR+IIEVIGTPSEEDIK	K2MPU5	Mitogen activated protein kinase, putative	CL14
1153	tr|K2N4Q7|K2N4Q7_TRYCR	0.9998		13.4	4	0.008	EILKDELVHEK+VDQAGETAAVR	K2N4Q7	Ubiquinone biosynthesis protein COQ7, putative	CL14
1154	tr|K2N8B1|K2N8B1_TRYCR	0.9998		15	5	0.011	FAHIPTVLPDSNIDLSYEVPWWK+VLDITPLIQR	K2N8B1	Uncharacterized protein	CL14
1155	tr|K2NU38|K2NU38_TRYCR	0.9998		4.9	2	0.004	LREDIVHEATK+LSLQDEETAR	K2NU38	Uncharacterized protein	CL14
1156	tr|K4DQY7|K4DQY7_TRYCR	0.9998		8.8	4	0.009	IPLSGVSGSQLQAILEDEVPHFQPSLVGALSFK	K4DQY7		CL14
1157	tr|K4DUX9|K4DUX9_TRYCR	0.9998		10	12	0.018	KCEYQLK+KEEDDDTPISR+NSHTAIGVEVR	K4DUX9		CL14
1158	tr|K4E9Z7|K4E9Z7_TRYCR	0.9998		2.6	7	0.009	ILIDILNATR+TGNTVDSNPLANVAR+VLLPTFFIPSK	K4E9Z7		CL14
1159	tr|Q4CY23|Q4CY23_TRYCC	0.9998		26.6	7	0.013	MGVTRQVLSAGNGVQPKAGDK+QVLSAGNGVQPK+VGLGQVIR	Q4CY23	Peptidylprolyl isomerase (EC 5.2.1.8)	CL14
1160	tr|Q4D5E8|Q4D5E8_TRYCC	0.9998		12.1	10	0.016	EHAVAIGK+HQVDVGACK	Q4D5E8	Uncharacterized protein (Fragment)	CL14
1161	tr|Q4DFL5|Q4DFL5_TRYCC	0.9998		22.3	4	0.009	QGSIVTLDYVGFLPDGR+VGCGEVIK	Q4DFL5	Peptidylprolyl isomerase (EC 5.2.1.8)	CL14
1162a	tr|K2M2W1|K2M2W1_TRYCR	0.9998		8.8	5	0.01	GILCDLLWADPEDEVR+GNHECASINK	K2M2W1	Serine/threonine-protein phosphatase (EC 3.1.3.16)	CL14
1163a	tr|K4DTI7|K4DTI7_TRYCR	0.9998		8.8	3	0.006	ALHLPLEEWLQENTFPLEAK+LEVLQDVLIVVSDTEGIIER	K4DTI7		CL14
1164a	tr|K4E655|K4E655_TRYCR	0.9998		10.5	2	0.004	FIAAQAGGGCKEEELLR+IQEGVEALIELLEK	K4E655		CL14
1165a	tr|K4E656|K4E656_TRYCR	0.9998		8.1	6	0.013	EEATTAAVK+GALLPALVELSK	K4E656		CL14
1166a	tr|K4EC41|K4EC41_TRYCR	0.9998		4.1	2	0.004	LSNPFDLVTEDACIISLER+VASPEGVLLVR	K4EC41		CL14
1167a	tr|K4EDR4|K4EDR4_TRYCR	0.9998		2.7	6	0.009	LAAVVAPVHPK+PSAICQGR	K4EDR4		CL14
1168a	tr|Q4CKB1|Q4CKB1_TRYCC	0.9998		11.3	7	0.015	AGDLLIYPR+NSVLVAEQNWDNK	Q4CKB1	D-alanyl-glycyl endopeptidase-like protein, putative (Fragment)	CL14
1169a	tr|Q4CYZ0|Q4CYZ0_TRYCC	0.9998		5.8	7	0.01	ILLEFKPNLELR+KADEALQTCER	Q4CYZ0	Uncharacterized protein	CL14
1170a	tr|Q4D1M4|Q4D1M4_TRYCC	0.9998	Glycosyltransferase, putative OS=Trypanosoma cruzi (strain CL Brener) GN=Tc00.1047053504215.20 PE=4 SV=1	3.3	4	0.009	ALLELQEK+HSGNAAGSLEQK	Q4D1M4	Glycosyltransferase, putative	CL14
1171a	tr|Q4D4A1|Q4D4A1_TRYCC	0.9998	Malate dehydrogenase OS=Trypanosoma cruzi (strain CL Brener) GN=Tc00.1047053507883.100 PE=4 SV=1	9.1	3	0.007	AIIGVVSSPVNALVPIAR+GVAADLSHIDTNTSVK	Q4D4A1	Malate dehydrogenase (EC 1.1.1.37)	CL14
1172a	tr|Q4DHL0|Q4DHL0_TRYCC	0.9998	Uncharacterized protein OS=Trypanosoma cruzi (strain CL Brener) GN=Tc00.1047053504137.110 PE=4 SV=1	5.4	2	0.005	DSSTSDLPAALVQDDALVEDLLER+EPQMHSDGTPR+KHWIAETLTTSEQTEK	Q4DHL0	Uncharacterized protein	CL14
1173a	tr|Q4DP97|Q4DP97_TRYCC	0.9998	Uncharacterized protein OS=Trypanosoma cruzi (strain CL Brener) GN=Tc00.1047053506127.20 PE=4 SV=1	5.5	5	0.011	AILSISLSSPEAAVSTPAR+FGLAPEEGLELLR	Q4DP97	Uncharacterized protein	CL14
1174a	tr|Q4E2K6|Q4E2K6_TRYCC	0.9998	Uncharacterized protein OS=Trypanosoma cruzi (strain CL Brener) GN=Tc00.1047053508479.180 PE=4 SV=1	3.8	4	0.009	ITEEMNGR+LVEASACSPDAVAPGALR	Q4E2K6	Uncharacterized protein	CL14
1175a	tr|V5AK96|V5AK96_TRYCR	0.9998	Uncharacterized protein OS=Trypanosoma cruzi Dm28c GN=TCDM_12840 PE=4 SV=1	7	8	0.013	AVTANNGPLSVR+MPVAKLVQYMPVK	V5AK96	Uncharacterized protein	CL14
1176	tr|K2NIH6|K2NIH6_TRYCR	0.9997	Uncharacterized protein OS=Trypanosoma cruzi marinkellei GN=MOQ_000605 PE=4 SV=1	2	3	0.007	VDQLANWIVEQSEELTGDAIGK	K2NIH6	Uncharacterized protein	CL14
1177	tr|K4DT78|K4DT78_TRYCR	0.9997		10.6	16	0.015	ILPSFGVGAILNR+KKLPEPVEGK+KLPEPVEGK+VAGVTDSSLR	K4DT78		CL14
1178	tr|Q4DGM7|Q4DGM7_TRYCC	0.9997	Uncharacterized protein OS=Trypanosoma cruzi (strain CL Brener) GN=Tc00.1047053504157.120 PE=4 SV=1	10.4	2	0.005	FAGGGDNSR+FTFDNFPVPVHFADVSSVVDPAR	Q4DGM7	Uncharacterized protein	CL14
1179	tr|Q4DI49|Q4DI49_TRYCC	0.9997	60S ribosomal protein L23a, putative OS=Trypanosoma cruzi (strain CL Brener) GN=Tc00.1047053509151.140 PE=3 SV=1	27.4	21	0.044	KAAAPQKAAAPK+KIEENNTLTFIVDSHANK+PSNNMSAIPNK+VIRYPLTTDK+VNTLIRPDGLK+YPLTTDK	Q4DI49	60S ribosomal protein L23a, putative	CL14
1180	tr|Q4DKP5|Q4DKP5_TRYCC	0.9997	Dynein heavy chain, putative (Fragment) OS=Trypanosoma cruzi (strain CL Brener) GN=Tc00.1047053511867.209 PE=4 SV=1	18	4	0.023	AAINPSGVR+GANTLIFTYQPDPNDSESTEDVLAVINPLK+GGINDPVLVHNLATTVEGWIK+SPLLQRWTEVDLALTDALTEARENVK+VVYDVVTRPPNYENELNDEK	Q4DKP5	Dynein heavy chain, putative (Fragment)	CL14
1181a	tr|K4DJK0|K4DJK0_TRYCR	0.9997		15.8	5	0.011	DVVQLLLMNQYFDSLKEVGSTGR+HAVEEELKER+TAAEHQAELEK	K4DJK0		CL14
1182a	tr|K4DLE1|K4DLE1_TRYCR	0.9997		0.8	5	0.007	ENNGLLELIQR+LSDISLGQGQGPR+RQNELEQTKR	K4DLE1		CL14
1183a	tr|K4DPD9|K4DPD9_TRYCR	0.9997		3.8	4	0.007	FVELSDEFVK+IGHPDDAR	K4DPD9		CL14
1184a	tr|K4DW76|K4DW76_TRYCR	0.9997		3.5	4	0.008	DGHPDVPK+GDTSVTEYSAAQR	K4DW76		CL14
1185a	tr|K4E8G2|K4E8G2_TRYCR	0.9995		4.1	3	0.005	AEQILQK+MLLHVLSGRAMK	K4E8G2		CL14
1186a	tr|Q4DX03|Q4DX03_TRYCC	0.9997	Uncharacterized protein OS=Trypanosoma cruzi (strain CL Brener) GN=Tc00.1047053510533.110 PE=4 SV=1	2.5	2	0.004	EEAVEAVK+VLVPAGGVEASR	Q4DX03	Uncharacterized protein	CL14
1187	tr|K2MDD3|K2MDD3_TRYCR	0.9996		5.9	3	0.007	AGQLSCEEYVR+AVLNVVDGNLSDAR	K2MDD3	Uncharacterized protein	CL14
1188	tr|K2MVF9|K2MVF9_TRYCR	0.9996		10.8	11	0.015	HHSQDESAVQK+HHSQDESAVQKYIAEK+IDLLDAVAQLTR+KHHSQDESAVQK	K2MVF9	Uncharacterized protein	CL14
1189	tr|K2MZY4|K2MZY4_TRYCR	0.9996		0.8	2	0.004	GVLQTILEIGENPTILR+TQPSGAVDDAFFLEDLVR	K2MZY4	Ubiquitin-protein ligase-like, putative	CL14
1190	tr|K2N019|K2N019_TRYCR	0.9996		4.9	8	0.014	VPISASAVAR+VVNGNSNPK	K2N019	Phosphoribosylpyrophosphate synthetase, putative	CL14
1191	tr|K4DU31|K4DU31_TRYCR	0.9996		3.9	2	0.004	AVLVSLENFEHVPGVK	K4DU31		CL14
1192	tr|K4E9I7|K4E9I7_TRYCR	0.9996		10.8	17	0.028	HHSQDESAVQK+HHSQDESAVQKYIAEK+IDLLDTVAQLTR+KHHSQDESAVQK	K4E9I7		CL14
1193	tr|Q4CRX4|Q4CRX4_TRYCC	0.9996		11.3	3	0.007	LLELYPSGK+NSLNEPQLVAK	Q4CRX4	Uncharacterized protein	CL14
1194	tr|Q4DB14|Q4DB14_TRYCC	0.9996		23.8	3	0.006	LGEAIEQEK+NIVESEAEER	Q4DB14	Intraflagellar transport (IFT) protein, putative	CL14
1195	tr|Q4DTK4|Q4DTK4_TRYCC	0.9996	50S ribosomal protein L7Ae, putative OS=Trypanosoma cruzi (strain CL Brener) GN=Tc00.1047053507053.10 PE=4 SV=1	12.8	6	0.013	IPYVWVPSR+QDLGTATQCK	Q4DTK4	50S ribosomal protein L7Ae, putative	CL14
1196	tr|Q4DZN8|Q4DZN8_TRYCC	0.9996	Uncharacterized protein OS=Trypanosoma cruzi (strain CL Brener) GN=Tc00.1047053504147.70 PE=4 SV=1	31.5	1	0.01	EANIEQGVAFLK+YTVAELSDYCGDGPAHLDASAR+YVAEEAVNANWKPADVK	Q4DZN8	Uncharacterized protein	CL14
1197a	tr|K2MNX3|K2MNX3_TRYCR	0.9996	Uncharacterized protein OS=Trypanosoma cruzi marinkellei GN=MOQ_008940 PE=4 SV=1	2	2	0.004	AHNAEVMALSTHPER+LQLPLDAESIQR	K2MNX3	Uncharacterized protein	CL14
1198a	tr|K2NE72|K2NE72_TRYCR	0.9783	Mitochondrial DNA polymerase beta-PAK, putative OS=Trypanosoma cruzi marinkellei GN=MOQ_008962 PE=4 SV=1	4.5	3	0.004	EKVLQIFQRLAEINNALLER+SVAELQQR	K2NE72	Mitochondrial DNA polymerase beta-PAK, putative	CL14
1199a	tr|K4DPF7|K4DPF7_TRYCR	0.9979		0.9	14	0.031	ANDLERK+KNIEPQK	K4DPF7		CL14
1200a	tr|K4DT44|K4DT44_TRYCR	0.9996		1.3	7	0.011	IAPDGLAGDISNDLLK+KYLAEVGNQLQK	K4DT44		CL14
1201a	tr|K4DXZ6|K4DXZ6_TRYCR	0.9996		3.8	5	0.009	FLDTLHLADPLA+LHVVQEPR	K4DXZ6		CL14
1202a	tr|K4E0Z9|K4E0Z9_TRYCR	0.9996		12.7	2	0.004	EHLFLATDLPATEWDSK+TGNVPGYSALEQVVSSR	K4E0Z9		CL14
1203a	tr|K4E3T7|K4E3T7_TRYCR	0.9996		4.4	3	0.003	SAFGDSVFPDVFR+VLIANCADCGR	K4E3T7		CL14
1204a	tr|K4E485|K4E485_TRYCR	0.9996		3.9	3	0.008	KVNPGDYQNLVEQWLQALEK+LGMLDFLPQIESIATVAQK+LVITPLTDR+MPKILANSLPSLR	K4E485		CL14
1205a	tr|K4E6S7|K4E6S7_TRYCR	0.9996		1.3	3	0.005	AMYNWFFVNR+LFGDKLTDYR+SAVHDQLR+TFINPSVLEDGYAFSPSGLYR	K4E6S7		CL14
1206a	tr|K4E9R5|K4E9R5_TRYCR	0.9996		12.6	4	0.008	IEQLDIPQLEQLWLSYNK+VVAAEEPR	K4E9R5		CL14
1207a	tr|K4EAK2|K4EAK2_TRYCR	0.9996		5.8	5	0.01	AANIHQR+YALDLSSAR	K4EAK2		CL14
1208	sp|P26643|RLA1_TRYCR	0.9995	60S acidic ribosomal protein P1 OS=Trypanosoma cruzi PE=3 SV=1	75.2	13	0.016	GMASAFASILK+MSSKQQLACTYAALILADSGKTDMDSLLK+NVDINDVLSK+TDMDSLLK+VSFGGVAPAAGGATAAPAAAAAAAAPAAAAAK	P26643	60S acidic ribosomal protein P1	CL14
1209	tr|K2N008|K2N008_TRYCR	0.9995		3.8	2	0.005	AASEVSGKPTR+ATAAQVAAVISSFGR+TPTRTQQEECLR	K2N008	Uncharacterized protein	CL14
1210	tr|Q4CLZ2|Q4CLZ2_TRYCC	0.9995		18.4	5	0.011	EQPPTQPAQAQEMAQR+VGDGACAPQIK	Q4CLZ2	Uncharacterized protein	CL14
1211	tr|Q4DXC9|Q4DXC9_TRYCC	0.9995	Replication factor A, 51kDa subunit, putative OS=Trypanosoma cruzi (strain CL Brener) GN=Tc00.1047053510901.60 PE=4 SV=1	17.4	7	0.029	DPSSATIPLQR+KQQEADPMFVTK+QVVPTQR+VKEESSSSAAGGEESDR+VKEESSSSAAGGEESDRVR+VTLEGAQGER+YFDDISAEGLGR+YNFLPIAILK	Q4DXC9	Replication factor A, 51kDa subunit, putative	CL14
1212a	tr|K2MUP7|K2MUP7_TRYCR	0.9995	Uncharacterized protein OS=Trypanosoma cruzi marinkellei GN=MOQ_005367 PE=4 SV=1	4.6	3	0.005	AVEGLASAMAK+GMWATGLAFHQLLQAEQPEMLRK+RTGTNMDPQLGSVHTTATTVVAAAAAAAADNDSKK	K2MUP7	Uncharacterized protein	CL14
1213a	tr|Q4CZ46|Q4CZ46_TRYCC	0.9995	COP-coated vesicle membrane protein p24, putative OS=Trypanosoma cruzi (strain CL Brener) GN=Tc00.1047053503987.10 PE=3 SV=1	9.5	4	0.008	EVQEVQR+NNGKPNTGPDPLER	Q4CZ46	COP-coated vesicle membrane protein p24, putative	CL14
1214	tr|K4EAG3|K4EAG3_TRYCR	0.9994		6.7	9	0.017	DAQYLNVVVPLKEDQIK	K4EAG3		CL14
1215	tr|Q4DYN7|Q4DYN7_TRYCC	0.9994	Uncharacterized protein OS=Trypanosoma cruzi (strain CL Brener) GN=Tc00.1047053504427.64 PE=4 SV=1	28.4	8	0.016	EKLDLECLNVSPAK+LQENYDAGVER	Q4DYN7	Uncharacterized protein	CL14
1216	tr|Q4E0Y1|Q4E0Y1_TRYCC	0.9994	Proliferating cell nuclear antigen OS=Trypanosoma cruzi (strain CL Brener) GN=Tc00.1047053508277.150 PE=3 SV=1	17.6	5	0.019	FSSSGDVGEGYAFLRAAGGTGR+KCEYQLK+KEEDDDTPIGR+NSHTAIGVEVR	Q4E0Y1	Proliferating cell nuclear antigen	CL14
1217a	tr|K2MW86|K2MW86_TRYCR	0.9994		5.6	3	0.006	TDLLHEIVDVVPQQAR+VTLIDTPGILESVK	K2MW86	Sarcoplasmic reticulum glycoprotein, putative,sarcalumenin, putative	CL14
1218a	tr|K4DU87|K4DU87_TRYCR	0.9994		2.1	4	0.005	TAAFLEQLR+YGVISLLETAVR	K4DU87		CL14
1219a	tr|Q4DA10|Q4DA10_TRYCC	0.9994		5	6	0.012	FIECQPTNTQK+YDEDTSPHLR	Q4DA10	Uncharacterized protein	CL14
1220a	tr|V5BEV2|V5BEV2_TRYCR	0.9994	Uncharacterized protein OS=Trypanosoma cruzi Dm28c GN=TCDM_07372 PE=4 SV=1	2.8	3	0.007	KTSASLPLR+PEHQQERQR+QVINAVTVAR	V5BEV2	Uncharacterized protein	CL14
1221a	tr|V5BUL9|V5BUL9_TRYCR	0.9994	Uncharacterized protein OS=Trypanosoma cruzi Dm28c GN=TCDM_01373 PE=4 SV=1	12.9	8	0.017	HLNPNILWNCFLWPGR+VFDLQDQVETAEHFLR	V5BUL9	Uncharacterized protein	CL14
1222	tr|K2MX11|K2MX11_TRYCR	0.9993		6.9	8	0.017	QATGEQGVTTR+TQQISGLAK	K2MX11	Mitochondrial carrier protein, putative	CL14
1223	tr|K2N0V9|K2N0V9_TRYCR	0.9993		8	4	0.009	EIVPVVQCTYALEEVAAAHK+PSDVIIR	K2N0V9	Oxidoreductase, putative	CL14
1224	tr|K2NTK7|K2NTK7_TRYCR	0.9993		0.6	3	0.006	EVTHAVMMAR+QLIPASNK	K2NTK7	Uncharacterized protein	CL14
1225	tr|Q4CXN8|Q4CXN8_TRYCC	0.9993	Uncharacterized protein OS=Trypanosoma cruzi (strain CL Brener) GN=Tc00.1047053511115.30 PE=4 SV=1	33.6	4	0.025	QSIFPPIDPDSPLALALESK+TIAEHNASGTDAAVSSTK+TIAEHNASGTDAAVSSTKR+YLASGEYFR	Q4CXN8	Uncharacterized protein	CL14
1226	tr|Q4D339|Q4D339_TRYCC	0.9993	Uncharacterized protein OS=Trypanosoma cruzi (strain CL Brener) GN=Tc00.1047053506887.90 PE=4 SV=1	6.7	10	0.019	ESVLVNFPPFPDFITR+VSDILDSLEPEIETIYK	Q4D339	Uncharacterized protein	CL14
1227	tr|Q4DAR8|Q4DAR8_TRYCC	0.9993	Uncharacterized protein OS=Trypanosoma cruzi (strain CL Brener) GN=Tc00.1047053506485.100 PE=4 SV=1	18.6	10	0.013	HVYPYDPPTVK+IYEETHR+LGQTEINDLVR+RDEELFK	Q4DAR8	Uncharacterized protein	CL14
1228	tr|Q4DX16|Q4DX16_TRYCC	0.9993		19.6	5	0.01	EVEEGDVPSLLDLLR+LGQALIGDLCNIAR	Q4DX16	Acetyltransferase, putative	CL14
1229a	tr|K4DL86|K4DL86_TRYCR	0.9993		7.1	4	0.008	HGLIGFTK+QSPEDSAIVEK	K4DL86		CL14
1230a	tr|K4DXM7|K4DXM7_TRYCR	0.9929		8.2	2	0.004	DAKRVQQLCSDLTSDGSALFFLIEEEISQR+NLEYLEHELAK	K4DXM7		CL14
1231a	tr|K4E545|K4E545_TRYCR	0.9993		3.1	2	0.004	HLEPTLR+HLVDAAAISDEIAQK	K4E545		CL14
1232a	tr|K4E9T5|K4E9T5_TRYCR	0.9993		11.6	6	0.011	SDKGDGEQVESLEEFAR+WSPFIPDLPR	K4E9T5		CL14
1233a	tr|K4ECE6|K4ECE6_TRYCR	0.9993		2.9	3	0.006	IRDYEQTLEK+LISLEDIPVNPEETDIIR	K4ECE6		CL14
1234a	tr|Q4D9G7|Q4D9G7_TRYCC	0.9993		4	3	0.006	ALDINPGYVR+SDLVEASWQQDLTPFLK	Q4D9G7	Peroxisome targeting signal 1 receptor, putative	CL14
1235a	tr|Q4DI16|Q4DI16_TRYCC	0.9993		6.5	5	0.011	IIEAGQFGSGPLPGGTEYNR+YVLLFYGNDLHSHLNDVWLYHITR	Q4DI16	Uncharacterized protein	CL14
1236	tr|K2MXE4|K2MXE4_TRYCR	0.9992		10.2	6	0.01	HWDHAGGNVVLPK+IIGGVNDNISGVTQTVR	K2MXE4	Hydroxyacylglutathione hydrolase, putative,glyoxalase II, putative	CL14
1237	tr|K2N2G8|K2N2G8_TRYCR	0.9992	Uncharacterized protein OS=Trypanosoma cruzi marinkellei GN=MOQ_004036 PE=4 SV=1	5.5	2	0.013	KKLPEPVEGK+KLPEPVEGK+VAGVTNSSLR	K2N2G8	Uncharacterized protein	CL14
1238	tr|K2NE16|K2NE16_TRYCR	0.9992		1.4	10	0.022	DPDVVLDLLDPISVQASR	K2NE16	Uncharacterized protein	CL14
1239	tr|Q4DSH6|Q4DSH6_TRYCC	0.9992		14	8	0.016	FAPVDVQSGEEK+FAPVDVQSGEEKYEVVWQETAK	Q4DSH6	Ran-binding protein 1, putative	CL14
1240a	tr|K4E896|K4E896_TRYCR	0.9992	Uncharacterized protein OS=Trypanosoma cruzi GN=TCSYLVIO_002292 PE=4 SV=1	1.5	3	0.007	DLLNESNTSVPR+ESVDCVHMILHCR	K4E896		CL14
1241	tr|K2NCS4|K2NCS4_TRYCR	0.9991		2.4	3	0.006	DREEILHR+HLEDILR	K2NCS4	Uncharacterized protein (Fragment)	CL14
1242	tr|K2NMN2|K2NMN2_TRYCR	0.9991		28.9	3	0.005	AAEEEAAR+KAAEEEAAR	K2NMN2	Kinetoplast DNA-associated protein, putative	CL14
1243	tr|Q4CZU2|Q4CZU2_TRYCC	0.9991		16.1	8	0.015	DQLAGVYR+FANLGFNEAIFK	Q4CZU2	Nuclear transport factor 2, putative	CL14
1244	tr|Q4DLI5|Q4DLI5_TRYCC	0.9991	Uncharacterized protein OS=Trypanosoma cruzi (strain CL Brener) GN=Tc00.1047053508637.120 PE=4 SV=1	9.1	10	0.016	IDDFLTDVGALAGAQSPGR+SAASQAYR	Q4DLI5	Uncharacterized protein	CL14
1245a	tr|K2NFE9|K2NFE9_TRYCR	0.9991	Ankyrin, putative OS=Trypanosoma cruzi marinkellei GN=MOQ_002519 PE=4 SV=1	7.1	6	0.011	LDNLFQEPVK+NGNNDETALHVAAR	K2NFE9	Ankyrin, putative	CL14
1246a	tr|K4DZI6|K4DZI6_TRYCR	0.9991		3.7	6	0.008	AAVQGATAVK+ERDEEIESLRK	K4DZI6		CL14
1247a	tr|K4E6B2|K4E6B2_TRYCR	0.9991		21.1	2	0.004	GEVDIEHVYLPGSEQAER+LAHLTHETQLVR	K4E6B2		CL14
1248	tr|K2NX00|K2NX00_TRYCR	0.999	Uncharacterized protein OS=Trypanosoma cruzi marinkellei GN=MOQ_002696 PE=4 SV=1	2.6	3	0.005	EENNLVEQLEEELHAVQEER	K2NX00	Uncharacterized protein	CL14
1249	tr|K4DS91|K4DS91_TRYCR	0.999		8	3	0.006	AEVEALNEAR+LELLGLLDTTAPDEGATRPFFPAIGSTTNVGDAGR	K4DS91		CL14
1250	tr|K4E086|K4E086_TRYCR	0.999		13.8	3	0.006	HALLDPVFQAAVEEAHAWEETSIQK	K4E086		CL14
1251	tr|Q4DG22|Q4DG22_TRYCC	0.999	Uncharacterized protein OS=Trypanosoma cruzi (strain CL Brener) GN=Tc00.1047053508241.130 PE=4 SV=1	5.3	6	0.013	AGDTLTNGLIDEFPLR+MATVHMMLGKVTGKVSTLSDEALGMLAR+NLVNEIVSVVAGR	Q4DG22	Uncharacterized protein	CL14
1252	tr|Q4E3N1|Q4E3N1_TRYCC	0.999	Uncharacterized protein OS=Trypanosoma cruzi (strain CL Brener) GN=Tc00.1047053510101.300 PE=4 SV=1	2.6	5	0.016	ILIDILNATR+TGNTVDSNPLANVAR+VLLPTFFVPSK	Q4E3N1	Uncharacterized protein	CL14
1253a	tr|K4DZC9|K4DZC9_TRYCR	0.999		5.8	4	0.008	KDCLATNVDK+KFDLRLYCVVTAFDPLR	K4DZC9		CL14
1254a	tr|Q4D080|Q4D080_TRYCC	0.999	Aspartate aminotransferase OS=Trypanosoma cruzi (strain CL Brener) GN=Tc00.1047053503841.70 PE=3 SV=1	4.2	7	0.008	IAYGDSVAR+RSVELLVK	Q4D080	Aspartate aminotransferase (EC 2.6.1.1)	CL14
1255	tr|K4DZV5|K4DZV5_TRYCR	0.9989		5.2	7	0.013	HGGAHPDATR+YLTVENALADLQAFK	K4DZV5		CL14
1256	tr|Q4E0N6|Q4E0N6_TRYCC	0.9989	40S ribosomal protein S15a, putative OS=Trypanosoma cruzi (strain CL Brener) GN=Tc00.1047053506297.330 PE=3 SV=1	42.3	5	0.057	CGAICPR+CIASAER+FDCTTPDFEK+HGYIGEFEIIDDHR+IVVNLNGR+QVLIRPSSK	Q4E0N6	40S ribosomal protein S15a, putative	CL14
1257a	tr|Q4E3W5|Q4E3W5_TRYCC	0.9988	Uncharacterized protein OS=Trypanosoma cruzi (strain CL Brener) GN=Tc00.1047053510629.440 PE=4 SV=1	2.9	3	0.006	KAIMALAEKNGLNK+LISQIAYLK+NRVEKANNEAVYR+QNQQEEEIQQLEEQLQLLR	Q4E3W5	Uncharacterized protein	CL14
1258	tr|K2NVX5|K2NVX5_TRYCR	0.9988		2.6	2	0.004	LDETIATLDQQLTQR+RLDETIATLDQQLTQR	K2NVX5	Uncharacterized protein	CL14
1259	tr|Q4DX05|Q4DX05_TRYCC	0.9988	Uncharacterized protein OS=Trypanosoma cruzi (strain CL Brener) GN=Tc00.1047053510533.90 PE=4 SV=1	1.8	6	0.008	DVNEAIKR+NEGNMVSNKK	Q4DX05	Uncharacterized protein	CL14
1260	tr|K2N5L2|K2N5L2_TRYCR	0.9987		7.4	3	0.006	TVDLAEGVALVAHPLSSTHVDR+WPTQQLEAEVANGHWIPVK	K2N5L2	Uncharacterized protein	CL14
1261	tr|K2NRZ3|K2NRZ3_TRYCR	0.9987		1.8	2	0.004	AHNVELK+VEVENLHEQR	K2NRZ3	Kinesin, putative	CL14
1262	tr|Q4DPA5|Q4DPA5_TRYCC	0.9987	Uncharacterized protein OS=Trypanosoma cruzi (strain CL Brener) GN=Tc00.1047053509647.130 PE=4 SV=1	21.3	2	0.004	NSSTAPTLSPAQHHAK+QELDDEGNPLLLPNGDWVR	Q4DPA5	Uncharacterized protein	CL14
1263	tr|Q4E3Q3|Q4E3Q3_TRYCC	0.9987	60S ribosomal protein L28, putative OS=Trypanosoma cruzi (strain CL Brener) GN=Tc00.1047053510101.40 PE=4 SV=1	19.9	4	0.014	AVAAVRPDLASVASR+AVMDAGVEASVVSK	Q4E3Q3	60S ribosomal protein L28, putative	CL14
1264a	tr|K4DNW4|K4DNW4_TRYCR	0.9984		5.7	2	0.004	GAEEGLESFR+NAAPPLYTVTAEEYEAVAAAK	K4DNW4		CL14
1265a	tr|K4DWN1|K4DWN1_TRYCR	0.9987		9.6	5	0.01	HVLNFLR+NGVVIEPQLPALK	K4DWN1		CL14
1266a	tr|Q4D0N2|Q4D0N2_TRYCC	0.9987	Uncharacterized protein OS=Trypanosoma cruzi (strain CL Brener) GN=Tc00.1047053511509.40 PE=4 SV=1	10	2	0.004	IRDREAALR+NIGVYTELANLR+WFECVNPHVLTR	Q4D0N2	Uncharacterized protein	CL14
1267a	tr|Q4DH02|Q4DH02_TRYCC	0.9987	Uncharacterized protein OS=Trypanosoma cruzi (strain CL Brener) GN=Tc00.1047053511809.60 PE=4 SV=1	4	3	0.006	EDILTQILR+EWELQLLPELVPDYAAGTLAR+LSTLLQALGEHLQETQR	Q4DH02	Uncharacterized protein	CL14
1268	tr|K2NSM2|K2NSM2_TRYCR	0.9986		6.5	3	0.005	DRIEANGGCVVSSR+VDGDLAVSR	K2NSM2	Phosphatase 2C, putative	CL14
1269	tr|Q4E0S1|Q4E0S1_TRYCC	0.9986	Amastin, putative OS=Trypanosoma cruzi (strain CL Brener) GN=Tc00.1047053509965.394 PE=4 SV=1	18.4	5	0.006	GSFCGTVFHDNWR+LSCVTAWGVK+NECTSNKYDLR	Q4E0S1	Amastin, putative	CL14
1270a	tr|K2LYN2|K2LYN2_TRYCR	0.9986		5.1	4	0.007	NATQELWETLLPK+VKDEEGNISNVK	K2LYN2	Elongation factor G, mitochondrial (EF-Gmt) (Elongation factor G 1, mitochondrial) (mEF-G 1) (Elongation factor G1)	CL14
1271a	tr|K4EB67|K4EB67_TRYCR	0.9986	Uncharacterized protein (Fragment) OS=Trypanosoma cruzi GN=TCSYLVIO_001237 PE=4 SV=1	6	2	0.008	AVQALAAEEDAAR+DAVDSEER+NSMYSQFHNTMNTLKK	K4EB67		CL14
1272	tr|K2N3P3|K2N3P3_TRYCR	0.9985		39.4	8	0.037	ADGALLEGAELQFYLK+HYGIDIDAAK+HYGIDLDAAK+ILDVVYNATSNELVR+ITSRPGQTAR+LDTGNFAWGTEAIAQR+NCIVVVDAAPFK+RENHKIEK	K2N3P3	40S ribosomal protein S8	CL14
1273	tr|K4E4U7|K4E4U7_TRYCR	0.9985	Reticulon-like protein OS=Trypanosoma cruzi GN=TCSYLVIO_003288 PE=4 SV=1	26	4	0.027	DLIDKWISAATAQVEK+LVDCATPR+LVTALESMHQLVTWR+TKVEEATK+WHLTSDDIHEAVNR+WISAATAQVEK	K4E4U7		CL14
1274	tr|V5BX78|V5BX78_TRYCR	0.9984	Putative reticulon domain protein OS=Trypanosoma cruzi Dm28c GN=TCDM_02177 PE=4 SV=1	27.6	4	0.014	DLIDQWISAATAQVEK+TKVEEATK+WISAATAQVEK	V5BX78	Reticulon-like protein	CL14
1275a	tr|K4E4I6|K4E4I6_TRYCR	0.9984		7.3	3	0.005	DLETCTPDLGTAVANAFR+SRPIQEDSIR+SVMGSPGNIAALMRYVMGKVAEYGAPAK	K4E4I6		CL14
1276a	tr|Q4CS91|Q4CS91_TRYCC	0.9984	Actin-related protein 3 OS=Trypanosoma cruzi (strain CL Brener) GN=Arp3 PE=3 SV=1	10.3	2	0.004	DTGLVIDSGAGVTHVIPIVDGFVLNQAIQHIPLAGR+KNMEASK	Q4CS91	Actin-related protein 3 (Actin-related protein 3, putative)	CL14
1277a	tr|Q4E3C9|Q4E3C9_TRYCC	0.9984	Uncharacterized protein OS=Trypanosoma cruzi (strain CL Brener) GN=Tc00.1047053508355.10 PE=4 SV=1	12.2	3	0.006	DTAGATTDGEKEQQR+RPNQSINEK	Q4E3C9	Uncharacterized protein	CL14
1278	tr|K2MXH6|K2MXH6_TRYCR	0.9983		6.7	5	0.008	ESVLVNFPPFPDFITR+VSDIVDSLEPEIETIYK	K2MXH6	Uncharacterized protein	CL14
1279	tr|K2NCN1|K2NCN1_TRYCR	0.9983		4.9	2	0.005	AQQQEDLR+HDDALVAR+KAQQQAEK	K2NCN1	Uncharacterized protein	CL14
1280a	tr|Q4D0F0|Q4D0F0_TRYCC	0.9005	Trans-sialidase, putative OS=Trypanosoma cruzi (strain CL Brener) GN=Tc00.1047053509115.20 PE=4 SV=1	2.3	2	0.003	IGAFNPNK+NLHVSRPTTVVR	Q4D0F0	Trans-sialidase, putative	CL14
1281a	tr|Q4DL52|Q4DL52_TRYCC	0.9983		4.3	2	0.004	MGLDGGVAVPAAVSGAQR+VIDEFLALLPTDDFGPLK	Q4DL52	ATP-dependent DNA helicase, putative	CL14
1282	tr|Q4E3L9|Q4E3L9_TRYCC	0.9982		10.2	3	0.013	KLQPQPQK+QAESDHAINHLAISK+RQAESDHAINHLAISK	Q4E3L9	40S ribosomal protein S21, putative	CL14
1283a	tr|Q4CM76|Q4CM76_TRYCC	0.9982		22.2	16	0.024	KADKIER+VKHNPTQTK	Q4CM76	Ribosomal protein L38, putative	CL14
1284	tr|K2MSC2|K2MSC2_TRYCR	0.9981	DNA topoisomerase II, putative OS=Trypanosoma cruzi marinkellei GN=MOQ_006223 PE=4 SV=1	31.3	5	0.047	ALGETVLEPK+AWELENLLPEEFVER+ELGEEVVDDCIR+ELIALFR+FDFDGGR+IDADELCYPLHVMLR+IWQHGSSLTTDELLR+LDVSAHPFCGNSK+NDFAGFLPTLK+QATGETLNPEHYR+SVGDLEQLQR+SYLGLETLGNDK+YEQNCGPK	K2MSC2	DNA topoisomerase II, putative	CL14
1285	tr|K2N182|K2N182_TRYCR	0.9981		5.6	2	0.004	EVGCGQLHPLLK+THLCEFHQVEGCVIDR	K2N182	Phenylalanyl-tRNA synthetase alpha chain, putative	CL14
1286	tr|K2N586|K2N586_TRYCR	0.9981	Hsc70-interacting protein, putative OS=Trypanosoma cruzi marinkellei GN=MOQ_003023 PE=4 SV=1	11.5	3	0.026	ALDLNPENVR+AQAAELAANGDFDK+DLSEAQAVDYDEGIDEILR	K2N586	Hsc70-interacting protein, putative	CL14
1287	tr|K2PCP4|K2PCP4_TRYCR	0.9981		3.3	6	0.012	ALGEAIVEIPLALEALR+LEVTFGEK	K2PCP4	Uncharacterized protein	CL14
1288a	tr|K4E1S4|K4E1S4_TRYCR	0.9981		11.4	5	0.01	DLLENDAEHQWR+PTPTSNVQYHEYWAPPPVSGR	K4E1S4		CL14
1289	tr|K2MZ26|K2MZ26_TRYCR	0.998		15.6	2	0.004	GYQQNGILVEDYEGGEAPDNTIPALIDLVR+VLIIENTPDCIR	K2MZ26	Nuclear lim interactor-interacting factor, putative	CL14
1290a	tr|K2MMR1|K2MMR1_TRYCR	0.998		8.8	3	0.006	ANAVAEALR+EKEDEDEEALR	K2MMR1	Uncharacterized protein	CL14
1291a	tr|Q4DVU1|Q4DVU1_TRYCC	0.998	Uncharacterized protein OS=Trypanosoma cruzi (strain CL Brener) GN=Tc00.1047053511751.210 PE=4 SV=1	20.1	4	0.009	KPGEQAPLSGEQQGTSAEGHQVSS+NPNATTNGTACEEKKPGEQAPLSGEQQGTSAEGHQVSS+VGLLLDQLFNESYQVR	Q4DVU1	Uncharacterized protein	CL14
1292a	tr|K2P9C5|K2P9C5_TRYCR	0.9979		6.8	5	0.007	KEQTLHEETK+MIPQSALR	K2P9C5	Uncharacterized protein	CL14
1293a	tr|K2MTF0|K2MTF0_TRYCR	0.9947		2.2	7	0.011	QTIRRAR+TLLAQLR	K2MTF0	Uncharacterized protein	CL14
1294a	tr|K4E774|K4E774_TRYCR	0.9978		15.6	9	0.018	DLYANVFGETSSFPGDNATR+LFDVSSITENPPLFR	K4E774		CL14
1295a	tr|Q4DIS9|Q4DIS9_TRYCC	0.9978		3.1	2	0.004	GEVEQLKK+LAHAHPQSTDAETALLLK	Q4DIS9	Uncharacterized protein	CL14
1296	tr|K2N0L2|K2N0L2_TRYCR	0.9977	Protein kinase, putative OS=Trypanosoma cruzi marinkellei GN=MOQ_004625 PE=4 SV=1	1.8	2	0.004	EMQMSPVWIGVDVLRR+QSWEQIRR	K2N0L2	Protein kinase, putative	CL14
1297a	tr|K4DJF8|K4DJF8_TRYCR	0.9968		4.3	4	0.005	ILTRYVAFESILRVR+KHNDGLGLR+SSQPPITEEQLAALR	K4DJF8		CL14
1298a	tr|Q4DI03|Q4DI03_TRYCC	0.9976	Basal body component, putative OS=Trypanosoma cruzi (strain CL Brener) GN=Tc00.1047053511071.130 PE=4 SV=1	1.8	8	0.011	AEAESMLAR+KSENSALK+RQHAEEVR	Q4DI03	Basal body component, putative	CL14
1299a	tr|Q4D0L5|Q4D0L5_TRYCC	0.9975	Uncharacterized protein OS=Trypanosoma cruzi (strain CL Brener) GN=Tc00.1047053506301.30 PE=4 SV=1	6	7	0.015	LVMQNDLK+NDPLYEGSVVPPITISELLSEK	Q4D0L5	Uncharacterized protein	CL14
1300	tr|K2NKG9|K2NKG9_TRYCR	0.9974		1.3	5	0.008	IEGGQLFPLPFR+LNLPVNIGR	K2NKG9	DNA-directed RNA polymerase subunit (EC 2.7.7.6)	CL14
1301	tr|K4DSG1|K4DSG1_TRYCR	0.9973		25.3	5	0.012	EHLAATSDDLGR+EHLAATSDDLGRQLRAVEQAK	K4DSG1		CL14
1302	tr|Q4CSP1|Q4CSP1_TRYCC	0.9973		5	4	0.009	ATGHVVVDSVEAAAK+IGGNSLSGEPNIEQQK	Q4CSP1	Uncharacterized protein	CL14
1303	tr|Q4DP73|Q4DP73_TRYCC	0.9973	Uncharacterized protein (Fragment) OS=Trypanosoma cruzi (strain CL Brener) GN=Tc00.1047053509599.20 PE=4 SV=1	3	3	0.005	EVPQWQQQQHGITREAHTSQKK+PLGGMECLNCFSNVYTVNVYGAFLSCQQLYPLR+WCLESNNALSVGGTIMTFPGARCRGLLR	Q4DP73	Uncharacterized protein (Fragment)	CL14
1304a	tr|Q4DAD0|Q4DAD0_TRYCC	0.9973	Uncharacterized protein OS=Trypanosoma cruzi (strain CL Brener) GN=Tc00.1047053508989.110 PE=4 SV=1	12	3	0.005	IVNFIDK+MQTVIQQIHQANLK	Q4DAD0	Uncharacterized protein	CL14
1305	tr|K2PFC5|K2PFC5_TRYCR	0.9972	Uncharacterized protein OS=Trypanosoma cruzi marinkellei GN=MOQ_000121 PE=4 SV=1	27.9	2	0.112	DVFGATNK+DWCDWTGNDWK+EYGSNTEHGK+GWEEAASK+HCEVPEFK+IGFLGLGTESSTDNSAGSIIVR+IPGHNENAYTMAATATLR+KYFEELCSK+LILNYNVDPAR+VALKDWCDWTGNDWK+VPQLVELDTK+VSNVVGESFR+YFEELCSK+YSEVDGGNDK	K2PFC5	Uncharacterized protein	CL14
1306	tr|Q4CYX7|Q4CYX7_TRYCC	0.9971		10.6	1	0.003	EAQAEGGDVIQILGNHEIRNLLGDFSAVDPVSLAQSGGK+NLLGDFSAVDPVSLAQSGGK	Q4CYX7	Serine/threonine protein phosphatase, putative	CL14
1307	tr|K2N1Q8|K2N1Q8_TRYCR	0.9968		2.2	2	0.003	ALDQNHR+VIDYGNSIR	K2N1Q8	Kinesin-like protein	CL14
1308	tr|Q4DIS1|Q4DIS1_TRYCC	0.9968		3.5	2	0.004	TSHPAAAAGVLVAQQIIAGAEAAAQEELSK	Q4DIS1	Uncharacterized protein	CL14
1309a	tr|K4E0E0|K4E0E0_TRYCR	0.9967		10.5	2	0.003	IVAEEDEILQK+NFALDQDKLDER	K4E0E0		CL14
1310a	tr|Q4DG00|Q4DG00_TRYCC	0.9966	Folate/pteridine transporter, putative OS=Trypanosoma cruzi (strain CL Brener) GN=Tc00.1047053508027.40 PE=4 SV=1	2.9	5	0.009	GVADCLIR+ICDNIDVDGR	Q4DG00	Folate/pteridine transporter, putative	CL14
1311	tr|K2ML53|K2ML53_TRYCR	0.9964		3.6	4	0.008	KGLEEIR+NQAEFNK	K2ML53	Flagellar protofilament ribbon protein, putative	CL14
1312	tr|K2PE73|K2PE73_TRYCR	0.9964		4.4	2	0.004	HFVVEGTATITFNLQHSNIMLIGNYRK	K2PE73	Uncharacterized protein	CL14
1313	tr|K2N1K2|K2N1K2_TRYCR	0.9962		7	2	0.004	ERPTSGAGLHR+HVQSLPSLESPVIPLRPR	K2N1K2	Uncharacterized protein	CL14
1314a	tr|K2NGF9|K2NGF9_TRYCR	0.9962	Uncharacterized protein OS=Trypanosoma cruzi marinkellei GN=MOQ_001347 PE=4 SV=1	9.6	3	0.004	AHEPFMEDSNGGNR+HYDLLQDVLDQAEFFK+NDEVDNNEENYNHHRTLTQQR	K2NGF9	Uncharacterized protein	CL14
1315a	tr|K4E0Y2|K4E0Y2_TRYCR	0.9962		10.2	3	0.006	GPSTVQNALK+VQNTLSYITSELDEQER	K4E0Y2		CL14
1316a	tr|Q4DWI0|Q4DWI0_TRYCC	0.9953	Uncharacterized protein OS=Trypanosoma cruzi (strain CL Brener) GN=Tc00.1047053511725.120 PE=4 SV=1	2.6	8	0.008	RINATTPPR+RMERQMFR	Q4DWI0	Uncharacterized protein	CL14
1317	tr|K4DUX3|K4DUX3_TRYCR	0.9959	Uncharacterized protein OS=Trypanosoma cruzi GN=TCSYLVIO_006926 PE=4 SV=1	1.9	4	0.008	RNGALQSLHLNK	K4DUX3		CL14
1318a	tr|K4DP86|K4DP86_TRYCR	0.9957		7.7	2	0.004	ALDVVPTDDDGLSLWLNDCFAK+SHAYAAQNGLPR	K4DP86		CL14
1319a	tr|Q4CQM1|Q4CQM1_TRYCC	0.9956		17.4	2	0.004	AGLIEETINDTVDNALDEDISNAELDDEVNK+KIDTQIR	Q4CQM1	SNF7-like protein, putative	CL14
1320a	tr|Q4CYN5|Q4CYN5_TRYCC	0.9955	Uncharacterized protein OS=Trypanosoma cruzi (strain CL Brener) GN=Tc00.1047053511231.60 PE=4 SV=1	4	6	0.01	ATAEADALR+RESVANMLHEK+TMNALLGTQPQGVR	Q4CYN5	Uncharacterized protein	CL14
1321	tr|K4E1N7|K4E1N7_TRYCR	0.9954		8.7	10	0.018	DVDPTSIPIGSVHPLFLPALIQFESR	K4E1N7		CL14
1322a	tr|K2LUS6|K2LUS6_TRYCR	0.9954		7.2	2	0.004	VISAANDK+VYDTATCNCIASLVGHEGEISK	K2LUS6	Uncharacterized protein	CL14
1323	tr|K2NP72|K2NP72_TRYCR	0.9952		5.3	2	0.004	NTTADFIDILIPIPGDADKPEAK	K2NP72	Mu-adaptin 1, putative,adaptor complex AP-1 medium subunit, putative	CL14
1324	tr|K4DRR7|K4DRR7_TRYCR	0.995		10	3	0.011	IDDFLTDVGALAGAQTPGR+SAASQAYR	K4DRR7		CL14
1325	tr|Q4E2Y1|Q4E2Y1_TRYCC	0.9948	60S ribosomal protein L23a, putative OS=Trypanosoma cruzi (strain CL Brener) GN=Tc00.1047053508175.146 PE=3 SV=1	28.9	5	0.03	KAAAPQKAAAPK+PSNNMSAISNK+VIRYPLTTDK+VNTLIRPDGLK+YPLTTDK	Q4E2Y1	60S ribosomal protein L23a, putative	CL14
1326a	tr|K2NN31|K2NN31_TRYCR	0.9947	Mitochondrial exoribonuclease DSS-1, putative OS=Trypanosoma cruzi marinkellei GN=MOQ_000604 PE=3 SV=1	5.1	3	0.004	HQRPAENAFDTLNEALERK+LLGEERK+VILLENDVPHYDFSEAVYDCLPK	K2NN31	Mitochondrial exoribonuclease DSS-1, putative	CL14
1327	tr|K2NLJ1|K2NLJ1_TRYCR	0.9946	NAD(P)-dependent steroid dehydrogenase protein, putative OS=Trypanosoma cruzi marinkellei GN=MOQ_001199 PE=3 SV=1	7.4	5	0.008	HPSIQYVVGDIANYEDVSK+VVSFDIVPVEK	K2NLJ1	NAD(P)-dependent steroid dehydrogenase protein, putative	CL14
1328	tr|K2MB09|K2MB09_TRYCR	0.9944		8.7	2	0.004	GLLLQCVEEEDPCIFFEPK+SGGHFHCGGLVIR	K2MB09	2-oxoisovalerate dehydrogenase beta subunit, mitochondrial, putative	CL14
1329	tr|Q4D991|Q4D991_TRYCC	0.9941	60S acidic ribosomal protein, putative OS=Trypanosoma cruzi (strain CL Brener) GN=Tc00.1047053510823.70 PE=3 SV=1	75.2	2	0.016	GMASAFASILK+MSSKQQLACTYAALILADSGKTDMDSLLK+NVDINDVLSK+TDMDSLLK+VSFGGVAPAAGGATAAPAAAAAAAPAAAAAAK	Q4D991	60S acidic ribosomal protein, putative	CL14
1330a	tr|K4E2Q9|K4E2Q9_TRYCR	0.9938		2.5	4	0.005	EDAFAALDQVANLEK+QGISAQTAR	K4E2Q9		CL14
1331a	tr|Q4DIZ6|Q4DIZ6_TRYCC	0.9936	Uncharacterized protein OS=Trypanosoma cruzi (strain CL Brener) GN=Tc00.1047053511287.140 PE=4 SV=1	5.1	2	0.005	KEVEENEK+LRPGEAQAGVEK	Q4DIZ6	Uncharacterized protein	CL14
1332	tr|K2MRQ3|K2MRQ3_TRYCR	0.9927		10.2	3	0.006	MLGSGKSSGMVNEATNLK+SPFLVER	K2MRQ3	Uncharacterized protein	CL14
1333	tr|K2N9D7|K2N9D7_TRYCR	0.9919	Uncharacterized protein OS=Trypanosoma cruzi marinkellei GN=MOQ_004704 PE=4 SV=1	1.5	4	0.007	HQAMCLALLYIVYNLLQAAMR	K2N9D7	Uncharacterized protein	CL14
1334	tr|K4DVC9|K4DVC9_TRYCR	0.9919		4.1	2	0.004	DRRPPPTPAANVR+RPPPTPAANVR	K4DVC9		CL14
1335	tr|Q4CU12|Q4CU12_TRYCC	0.9919		24.3	3	0.005	EFLKTTVSEGPFSVLDSAMR+HFNLVLR	Q4CU12	Small nuclear ribonucleoprotein SmD2, putative	CL14
1336	tr|K4E9F6|K4E9F6_TRYCR	0.9916	60S ribosomal protein L23a, putative OS=Trypanosoma cruzi GN=TCSYLVIO_001829 PE=3 SV=1	22	4	0.031	KAAAPQKVAAPK+PSNNMSAIPNK+VIRYPLTTDK+VNTLIRPDGLK+YPLTTDK	K4E9F6		CL14
1337	tr|K2N6U6|K2N6U6_TRYCR	0.9908		5.7	2	0.004	ITTFPQLQSLFPGFNAR	K2N6U6	Uncharacterized protein	CL14
1338	tr|K2MNI4|K2MNI4_TRYCR	0.9906		2.3	2	0.004	KVNMPGAK+RQPLAMNADLLK	K2MNI4	Uncharacterized protein	CL14
1339	tr|Q4CKT7|Q4CKT7_TRYCC	0.9905	Amastin, putative (Fragment) OS=Trypanosoma cruzi (strain CL Brener) GN=Tc00.1047053511497.19 PE=4 SV=1	21.9	4	0.008	LSCVTAWGVK+NECTSDKYDLR	Q4CKT7	Amastin, putative (Fragment)	CL14
1340a	tr|Q4CS72|Q4CS72_TRYCC	0.9902	Protein kinase C substrate protein, heavy chain, putative OS=Trypanosoma cruzi (strain CL Brener) GN=Tc00.1047053508215.9 PE=4 SV=1	3.8	3	0.004	GTTHGQCIGR+NVCENPEK	Q4CS72	Protein kinase C substrate protein, heavy chain, putative	CL14
1341	tr|K2NNE1|K2NNE1_TRYCR	0.9899	Uncharacterized protein OS=Trypanosoma cruzi marinkellei GN=MOQ_000450 PE=4 SV=1	9.1	3	0.014	EAYEAEAFR+ETILSNGGR+EYILSEHK+GITLHTVK	K2NNE1	Uncharacterized protein	CL14
1342a	tr|K2NID4|K2NID4_TRYCR	0.9883	Uncharacterized protein OS=Trypanosoma cruzi marinkellei GN=MOQ_000663 PE=4 SV=1	4.8	2	0.004	LLSLLNR+QQLPTLTESQKGGITVPLTDSSSQCTETSRNGVQQR+TENTMSQR	K2NID4	Uncharacterized protein	CL14
1343	tr|K2N523|K2N523_TRYCR	0.9896		7.4	2	0.004	AISQEAIGVDNR+VFMQPPPQLKPLPDSFLGQLEDDVR	K2N523	Clathrin coat assembly protein, putative	CL14
1344a	tr|Q4E0J8|Q4E0J8_TRYCC	0.9894	Uncharacterized protein OS=Trypanosoma cruzi (strain CL Brener) GN=Tc00.1047053509429.310 PE=4 SV=1	5.1	2	0.003	AVQDATGDGSNVALSR+PHALGLAVSSLK	Q4E0J8	Uncharacterized protein	CL14
1345	tr|Q4DDH0|Q4DDH0_TRYCC	0.9888		2.4	5	0.011	QRPENTAQDAAHGANAK	Q4DDH0	Uncharacterized protein	CL14
1346a	tr|K4DNK6|K4DNK6_TRYCR	0.9865		3.3	2	0.004	ENPGDSEEEVMVCR+LEMPEVANIRATQMLR+QQLTMAAASFDNLAEQLQVLR	K4DNK6		CL14
1347	tr|K4E1G3|K4E1G3_TRYCR	0.9881		3.7	6	0.011	EGGALSEVAR+MDALSLAHALAANETLAKSTDQNAQLFISAIR	K4E1G3		CL14
1348	tr|Q4DP05|Q4DP05_TRYCC	0.9873		13.4	3	0.006	GKDFDEQQKPK+IAHKPGNVYPESLR	Q4DP05	Uncharacterized protein	CL14
1349a	tr|K2NRT2|K2NRT2_TRYCR	0.9872	Uncharacterized protein OS=Trypanosoma cruzi marinkellei GN=MOQ_004479 PE=4 SV=1	1.7	2	0.004	KDLYGNK+RALECGMQEAR	K2NRT2	Uncharacterized protein	CL14
1350	tr|Q4E1D1|Q4E1D1_TRYCC	0.9872	Uncharacterized protein OS=Trypanosoma cruzi (strain CL Brener) GN=Tc00.1047053511807.130 PE=4 SV=1	3.5	2	0.004	QIQLQQSQPQLQPQK	Q4E1D1	Uncharacterized protein	CL14
1351	tr|K2MPX7|K2MPX7_TRYCR	0.9871	60S ribosomal protein L13, putative OS=Trypanosoma cruzi marinkellei GN=MOQ_008585 PE=4 SV=1	38.1	2	0.043	ALRPQVNCPTVR+FGTAAVGGFVTPAPEAPR+GEATEEEVK+HWNPCSSQK+KHWNPCSSQK+KVTEEER+SEEGMNINIQR+TFPRPLK+VFLNQPAQK	K2MPX7	60S ribosomal protein L13, putative	CL14
1352	tr|K2NIP8|K2NIP8_TRYCR	0.987	Uncharacterized protein OS=Trypanosoma cruzi marinkellei GN=MOQ_000504 PE=4 SV=1	4.6	3	0.006	AATFDPNFLLIPTTEQDLR	K2NIP8	Uncharacterized protein	CL14
1353a	tr|Q4CV44|Q4CV44_TRYCC	0.9863	Uncharacterized protein OS=Trypanosoma cruzi (strain CL Brener) GN=Tc00.1047053509001.20 PE=4 SV=1	15.4	2	0.004	AECIIMDAALGSCSIDLLLPPGGTELFMR+MGLPLNSSVQVGGGGGEER	Q4CV44	Uncharacterized protein	CL14
1354	tr|K2NUC5|K2NUC5_TRYCR	0.9864		2.7	3	0.005	QLTQGASNAVEAAR	K2NUC5	Uncharacterized protein	CL14
1355a	tr|K4DST4|K4DST4_TRYCR	0.9626	Mucin-associated surface protein (MASP), putative OS=Trypanosoma cruzi GN=TCSYLVIO_008026 PE=4 SV=1	5.6	5	0.007	GSEALGSGGGSVAGR+QNENKDANPK	K4DST4		CL14
1356	tr|D9YN59|D9YN59_TRYCR	0.9863		9.2	1	0.002	HGCVAEALEHAGEHCR	D9YN59	Solanesyl diphosphate synthase	CL14
1357	tr|K2M3V7|K2M3V7_TRYCR	0.9863		6.1	4	0.009	SVVVALMQMIRLDNTR+VPLLPYAEVLAALTK	K2M3V7	Guanine nucleotide-binding protein beta subunit-like protein	CL14
1358	tr|K2M8D5|K2M8D5_TRYCR	0.9863		2.8	2	0.005	YGFIDFASEDDR	K2M8D5	RNA-binding protein, putative	CL14
1359	tr|K2MBA7|K2MBA7_TRYCR	0.9863		2.2	7	0.016	EIFGPIIPIIK	K2MBA7	Aldehyde dehydrogenase, putative	CL14
1360	tr|K2MLU3|K2MLU3_TRYCR	0.9863		6.2	1	0.002	IVGVDLVPIAPIR	K2MLU3	Putative rRNA methyltransferase (EC 2.1.1.-) (2'-O-ribose RNA methyltransferase SPB1 homolog)	CL14
1361	tr|K2MMB3|K2MMB3_TRYCR	0.9863		5.4	2	0.005	GFFAGSGLDAFGEPAVVDR	K2MMB3	Cyclin 1, putative,serine peptidase family S51, peptidase E, putative	CL14
1362	tr|K2MPI1|K2MPI1_TRYCR	0.9863		2.7	3	0.007	IGVGVLPYAPLVPLLSGDDLLVTHK	K2MPI1	Uncharacterized protein	CL14
1363	tr|K2MR09|K2MR09_TRYCR	0.9863		2	4	0.009	VGDLITATIEGK	K2MR09	Trans-sialidase, putative (Fragment)	CL14
1364	tr|K2MVI8|K2MVI8_TRYCR	0.9863		2.1	1	0.002	LWDDGVIAPEDTR	K2MVI8	3-methylcrotonoyl-CoA carboxylase beta subunit, putative	CL14
1365	tr|K2MZJ0|K2MZJ0_TRYCR	0.9863		5.4	2	0.005	GGLSEISTFLDELEVK	K2MZJ0	Electron transfer protein, putative	CL14
1366	tr|K2N0B2|K2N0B2_TRYCR	0.9863		1.5	5	0.011	FLTPIFALPSIVPR	K2N0B2	Uncharacterized protein	CL14
1367	tr|K2N0H2|K2N0H2_TRYCR	0.9863		5.9	1	0.002	VLGVLGLIDEGETDWK	K2N0H2	Inorganic pyrophosphatase, putative	CL14
1368	tr|K2N680|K2N680_TRYCR	0.9863		4.4	15	0.032	AEFPPVSTFPFVEELAK	K2N680	Phosphoglycerate kinase (EC 2.7.2.3)	CL14
1369	tr|K2ND48|K2ND48_TRYCR	0.9863		1.7	5	0.011	ILFLDEPTSGLDAVSAK	K2ND48	ABC transporter, putative	CL14
1370	tr|K2ND71|K2ND71_TRYCR	0.9863		1.7	6	0.014	VLPSVADFVPVIPK	K2ND71	Uncharacterized protein	CL14
1371	tr|K2NGH9|K2NGH9_TRYCR	0.9863		4.6	2	0.005	SGSYELSDLLGLK	K2NGH9	Uncharacterized protein	CL14
1372	tr|K2NIN5|K2NIN5_TRYCR	0.9863		2.8	2	0.005	FLESGSVIDCLLR	K2NIN5	Uncharacterized protein	CL14
1373	tr|K2NVX4|K2NVX4_TRYCR	0.9863		2.9	7	0.016	LEGLDDLTDEELIK	K2NVX4	Uncharacterized protein	CL14
1374	tr|K2NVY8|K2NVY8_TRYCR	0.9863		1.4	5	0.011	LDGSTILLDAVK	K2NVY8	Uncharacterized protein	CL14
1375	tr|K4DK08|K4DK08_TRYCR	0.9863		3.5	3	0.007	YYGGTEYCDVIESLAK	K4DK08		CL14
1376	tr|K4DRR1|K4DRR1_TRYCR	0.9863		4.3	8	0.018	FETAISLLDELR	K4DRR1		CL14
1377	tr|K4DTJ0|K4DTJ0_TRYCR	0.9863		5.8	1	0.002	SLAEELEFAQGGHK	K4DTJ0		CL14
1378	tr|K4DZP7|K4DZP7_TRYCR	0.9863		8.6	4	0.009	FLSPTTIPLSSVVPALLER	K4DZP7		CL14
1379	tr|K4E060|K4E060_TRYCR	0.9863		1.6	1	0.002	GLADALAELVK	K4E060		CL14
1380	tr|K4E3C4|K4E3C4_TRYCR	0.9863		3	4	0.009	LIDLLEGLELK	K4E3C4		CL14
1381	tr|K4E785|K4E785_TRYCR	0.9863		3.1	2	0.005	SPDFQLITPLTDAVDVLR	K4E785		CL14
1382	tr|K4E7G8|K4E7G8_TRYCR	0.9863		2.1	1	0.002	YVSPSFYDTDALPPLISK	K4E7G8		CL14
1383	tr|K4E8I2|K4E8I2_TRYCR	0.9863		7.8	4	0.009	HCGVHAYDTPVVK	K4E8I2		CL14
1384	tr|K4EBN9|K4EBN9_TRYCR	0.9863		2.1	2	0.005	KYTEEEAEAVIK	K4EBN9		CL14
1385	tr|K4EC66|K4EC66_TRYCR	0.9863		3.4	1	0.002	YLSPGASDLIAHLLELDPAVR	K4EC66		CL14
1386	tr|Q4CLR3|Q4CLR3_TRYCC	0.9863		21.2	6	0.012	LDDDEADIAFK	Q4CLR3	Uncharacterized protein	CL14
1387	tr|Q4CNH0|Q4CNH0_TRYCC	0.9863	Calmodulin, putative (Fragment) OS=Trypanosoma cruzi (strain CL Brener) GN=Tc00.1047053504075.3 PE=4 SV=1	11.6	2	0.005	VPLSDLITLLR	Q4CNH0	Calmodulin, putative (Fragment)	CL14
1388	tr|Q4CZH9|Q4CZH9_TRYCC	0.9863		7.4	1	0.002	DELKDIISAHTEVLLHSLEAR	Q4CZH9	Uncharacterized protein	CL14
1389	tr|Q4D1B9|Q4D1B9_TRYCC	0.9863	Tryparedoxin, putative OS=Trypanosoma cruzi (strain CL Brener) GN=Tc00.1047053509997.20 PE=4 SV=1	5.7	2	0.005	VLGAGTLELLR	Q4D1B9	Tryparedoxin, putative	CL14
1390	tr|Q4D207|Q4D207_TRYCC	0.9863	Uncharacterized protein OS=Trypanosoma cruzi (strain CL Brener) GN=Tc00.1047053508503.100 PE=4 SV=1	18.8	2	0.005	AAAASTADTHPTT	Q4D207	Uncharacterized protein	CL14
1391	tr|Q4D4W4|Q4D4W4_TRYCC	0.9863		15.3	6	0.014	VISIAEEAPLTAVLR	Q4D4W4	Ubiquitin-fold modifier 1	CL14
1392	tr|Q4D879|Q4D879_TRYCC	0.9863		8.3	6	0.013	TSLAELLAQELGDFK	Q4D879	Adenylate kinase isoenzyme 6 homolog (AK6) (EC 2.7.4.3) (Dual activity adenylate kinase/ATPase) (AK/ATPase)	CL14
1393	tr|Q4DBV6|Q4DBV6_TRYCC	0.9863		8.5	10	0.023	HGVTVEELVGK	Q4DBV6	Uncharacterized protein	CL14
1394	tr|Q4DIR8|Q4DIR8_TRYCC	0.9863		11.2	3	0.007	FLFDGSPIDESK	Q4DIR8	Small ubiquitin protein, putative	CL14
1395	tr|Q4DQA6|Q4DQA6_TRYCC	0.9863		2.8	3	0.007	EHVEELLDHFDELPFLPR	Q4DQA6	Phospholipid:diacylglycerol acyltransferase, putative (EC 2.3.1.158)	CL14
1396	tr|Q4DYI7|Q4DYI7_TRYCC	0.9863	Uncharacterized protein OS=Trypanosoma cruzi (strain CL Brener) GN=Tc00.1047053511367.50 PE=4 SV=1	1.6	2	0.005	GECHASLGHNEEAVR	Q4DYI7	Uncharacterized protein	CL14
1397a	tr|Q4CSE3|Q4CSE3_TRYCC	0.9807	Uncharacterized protein OS=Trypanosoma cruzi (strain CL Brener) GN=Tc00.1047053511201.58 PE=4 SV=1	5	3	0.005	KTPASANK+NASLCGRAASR+QMSPGPQK+QMSPGPQKILQVR	Q4CSE3	Uncharacterized protein	CL14
1398	tr|Q4CZS7|Q4CZS7_TRYCC	0.9856		15.4	2	0.003	AKEEFIR+APVDTASCR	Q4CZS7	Uncharacterized protein	CL14
1399a	tr|K2MYJ7|K2MYJ7_TRYCR	0.9851		5.7	7	0.017	KVGQVDAQLEK+VDAQLEK	K2MYJ7	Uncharacterized protein	CL14
1400	tr|K2M474|K2M474_TRYCR	0.985		4	2	0.005	GLITDGFFSR	K2M474	C-14 sterol reductase, putative	CL14
1401	tr|K2MJH4|K2MJH4_TRYCR	0.985		9	2	0.005	AEEGLLAVETPPLVAAER	K2MJH4	Uncharacterized protein (Fragment)	CL14
1402	tr|K2N598|K2N598_TRYCR	0.985		11	7	0.016	GLPAFPTFIPSEEEDLSK	K2N598	Ribosomal protein L3 mitochondrial, putative	CL14
1403	tr|K4DZG7|K4DZG7_TRYCR	0.985	Serine/threonine-protein phosphatase OS=Trypanosoma cruzi GN=TCSYLVIO_005289 PE=3 SV=1	7.3	1	0.002	LFEAAPDDAYEPSKPSLPEYFL	K4DZG7		CL14
1404	tr|K4E1Y3|K4E1Y3_TRYCR	0.985		6.4	3	0.007	VILFDAPDDVIVAR	K4E1Y3		CL14
1405	tr|K4E9Q1|K4E9Q1_TRYCR	0.985		1.7	2	0.005	NLVNEIVSVVVGR	K4E9Q1		CL14
1406	tr|Q4CQR2|Q4CQR2_TRYCC	0.985		5.6	3	0.007	VWEPSEEASLPFPK	Q4CQR2	NADPH--cytochrome p450 reductase, putative (Fragment)	CL14
1407	tr|Q4D1L6|Q4D1L6_TRYCC	0.985		9.6	1	0.002	DLTGEVPVASFAYEILK	Q4D1L6	Uncharacterized protein	CL14
1408	tr|Q4DAN7|Q4DAN7_TRYCC	0.985		16.3	2	0.004	EAAPLLYADDTLDSLR	Q4DAN7	Dynein light chain roadblock	CL14
1409	tr|Q4DAS9|Q4DAS9_TRYCC	0.985		9.5	6	0.013	YEPSDLNLALNTLDSL	Q4DAS9	Uncharacterized protein	CL14
1410	tr|Q4DCV7|Q4DCV7_TRYCC	0.985		7.1	1	0.002	EISSEESSHVTLPR	Q4DCV7	Uncharacterized protein	CL14
1411	tr|Q4DI40|Q4DI40_TRYCC	0.985		17.9	1	0.002	TTLGFACGVLPALLISR	Q4DI40	Uncharacterized protein	CL14
1412	tr|Q4E1U4|Q4E1U4_TRYCC	0.985	Uncharacterized protein OS=Trypanosoma cruzi (strain CL Brener) GN=Tc00.1047053507993.380 PE=4 SV=1	14.5	1	0.002	TQSVENPQLEEIAVVLGQLGYK	Q4E1U4	Uncharacterized protein	CL14
1413	tr|Q4E2X8|Q4E2X8_TRYCC	0.985	Uncharacterized protein OS=Trypanosoma cruzi (strain CL Brener) GN=Tc00.1047053508175.180 PE=4 SV=1	4.3	2	0.005	IAPVASGSETTTTAGAGTGR	Q4E2X8	Uncharacterized protein	CL14
1414	tr|Q9U097|Q9U097_TRYCR	0.985	P-glycoprotein OS=Trypanosoma cruzi GN=tcpgp1A PE=3 SV=1	3	1	0.002	EATPIVAAAAEAAAAAASSSVEGGEAVGELR	Q9U097	p-glycoprotein	CL14
1415	tr|K4EDX3|K4EDX3_TRYCR	0.9849		3.8	5	0.005	ICPDVLLQWPHGPIVSLVNINK	K4EDX3		CL14
1416	tr|Q4DY25|Q4DY25_TRYCC	0.9843		11.2	2	0.003	NIILQVLSPYFDDEGGEDDAQR	Q4DY25	Dynein light chain, putative	CL14
1417	tr|K2MYK4|K2MYK4_TRYCR	0.9841	Protein disulfide isomerase, putative OS=Trypanosoma cruzi marinkellei GN=MOQ_004026 PE=4 SV=1	4.9	1	0.003	ISLAHADGR+YHIELEELPAFVVVDPR	K2MYK4	Protein disulfide isomerase, putative	CL14
1418	tr|K2MWU9|K2MWU9_TRYCR	0.9836		7.6	2	0.005	AVVLGPESTVWEGGIFK	K2MWU9	Ubiquitin-conjugating enzyme e2, putative	CL14
1419	tr|K2N4R4|K2N4R4_TRYCR	0.9836		3.4	6	0.014	TFPDVLPIFLR	K2N4R4	Ubiquitinyl hydrolase 1 (EC 3.4.19.12)	CL14
1420	tr|K2NL20|K2NL20_TRYCR	0.9836		2.5	1	0.002	ALLLPLIPLGGATVALR	K2NL20	Uncharacterized protein	CL14
1421	tr|K4DWR9|K4DWR9_TRYCR	0.9836		3.9	2	0.005	VHVSSEEAK	K4DWR9		CL14
1422	tr|Q4CSY1|Q4CSY1_TRYCC	0.9836	Cytochrome c oxidase VIII (COX VIII), putative OS=Trypanosoma cruzi (strain CL Brener) GN=Tc00.1047053407477.50 PE=4 SV=1	6.4	3	0.007	GSDVWAADGK	Q4CSY1	Cytochrome c oxidase VIII (COX VIII), putative	CL14
1423	tr|Q4D0D1|Q4D0D1_TRYCC	0.9836		7.5	2	0.005	EVSEWPTIPQLFLK	Q4D0D1	Glutaredoxin-like protein, putative	CL14
1424	tr|Q4DBN3|Q4DBN3_TRYCC	0.9836		10.5	4	0.009	TPNFGLQVPER	Q4DBN3	Uncharacterized protein	CL14
1425	tr|Q4DJW9|Q4DJW9_TRYCC	0.9836	Uncharacterized protein OS=Trypanosoma cruzi (strain CL Brener) GN=Tc00.1047053510879.140 PE=4 SV=1	6.4	5	0.011	AFESHTTTLEDK	Q4DJW9	Uncharacterized protein	CL14
1426	tr|Q4DP18|Q4DP18_TRYCC	0.9836	Uncharacterized protein OS=Trypanosoma cruzi (strain CL Brener) GN=Tc00.1047053509669.50 PE=4 SV=1	1.2	1	0.002	DAIPLPLEEFPEGAGVATLLR	Q4DP18	Uncharacterized protein	CL14
1427a	tr|K4DV91|K4DV91_TRYCR	0.9835		3.2	7	0.008	LINDLTDHVLLPYPAAWR+SHEECLR	K4DV91		CL14
1428	tr|V5A4A6|V5A4A6_TRYCR	0.9833	Uncharacterized protein OS=Trypanosoma cruzi Dm28c GN=TCDM_12944 PE=4 SV=1	3.3	3	0.007	RSILQPSR	V5A4A6	Uncharacterized protein	CL14
1429	tr|K2MN23|K2MN23_TRYCR	0.9823	Uncharacterized protein OS=Trypanosoma cruzi marinkellei GN=MOQ_007726 PE=4 SV=1	1.8	1	0.002	LIAFDDLLWK	K2MN23	Uncharacterized protein	CL14
1430	tr|K2MQC9|K2MQC9_TRYCR	0.9823		4.4	3	0.007	LPSTGFGGIIGCVR	K2MQC9	Mitochondrial carrier protein, putative	CL14
1431	tr|K2MZP3|K2MZP3_TRYCR	0.9823		4.3	1	0.002	VLLTAPIVGSK	K2MZP3	ADP,ATP carrier protein 1, mitochondrial, putative,ADP/ATP translocase 1, putative	CL14
1432	tr|K4EAA4|K4EAA4_TRYCR	0.9823		1.8	1	0.002	VAVEEEIIPLLLR	K4EAA4		CL14
1433	tr|Q4CU79|Q4CU79_TRYCC	0.9823		8.8	4	0.009	HEDSYEHAAK	Q4CU79	Dynein light chain, putative	CL14
1434	tr|Q4D773|Q4D773_TRYCC	0.9823		7.3	2	0.005	VFECLKPYEK	Q4D773	Mitochondrial pyruvate carrier	CL14
1435	tr|Q4D933|Q4D933_TRYCC	0.9823	Dynein light chain, putative OS=Trypanosoma cruzi (strain CL Brener) GN=Tc00.1047053508897.100 PE=4 SV=1	11.6	2	0.005	VFYVPVDDLAIGR	Q4D933	Dynein light chain, putative	CL14
1436	tr|Q4DSU2|Q4DSU2_TRYCC	0.9823		1.9	1	0.002	ETAVAEVEPLLEALR	Q4DSU2	Uncharacterized protein	CL14
1437	tr|Q4DQ13|Q4DQ13_TRYCC	0.9821	DNA topoisomerase IA, putative OS=Trypanosoma cruzi (strain CL Brener) GN=Tc00.1047053510121.160 PE=3 SV=1	3.6	2	0.009	GEASHWATEAEAR+VEGLLSDPNVVPDWSFK	Q4DQ13	DNA topoisomerase IA, putative	CL14
1438a	tr|K2M4U4|K2M4U4_TRYCR	0.9808	Uncharacterized protein OS=Trypanosoma cruzi marinkellei GN=MOQ_006243 PE=4 SV=1	1.3	3	0.005	AGKIQVPPR+RSQAEYLR	K2M4U4	Uncharacterized protein	CL14
1439a	tr|K2M8U3|K2M8U3_TRYCR	0.9819	Uncharacterized protein OS=Trypanosoma cruzi marinkellei GN=MOQ_004697 PE=4 SV=1	2.7	3	0.004	DQIQDAANAYKK+EPMLVSQGLGNGPINDPSAVTVDEERIR+RARMNHSR+RQLQINEMQR	K2M8U3	Uncharacterized protein	CL14
1440	tr|K2M680|K2M680_TRYCR	0.9816	Uncharacterized protein OS=Trypanosoma cruzi marinkellei GN=MOQ_005745 PE=4 SV=1	4.8	5	0.009	EAAALVIK+EEAVSRMSPDTFLIQTRER	K2M680	Uncharacterized protein	CL14
1441a	tr|K4E4W7|K4E4W7_TRYCR	0.9763		1.6	1	0.002	HSYCTDCVR	K4E4W7		CL14
1442	tr|G3XCP0|G3XCP0_TRYCC	0.9809		7.7	3	0.007	LPSPLEEGSVK	G3XCP0	Heat shock protein 20, putative	CL14
1443	tr|K2M9J7|K2M9J7_TRYCR	0.9809		5	3	0.005	AGSANIQR+DYLNELDAAVGDGDIGSGTTR	K2M9J7	Dihydroxyacetone kinase 1-like, putative	CL14
1444	tr|K2MPN3|K2MPN3_TRYCR	0.9809		0.9	4	0.009	EGILEILSELR	K2MPN3	Glycosyl hydrolase, putative	CL14
1445	tr|K2NTH5|K2NTH5_TRYCR	0.9809		6.7	3	0.005	ATAEELGVPFLGEIPFVPR	K2NTH5	Uncharacterized protein	CL14
1446	tr|K2PD08|K2PD08_TRYCR	0.9809		2.7	1	0.002	LFSLDEVELEK	K2PD08	Protein phosphatase 1, regulatory subunit, putative	CL14
1447	tr|K4E486|K4E486_TRYCR	0.9809		5.2	1	0.002	DVFEATGLEAR	K4E486		CL14
1448	tr|Q4E1M6|Q4E1M6_TRYCC	0.9801	Uncharacterized protein OS=Trypanosoma cruzi (strain CL Brener) GN=Tc00.1047053507093.320 PE=4 SV=1	6.9	2	0.005	LQFQLLPK+MSAKYGPNGPR	Q4E1M6	Uncharacterized protein	CL14
1449a	tr|Q4CUW4|Q4CUW4_TRYCC	0.9799	Uncharacterized protein OS=Trypanosoma cruzi (strain CL Brener) GN=Tc00.1047053510595.10 PE=4 SV=1	9.9	2	0.003	LGPMDVFLGNDMLEFLVALSK+MQHVLENR	Q4CUW4	Uncharacterized protein	CL14
1450	tr|K2NDT2|K2NDT2_TRYCR	0.9796		3.7	5	0.011	VTEGIDVVR	K2NDT2	Peptidyl-prolyl cis-trans isomerase (PPIase) (EC 5.2.1.8)	CL14
1451	tr|K4DRD3|K4DRD3_TRYCR	0.9796		3.4	3	0.007	LGGPASDAAAVR	K4DRD3		CL14
1452	tr|K4DY27|K4DY27_TRYCR	0.9796		2.1	2	0.005	VASEAEAPR	K4DY27		CL14
1453	tr|K4E334|K4E334_TRYCR	0.9796		5	1	0.002	LFETAILEAVK	K4E334		CL14
1454	tr|K4E7U5|K4E7U5_TRYCR	0.9796		1.3	2	0.005	VTGVPLGEEEVEGR	K4E7U5		CL14
1455	tr|Q4D3Z9|Q4D3Z9_TRYCC	0.9796	Protein transport protein Sec61 gamma subunit, putative OS=Trypanosoma cruzi (strain CL Brener) GN=Tc00.1047053511865.54 PE=3 SV=1	18.8	7	0.014	VIFIPINNVILGA	Q4D3Z9	Protein transport protein Sec61 gamma subunit, putative	CL14
1456	tr|Q4DFQ0|Q4DFQ0_TRYCC	0.9796	Uncharacterized protein OS=Trypanosoma cruzi (strain CL Brener) GN=Tc00.1047053509911.74 PE=4 SV=1	5.6	1	0.002	ADQQLQLILDK	Q4DFQ0	Uncharacterized protein	CL14
1457	tr|E7L6Y0|E7L6Y0_TRYCR	0.9793		7.4	2	0.008	HPSIQYVVGDIADYEDVSK+VVSFDIVPVEK	E7L6Y0	NAD(P)-dependent steroid dehydrogenase protein (EC 1.1.1.170)	CL14
1458a	tr|K4E9F4|K4E9F4_TRYCR	0.9779		3.3	2	0.004	ARPKPGPDPAK+LGDILQQFEVYEEPR	K4E9F4		CL14
1460	tr|D3YBH2|D3YBH2_TRYCR	0.9783		2.2	6	0.013	IGLPVETATNR	D3YBH2	UDP-sugar pyrophosphorylase	CL14
1461	tr|K2NQ03|K2NQ03_TRYCR	0.9783		3.7	3	0.007	HEAELPLIDTK	K2NQ03	Uncharacterized protein	CL14
1462	tr|Q4DFZ4|Q4DFZ4_TRYCC	0.9783	Uncharacterized protein OS=Trypanosoma cruzi (strain CL Brener) GN=Tc00.1047053506635.44 PE=4 SV=1	18.9	1	0.002	AGAEGHPDTLAECIGAGR	Q4DFZ4	Uncharacterized protein	CL14
1463a	tr|Q4E0M2|Q4E0M2_TRYCC	0.978		6.1	2	0.003	QGSSVLDWILPAVVTR+TILVSPADGSLTPAVTVFSTAAMSVK	Q4E0M2	Uncharacterized protein	CL14
1464a	tr|Q4DZQ9|Q4DZQ9_TRYCC	0.9769	Uncharacterized protein OS=Trypanosoma cruzi (strain CL Brener) GN=Tc00.1047053507711.190 PE=4 SV=1	3.8	3	0.006	RFDDDDVLAPYVEEVDCIKR+RMEQLNWIGLVEK	Q4DZQ9	Uncharacterized protein	CL14
1465a	tr|K4DUW8|K4DUW8_TRYCR	0.9755	Uncharacterized protein OS=Trypanosoma cruzi GN=TCSYLVIO_007250 PE=4 SV=1	4.3	2	0.003	ADCGLSFGR+ERQESLQTAQENKSLHAEVQNFQVK	K4DUW8		CL14
1466	tr|K2NHA6|K2NHA6_TRYCR	0.9769		2.3	1	0.002	VPIPTQHPILR	K2NHA6	Uncharacterized protein	CL14
1467	tr|Q4CNM1|Q4CNM1_TRYCC	0.9769		3.6	4	0.009	DVLPTFSWTR	Q4CNM1	Uncharacterized protein	CL14
1468	tr|Q4DL45|Q4DL45_TRYCC	0.9769	Uncharacterized protein OS=Trypanosoma cruzi (strain CL Brener) GN=Tc00.1047053503893.30 PE=4 SV=1	5.9	2	0.005	QTVLQTLTSR	Q4DL45	Uncharacterized protein	CL14
1469	tr|Q4DA86|Q4DA86_TRYCC	0.9758		13.1	2	0.003	FPDIATPQNTILVDDTPSK+RTNPATR	Q4DA86	Uncharacterized protein	CL14
1470	tr|K2MSQ3|K2MSQ3_TRYCR	0.9756		3.6	4	0.009	VEHNGETLR	K2MSQ3	Heat shock protein 70, putative	CL14
1471	tr|K2N084|K2N084_TRYCR	0.9756		3.4	3	0.007	ADQLVEEAEK	K2N084	Uncharacterized protein	CL14
1472	tr|K2NPI3|K2NPI3_TRYCR	0.9756		5.8	1	0.002	LVAASSHPAR	K2NPI3	3-Beta-hydroxysteroid-delta(8), delta(7)-isomerase, putative	CL14
1473	tr|Q4CY64|Q4CY64_TRYCC	0.9756		9.4	3	0.007	NNPALSGLPVAK	Q4CY64	Kinetoplast DNA-associated protein, putative	CL14
1474	tr|Q4D932|Q4D932_TRYCC	0.9756	Peptidyl-prolyl cis-trans isomerase OS=Trypanosoma cruzi (strain CL Brener) GN=Tc00.1047053508897.110 PE=4 SV=1	5.1	3	0.007	TAEEVDEILR	Q4D932	Peptidylprolyl isomerase (EC 5.2.1.8)	CL14
1475	tr|Q4D6K4|Q4D6K4_TRYCC	0.9752	Uncharacterized protein OS=Trypanosoma cruzi (strain CL Brener) GN=Tc00.1047053505939.80 PE=4 SV=1	15.1	7	0.008	AATLPCAHQTGVK+EGVTAANTTAADNAVDKDPNDVTAPQDK+VSTIEASVAGR	Q4D6K4	Uncharacterized protein	CL14
1476	tr|A0A097NUX9|A0A097NUX9_TRYCR	0.9743		3.7	4	0.009	YAEDTNLR	A0A097NUX9	Surface membrane protein (Fragment)	CL14
1477	tr|K2N0M2|K2N0M2_TRYCR	0.9743		3.3	1	0.002	LVNEVLSR	K2N0M2	Uncharacterized protein	CL14
1478	tr|K4DT32|K4DT32_TRYCR	0.9743		2.9	2	0.003	GGGNVHAAAGGGGR	K4DT32		CL14
1479	tr|Q4DJ25|Q4DJ25_TRYCC	0.9743		8.4	1	0.002	ITFEFPTVR	Q4DJ25	Thioredoxin	CL14
1481	tr|K4E9D0|K4E9D0_TRYCR	0.973		4.6	1	0.002	ILLFPEGNQEEIR	K4E9D0		CL14
1482	tr|Q4CW19|Q4CW19_TRYCC	0.973		13.8	5	0.011	ASDILQPLQDVK	Q4CW19	Uncharacterized protein	CL14
1483	tr|Q4D3E3|Q4D3E3_TRYCC	0.973		10.1	2	0.005	TYETVLIARPESLR	Q4D3E3	Uncharacterized protein	CL14
1484	tr|Q4DM75|Q4DM75_TRYCC	0.973		9.2	5	0.011	SVQDALEAQK	Q4DM75	Protein translation factor SUI1 homolog, putative (Translation factor SUI1, putative)	CL14
1485a	tr|Q4CPC8|Q4CPC8_TRYCC	0.9718	Zinc carboxypeptidase, putative (Fragment) OS=Trypanosoma cruzi (strain CL Brener) GN=Tc00.1047053511637.9 PE=4 SV=1	2.2	3	0.004	KIAGDFSPR+MDCIIYERPPLVLK	Q4CPC8	Zinc carboxypeptidase, putative (Fragment)	CL14
1486	tr|Q4CQG0|Q4CQG0_TRYCC	0.972	40S ribosomal protein S12 OS=Trypanosoma cruzi (strain CL Brener) GN=Tc00.1047053508551.20 PE=3 SV=1	56.3	4	0.031	ALASQANIDFVEVESR+CSCVAIR+EELAEWAGLQK+QGEEPTVTQQFDVEPENLR+SLEVNGLVR+TAHMCLLAADCEDEEYKK	Q4CQG0	40S ribosomal protein S12	CL14
1487	tr|K2MQY8|K2MQY8_TRYCR	0.9717		3.3	3	0.007	EVDTGAIPSEVLSQLQIR+EVDTGAIPSEVLSQLQLR	K2MQY8	Uncharacterized protein	CL14
1488	tr|K2NCQ2|K2NCQ2_TRYCR	0.9717		3.6	1	0.002	WLTDELVALSK	K2NCQ2	Uncharacterized protein	CL14
1489	tr|Q4DHF8|Q4DHF8_TRYCC	0.971	Aldehyde dehydrogenase, putative (Fragment) OS=Trypanosoma cruzi (strain CL Brener) GN=Tc00.1047053509065.9 PE=3 SV=1	25.8	1	0.025	DVGLVAIHK+GEEILAEEVR+GTNTPIGLVNVTSPDELR+NAAATLTPVLLELGGKDPAVICDDADLEQVVPIIMR+TKFDVAPSTVPLTPR+YSAPTITVPLPR	Q4DHF8	Aldehyde dehydrogenase, putative (Fragment)	CL14
1490	tr|K4E0L1|K4E0L1_TRYCR	0.9709		3.4	2	0.003	LVEGDAVQHQR	K4E0L1		CL14
1491a	tr|K2MQR8|K2MQR8_TRYCR	0.9692		5	2	0.003	HAAGEAFR+NLELVELK	K2MQR8	Uncharacterized protein	CL14
1492a	tr|K2MFC5|K2MFC5_TRYCR	0.9695		2	3	0.005	AQVAAEATHK+DVNETLEAQMNNMQDGIK	K2MFC5	Uncharacterized protein	CL14
1493	tr|K2N620|K2N620_TRYCR	0.9703		4.8	3	0.007	ADAQATELK	K2N620	Ubiquitin fusion degardation protein, putative	CL14
1494	tr|K2NIJ4|K2NIJ4_TRYCR	0.9703		2.4	2	0.005	DALLESLPEEER	K2NIJ4	Uncharacterized protein	CL14
1495	tr|K2NRA7|K2NRA7_TRYCR	0.9703		3.3	2	0.004	GGLPFEEDPIPIDTTK	K2NRA7	RNA-binding protein 4, putative	CL14
1496	tr|K4DLG6|K4DLG6_TRYCR	0.9703		5.6	2	0.004	NEAPAAAEDPTAAPQPK	K4DLG6		CL14
1497	tr|Q4CPD8|Q4CPD8_TRYCC	0.9703		15.5	4	0.009	GSWLPALINAR	Q4CPD8	60S ribosomal protein L29	CL14
1498	tr|Q4D131|Q4D131_TRYCC	0.9703		10.3	4	0.009	RLPDCEPITFVEG	Q4D131	Uncharacterized protein	CL14
1499	tr|K4DZN4|K4DZN4_TRYCR	0.969		6.8	4	0.009	DLYEDTQEVQEILGR	K4DZN4		CL14
1500	tr|Q4CQ42|Q4CQ42_TRYCC	0.969		9.9	4	0.009	SFSFTGLPLTVNEVR	Q4CQ42	Uncharacterized protein	CL14
1501	tr|Q4D551|Q4D551_TRYCC	0.969		9.7	1	0.002	IEFISPKPEALIPAAEIK	Q4D551	Uncharacterized protein	CL14
1503a	tr|Q4D535|Q4D535_TRYCC	0.9564	Uncharacterized protein OS=Trypanosoma cruzi (strain CL Brener) GN=Tc00.1047053510835.10 PE=4 SV=1	5.2	3	0.005	AQLQTDHLLCLAIAREAISAVHNATGR+TSATDAARPASFADPSVAIAATTK	Q4D535	Uncharacterized protein	CL14
1504	tr|K2NG58|K2NG58_TRYCR	0.9683	Uncharacterized protein OS=Trypanosoma cruzi marinkellei GN=MOQ_008293 PE=4 SV=1	1.3	4	0.004	DFNTNLQMDSSITLQK+FMTVTNFHLTFDVK+VCDVGVEGNTVTTFIAADGAILK	K2NG58	Uncharacterized protein	CL14
1505	sp|Q4DBV7|COQ41_TRYCC	0.9677	Ubiquinone biosynthesis protein COQ4 homolog 1, mitochondrial OS=Trypanosoma cruzi (strain CL Brener) GN=Tc00.1047053510357.70 PE=3 SV=1	4.8	1	0.002	TALANGEAIDGK	Q4DBV7	Ubiquinone biosynthesis protein COQ4 homolog 1, mitochondrial (Coenzyme Q biosynthesis protein 4 homolog 1)	CL14
1506	tr|K2MDK2|K2MDK2_TRYCR	0.9677		7.8	1	0.002	HGGTGNQGVPGGIDLDAIDPYEVFR	K2MDK2	Heat shock protein-like protein, putative	CL14
1507	tr|K2NM91|K2NM91_TRYCR	0.9677		0.7	2	0.005	FPSFPFLLR	K2NM91	Uncharacterized protein	CL14
1508	tr|K4DV22|K4DV22_TRYCR	0.9677		4.9	1	0.002	AEFVASLIDSLYR	K4DV22		CL14
1509	tr|K4EB24|K4EB24_TRYCR	0.9677		2.5	1	0.002	ALATLLSIAQPNPR	K4EB24		CL14
1510	tr|Q4DUD5|Q4DUD5_TRYCC	0.9677	RNA-binding protein, putative OS=Trypanosoma cruzi (strain CL Brener) GN=Tc00.1047053506625.70 PE=4 SV=1	6.1	4	0.009	VYVGNIDKR	Q4DUD5	RNA-binding protein, putative	CL14
1511a	tr|Q4D320|Q4D320_TRYCC	0.9671		7.4	3	0.004	DDEIRSLEVQNK+GESEALANSR+HIEFQLQR	Q4D320	Uncharacterized protein	CL14
1512a	tr|Q4CQZ7|Q4CQZ7_TRYCC	0.9663	Trans-sialidase, putative OS=Trypanosoma cruzi (strain CL Brener) GN=Tc00.1047053503993.10 PE=4 SV=1	6.5	3	0.005	IEPNEVQTLFLGISK+KCTVDGK+RRLVYESSDMGNTWVEAVGTLSR	Q4CQZ7	Trans-sialidase, putative	CL14
1513	tr|K2MAD8|K2MAD8_TRYCR	0.9664		1.7	3	0.007	DDFLAECILPLR	K2MAD8	Phosphoinositide phospholipase C (EC 3.1.4.11)	CL14
1514	tr|K2PEC4|K2PEC4_TRYCR	0.9664		3	4	0.009	ALVAEHTVGK	K2PEC4	Uncharacterized protein	CL14
1515	tr|K4E3F7|K4E3F7_TRYCR	0.9664		3.6	2	0.005	EAFIGEIVR	K4E3F7		CL14
1516	tr|Q4DXI1|Q4DXI1_TRYCC	0.9664	Sphingosine phosphate lyase-like protein, putative OS=Trypanosoma cruzi (strain CL Brener) GN=Tc00.1047053506941.150 PE=3 SV=1	2	8	0.018	AGFPVPIVDFR	Q4DXI1	Sphingosine phosphate lyase-like protein, putative (EC 4.1.2.27)	CL14
1517	tr|K2P9T7|K2P9T7_TRYCR	0.9651	RNA pseudouridylate synthase, putative OS=Trypanosoma cruzi marinkellei GN=MOQ_001940 PE=3 SV=1	4.6	5	0.007	LKMACFPANLK+LLAEEEFVTK	K2P9T7	RNA pseudouridylate synthase, putative	CL14
1518	tr|K4E9K2|K4E9K2_TRYCR	0.9651		0.9	4	0.009	VAAVFAEVGK	K4E9K2		CL14
1519	tr|Q4CVE3|Q4CVE3_TRYCC	0.9651	Histone H3 variant, putative OS=Trypanosoma cruzi (strain CL Brener) GN=Tc00.1047053507033.20 PE=4 SV=1	6	6	0.01	HSAFSSESK	Q4CVE3	Histone H3 variant, putative	CL14
1520	tr|Q4CW73|Q4CW73_TRYCC	0.9651	Uncharacterized protein OS=Trypanosoma cruzi (strain CL Brener) GN=Tc00.1047053507077.50 PE=4 SV=1	12.4	5	0.011	EILSQLASQGVEAK	Q4CW73	Uncharacterized protein	CL14
1521a	tr|K2N016|K2N016_TRYCR	0.9637	Uncharacterized protein OS=Trypanosoma cruzi marinkellei GN=MOQ_003511 PE=4 SV=1	7	5	0.005	TAYDLHSSFPSVTYTDDTK+TLRELGLLTSCTLMIQPRR	K2N016	Uncharacterized protein	CL14
1522	tr|Q4E078|Q4E078_TRYCC	0.9638	Ribosomal protein L24, putative OS=Trypanosoma cruzi (strain CL Brener) GN=Tc00.1047053503611.20 PE=4 SV=1	11.2	15	0.034	GIVGADLSYIQEVR	Q4E078	Ribosomal protein L24, putative	CL14
1523	tr|U6K359|U6K359_9EIME	0.9638	Uncharacterized protein OS=Eimeria mitis GN=EMH_0066420 PE=4 SV=1	1	9	0.02	LSLLQEAVK	U6K359	Uncharacterized protein	CL14
1524a	tr|K2ML10|K2ML10_TRYCR	0.9102		0	2	0.004	LFNINGR	K2ML10	Elongation of fatty acids protein (EC 2.3.1.199) (Very-long-chain 3-oxoacyl-CoA synthase)	CL14
1525a	tr|K2NUZ6|K2NUZ6_TRYCR	0.9638		9.4	3	0.007	FIAQGLDEDDIGNIGR+SVSVVIDPIQSVR	K2NUZ6	Proteasome regulatory non-ATPase subunit 11	CL14
1526	tr|K2M3J5|K2M3J5_TRYCR	0.9626	Uncharacterized protein OS=Trypanosoma cruzi marinkellei GN=MOQ_006657 PE=4 SV=1	9.8	2	0.008	EPVQQNNAQPR+TVNGLPVPVR	K2M3J5	Uncharacterized protein	CL14
1527	tr|K2MDA4|K2MDA4_TRYCR	0.9625		5.4	3	0.007	NCDLLTDALQSLER	K2MDA4	Syntaxin, putative	CL14
1528	tr|K2NIV7|K2NIV7_TRYCR	0.9625		5.3	6	0.011	GLENIANHQAPK	K2NIV7	Uncharacterized protein	CL14
1529	tr|K4E164|K4E164_TRYCR	0.9625		1.1	3	0.005	HLESSADDATSFAK	K4E164		CL14
1530	tr|Q4DFT3|Q4DFT3_TRYCC	0.9625	Uncharacterized protein OS=Trypanosoma cruzi (strain CL Brener) GN=Tc00.1047053506129.89 PE=4 SV=1	10.2	2	0.004	NKLEEGLEEI	Q4DFT3	Uncharacterized protein	CL14
1531a	tr|K2M9W8|K2M9W8_TRYCR	0.9625		10.2	2	0.005	GNGVHVVVK+PQQANTDEELSR	K2M9W8	Uncharacterized protein	CL14
1532a	tr|Q4DZ92|Q4DZ92_TRYCC	0.9619	Uncharacterized protein OS=Trypanosoma cruzi (strain CL Brener) GN=Tc00.1047053504105.200 PE=4 SV=1	2	2	0.003	EEEVVAK+RGLNAVPPATTMGAAASFFTPPMEEIEER	Q4DZ92	Uncharacterized protein	CL14
1533	tr|K2NH56|K2NH56_TRYCR	0.9612		6.7	2	0.005	DVELVAAPLFDLYENSAK	K2NH56	Uncharacterized protein	CL14
1534a	tr|K2NRM5|K2NRM5_TRYCR	0.9604		4	4	0.005	SQHAAHASAIR+STTAFPQTLCGWSDLLLSR	K2NRM5	Uncharacterized protein	CL14
1535a	tr|K2MJP2|K2MJP2_TRYCR	0.9599	Structural maintenance of chromosome 3 protein, putative OS=Trypanosoma cruzi marinkellei GN=MOQ_008886 PE=4 SV=1	1.4	4	0.006	IEESIDQLQK+LADHETR	K2MJP2	Structural maintenance of chromosomes protein	CL14
1536	tr|K2NDW6|K2NDW6_TRYCR	0.96		1.4	2	0.005	KAEQLLEK	K2NDW6	Uncharacterized protein	CL14
1537	tr|K4DN15|K4DN15_TRYCR	0.96		3.6	3	0.007	VSLVDALDVNPFSIAVR	K4DN15		CL14
1538	tr|Q4CRS0|Q4CRS0_TRYCC	0.96		2.8	1	0.002	KDLGLDALPLSFFDAPEIPSSFER	Q4CRS0	Uncharacterized protein	CL14
1539a	tr|K2NVZ9|K2NVZ9_TRYCR	0.9593		5.6	3	0.004	DYGAYLCIPAVVDFWR+EQGGCGVSGLEPPPR	K2NVZ9	Uncharacterized protein	CL14
1540a	tr|Q4DYG1|Q4DYG1_TRYCC	0.9595	Uncharacterized protein OS=Trypanosoma cruzi (strain CL Brener) GN=Tc00.1047053511367.350 PE=4 SV=1	3.1	6	0.012	ELVETDTQLLR+GILFVNAAAGEAVK	Q4DYG1	Uncharacterized protein	CL14
1541	tr|K2MKU0|K2MKU0_TRYCR	0.9587		7	4	0.009	TVEEFWSTINSLPK	K2MKU0	Uncharacterized protein	CL14
1542	tr|K2NPS8|K2NPS8_TRYCR	0.9587		5.5	2	0.005	AGVEQAFDELAR	K2NPS8	Small GTP-binding protein Rab18, putative	CL14
1543	tr|Q4D4U6|Q4D4U6_TRYCC	0.9587	Aldehyde dehydrogenase, putative (Fragment) OS=Trypanosoma cruzi (strain CL Brener) GN=Tc00.1047053511523.100 PE=4 SV=1	4.1	2	0.005	FAGVEGLR	Q4D4U6	Aldehyde dehydrogenase, putative (EC 1.2.3.-) (Fragment)	CL14
1544	tr|K2MYH7|K2MYH7_TRYCR	0.9574		3	2	0.005	GVEHGVQIIAQLVRPK	K2MYH7	Choline dehydrogenase, putative	CL14
1545	tr|Q4DRE2|Q4DRE2_TRYCC	0.9574	Uncharacterized protein OS=Trypanosoma cruzi (strain CL Brener) GN=Tc00.1047053506503.50 PE=4 SV=1	4.6	3	0.003	EQAEQIQQLENLFR	Q4DRE2	Uncharacterized protein	CL14
1546	tr|K2MI86|K2MI86_TRYCR	0.9563	Uncharacterized protein OS=Trypanosoma cruzi marinkellei GN=MOQ_009450 PE=4 SV=1	5.3	1	0.008	GVAAGNVPR+HGLCAVTSTLER	K2MI86	Uncharacterized protein	CL14
1547	tr|K4DRJ9|K4DRJ9_TRYCR	0.9561		6	7	0.016	NNVAPSIDALIGETPAVYLK	K4DRJ9		CL14
1548	tr|K4DYH1|K4DYH1_TRYCR	0.9561		3.3	4	0.009	RIEQFQNR	K4DYH1		CL14
1549	tr|K4E4N9|K4E4N9_TRYCR	0.9561		1.5	1	0.002	HGEDEEEIAVR	K4E4N9		CL14
1550	tr|K4E8I9|K4E8I9_TRYCR	0.9561		2.7	1	0.002	IPAQQPASK	K4E8I9		CL14
1551a	tr|K4DWT8|K4DWT8_TRYCR	0.9446		1.4	6	0.011	ELEAMAQQGLR+MLLNQRPKPMK	K4DWT8		CL14
1552a	tr|Q4DCJ6|Q4DCJ6_TRYCC	0.9546	Uncharacterized protein OS=Trypanosoma cruzi (strain CL Brener) GN=Tc00.1047053507735.20 PE=4 SV=1	0.7	2	0.004	RIVLPEYHVHEVR+YVICGCEHEAAASILLK	Q4DCJ6	Uncharacterized protein	CL14
1553	tr|K4DX65|K4DX65_TRYCR	0.9548		3.6	1	0.002	NALETGLAR	K4DX65		CL14
1554	tr|K4E2H6|K4E2H6_TRYCR	0.9548		2.3	3	0.007	WLPELFTEVLR	K4E2H6		CL14
1555	tr|K4E8L2|K4E8L2_TRYCR	0.9548		2.4	1	0.002	FVNILSPIASK	K4E8L2		CL14
1556	tr|Q4E370|Q4E370_TRYCC	0.9544	Mucin-associated surface protein (MASP), putative (Fragment) OS=Trypanosoma cruzi (strain CL Brener) GN=Tc00.1047053510279.349 PE=4 SV=1	8.8	5	0.007	GITPPGASADGVDERLQESPLLLQGR+QGSQNGVK	Q4E370	Mucin-associated surface protein (MASP), putative (Fragment)	CL14
1557a	tr|K2MV80|K2MV80_TRYCR	0.9538		1.9	6	0.006	KNNIGRATMMVLK+KQSDIAELEEELK	K2MV80	Structural maintenance of chromosomes protein	CL14
1558	tr|K4DQA3|K4DQA3_TRYCR	0.9536		5.4	4	0.009	NIISSSDSAPQFLR	K4DQA3		CL14
1559	tr|K4DW91|K4DW91_TRYCR	0.9536		2.8	6	0.013	VPTATTTTGTAQSSTIR	K4DW91		CL14
1560	tr|K4ECS4|K4ECS4_TRYCR	0.9536		2.9	1	0.002	GAPLHHHDIR	K4ECS4		CL14
1561	tr|K4EEB2|K4EEB2_TRYCR	0.9536		1.1	5	0.011	KPDPSASR	K4EEB2		CL14
1562	tr|K2N5E9|K2N5E9_TRYCR	0.9523		3.9	5	0.011	NAALVTAILDAQTQQLK	K2N5E9	Uncharacterized protein	CL14
1563	tr|K2PEN3|K2PEN3_TRYCR	0.9523		1.7	1	0.002	AGAYDQLR	K2PEN3	Signal recognition particle 54 kDa protein	CL14
1564	tr|K4DSH2|K4DSH2_TRYCR	0.9523		2.8	2	0.005	CLFSGLR	K4DSH2		CL14
1565	tr|K4DWF0|K4DWF0_TRYCR	0.9523		4.6	3	0.007	TDGAQEIVSILK	K4DWF0		CL14
1566	tr|K4DXK0|K4DXK0_TRYCR	0.9523		9.7	2	0.005	DLENSLIALPLDEVLSTVGDVK	K4DXK0		CL14
1567a	tr|K4DUR8|K4DUR8_TRYCR	0.9523		6.9	7	0.016	DVEAPLAEQLHALTADVGDDSLSEAALER+STPSIEMSNRQR	K4DUR8		CL14
1568a	tr|K4E4K5|K4E4K5_TRYCR	0.9511		2.9	2	0.003	GNNAREDDAEIQRLK+KEELEQR+VNAVNER	K4E4K5		CL14
1569	tr|K2NWM7|K2NWM7_TRYCR	0.9511	Uncharacterized protein OS=Trypanosoma cruzi marinkellei GN=MOQ_000323 PE=4 SV=1	4.7	2	0.004	QQRPQTTYSTSIPR+TSCVSCPSYPQQGSTGASVPMPKPLLTQMNRR	K2NWM7	Uncharacterized protein	CL14
1570	tr|K4EB69|K4EB69_TRYCR	0.951		2.6	6	0.011	NAMEILLSLVMAR	K4EB69		CL14
1571	tr|Q4CWY4|Q4CWY4_TRYCC	0.951		8.5	5	0.009	FYLDTGIIADPSQR	Q4CWY4	Uncharacterized protein	CL14
1572	tr|K4E5G4|K4E5G4_TRYCR	0.9498		4	3	0.005	IKEEYEVASR	K4E5G4		CL14
1573	tr|Q4CQD9|Q4CQD9_TRYCC	0.9498	Squalene monooxygenase, putative (Fragment) OS=Trypanosoma cruzi (strain CL Brener) GN=Tc00.1047053509587.20 PE=4 SV=1	10.6	5	0.011	IVGELLQPGGISALK	Q4CQD9	Squalene monooxygenase, putative (Fragment)	CL14
1574a	tr|Q4DSU7|Q4DSU7_TRYCC	0.9485	Uncharacterized protein OS=Trypanosoma cruzi (strain CL Brener) GN=Tc00.1047053506227.220 PE=4 SV=1	5.1	2	0.004	FVFPFVVPASANCAPR+QQTFGVVR	Q4DSU7	Uncharacterized protein	CL14
1575	tr|K2N0Y3|K2N0Y3_TRYCR	0.9485		4.2	7	0.015	GGFLQPSDDVVLEYAR	K2N0Y3	Uncharacterized protein	CL14
1576	tr|K2M214|K2M214_TRYCR	0.9473	Uncharacterized protein (Fragment) OS=Trypanosoma cruzi marinkellei GN=MOQ_007249 PE=4 SV=1	6.1	4	0.009	SHSVPLLGNAIDR	K2M214	Uncharacterized protein (Fragment)	CL14
1577	tr|K2MFU3|K2MFU3_TRYCR	0.9473		7.5	2	0.005	VEVGTNGEGYDPDYVSK	K2MFU3	Uncharacterized protein	CL14
1578	tr|K2MQY5|K2MQY5_TRYCR	0.9473		1.7	1	0.002	YAALLDHLAK	K2MQY5	Uncharacterized protein	CL14
1579	tr|K2NFK3|K2NFK3_TRYCR	0.9473	Uncharacterized protein OS=Trypanosoma cruzi marinkellei GN=MOQ_008476 PE=4 SV=1	1.1	3	0.006	ELAQEYR	K2NFK3	Uncharacterized protein	CL14
1580	tr|K4DXC9|K4DXC9_TRYCR	0.9471		9.6	3	0.005	LDADPLFLVPHAHENIINAVDGAQHSGPPEIATCGR	K4DXC9		CL14
1582	tr|K2M9Q1|K2M9Q1_TRYCR	0.9448		7.3	5	0.011	IFSELDSDGSGVLPIQTIK	K2M9Q1	Uncharacterized protein	CL14
1583	tr|K4E491|K4E491_TRYCR	0.9448		1.9	3	0.007	DIEDVVTQLLQNFVK	K4E491		CL14
1584	tr|Q4E675|Q4E675_TRYCC	0.9448	Uncharacterized protein OS=Trypanosoma cruzi (strain CL Brener) GN=Tc00.1047053508153.164 PE=4 SV=1	7.5	2	0.005	SLQTETESQANQTR	Q4E675	Uncharacterized protein	CL14
1585a	tr|K4DP53|K4DP53_TRYCR	0.9437		1.5	3	0.004	SWPQLQQQPPK+VFGNVASQDQQR	K4DP53		CL14
1586	tr|K2M6G0|K2M6G0_TRYCR	0.9435		2.1	4	0.009	GALGTQHLIK	K2M6G0	Uncharacterized protein	CL14
1587	tr|K2MVZ6|K2MVZ6_TRYCR	0.9435		2.5	1	0.002	FLGVLQGR	K2MVZ6	GPI-anchor transamidase subunit 8	CL14
1588a	tr|Q4CTG4|Q4CTG4_TRYCC	0.9362		3.4	3	0.007	TFGDVPVLLPR	Q4CTG4	Uncharacterized protein	CL14
1589a	tr|K2N1N2|K2N1N2_TRYCR	0.9422		3.5	2	0.003	DALVSSPLFTCSQR+ESMLLHHKQMRQVAATGGSK	K2N1N2	Uncharacterized protein	CL14
1590	tr|K2MTE6|K2MTE6_TRYCR	0.9423		3.4	3	0.006	IHEYNDVHIR	K2MTE6	Uncharacterized protein	CL14
1591	tr|K2NFB6|K2NFB6_TRYCR	0.9423	Surface protease GP63, putative OS=Trypanosoma cruzi marinkellei GN=MOQ_001815 PE=4 SV=1	1.6	4	0.009	RSPTPAAPAK	K2NFB6	Surface protease GP63, putative	CL14
1592	tr|K2MVY1|K2MVY1_TRYCR	0.9412	Uncharacterized protein OS=Trypanosoma cruzi marinkellei GN=MOQ_009772 PE=4 SV=1	15.7	1	0.004	GASEGSAAASSPPPMSTAATNSGATAR+NDKPHSVSPAAATDDDEDAEIAR+SAASATSTTEDVK	K2MVY1	Uncharacterized protein	CL14
1593	tr|K2NCV2|K2NCV2_TRYCR	0.941		14.4	3	0.007	AAAQCNTPLMRHPIVYNAGLCALLR+SGLLNEAAGILR	K2NCV2	Uncharacterized protein	CL14
1594	tr|K4DV50|K4DV50_TRYCR	0.941	Mucin-associated surface protein (MASP), putative OS=Trypanosoma cruzi GN=TCSYLVIO_006721 PE=4 SV=1	2.4	2	0.004	IENEEEK	K4DV50		CL14
1595	tr|K4DXQ3|K4DXQ3_TRYCR	0.941		0.9	1	0.002	AYTFPLDVPLTTADVER	K4DXQ3		CL14
1596	tr|K4E0V2|K4E0V2_TRYCR	0.941		3.1	4	0.009	LFYDPEVPLTSLAER	K4E0V2		CL14
1597	tr|Q4DFU8|Q4DFU8_TRYCC	0.9398		4.6	6	0.012	TAAFDPNFLLIPTTEQDLR	Q4DFU8	Uncharacterized protein	CL14
1598a	tr|K2MDE1|K2MDE1_TRYCR	0.9396	Uncharacterized protein OS=Trypanosoma cruzi marinkellei GN=MOQ_002938 PE=4 SV=1	3.5	2	0.003	KNEANMEERR+SRVASPVPALQAVEGHPAQPLR	K2MDE1	Uncharacterized protein	CL14
1599	tr|K4DIP6|K4DIP6_TRYCR	0.9386		4.1	3	0.007	VLDGDILER	K4DIP6		CL14
1600	tr|Q4CTE7|Q4CTE7_TRYCC	0.9386		5.1	4	0.009	EGNVSTNSFK	Q4CTE7	Uncharacterized protein	CL14
1601	tr|Q4D8F7|Q4D8F7_TRYCC	0.9386		10.3	3	0.007	SLNVGEVSGVVR	Q4D8F7	Peptidyl-prolyl cis-trans isomerase (EC 5.2.1.8)	CL14
1602a	tr|Q4D7R3|Q4D7R3_TRYCC	0.9386	Mitochondrial DNA polymerase I protein C, putative OS=Trypanosoma cruzi (strain CL Brener) GN=Tc00.1047053508865.20 PE=4 SV=1	1.4	3	0.007	AASSAAGTAATR+TLLQYHMGQGK	Q4D7R3	Mitochondrial DNA polymerase I protein C, putative	CL14
1603a	tr|Q4D880|Q4D880_TRYCC	0.9368	Uncharacterized protein OS=Trypanosoma cruzi (strain CL Brener) GN=Tc00.1047053509171.40 PE=4 SV=1	5.6	3	0.003	AAATQPFLSSPAFASEHAK+GQVLHCELGVDNGPSR+SPEMDLIDPLSFDSNYPHTVLLRR	Q4D880	Uncharacterized protein	CL14
1605a	tr|V5B483|V5B483_TRYCR	0.9373	Uncharacterized protein OS=Trypanosoma cruzi Dm28c GN=TCDM_09919 PE=4 SV=1	4.2	6	0.008	LPVHSMK+SCQACQQAR	V5B483	Uncharacterized protein	CL14
1606	tr|K2N4L6|K2N4L6_TRYCR	0.9373		1.2	3	0.007	HNLVVFR	K2N4L6	Uncharacterized protein	CL14
1607	tr|K4DKQ3|K4DKQ3_TRYCR	0.9373		2.7	1	0.002	LTAEEIDAFLK	K4DKQ3		CL14
1608	tr|Q4D8K0|Q4D8K0_TRYCC	0.9373		16.5	4	0.009	ANDPVNLTQYQDK	Q4D8K0	Uncharacterized protein	CL14
1609	tr|Q4DI85|Q4DI85_TRYCC	0.9373		6.7	4	0.009	LVSLSDIENEIGR	Q4DI85	Cyclophilin, putative	CL14
1610	tr|K4DYV9|K4DYV9_TRYCR	0.9361		2.2	8	0.018	FANSEQNAK	K4DYV9		CL14
1611	tr|K4E2W6|K4E2W6_TRYCR	0.9361		1.3	3	0.004	IAESVDPSEYQR	K4E2W6		CL14
1612	tr|K4E4L1|K4E4L1_TRYCR	0.9361		4.7	6	0.01	NSTGEFVCVTAPLPIHMEK	K4E4L1		CL14
1613	tr|K4E5N2|K4E5N2_TRYCR	0.9361		6.1	1	0.002	TPAPPLTENAADDAK	K4E5N2		CL14
1614	tr|Q4CMM4|Q4CMM4_TRYCC	0.9361		11.3	4	0.009	EGAEIAVNPADCNSTVK	Q4CMM4	Profilin	CL14
1615	tr|Q4DKK7|Q4DKK7_TRYCC	0.9361	Uncharacterized protein OS=Trypanosoma cruzi (strain CL Brener) GN=Tc00.1047053509999.70 PE=4 SV=1	10.4	5	0.011	DTTNPTGQEILQTAR	Q4DKK7	Uncharacterized protein	CL14
1616a	tr|Q4DNS4|Q4DNS4_TRYCC	0.9343	Uncharacterized protein OS=Trypanosoma cruzi (strain CL Brener) GN=Tc00.1047053511589.40 PE=4 SV=1	6	4	0.005	AKDENNIAYTK+ARTNIPASVNTSLKSSSGLSNK	Q4DNS4	Uncharacterized protein	CL14
1617	tr|K2MSA0|K2MSA0_TRYCR	0.9349		2.6	1	0.002	LISPFDDDFIR	K2MSA0	Uncharacterized protein	CL14
1618	tr|K4DTD9|K4DTD9_TRYCR	0.9349		3.7	5	0.011	DLDLEIPLLR	K4DTD9		CL14
1619	tr|K2M3D6|K2M3D6_TRYCR	0.9337	UDP-Gal or UDP-GlcNAc-dependent glycosyltransferase, putative OS=Trypanosoma cruzi marinkellei GN=MOQ_006706 PE=4 SV=1	4.1	1	0.002	VLPCHFHNAR	K2M3D6	UDP-Gal or UDP-GlcNAc-dependent glycosyltransferase, putative	CL14
1620	tr|Q4CZR4|Q4CZR4_TRYCC	0.9337		5.3	5	0.011	LGGAVPDEQFITNVAEK	Q4CZR4	Uncharacterized protein	CL14
1621	tr|K2MS35|K2MS35_TRYCR	0.933	Uncharacterized protein OS=Trypanosoma cruzi marinkellei GN=MOQ_006301 PE=4 SV=1	2.5	4	0.004	TLQRPVPAVPFQSFSVSSDVEPGVLR	K2MS35	Uncharacterized protein	CL14
1622	tr|K2NKD4|K2NKD4_TRYCR	0.9324		1.3	4	0.009	KLIHDGFFK	K2NKD4	Uncharacterized protein	CL14
1623	tr|K4E2J7|K4E2J7_TRYCR	0.9324		3.6	1	0.002	GAVEVLEEQLGIR	K4E2J7		CL14
1624	tr|K4E8S4|K4E8S4_TRYCR	0.9324		3.8	2	0.005	LGQEVTEVDGR	K4E8S4		CL14
1625a	tr|K2PE51|K2PE51_TRYCR	0.9318		5.3	2	0.003	SFGVALACANR+VPMETQLAR	K2PE51	ATP-dependent DEAD/H RNA helicase, putative	CL14
1626	tr|K2N0A2|K2N0A2_TRYCR	0.9312		2.6	1	0.002	EARPHVHPQR	K2N0A2	Uncharacterized protein	CL14
1627	tr|K4E003|K4E003_TRYCR	0.9312		4.8	1	0.002	FHEIEDGPLADLTWADPIVTVPSDVSLEK	K4E003		CL14
1628	tr|Q4DH87|Q4DH87_TRYCC	0.9312	Uncharacterized protein OS=Trypanosoma cruzi (strain CL Brener) GN=Tc00.1047053503955.80 PE=4 SV=1	1.3	4	0.009	SSGSQLGLK	Q4DH87	Uncharacterized protein	CL14
1629a	tr|K2NFY5|K2NFY5_TRYCR	0.9231		0.7	2	0.004	RLEEVNR	K2NFY5	Phosphatidylinositol-4-phosphate 5-kinase-like protein, putative	CL14
1630	tr|K4EBM3|K4EBM3_TRYCR	0.931		8	5	0.008	ALSAFELISDLR+FITPEEFHAPPLEDPPTNLPLAR	K4EBM3		CL14
1631	tr|K2NNY1|K2NNY1_TRYCR	0.93		3.7	6	0.011	ADAVSDIVPVDFVVNTIIK	K2NNY1	Fatty acyl-CoA reductase (EC 1.2.1.84)	CL14
1632	tr|Q4DB98|Q4DB98_TRYCC	0.93		11.8	1	0.002	LPPYFPTSLK	Q4DB98	Uncharacterized protein	CL14
1633	tr|K2N1Q0|K2N1Q0_TRYCR	0.9288		3.6	9	0.02	TNLPFAQVPLEYLFK	K2N1Q0	Uncharacterized protein (Fragment)	CL14
1634	tr|K2PA04|K2PA04_TRYCR	0.9288		2.1	4	0.009	AANDAVEAALK+KAANDAVEAALK	K2PA04	Uncharacterized protein	CL14
1635	tr|Q4DL86|Q4DL86_TRYCC	0.9276	Uncharacterized protein OS=Trypanosoma cruzi (strain CL Brener) GN=Tc00.1047053508965.94 PE=4 SV=1	9.4	4	0.009	LDDDPNAPEVTR	Q4DL86	Uncharacterized protein	CL14
1636	tr|K2ND32|K2ND32_TRYCR	0.9264		0.6	11	0.019	KEYDAAK	K2ND32	Uncharacterized protein	CL14
1637	tr|Q4CS20|Q4CS20_TRYCC	0.9264		20.4	5	0.011	AIIDNPNETVSDSFYFVENK+NPEDYPSIPTIAQLPEEVHR	Q4CS20	Uncharacterized protein	CL14
1638	tr|K2LW07|K2LW07_TRYCR	0.9252		2.8	2	0.004	HHTENEESISR	K2LW07	Uncharacterized protein	CL14
1639	tr|K4E7I4|K4E7I4_TRYCR	0.9252		4.8	3	0.006	DIACNVDEVLNSDIQDYESSR	K4E7I4		CL14
1640	tr|Q4D4J8|Q4D4J8_TRYCC	0.9252		1.8	2	0.004	GQSIFEAAQNFINENR	Q4D4J8	Uncharacterized protein	CL14
1641	tr|K4DQ03|K4DQ03_TRYCR	0.9222	Retrotransposon hot spot (RHS) protein, putative OS=Trypanosoma cruzi GN=TCSYLVIO_008732 PE=4 SV=1	9.1	5	0.005	GALNEMQASGSYFRMEGAVK+GVNNQPGRSLAAAEVK	K4DQ03		CL14
1642a	tr|Q4DRR9|Q4DRR9_TRYCC	0.9214	Uncharacterized protein OS=Trypanosoma cruzi (strain CL Brener) GN=Tc00.1047053506739.30 PE=4 SV=1	2.7	5	0.005	ELELLSLLYNTYPEYAVR+TGYAAAVVVER	Q4DRR9	Uncharacterized protein	CL14
1643	tr|K2M8J4|K2M8J4_TRYCR	0.9216		3.4	2	0.005	FDNEEAR	K2M8J4	Uncharacterized protein (Fragment)	CL14
1644	tr|K2NF78|K2NF78_TRYCR	0.9216		1.9	3	0.007	VYIDLLDLPSDSVFWR	K2NF78	Uncharacterized protein	CL14
1645	tr|K4E6N0|K4E6N0_TRYCR	0.9216		2.3	2	0.005	HLCDTLLK	K4E6N0		CL14
1646	tr|Q4DA06|Q4DA06_TRYCC	0.9216	Short chain dehydrogenase/reductase, putative OS=Trypanosoma cruzi (strain CL Brener) GN=Tc00.1047053506797.90 PE=4 SV=1	3.7	1	0.002	HTAATAASGAGSGAAPNR	Q4DA06	Short chain dehydrogenase/reductase, putative	CL14
1647a	tr|K2NIC8|K2NIC8_TRYCR	0.9183	Uncharacterized protein OS=Trypanosoma cruzi marinkellei GN=MOQ_007582 PE=4 SV=1	3.1	3	0.004	KGKTPPFTSLSPNWYK+QQQQFAEK	K2NIC8	Uncharacterized protein	CL14
1648	tr|K4E1R9|K4E1R9_TRYCR	0.9192		4.1	5	0.011	LSEEGNSVAQR	K4E1R9		CL14
1649	tr|K4DM26|K4DM26_TRYCR	0.918		2.1	2	0.004	NSEEGATVANR	K4DM26		CL14
1650	tr|Q4E5V0|Q4E5V0_TRYCC	0.918	Trans-sialidase, putative OS=Trypanosoma cruzi (strain CL Brener) GN=Tc00.1047053508221.590 PE=4 SV=1	0.8	2	0.005	QASIATVK	Q4E5V0	Trans-sialidase, putative	CL14
1651	tr|Q4D487|Q4D487_TRYCC	0.9169		9.1	2	0.004	NWDYSQVNEGIWK	Q4D487	Uncharacterized protein	CL14
1652	tr|Q4DPV4|Q4DPV4_TRYCC	0.9169		8.6	1	0.002	KFNEIAEK	Q4DPV4	Acyl-CoA binding protein, putative	CL14
1653	tr|Q4DSQ4|Q4DSQ4_TRYCC	0.9169	Ubiquitin/ribosomal protein S27a, putative OS=Trypanosoma cruzi (strain CL Brener) GN=Tc00.1047053509937.100 PE=4 SV=1	6.7	4	0.009	VTENDDGSFR	Q4DSQ4	Ubiquitin/ribosomal protein S27a, putative	CL14
1654	tr|Q4DYS0|Q4DYS0_TRYCC	0.9169		7.7	6	0.013	WSDEWGPK	Q4DYS0	Uncharacterized protein	CL14
1655	tr|V5CZT5|V5CZT5_TRYCR	0.9157	Uncharacterized protein OS=Trypanosoma cruzi Dm28c GN=TCDM_11707 PE=4 SV=1	17.4	1	0.002	KEFYLLSLTVLLVLR	V5CZT5	Uncharacterized protein	CL14
1657	tr|K2NG60|K2NG60_TRYCR	0.9145		1.7	1	0.002	AHVDYDVQK	K2NG60	Uncharacterized protein	CL14
1658	tr|K4DRS1|K4DRS1_TRYCR	0.9145		4.3	5	0.011	NAENLHAAR	K4DRS1		CL14
1659	tr|K4DYH8|K4DYH8_TRYCR	0.9133		5.2	3	0.007	ELDENGVYLENITK	K4DYH8		CL14
1660a	tr|K2MVN9|K2MVN9_TRYCR	0.912	ATP-binding cassette transporter ABCA1, putative OS=Trypanosoma cruzi marinkellei GN=MOQ_000464 PE=3 SV=1	1.1	4	0.007	FFNYVNGGIYNTMK+QFGVLMK	K2MVN9	ATP-binding cassette transporter ABCA1, putative	CL14
1661	tr|K2MKS4|K2MKS4_TRYCR	0.9122		3.4	4	0.009	EHNVIVPSSALTIR	K2MKS4	Fatty acid desaturase, putative	CL14
1662	tr|K2NG18|K2NG18_TRYCR	0.911	Uncharacterized protein OS=Trypanosoma cruzi marinkellei GN=MOQ_001520 PE=4 SV=1	1.9	2	0.004	MENFHWDALGIPTR	K2NG18	Uncharacterized protein	CL14
1663a	tr|K4DU60|K4DU60_TRYCR	0.9081		2	2	0.003	ELEQQAVLAASQLSAAER+LIENVAALMEDVK	K4DU60		CL14
1665	tr|Q4CTZ7|Q4CTZ7_TRYCC	0.9088	Uncharacterized protein (Fragment) OS=Trypanosoma cruzi (strain CL Brener) GN=Tc00.1047053511427.19 PE=4 SV=1	3.6	3	0.003	AKFPETDEK+LKNESDELR	Q4CTZ7	Uncharacterized protein (Fragment)	CL14
1667	tr|Q4D554|Q4D554_TRYCC	0.9078		55.4	1	0.023	GIQEALEQLNK+HGVTVAQQHGQNPGGDTNAESAK+ISELENELHEHK+LVAEALRPLNGDR+QECLSLVSR+TVAEILPELDDNVK	Q4D554	Prefoldin subunit 2, putative	CL14
1668	tr|K4DW93|K4DW93_TRYCR	0.9075		5.8	1	0.002	KCNATENLAAK	K4DW93		CL14
1669	tr|K4E7U2|K4E7U2_TRYCR	0.9075		3.1	3	0.004	AGAAVERK	K4E7U2		CL14
1670a	tr|Q4DBA9|Q4DBA9_TRYCC	0.9075	RNA helicase, putative OS=Trypanosoma cruzi (strain CL Brener) GN=Tc00.1047053509161.130 PE=4 SV=1	4	2	0.005	LVQHGQSTRNK+NNATTTHTPVK	Q4DBA9	RNA helicase, putative	CL14
1671a	tr|V5ANR1|V5ANR1_TRYCR	0.9038	Uncharacterized protein OS=Trypanosoma cruzi Dm28c GN=TCDM_09959 PE=4 SV=1	4.7	3	0.006	KEETTEKK+QVVNAAIGNSNGDPEK	V5ANR1	Uncharacterized protein	CL14
1672	tr|K2MWQ9|K2MWQ9_TRYCR	0.9057	Acetyltransferase component of pyruvate dehydrogenase complex OS=Trypanosoma cruzi marinkellei GN=MOQ_004630 PE=3 SV=1	10.4	2	0.015	DAIENPLSLLL+DVEAAAASGSAR+FTASFDHR+ITVNDYTIK+KDVEAAAASGSAR+KDVEAAAASGSARSSAAAK+YKITVNDYTIK	K2MWQ9	Dihydrolipoamide acetyltransferase, putative	CL14
1673	tr|K2MRN3|K2MRN3_TRYCR	0.9052		1.6	2	0.003	TDVTDSQVR	K2MRN3	Uncharacterized protein	CL14
1674	tr|K2MWK9|K2MWK9_TRYCR	0.9052		1.8	2	0.002	ELYTEDGHVK	K2MWK9	Choline/carnitine O-acetyltransferase, putative	CL14
1675	tr|K2MW22|K2MW22_TRYCR	0.904		2.9	5	0.011	LNALEEQVTHR	K2MW22	Uncharacterized protein	CL14
1676	tr|Q4CT87|Q4CT87_TRYCC	0.904		8.7	3	0.007	EFLNEEDLGSR	Q4CT87	Tubulin-specific chaperone A	CL14
1677a	tr|K2NSK2|K2NSK2_TRYCR	0.9032	Uncharacterized protein OS=Trypanosoma cruzi marinkellei GN=MOQ_001823 PE=4 SV=1	10.2	3	0.003	RAEGPQENDGPAPR+SVVFKEPTELEAKTPQR+TVQSQHEEELR	K2NSK2	Uncharacterized protein	CL14
1678	tr|K4DVB0|K4DVB0_TRYCR	0.9035		10.3	3	0.005	LGDANIHAQDASGR+QLLEENEAMLYR	K4DVB0		CL14
1679	tr|K2MYA0|K2MYA0_TRYCR	0.9029		1	6	0.011	VHVGNLAMMR	K2MYA0	Copper-transporting ATPase-like protein, putative	CL14
1680	tr|K2NSD9|K2NSD9_TRYCR	0.9029	Uncharacterized protein OS=Trypanosoma cruzi marinkellei GN=MOQ_001882 PE=4 SV=1	2.1	1	0.002	TLVDTSDAGDTHSSLR	K2NSD9	Uncharacterized protein	CL14
1681	tr|K2NTJ1|K2NTJ1_TRYCR	0.9006		5.9	1	0.002	EAFVAAQIAAEHAR	K2NTJ1	Uncharacterized protein	CL14
1682	tr|K4DYQ9|K4DYQ9_TRYCR	0.9006	Uncharacterized protein OS=Trypanosoma cruzi GN=TCSYLVIO_005675 PE=4 SV=1	4.3	4	0.009	AAVLSPGNPSVEESR	K4DYQ9		CL14
6	sp|O00822|RL28_TRYCR	1		10.3	8	0.018	AVAAVRPDLASIASR	O00822	60S ribosomal protein L28	DTU-I
7	sp|Q4DZP2|RL18_TRYCC	1		32.1	108	0.231	APIAVIVGDVLDDVR+HFGAAGVPGSHAK+HHTYSTNPYIK+ITGAGGECLTFDQLAMVAPTGK+KAPIAVIVGDVLDDVR	Q4DZP2	60S ribosomal protein L18	DTU-I
8	sp|Q4E162|IF4A_TRYCC	1		25.2	30	0.061	ELALQTAEVITR+ESLTLEGIK+GGDIIAQAQSGTGK+GVAINFVTQK+VEPQDQDSFLDDQPGIRPIPSFDDMPLHQNLLR+VLVTTDLVAR+VQDDYRK+VVDVTKR	Q4E162	Probable eukaryotic initiation factor 4A (eIF-4A) (EC 3.6.4.13) (ATP-dependent RNA helicase eIF4A)	DTU-I
11	tr|G3XCP0|G3XCP0_TRYCC	1		16.2	7	0.014	GSWVPAMDIVER+LPSPLEEGSVK	G3XCP0	Heat shock protein 20, putative	DTU-I
12	tr|K2LYP9|K2LYP9_TRYCR	1		7.7	6	0.011	GENIDVVQK+VVAESGIEEAIQSENLDEITKPGAR	K2LYP9	Eukaryotic translation initiation factor 3 (EIF-3) interacting protein, putative	DTU-I
13	tr|K2M0E5|K2M0E5_TRYCR	1		7.7	11	0.024	IVEETGFK+VESFIAGWPLEEALK	K2M0E5	Phosphoenolpyruvate mutase, putative	DTU-I
14	tr|K2M4S3|K2M4S3_TRYCR	1		40.1	57	0.11	AIGSTITLITNSLIR+EEFKDDFDFSK+GQEAGLAQIPPADQLFDQIVFR+ISCDQQDR+KKSEFEK+RVDGHTGQDFRPATGAAK+SREEFEK+VDGHTGQDFRPATGAAK+YEGTLGQIDGPNNTVSLTNVR	K2M4S3	Kinesin, putative	DTU-I
15	tr|K2M526|K2M526_TRYCR	1		14.7	20	0.034	DHLLEDEDVVQVVK+GDYAADDLIDVIEGNR+GEGFDVQR+GEGFDVQRTGDARIGFIGFPSVGK+IGFIGFPSVGK	K2M526	Developmentally regulated GTP-binding protein, putative	DTU-I
16	tr|K2M5Q3|K2M5Q3_TRYCR	1		5.9	2	0.004	EVCTQHYGDCPDVK+VVADIEEAHSK	K2M5Q3	Pyruvate dehydrogenase (Lipoamide) kinase, putative	DTU-I
17	tr|K2M5T5|K2M5T5_TRYCR	1		40	33	0.07	NITPNVTQLSIQNLVQNFGNIK+NNEIGEVSR+QTGYAEIDGR+SAQQLVDFFR+YSNHQELTATQHTSK	K2M5T5	RNA-binding protein, putative	DTU-I
18	tr|K2M5W0|K2M5W0_TRYCR	1		13	9	0.019	FNEIVKR+HIQDLWTR+YGQAPQYAEVK	K2M5W0	Uncharacterized protein	DTU-I
19	tr|K2M6U1|K2M6U1_TRYCR	1		12.8	25	0.054	GGVAGGTVTR+GLATQDINALNLDK+NYIDSTIGSNIPIIPISAQLK+SFDINKPGEVDIENLR	K2M6U1	Eukaryotic translation initiation factor 2 subunit, putative	DTU-I
20	tr|K2M6U4|K2M6U4_TRYCR	1		15.7	13	0.027	GITYGKPK+HQHTVVR+INWIVNAVHK+RPTRPEK	K2M6U4	Ribosomal protein L15	DTU-I
21	tr|K2M761|K2M761_TRYCR	1		6.8	4	0.009	AGQTIPLDEIKK+GLTTEEVCEAFEK	K2M761	Peroxin 14, putative	DTU-I
22	tr|K2M7J6|K2M7J6_TRYCR	1		12.8	12	0.025	APGCPTNDFSIPGTVWAEVVSK+DLALDNVER	K2M7J6	Vesicule-associated membrane protein, putative	DTU-I
23	tr|K2M8A6|K2M8A6_TRYCR	1		11.1	6	0.013	HVLNFLR+ISDDGSGVHYQGELLR	K2M8A6	Uncharacterized protein	DTU-I
24	tr|K2MBM9|K2MBM9_TRYCR	1		5.6	14	0.028	DYIVNFPFAEPPELPDACIFK+NQIATLSGGQK	K2MBM9	ATP-binding cassette protein, putative (Fragment)	DTU-I
25	tr|K2MCI6|K2MCI6_TRYCR	1		15.6	12	0.025	GHAVIEDCDIHHGSDGVR+NSIEHVR+VNGIHAHNACVTAGNNR	K2MCI6	Uncharacterized protein	DTU-I
26	tr|K2MEF1|K2MEF1_TRYCR	1		14.6	24	0.048	AEETDNPLGGYGK+ASAQLLHEHADEYVYQ+EVYEGEVTELR+KTEITEK+SDAYIGDHDLEADEYVPLPK	K2MEF1	RuvB-like helicase (EC 3.6.4.12)	DTU-I
27	tr|K2MH22|K2MH22_TRYCR	1		7.3	11	0.022	KPGQTDGDLRK+LREEEAAEK+QQEIEELEHIVAVQK	K2MH22	Uncharacterized protein	DTU-I
28	tr|K2ML20|K2ML20_TRYCR	1		6.2	3	0.007	DFFDQSLDEIR+HDASTDTIIEELK+LAGEGRAPVTMGSFNLRVIMDPLK	K2ML20	Protein kinase, putative	DTU-I
29	tr|K2MLI6|K2MLI6_TRYCR	1		3.6	3	0.006	AFVRPSGTEPLVR+VITNTPDER	K2MLI6	Phosphoacetylglucosamine mutase (PAGM) (EC 5.4.2.3) (Acetylglucosamine phosphomutase) (N-acetylglucosamine-phosphate mutase)	DTU-I
30	tr|K2MLY5|K2MLY5_TRYCR	1		5.7	3	0.007	LLDNPTDPPIPGVTSSDLEAVAEELCR	K2MLY5	Transcription elongation factor-like protein, putative	DTU-I
31	tr|K2MPU5|K2MPU5_TRYCR	1		13.5	9	0.013	GENMTDYVTMRWYR+HPFLAELYDEQYETINIPLFSFDEQEQK+IIEVIGTPSEEDIK	K2MPU5	Mitogen activated protein kinase, putative	DTU-I
32	tr|K2MQQ4|K2MQQ4_TRYCR	1		8.7	8	0.017	EQTQHLESLCDGVLINTSLLR+EQTQHLESLCDGVLLNTSLLR+HNADELSR	K2MQQ4	Uncharacterized protein	DTU-I
33	tr|K2MR15|K2MR15_TRYCR	1		8.9	10	0.022	ESNAHFLGEK+GVVSVVTR	K2MR15	Uncharacterized protein	DTU-I
34	tr|K2MRJ0|K2MRJ0_TRYCR	1		10	2	0.004	SHVFVYDDQR+WSELSAEELEGLR	K2MRJ0	Uncharacterized protein	DTU-I
35	tr|K2MRP7|K2MRP7_TRYCR	1		12.4	15	0.032	AAAAEVILNK+AGIGHEELAEEDNLQR+KQLQQMR+LKEDAAQK+VPQCTAAVQR	K2MRP7	Uncharacterized protein	DTU-I
36	tr|K2MRS2|K2MRS2_TRYCR	1		3.6	8	0.017	NIGQLLFGDQLEESPYEVAVLK+RNIGQLLFGDQLEESPYEVAVLK	K2MRS2	Transmembrane 9 superfamily member	DTU-I
37	tr|K2MS42|K2MS42_TRYCR	1		8.7	26	0.056	ACALQVVSQMQAALGDLDR	K2MS42	Uncharacterized protein	DTU-I
38	tr|K2MSI8|K2MSI8_TRYCR	1		15.3	15	0.033	AGSVFTDAVK+ASTEVSSATGAAVR+ESGVGSDNNPVLGIR+KNEIGER	K2MSI8	Uncharacterized protein	DTU-I
39	tr|K2MTF2|K2MTF2_TRYCR	1		11.4	17	0.036	LVDEVISR+VPVEDDDGNVTYK+VVNFSWENLTYR	K2MTF2	ABC transporter, putative	DTU-I
40	tr|K2MTX4|K2MTX4_TRYCR	1		13.1	13	0.028	GCEPLFVPCTPAGVIELLK+KDSQTYVR+RPGISAIICGER	K2MTX4	C-1-tetrahydrofolate synthase, cytoplasmic, putative	DTU-I
41	tr|K2MTY7|K2MTY7_TRYCR	1		6.1	7	0.015	APTQEELEAQAEAQR+LPNGNVAPVR+VIQEVLLEDR	K2MTY7	Signal recognition particle receptor like protein, putative	DTU-I
42	tr|K2MVC2|K2MVC2_TRYCR	1		9.5	8	0.017	AVVVWDVSTGRPLCGAPAHHTESK+TITWWDTVDCGAIR+VWNASNSNELLR+VWTIDPDDRK	K2MVC2	Uncharacterized protein	DTU-I
43	tr|K2MVM8|K2MVM8_TRYCR	1		4.4	7	0.015	AVFEGIQK+FGQHNFLINLLGR	K2MVM8	Pretranslocation protein, alpha subunit, putative	DTU-I
44	tr|K2MWE0|K2MWE0_TRYCR	1		3.2	7	0.015	AIAVFPVQLAIIDEAIHK+ALLTPQPLK	K2MWE0	Translation initiation factor IF-2, putative	DTU-I
45	tr|K2MX11|K2MX11_TRYCR	1		9.7	6	0.013	FYHGTGAK+QATGEQGVTTR+TQQISGLAK	K2MX11	Mitochondrial carrier protein, putative	DTU-I
46	tr|K2MXC9|K2MXC9_TRYCR	1		7.5	6	0.013	ATEGSIVADKR+ELVASAIR	K2MXC9	Proteasome subunit beta type (EC 3.4.25.1)	DTU-I
47	tr|K2MXY3|K2MXY3_TRYCR	1		10.8	12	0.026	DGVIDAVIDHEK+ISIPDICFK+LEYVDANQCLQQALR	K2MXY3	Proteasome regulatory non-ATPase subunit 3, putative	DTU-I
48	tr|K2MZ78|K2MZ78_TRYCR	1		20.4	27	0.056	GRPNNTNSDAFSTNGAGDSKPPK+ILPTIPQLIIPIK+LDYHHYLPIFFDGIR+SRDEEEPVSLR	K2MZ78	Uncharacterized protein	DTU-I
49	tr|K2MZJ0|K2MZJ0_TRYCR	1		15.5	12	0.024	AVQDFYFDPQTR+GGLSEISTFLDELEVK+RPVEIIPQEENLLEVLER	K2MZJ0	Electron transfer protein, putative	DTU-I
50	tr|K2N084|K2N084_TRYCR	1		7	4	0.008	FEEYQDLDTQFDHLTR	K2N084	Uncharacterized protein	DTU-I
51	tr|K2N0M5|K2N0M5_TRYCR	1		11.9	13	0.028	LIVGDPSYFPDR+SHLYNVDLIPK+VDCNSCQIIIPQK+VNFNEQGAFESIESNGK	K2N0M5	Rab GDP dissociation inhibitor	DTU-I
52	tr|K2N128|K2N128_TRYCR	1		30.4	75	0.152	AMIGIIAGGGR+APLAIGNVLPLGQITEGCIVCNVEAK+ASGDYCIIISHNHETGR+IEKPVLK+TIEHEPGR	K2N128	60S ribosomal protein L2, putative	DTU-I
53	tr|K2N1D5|K2N1D5_TRYCR	1		33.8	91	0.186	AIQELHGSTALGPR+ALDQAGVK+AVEELDEK+AVEELDEKESPLAK+CFGFVSFK+EVFSAFGEVTSAK+LKELFER+LYDHFVR+LYNHIVAINPAAAAK+NFDDTVTSER+NLDPSVNDEK+NLDPSVNDEKLK+SGVTNIVVK+SLGYGYVNFQNPADAEK+VCVDSVTQK+VQEALEVLNR+VTGMLLEMDNGEILNLLDTPGLLDAK+YPNLYVK	K2N1D5	Polyadenylate-binding protein (PABP)	DTU-I
54	tr|K2N232|K2N232_TRYCR	1		9.5	6	0.007	AASVDADRAEEFAK+EVLNEHEQDSQR+QNELIAAIIQGNK+QYETALENIIGTLQDR	K2N232	Uncharacterized protein	DTU-I
55	tr|K2N241|K2N241_TRYCR	1		9.2	10	0.018	LIAESYAETEAAK+SVSPTSNNR	K2N241	Isovaleryl-coA dehydrogenase, putative	DTU-I
56	tr|K2N3M9|K2N3M9_TRYCR	1		21.2	18	0.039	FLAGELQIPDLESK+MTERPGFTGK+VTDGSWRPPLPGDDVNLAAYIDHTQLK+YVLEDIK	K2N3M9	Deoxyribose-phosphate aldolase, putative	DTU-I
57	tr|K2N3N6|K2N3N6_TRYCR	1		14.2	19	0.035	APQETYADIGGLEEQIQEIK+GKENVQYR+IETLDPALIRPGR+VAEENSPSIVFIDEIDAIGTK	K2N3N6	Proteasome regulatory ATPase subunit 2, putative	DTU-I
58	tr|K2N4A7|K2N4A7_TRYCR	1		40.6	69	0.126	ANPFGGSSHAK+IIAFVPNDGCLHFIEENDEVLVSGFGR+SGHAVGDIPGVR+SHTFVAQK	K2N4A7	40S ribosomal protein S23, putative	DTU-I
59	tr|K2N5D6|K2N5D6_TRYCR	1		9.7	3	0.006	SLQYLDVSHNAIDAEGANALAAAATTHEALSTLLLR	K2N5D6	Uncharacterized protein	DTU-I
60	tr|K2N5T0|K2N5T0_TRYCR	1		31.5	30	0.063	EVPFLVFANK+ILILGLDNAGK+LDETASELENLLQEEK+LSDEDPTTTQATQGFNIK+RLDETASELENLLQEEK	K2N5T0	ADP-ribosylation factor 3, putative	DTU-I
61	tr|K2N6K2|K2N6K2_TRYCR	1		18.5	30	0.063	AAEDFADVK+EGCDIHVITPISLATAVLGGTVR+KDLYSVLGVAR+KPQGPEPGADIHFK+SLIAEFSK+VPTLTGEVETK+VPVGTQQGDK	K2N6K2	Chaperone DNAJ protein, putative (Fragment)	DTU-I
62	tr|K2N905|K2N905_TRYCR	1		18.1	6	0.013	DDFVIHVVDLRPTQQIANFEDVSQVQK+PGYWIGVEFDEPVGK	K2N905	Tubulin-specific chaperone, putative	DTU-I
63	tr|K2N984|K2N984_TRYCR	1		6.7	20	0.04	AQEATQQLVQQER+DAVAALEEYADQIEALK+KHEELQNK+SLSALGDVISGLAQNSK	K2N984	Kinesin-like protein	DTU-I
64	tr|K2N9G5|K2N9G5_TRYCR	1		46.5	77	0.162	ASNIFVIGK+DMQSVPVTLPK+GDTLVYNLK+HPGAFDIAR+IGEIMSIER+INVIQER+IPVAMTHDGHR+KVVDLIK+LKDAAGHEFATR+QGLVCVDGKPR+VGEAEGNIK+VVMVTGGANR+YPVGFMDVVEIPR	K2N9G5	40S ribosomal protein S4	DTU-I
65	tr|K2NA81|K2NA81_TRYCR	1		5.5	4	0.007	AISEVVQQTK+EITNSLSGLITGLDVEK	K2NA81	Uncharacterized protein	DTU-I
66	tr|K2NAE7|K2NAE7_TRYCR	1		18	27	0.056	AAVGLPFGGER+GKSEEVSAAPEK+LLDVDPETPLEPSPAEAASQR+NQSFTLSHAQR+SEEVSAAPEK+YNVHYNIR	K2NAE7	Uncharacterized protein	DTU-I
67	tr|K2NAG5|K2NAG5_TRYCR	1		10.6	20	0.043	NFDPEFTEENLHELFK+TPQPSPGVAPDTPPLPPITAEDLR+VFEIAPDHAPK+VIEALCVLK	K2NAG5	Polyadenylate-binding protein (PABP)	DTU-I
68	tr|K2NCI9|K2NCI9_TRYCR	1		7.1	13	0.028	DLFDGNGSSFEPLVVHPSPIYGPR+RLDEEER+YVQEQEQLLADANK	K2NCI9	Uncharacterized protein	DTU-I
69	tr|K2NCJ6|K2NCJ6_TRYCR	1		18.1	17	0.037	AVVEFVTPEDASR+EDREDTVLVNTR+RVDPLTLTAVEVEIDGIKK+VQVSGVSDETTWHTLK	K2NCJ6	RNA-binding protein RGGm, putative	DTU-I
70	tr|K2NEA7|K2NEA7_TRYCR	1		33.7	6	0.012	LQIWDTAGQESFR+VVTIQQK+YIIIGDSGVGK	K2NEA7	Uncharacterized protein	DTU-I
71	tr|K2NEF3|K2NEF3_TRYCR	1		3.4	5	0.011	LGDTCVANGK+TFQAHDDYIR+VSLANEIAER	K2NEF3	Coatomer subunit beta'	DTU-I
72	tr|K2NGA5|K2NGA5_TRYCR	1		8	12	0.023	EELQAETER+KKEELQAETER	K2NGA5	Trichohyalin, putative (Fragment)	DTU-I
73	tr|K2NH09|K2NH09_TRYCR	1		4.6	9	0.019	HNEVNAIR+REEEQLQNK+VLEEFDDHLSNR	K2NH09	Uncharacterized protein	DTU-I
74	tr|K2NHB5|K2NHB5_TRYCR	1		3.8	4	0.009	IGCLINLPYR+SPAGVPTAAGGYPDPR+TEDLPFIWAPVYSR	K2NHB5	Uncharacterized protein	DTU-I
75	tr|K2NHC8|K2NHC8_TRYCR	1		8.3	15	0.031	EGINVFLDGFVPTENLR+IVDDFDEVTKR	K2NHC8	Ribonuclease L inhibitor, putative,ATP-binding cassette sub-family E, putative	DTU-I
76	tr|K2NIU9|K2NIU9_TRYCR	1		8.8	17	0.031	AEFFAQLPQISEDLANTFR+HAIMMQR+HTEVVDPR+TIEEDLPALLNPIK	K2NIU9	Sarcoplasmic reticulum glycoprotein, putative	DTU-I
77	tr|K2NK98|K2NK98_TRYCR	1		8.2	2	0.004	ASVADQEGHILK	K2NK98	Uncharacterized protein	DTU-I
78	tr|K2NL51|K2NL51_TRYCR	1		17.7	21	0.046	DVFATPIPGSVLASR+ILHDVHDK+SITCDEAVVK+VFQVEYACK	K2NL51	Proteasome endopeptidase complex (EC 3.4.25.1) (Fragment)	DTU-I
79	tr|K2NLJ1|K2NLJ1_TRYCR	1	NAD(P)-dependent steroid dehydrogenase protein, putative OS=Trypanosoma cruzi marinkellei GN=MOQ_001199 PE=3 SV=1	10.1	14	0.019	ELSPALSPLQR+HPSIQYVVGDIANYEDVSK+VVSFDIVPVEK	K2NLJ1	NAD(P)-dependent steroid dehydrogenase protein, putative	DTU-I
80	tr|K2NM62|K2NM62_TRYCR	1		47.5	81	0.169	DNTLIAWGSNMDR+DVIVELAPEAQQK+FSPSLETPLIVSGGWDNLVK+GAHTDWVSCVR+GEALSEMAAGAPINQICFSPNR+GECLHTLGR+GHTNYITSVTVSPDGSLCASSDKDGVAR+IFDLENK+IFDLENKDVIVELAPEAQQK+NSEECEYGFPER+VWDIASGR+VWSVSEHA	K2NM62	Uncharacterized protein (Fragment)	DTU-I
81	tr|K2NMI5|K2NMI5_TRYCR	1		12	14	0.03	VFLDEIANDILSEQTPK+VVDIATLSSPHHIDINPSDAGNYDR	K2NMI5	Replication factor C, subunit 5, putative	DTU-I
82	tr|K2NMM5|K2NMM5_TRYCR	1		4.3	9	0.018	GPFAPAPDQTLNPFR+HGVILER	K2NMM5	RNA editing complex protein MP63, putative	DTU-I
83	tr|K2NQT8|K2NQT8_TRYCR	1		7.1	8	0.017	LDPQLENNVEK+VGTLDSLIEASDELAK	K2NQT8	V-type proton ATPase subunit C	DTU-I
84	tr|K2NR77|K2NR77_TRYCR	1		3.5	3	0.006	NAHCVIAR+RLDELDADTAEAR	K2NR77	ABC transporter, putative	DTU-I
85	tr|K2NRA7|K2NRA7_TRYCR	1		7	7	0.015	GGLPFEEDPIPIDTTK+TQLIVNFLPQFLTDDGFR	K2NRA7	RNA-binding protein 4, putative	DTU-I
86	tr|K2NRG1|K2NRG1_TRYCR	1		15.1	18	0.038	ANCIDSTLEAPVVIASELNK+LKPLEQASLEPFER+RPNIVPIIEDAR	K2NRG1	Fibrillarin, putative	DTU-I
87	tr|K2NRW9|K2NRW9_TRYCR	1		2.7	7	0.015	LSNLVSFEPFLK+TASQGLTSAVECLR	K2NRW9	CAS/CSE/importin domain protein, putative	DTU-I
88	tr|K2NSN7|K2NSN7_TRYCR	1		28.5	21	0.045	EFTLDGAELESHR+IATGCFDGLVR+IFDANDYNAEPLSFDSPEK+IWPSHDIIQVYDGDN+LVTGSGDYSSMIWNAITGEK+NGETGDWVGTFEGHK	K2NSN7	Eukaryotic translation initiation factor 3 subunit, putative	DTU-I
89	tr|K2NSZ1|K2NSZ1_TRYCR	1		28.3	13	0.028	FQSGSSAQQAIAGLNGFNILNK+NLMVNYIPTTVDEVQLR+YGPIESVK	K2NSZ1	RNA-binding protein 6, putative	DTU-I
90	tr|K2NTK0|K2NTK0_TRYCR	1		15.5	24	0.051	ARPALDEFFEK+QQNADVFEEDIFR+QSFEDALALLPEVK+SVHQTVLDK+TADAEVWLANLISETK	K2NTK0	Eukaryotic translation initiation factor 3 subunit E (eIF3e) (Eukaryotic translation initiation factor 3 subunit 6)	DTU-I
91	tr|K2NW73|K2NW73_TRYCR	1		8	11	0.021	EFGSHPIDTALLER+HAFSGGGATK+KPHHFLR	K2NW73	Tryptophanyl-tRNA synthetase, putative	DTU-I
92	tr|K2NXB9|K2NXB9_TRYCR	1		5.9	13	0.028	AVGLSAFELAGR+RQPLIVLR+VENVSHEK	K2NXB9	Uncharacterized protein	DTU-I
93	tr|K2NXV3|K2NXV3_TRYCR	1		15.1	14	0.031	FVVAGCHGGEPFLGGVDDVGTR+QALEKPGGLTR	K2NXV3	Proteasome subunit beta (EC 3.4.25.1)	DTU-I
94	tr|K2PBN5|K2PBN5_TRYCR	1		25.7	24	0.049	AFTDTFNCLPVACIIDDK+EILLAQPALLELEAPIK+IARPCDVTDAGLICDLLWSDPEEGLSGWGENDR+QVNLAENDVK	K2PBN5	Serine/threonine-protein phosphatase (EC 3.1.3.16)	DTU-I
95	tr|K2PDY3|K2PDY3_TRYCR	1		21.9	53	0.107	AFDFTRPPVAIGAVAVAQR+EINMGQR+GIVFEDVVIPEANVIGK+GIVFEDVVIPEANVIGKPGDGFK+GIVFEDVVIPEANVLGK+GIVFEDVVIPEANVLGKPGDGFK+KKGDAYVVNGQK+LFAAEHCER+SAYCVTEPGAGSDVAAIK	K2PDY3	Acyl-CoA dehydrogenase, putative	DTU-I
96	tr|K4DJG8|K4DJG8_TRYCR	1		23.1	28	0.042	ALDLNPENVR+AQAAELAADGDFDK+CHPEDLHR+DLSEAQAVDYDEGIDEILR+VLSGVELEAVNR	K4DJG8		DTU-I
97	tr|K4DLS0|K4DLS0_TRYCR	1		3.3	7	0.015	FNVLQNASR+WVVTPLAFLK	K4DLS0		DTU-I
98	tr|K4DRD3|K4DRD3_TRYCR	1		10.7	8	0.017	DLLPNGAEVTALR+LGGPASDAAAVR+VDCTLTHYETLLK	K4DRD3		DTU-I
99	tr|K4DRR7|K4DRR7_TRYCR	1		7.1	9	0.02	IDDFLTDVGALAGAQTPGR	K4DRR7		DTU-I
100	tr|K4DT22|K4DT22_TRYCR	1		13.8	14	0.028	EIASAVTNIPADEQR+FKEIASAVTNIPADEQR+TVEVPDLNITVAK+VLYQSQLQQLR	K4DT22		DTU-I
101	tr|K4DTA3|K4DTA3_TRYCR	1		5.4	4	0.009	AETAACIVQNGPK+LSPSFFGPFPLVPESGK	K4DTA3		DTU-I
102	tr|K4DTU2|K4DTU2_TRYCR	1		30.7	50	0.086	AAQQLEEK+EKPVDELLLAQR+GETAEAADLVK+GLLDDLVK+IGYTDGETLLHLK+QELLDADITDLDR+QELLDADITDLDRR+RTELEGIR+SKELDEQR+SSAAATEEANELNTDLK+TITLPIEVFGELNSK+VDAELVEQLR	K4DTU2		DTU-I
103	tr|K4DW31|K4DW31_TRYCR	1		23.3	34	0.071	APFTDVTLEEFK+LLDETQISTLAR+SKYDEDGEDGGR+VDIEFTEDAVDELAR+VEEAVPLVLQDILER+VVTDAANNDADVSSTGVQQDLLPLIEGSDVTLK+VVTTVNANGQNIGAR	K4DW31		DTU-I
104	tr|K4DW44|K4DW44_TRYCR	1		8.3	14	0.03	LAASEGEAILR+TELLTPELLAAVEK	K4DW44		DTU-I
105	tr|K4DW88|K4DW88_TRYCR	1		4.3	9	0.017	EDFTFDYQYLEDQLR+NTASADATR	K4DW88		DTU-I
106	tr|K4DWV0|K4DWV0_TRYCR	1		5.2	21	0.041	LEQAYFEER+NDPLFWLR+SEDEQVILDENK+VAYWEPAK	K4DWV0		DTU-I
107	tr|K4DX81|K4DX81_TRYCR	1		15.5	5	0.009	ANCIDSTADPATVFASEVQK+LKDSGLRPK+VSGTIAGETESTEFR	K4DX81		DTU-I
108	tr|K4DYQ9|K4DYQ9_TRYCR	1	Uncharacterized protein OS=Trypanosoma cruzi GN=TCSYLVIO_005675 PE=4 SV=1	13.6	6	0.013	AAVLSPGNPSVEESR+YQEALTFYEQALALDAENVDLLNNAAAASHSLK	K4DYQ9		DTU-I
109	tr|K4E0P9|K4E0P9_TRYCR	1		28.5	18	0.034	DKSKDELLK+ILTVLNR+LALKDNEK+SKDELLK+VAQQLNSAGTR	K4E0P9		DTU-I
110	tr|K4E1P2|K4E1P2_TRYCR	1		7.3	3	0.005	EALVPVQEFCVK+HLVPIIATEVSGALNGDNDKR	K4E1P2		DTU-I
111	tr|K4E2M2|K4E2M2_TRYCR	1		17.2	16	0.034	AQHASEVDDLR+CAHDTAGTVEQR+EQLATLEAALEQQR	K4E2M2		DTU-I
112	tr|K4E3U1|K4E3U1_TRYCR	1	Uncharacterized protein OS=Trypanosoma cruzi GN=TCSYLVIO_003648 PE=4 SV=1	9.7	8	0.017	ALADDPALIILEEEEPQGIK	K4E3U1		DTU-I
113	tr|K4E456|K4E456_TRYCR	1		6	8	0.017	IDIEPNVCPGDIAEFLK+LDIEPNVCPGDIAEFLK	K4E456		DTU-I
114	tr|K4E482|K4E482_TRYCR	1		14.3	7	0.012	DGLLEENEVR+QPFQTSPLFGTEQEAAQWFR	K4E482		DTU-I
115	tr|K4E4B4|K4E4B4_TRYCR	1		31.2	36	0.074	ALFELEATHK+FHINTVR+FPGSIVVLVAQR+LKRPNPSEDEDSVAK+LPIIAHVYK+RPNPSEDEDSVAK+TATVVFYPLR	K4E4B4		DTU-I
116	tr|K4E4S8|K4E4S8_TRYCR	1		7.3	15	0.032	HQAEEEAAK+HQAEEEAAKR	K4E4S8		DTU-I
117	tr|K4E5G4|K4E5G4_TRYCR	1		8.4	11	0.023	ASVDNIIGTLK+IKEEYEVASR	K4E5G4		DTU-I
118	tr|K4E5K7|K4E5K7_TRYCR	1		7.5	5	0.011	AAIESYIDYLR+SPAVPGEYK	K4E5K7		DTU-I
119	tr|K4E5U7|K4E5U7_TRYCR	1		14.9	18	0.037	ALSLYLPIQER+EGFPNPDVYDPDR+IILGDNNIAFQCGPR+TSQTVFVGEHLLDPEEFTR+VIYLPTLYPHDCLCTWR	K4E5U7		DTU-I
120	tr|K4E724|K4E724_TRYCR	1	Uncharacterized protein OS=Trypanosoma cruzi GN=TCSYLVIO_002439 PE=4 SV=1	9.6	16	0.034	EAALLEDEAPHAVVER+LGLDHDEAQPLEAAIHSER+LGLDHDEAQPLEAALLEDEAPHAVVER	K4E724		DTU-I
121	tr|K4E7F1|K4E7F1_TRYCR	1		30.3	157	0.327	AENVTAPGGSK+GFGFIEDDTDKK+SLTVGQEVEFEVASQDGR+TRAENVTAPGGSK	K4E7F1		DTU-I
122	tr|K4E7G6|K4E7G6_TRYCR	1		24.6	42	0.087	FCAMLDLLEEMNHR+IYEAPSK+KYDLFGYEVDTNTAPWIEK+QAQPVENESK+QNEANAER+YDLFGYEVDTNTAPWIEK	K4E7G6		DTU-I
123	tr|K4E7U2|K4E7U2_TRYCR	1		9.8	5	0.01	NWDPAIPLFLEDVDEQGRPPPSVGR	K4E7U2		DTU-I
124	tr|K4E7X0|K4E7X0_TRYCR	1		32.2	24	0.05	AAQCNIR+IMEAVNVVGSR+VNGVPVSQILPETLR+YKNEVEK+YLLIADPR	K4E7X0		DTU-I
125	tr|K4E954|K4E954_TRYCR	1		9.8	10	0.018	GGINDWLASIVDSSGAYRPIQPCECVNR	K4E954		DTU-I
126	tr|K4E9Q7|K4E9Q7_TRYCR	1		10	7	0.015	AHETSAQTGGR+GGFTSPSFLR	K4E9Q7		DTU-I
127	tr|K4E9Z6|K4E9Z6_TRYCR	1		8.7	19	0.035	APDCLPR+IPYEVHTLNDPLIFPNGK+TSTTPIAVPR	K4E9Z6		DTU-I
128	tr|K4EB15|K4EB15_TRYCR	1		49.7	264	0.279	AKVEPAAVQTELDIIPDYFGMIESGQEPK+CSGSASDYRGPDFR+DVFGATNK+DWCDWTGNDWK+EFVVAHIGSR+EQYEGMHNGSLK+EYGSNTEHGK+GWEEAASK+IGFLGLGTESSTDNSAGSIIVR+INVAAALEKPVNLTR+IPGHNENAYTMAATATLR+KQDITNHPMVMVGYGSGDASEAIPIVPVK+KYFEELCSK+LILNYDVDPAR+SDLAAENR+VALKDWCDWTGNDWK+VEPAAVQTELDIIPDYFGMIESGQEPK+VPQLVELDTK+VSNVVGESFR+YFEELCSK+YSEVDGGNDK	K4EB15		DTU-I
129	tr|K4EDL7|K4EDL7_TRYCR	1		28.7	20	0.043	HKPLDPSCLELLEDTIIPYR+IDWADEGANELLDSEQHQTGAWDQFEANEK+LVDGSSLEGIFVSR	K4EDL7		DTU-I
130	tr|Q4CMS5|Q4CMS5_TRYCC	1		47.4	16	0.03	ENAANIGFSK+HCVICSNQK+KYELNVCR+YELNVCR	Q4CMS5	Ribosomal protein S29, putative	DTU-I
131	tr|Q4CMT2|Q4CMT2_TRYCC	1		84.8	33	0.07	ALPQEEEEDVGPR+ALPQEEQEDVGPR+HVDPDHFR+PVDPSAYK+RALPQEEQEDVGPR+STTQDAYRPVDPSAYK	Q4CMT2	Microtubule-associated protein, putative (Fragment)	DTU-I
132	tr|Q4CNF9|Q4CNF9_TRYCC	1		33.3	12	0.026	AQQLSGADAENLELAR+GTELQLQELR+IDAEQEVAAFR	Q4CNF9	V-type proton ATPase subunit G	DTU-I
133	tr|Q4CNH9|Q4CNH9_TRYCC	1		24.7	4	0.009	IPLGNFDAIVCGACCHK+LHEEINGPGNVQPGAGSIPNQASGVK	Q4CNH9	Uncharacterized protein (Fragment)	DTU-I
134	tr|Q4CNV2|Q4CNV2_TRYCC	1		37.2	12	0.024	EKLEESEGIPGK+LEESEGIPGK+VIEVASLNEENTIAELK	Q4CNV2	Ubiquitin, putative	DTU-I
135	tr|Q4CPU3|Q4CPU3_TRYCC	1		48.3	9	0.016	ALPQCTTTSQNSMGAANGNAPK+FMLVNSQPNTWR+QETLDSLEK+TTDSHESDNGKDITR	Q4CPU3	Uncharacterized protein	DTU-I
136	tr|Q4CQ04|Q4CQ04_TRYCC	1	Uncharacterized protein OS=Trypanosoma cruzi (strain CL Brener) GN=Tc00.1047053503541.40 PE=4 SV=1	56.3	29	0.054	ADVLAEEYENAHHDR+DKADVLAEEYENAHHDR+NAPSHSLKPK	Q4CQ04	Uncharacterized protein	DTU-I
137	tr|Q4CQ81|Q4CQ81_TRYCC	1		34.8	37	0.074	ALKEPPR+AVGGEVPATASLAPK+HSGNIPFSEILK+SVVMEVLGTALSVGCTIDGENPR	Q4CQ81	60S ribosomal protein L12, putative	DTU-I
138	tr|Q4CQG8|Q4CQG8_TRYCC	1		23.4	13	0.028	GPDNPFAR+YPGGGFLFGWGNNGLNR	Q4CQG8	Uncharacterized protein	DTU-I
139	tr|Q4CQQ9|Q4CQQ9_TRYCC	1	Ribosomal protein S6, putative OS=Trypanosoma cruzi (strain CL Brener) GN=Tc00.1047053508277.120 PE=4 SV=1	34.9	16	0.035	LTQTILDLVQEASNAK+NAVALAILQSENSPVSAK+NVPYVFVPSK	Q4CQQ9	Ribosomal protein S6, putative	DTU-I
140	tr|Q4CRX5|Q4CRX5_TRYCC	1		20.5	19	0.04	HVQVDQAAR+NAEANAIEK+NTFETANVINGMPLR+NTFETANVINGMPLRK	Q4CRX5	60S ribosomal protein L17, putative	DTU-I
141	tr|Q4CS26|Q4CS26_TRYCC	1		14.5	9	0.019	SPEGDGWLIK+VKDEPALINR	Q4CS26	Glycine cleavage system H protein	DTU-I
142	tr|Q4CS95|Q4CS95_TRYCC	1		68.9	44	0.092	GLEHYGLDPTDAEVANEIR+HLNYEELENNIGGLPITENK+LQELFDSLDTEHNGYLAIEDVK+SLIAGHNNNR	Q4CS95	Uncharacterized protein	DTU-I
143	tr|Q4CSP8|Q4CSP8_TRYCC	1		25.5	19	0.03	EVSVVNDAEAEKLPPQLDLR+FNQEVFVR+TVLLQTEDKDTPIAALDTLTK	Q4CSP8	p21 antigen protein, putative	DTU-I
144	tr|Q4CSQ1|Q4CSQ1_TRYCC	1	Uncharacterized protein OS=Trypanosoma cruzi (strain CL Brener) GN=Tc00.1047053506883.69 PE=4 SV=1	50	22	0.046	VLGGASSADYEALQQENACLK+VLVNLYEEPEKPEDPVDFIK+VLVNLYEEPEKPEDPVDFIKK	Q4CSQ1	Uncharacterized protein	DTU-I
145	tr|Q4CSY1|Q4CSY1_TRYCC	1	Cytochrome c oxidase VIII (COX VIII), putative OS=Trypanosoma cruzi (strain CL Brener) GN=Tc00.1047053407477.50 PE=4 SV=1	15.9	5	0.011	AAWDEMPLHLLGASR+GSDVWAADGK	Q4CSY1	Cytochrome c oxidase VIII (COX VIII), putative	DTU-I
146	tr|Q4CT35|Q4CT35_TRYCC	1	Ubiquinol-cytochrome C reductase, putative OS=Trypanosoma cruzi (strain CL Brener) GN=Tc00.1047053504575.15 PE=4 SV=1	28.2	10	0.019	ECLANDCNHK+VLAYNGCLER	Q4CT35	Ubiquinol-cytochrome-C-reductase, putative	DTU-I
147	tr|Q4CTB4|Q4CTB4_TRYCC	1		35.8	21	0.043	ALVEAQQR+LDISTNELTR+QTAQAESCEAEGTR+TPVNALIEK+VTEQLKK	Q4CTB4	Uncharacterized protein	DTU-I
148	tr|Q4CTD7|Q4CTD7_TRYCC	1		44.6	34	0.073	HAMAEGTK+IASEAATVVR+IVNSFVNDLFER+LVLPADLAK+SINNHMSMSGR	Q4CTD7	Histone H2B	DTU-I
149	tr|Q4CTH4|Q4CTH4_TRYCC	1		20.9	5	0.011	KEESEGYAPVR+LQIAPTFLGETDDDEALAGEK+LQIAPTFLGETDDDEALAGEKR	Q4CTH4	Uncharacterized protein	DTU-I
150	tr|Q4CUW6|Q4CUW6_TRYCC	1	Uncharacterized protein OS=Trypanosoma cruzi (strain CL Brener) GN=Tc00.1047053507777.20 PE=4 SV=1	46.5	18	0.036	AEEAPVEK+HLENAQLAHR+HMTPSEALQK+YQAWAEYRPPFQDSVAQSK	Q4CUW6	Uncharacterized protein	DTU-I
151	tr|Q4CW22|Q4CW22_TRYCC	1	Uncharacterized protein OS=Trypanosoma cruzi (strain CL Brener) GN=Tc00.1047053504001.20 PE=4 SV=1	58.1	41	0.085	AISDAVAVVEILK+EFDSIYEEQQK+LHEGKPEVIITGLGR+NFAYVDFTK+NQGLVTVK+SKEFDSIYEEQQK+SKEFDSIYEEQQKR+SSSTSVIDK	Q4CW22	Uncharacterized protein	DTU-I
152	tr|Q4CW23|Q4CW23_TRYCC	1		52.5	51	0.106	AINEAVSVVEMLK+APGFNEKYEEQQK+EVSISALGK+FLYVDITK+HLLHDGEK+NNTVDKIEIVVTK	Q4CW23	Uncharacterized protein	DTU-I
153	tr|Q4CW52|Q4CW52_TRYCC	1		25.3	16	0.033	EIDEYQFFIPEGNEEDPDNGMIVLCK+IEDEEEK+IEDEEEKK+VVDVVHNNR	Q4CW52	IgE-dependent histamine-releasing factor, putative	DTU-I
154	tr|Q4CWD6|Q4CWD6_TRYCC	1		15.9	15	0.032	DSMGIAQVK+DVIDAVCK+TPPSWLK	Q4CWD6	40S ribosomal protein S13, putative	DTU-I
155	tr|Q4CWE9|Q4CWE9_TRYCC	1		38.3	29	0.05	ACIHSGR+DIHLALCLR+FQSSAILAAQEATESYVVSLLADTNR+WRPGTVALR	Q4CWE9	Histone H3, putative	DTU-I
156	tr|Q4CWV8|Q4CWV8_TRYCC	1		14.8	3	0.007	LAVDSGGCHGYK+NGEEGFQNDQR	Q4CWV8	Uncharacterized protein	DTU-I
157	tr|Q4CXC3|Q4CXC3_TRYCC	1		21.2	17	0.037	EVYYHPEALAHFK+FFGEGQK+PFGVWAPATTLAEYR	Q4CXC3	Cytochrome c oxidase VII, putative	DTU-I
158	tr|Q4CXF1|Q4CXF1_TRYCC	1		18.9	19	0.033	EEAASLAR+ELSQNQR+FGALSQLYDVSKPLDVEK+QREEAASLAR	Q4CXF1	Kinetoplast DNA-associated protein, putative	DTU-I
159	tr|Q4CXX4|Q4CXX4_TRYCC	1		32.4	30	0.064	AEPIEKPLK+ALFNIESDFTPEEEEK+DFLYTHLVK+IDTIISPWDR+IDTIISPWDRDFLYTHLVK+YCVLQSNDQPPVEFK	Q4CXX4	S-phase kinase-associated protein, putative	DTU-I
160	tr|Q4CYE4|Q4CYE4_TRYCC	1		24.1	23	0.048	FCIACAIHSR+MLDQASAR+VPFRPTGAK	Q4CYE4	40S ribosomal protein S26	DTU-I
161	tr|Q4CZR5|Q4CZR5_TRYCC	1		15.4	5	0.011	LPVFQLK+NDVDITDPK	Q4CZR5	Uncharacterized protein	DTU-I
162	tr|Q4D0S4|Q4D0S4_TRYCC	1		12.9	12	0.026	FDGLKPVYVPK	Q4D0S4	Uncharacterized protein	DTU-I
163	tr|Q4D0Y0|Q4D0Y0_TRYCC	1		23.9	27	0.058	KPDNITMEATIHLSK+KQALLDAR+KSETLEGGK+SETLEGGKR+YHGVGNTAEHSR	Q4D0Y0	60S ribosomal subunit protein L31, putative	DTU-I
164	tr|Q4D0Z2|Q4D0Z2_TRYCC	1	Uncharacterized protein OS=Trypanosoma cruzi (strain CL Brener) GN=Tc00.1047053507159.30 PE=4 SV=1	30.1	11	0.024	LPVIHFLQEK+VLDETCTEWTEELDQAHITEAITR	Q4D0Z2	Uncharacterized protein	DTU-I
165	tr|Q4D1B8|Q4D1B8_TRYCC	1	Tryparedoxin, putative OS=Trypanosoma cruzi (strain CL Brener) GN=Tc00.1047053509997.30 PE=4 SV=1	41	535	1042	ERLLTDPEGK+GFTPTLVEFYEK+LLTDPEGK+SGTVSPISLAGK+STFGVETIPTVIAVNADTGAVVSTK	Q4D1B8	Tryparedoxin, putative	DTU-I
166	tr|Q4D1H1|Q4D1H1_TRYCC	1		7.7	10	0.022	SGVGVAHLGILHSER	Q4D1H1	V-type proton ATPase proteolipid subunit	DTU-I
167	tr|Q4D1P4|Q4D1P4_TRYCC	1	Uncharacterized protein OS=Trypanosoma cruzi (strain CL Brener) GN=Tc00.1047053510397.10 PE=4 SV=1	29.7	18	0.022	FRSEDDAELIHK+IMGLPSNVQPNQEDIENVTTR+NKWDNGFFVSR+SEDDAELIHK+YPWLNEAIEPVVR	Q4D1P4	Uncharacterized protein	DTU-I
168	tr|Q4D214|Q4D214_TRYCC	1	Cytochrome c oxidase subunit V, putative OS=Trypanosoma cruzi (strain CL Brener) GN=Tc00.1047053508503.20 PE=4 SV=1	45.9	39	0.079	GAASLLESLYR+GADIPDHVFQTPAVIER+IDEFKDGNK+KPEVNDR+VEMDGHHLDAFADPDDDYAK+VFLPPHLGDPHR+VVIPHIELVEYLAK	Q4D214	Cytochrome c oxidase subunit V, putative	DTU-I
169	tr|Q4D244|Q4D244_TRYCC	1		5.3	9	0.019	IPEEHALR+QFTIATLDPK	Q4D244	Nucleolar RNA-binding protein, putative	DTU-I
170	tr|Q4D3Z6|Q4D3Z6_TRYCC	1		22.3	4	0.009	ALVAPVAADVIER+LAVLCPPSALCELNEHAQMNER	Q4D3Z6	Uncharacterized protein	DTU-I
171	tr|Q4D439|Q4D439_TRYCC	1		39.9	24	0.049	ILSLEIFCDEDYPNRPPHIK+KLPQPEEGSK+KLPQPEEGSKY+LLEELEAGEK+VNLPCVNADGTVDK	Q4D439	Ubiquitin-conjugating enzyme-like, putative	DTU-I
172	tr|Q4D4V5|Q4D4V5_TRYCC	1		48.1	16	0.033	AYVALPDGR+MALVYPIVDTQVTPTR+SSLADEDENTCDR+VILSFLDSINPMP	Q4D4V5	Uncharacterized protein	DTU-I
173	tr|Q4D589|Q4D589_TRYCC	1		14.2	8	0.017	ETSVYDESHK+NGGAVSEGEEK	Q4D589	Uncharacterized protein	DTU-I
174	tr|Q4D6H7|Q4D6H7_TRYCC	1	Ribosomal protein S20, putative OS=Trypanosoma cruzi (strain CL Brener) GN=Tc00.1047053508475.10 PE=3 SV=1	26.5	32	0.065	DQAPAQETQR+ITSFPIDAGVDVAITIPHDQ+KDQAPAQETQR	Q4D6H7	Ribosomal protein S20, putative	DTU-I
175	tr|Q4D6I5|Q4D6I5_TRYCC	1	40S ribosomal protein S14, putative OS=Trypanosoma cruzi (strain CL Brener) GN=Tc00.1047053409117.20 PE=3 SV=1	24.3	17	0.037	ECGINALHVK+IEDVTPIPTDSTR+IEDVTPIPTDSTRR+SPGPGAQAALR	Q4D6I5	40S ribosomal protein S14, putative	DTU-I
176	tr|Q4D8J9|Q4D8J9_TRYCC	1		25.9	6	0.013	AAPAAPEPPR+TAPAAPEPPR	Q4D8J9	Uncharacterized protein	DTU-I
177	tr|Q4D8K3|Q4D8K3_TRYCC	1		38.1	12	0.021	KAEIEYYCTLSK+TKVDTINTK+TPMHHYAGNNLDLGTACGR	Q4D8K3	60S ribosomal protein L30, putative	DTU-I
178	tr|Q4D970|Q4D970_TRYCC	1		29.7	16	0.035	EGFTEEDVNSLR+EGFTEEDVNSLRK+ICCACPAER	Q4D970	Cytochrome c oxidase copper chaperone, putative	DTU-I
179	tr|Q4D9F7|Q4D9F7_TRYCC	1		17.6	12	0.022	DDDIAAPR+EGLDAELDR+FEREEDFER+RLNEGGLR+SGRDDDIAAPR	Q4D9F7	Uncharacterized protein	DTU-I
180	tr|Q4DA04|Q4DA04_TRYCC	1		37.7	14	0.03	AAANGYDR+FIAQHFPCAPEEEKPPEIDALELK+ISHEDTQR	Q4DA04	Uncharacterized protein	DTU-I
181	tr|Q4DA86|Q4DA86_TRYCC	1		14.1	5	0.011	EHTTSDEFR+FPDIATPQNTILVDDTPSK	Q4DA86	Uncharacterized protein	DTU-I
182	tr|Q4DAN2|Q4DAN2_TRYCC	1		30.1	20	0.044	HHYAGTVSIPGTEK+LIAGDFLGFNWNK+QDVPTWAQEK+TGYNVVR	Q4DAN2	Uncharacterized protein	DTU-I
183	tr|Q4DB26|Q4DB26_TRYCC	1		15.9	15	0.032	AFLIEEQR+PYGGVLSHEQVR+STSRPYGGVLSHEQVR	Q4DB26	60S ribosomal protein L34, putative	DTU-I
184	tr|Q4DBB6|Q4DBB6_TRYCC	1	Uncharacterized protein OS=Trypanosoma cruzi (strain CL Brener) GN=Tc00.1047053509161.60 PE=4 SV=1	14.2	6	0.013	GCIGTFAAEPLR+NEAIPEAPQSISDDPCPVFVSLK	Q4DBB6	Uncharacterized protein	DTU-I
185	tr|Q4DC65|Q4DC65_TRYCC	1	Uncharacterized protein OS=Trypanosoma cruzi (strain CL Brener) GN=Tc00.1047053506777.110 PE=4 SV=1	7.4	7	0.013	EQSGVDTMNLR+EQSGVDTVNLRAQLDEALQQREEVHR+VQLDEAVQQR	Q4DC65	Uncharacterized protein	DTU-I
186	tr|Q4DCJ1|Q4DCJ1_TRYCC	1		27.5	13	0.026	LEYETVESK+NVEWYDER+NWDLAGVEQR+REFNKNWDLAGVEQR+RLEYETVESK	Q4DCJ1	Uncharacterized protein	DTU-I
187	tr|Q4DCV7|Q4DCV7_TRYCC	1		18.4	3	0.006	EISSEESSHVTLPR+EVVFPNILWAQR+NCHIQVDWSR	Q4DCV7	Uncharacterized protein	DTU-I
188	tr|Q4DD14|Q4DD14_TRYCC	1		11.4	8	0.017	AGVVTEYENGK+VSEAEANR	Q4DD14	Uncharacterized protein	DTU-I
189	tr|Q4DDA3|Q4DDA3_TRYCC	1		50.5	22	0.043	DGPVQLSNAVK+ETGHPWTPPQ+NAIVDMSK+QATEGPVTGAQPWAVQFEAR	Q4DDA3	Uncharacterized protein	DTU-I
190	tr|Q4DFL5|Q4DFL5_TRYCC	1		14.3	7	0.014	RFDSTIER+VGCGEVIK	Q4DFL5	Peptidylprolyl isomerase (EC 5.2.1.8)	DTU-I
191	tr|Q4DG38|Q4DG38_TRYCC	1	Dynein-associated protein, putative OS=Trypanosoma cruzi (strain CL Brener) GN=Tc00.1047053510761.73 PE=4 SV=1	34.7	5	0.009	DLDPTNDLSFLR+STIEDTVTQNQYAHLITALAAK	Q4DG38	Dynein light chain roadblock	DTU-I
192	tr|Q4DG45|Q4DG45_TRYCC	1	60S ribosomal protein L26, putative OS=Trypanosoma cruzi (strain CL Brener) GN=Tc00.1047053510761.14 PE=4 SV=1	26.6	21	0.045	AHFQAPSHVR+ANGTTVPVGVHPSNVEITK+EKANGTTVPVGVHPSNVEITK+WVIHIDK	Q4DG45	60S ribosomal protein L26, putative	DTU-I
193	tr|Q4DGZ5|Q4DGZ5_TRYCC	1	40S ribosomal protein S15, putative OS=Trypanosoma cruzi (strain CL Brener) GN=Tc00.1047053511809.130 PE=3 SV=1	15.8	20	0.044	GLEIDPLLALSEEEFK+QFNAVEIK	Q4DGZ5	40S ribosomal protein S15, putative	DTU-I
194	tr|Q4DHB9|Q4DHB9_TRYCC	1		16.8	16	0.034	IQSEAVHVACINNVK+LLLPPELAK	Q4DHB9	Histone H2B	DTU-I
195	tr|Q4DHV9|Q4DHV9_TRYCC	1	Nucleolar RNA-binding protein, putative OS=Trypanosoma cruzi (strain CL Brener) GN=Tc00.1047053507649.80 PE=4 SV=1	32.3	8	0.015	PQQAQSPQNR+PSNQQKPQQAQSPQNR+SYAIATLDASQGILQNATDLIFNEAQK	Q4DHV9	Nucleolar RNA-binding protein, putative	DTU-I
196	tr|Q4DJ25|Q4DJ25_TRYCC	1		19.6	9	0.018	ITFEFPTVR+VDADNNSEIVSK	Q4DJ25	Thioredoxin	DTU-I
197	tr|Q4DJ40|Q4DJ40_TRYCC	1		38.3	25	0.055	GHLLIVPK+IVEGSIPCHR+TLPTDHAAFAEDAAK+VLAFVDINPLSR+VVAGEGEPK	Q4DJ40	Adenosine 5'-monophosphoramidase, putative	DTU-I
198	tr|Q4DK39|Q4DK39_TRYCC	1		20.6	7	0.012	MDYVPEVSHVDQAIQDGVHVDK+METGVPR	Q4DK39	40S ribosomal protein S17, putative	DTU-I
199	tr|Q4DKQ2|Q4DKQ2_TRYCC	1	Acyl carrier protein OS=Trypanosoma cruzi (strain CL Brener) GN=Tc00.1047053511867.140 PE=3 SV=1	18.8	12	0.024	IQSIPDAVEYISQNPMAK+TGQYLLNK+TGQYLLNKDDVLTR	Q4DKQ2	Acyl carrier protein	DTU-I
200	tr|Q4DKZ4|Q4DKZ4_TRYCC	1		37.4	36	0.066	AGAVSQAYHDLASR+ETPSEKNPAPTVYK+FEVFAPNFVVAK+HYCVVGR+NPAPTVYK+STHGDVLSCK+YHNIEVLGVK	Q4DKZ4	60S ribosomal protein L18a	DTU-I
201	tr|Q4DLY0|Q4DLY0_TRYCC	1		51.6	13	0.028	DGTDDFNSVGHSDSAK+FVDQHPGGVDTLTGAAGK+YYIGELDPNDAEK	Q4DLY0	Cytochrome b5-like, putative	DTU-I
202	tr|Q4DQJ6|Q4DQJ6_TRYCC	1		46	20	0.041	ARPNFGLR+KPWDFAFDIGEGYAAGPPTLRPAPGAVDLGHH+LDDIAGGGPSHLDYGWR+PAPGAVDLGHH	Q4DQJ6	Cytochrome c oxidase subunit IX, putative	DTU-I
203	tr|Q4DRG1|Q4DRG1_TRYCC	1	MaoC-like dehydratase, putative OS=Trypanosoma cruzi (strain CL Brener) GN=Tc00.1047053508547.50 PE=4 SV=1	14.1	4	0.007	AFGPLVGDNNPIHFDENAAK+VISQEDVK	Q4DRG1	MaoC-like dehydratase, putative	DTU-I
204	tr|Q4DSH6|Q4DSH6_TRYCC	1		19.7	12	0.018	FAPVDVQSGEEK+FAPVDVQSGEEKYEVVWQETAK+FDEGENQWK	Q4DSH6	Ran-binding protein 1, putative	DTU-I
205	tr|Q4DT66|Q4DT66_TRYCC	1		22.7	6	0.01	KTPAAPEGPTHGFNIK+LEEAHTSFVDVLNGIPGVPVLVLANK+TPAAPEGPTHGFNIK	Q4DT66	ADP-ribosylation factor-like protein, putative	DTU-I
206	tr|Q4DTK1|Q4DTK1_TRYCC	1	Uncharacterized protein OS=Trypanosoma cruzi (strain CL Brener) GN=Tc00.1047053507053.40 PE=4 SV=1	30.5	19	0.039	RPQLTEEER+RRPQLTEEER+VVINQEEWPEEFKEFDPDDPYK	Q4DTK1	Uncharacterized protein	DTU-I
207	tr|Q4DTK4|Q4DTK4_TRYCC	1	50S ribosomal protein L7Ae, putative OS=Trypanosoma cruzi (strain CL Brener) GN=Tc00.1047053507053.10 PE=4 SV=1	25.7	6	0.011	ATSVVLLKPDPEFQSSYDK+IPYVWVPSR+QDLGTATQCK	Q4DTK4	50S ribosomal protein L7Ae, putative	DTU-I
208	tr|Q4DTX6|Q4DTX6_TRYCC	1		19.1	8	0.017	EALQNAVVFDK+VITPSIISDR	Q4DTX6	Ribosomal protein S25, putative	DTU-I
209	tr|Q4DUC1|Q4DUC1_TRYCC	1	Uncharacterized protein OS=Trypanosoma cruzi (strain CL Brener) GN=Tc00.1047053506625.210 PE=4 SV=1	26.7	8	0.014	GSSANGATCPSIVIGR+LADTTWR+VTRAAKNTK	Q4DUC1	Uncharacterized protein	DTU-I
210	tr|Q4DV52|Q4DV52_TRYCC	1	Uncharacterized protein OS=Trypanosoma cruzi (strain CL Brener) GN=Tc00.1047053508647.110 PE=4 SV=1	25.6	8	0.015	EKTVEEAR+FSEFAEK+QILADHLYGSDVVLQK	Q4DV52	Uncharacterized protein	DTU-I
211	tr|Q4DVW3|Q4DVW3_TRYCC	1		23.2	17	0.035	FCLPVDPQLSIR+KSDCPAADTR	Q4DVW3	Uncharacterized protein	DTU-I
212	tr|Q4DW38|Q4DW38_TRYCC	1	40S ribosomal protein S24 OS=Trypanosoma cruzi (strain CL Brener) GN=Tc00.1047053507681.150 PE=3 SV=1	29.2	24	0.049	QFIVEVNHPGWCGTVPAK+RIEPNYR+TTGFGLIYDDLAALK+TTGFGLIYDDLAALKR	Q4DW38	40S ribosomal protein S24	DTU-I
213	tr|Q4DX76|Q4DX76_TRYCC	1	ATP synthase, epsilon chain, putative OS=Trypanosoma cruzi (strain CL Brener) GN=Tc00.1047053506945.240 PE=3 SV=1	27.3	26	0.055	ALAAQQASLGSAK+CVTVTGVNGEYGIYPGHAYK+DIHATHENLETLR+VVDKDIHATHENLETLR	Q4DX76	ATP synthase, epsilon chain, putative	DTU-I
214	tr|Q4DXW6|Q4DXW6_TRYCC	1	Ribosomal protein L37 OS=Trypanosoma cruzi (strain CL Brener) GN=Tc00.1047053506885.14 PE=3 SV=1	20.2	12	0.026	CAACAYPR+NAYHVQWER	Q4DXW6	Ribosomal protein L37	DTU-I
215	tr|Q4DZM9|Q4DZM9_TRYCC	1	ADP-ribosylation factor-like protein, putative OS=Trypanosoma cruzi (strain CL Brener) GN=Tc00.1047053504147.160 PE=3 SV=1	18.4	10	0.021	DNPWLVIPISALR+KQGVQLK+QININEVVDWLVK	Q4DZM9	ADP-ribosylation factor-like protein, putative	DTU-I
216	tr|Q4E093|Q4E093_TRYCC	1	40S ribosomal protein S18, putative OS=Trypanosoma cruzi (strain CL Brener) GN=Tc00.1047053506679.100 PE=3 SV=1	26.1	24	0.05	AGTLTAEELER+FKIPDWFLNR+IPDWFLNR+ISEVIADPAK+KAGIDVER+RAGTLTAEELER	Q4E093	40S ribosomal protein S18, putative	DTU-I
217	tr|Q4E0M4|Q4E0M4_TRYCC	1		18.4	11	0.022	DKLEEGLEQI+KINEPTTK	Q4E0M4	Uncharacterized protein	DTU-I
218	tr|Q4E0Q3|Q4E0Q3_TRYCC	1		50	57	0.113	ARIPIVER+GSSNSYAIK+HTLEIIHLLTDQNPLQVVIDAVSK+QAVDVSPMR+TATYVPHSAGR+TLPECLADEIVNASK+WSYENLQTTEIALSDHISK	Q4E0Q3	40S ribosomal protein S5, putative	DTU-I
219	tr|Q4E256|Q4E256_TRYCC	1	Nucleoside diphosphate kinase OS=Trypanosoma cruzi (strain CL Brener) GN=Tc00.1047053508707.200 PE=1 SV=1	68	57	0.12	CLVGEIIQR+EIAFWFKPEELVNWTSHSVK+GDFAVDVGR+MLQPSAEQAQQHYIDLASKPFYK+NVCHGSDSVDSAK+NVCHGSDSVDSAKR+TFIAVKPDGVQR+VLLGATNPADSLPGTIR	Q4E256	Nucleoside diphosphate kinase (EC 2.7.4.6)	DTU-I
220	tr|Q4E4J2|Q4E4J2_TRYCC	1	Uncharacterized protein OS=Trypanosoma cruzi (strain CL Brener) GN=Tc00.1047053506885.40 PE=4 SV=1	12.2	3	0.006	FRGYTGQSSETAIDSHEALR+GYTGQSSETAIDSHEALR	Q4E4J2	Uncharacterized protein	DTU-I
221	tr|Q4E4L9|Q4E4L9_TRYCC	1	Peptidyl-prolyl cis-trans isomerase OS=Trypanosoma cruzi (strain CL Brener) GN=Tc00.1047053506925.300 PE=3 SV=1	78	505	1083	AMEAVGSQTGK+FADESFAGK+HFGLGTLSMANAGPNTNGSQFFICTAPTQWLDGK+HVVFGQVLEGIEVVK+IIPQFMCQGGDFTNHNGTGGR+NFGYAGSGFHR+PHHATVPTNPK+VFFDVSIGGQSAGR+VVFELFADAVPK	Q4E4L9	Peptidyl-prolyl cis-trans isomerase (PPIase) (EC 5.2.1.8)	DTU-I
222	tr|Q4E4N4|Q4E4N4_TRYCC	1	Eukaryotic initiation factor 5a, putative OS=Trypanosoma cruzi (strain CL Brener) GN=Tc00.1047053506925.120 PE=4 SV=1	62.9	64	0.132	DNLDMPPNAELAAQIK+EQFEAGK+GGYICINGR+GGYICINGRPCK+MEDQAPTTHNVDVPFVK+TDPSKPAHLSLMDDEGETR+TSTYSVLDIQEDR+VIDLSVSK+VSIVATDIFTGNK	Q4E4N4	Eukaryotic translation initiation factor 5A (eIF-5A)	DTU-I
223	tr|Q4E4Q8|Q4E4Q8_TRYCC	1	60S ribosomal protein L27A/L29, putative OS=Trypanosoma cruzi (strain CL Brener) GN=Tc00.1047053508461.500 PE=3 SV=1	28.3	41	0.087	GSTFCGYGR+KGETLPVVDLLANGYSK+NPLWKPTINLNNLAK+PTINLNNLAK	Q4E4Q8	60S ribosomal protein L27A/L29, putative	DTU-I
224	tr|Q4E581|Q4E581_TRYCC	1	Ribosomal protein L35A, putative OS=Trypanosoma cruzi (strain CL Brener) GN=Tc00.1047053506559.470 PE=4 SV=1	32.2	15	0.032	FNGSAVPASAIGK+KIQQLTK+VCYVYHGYK+VTRPHGGSGAVR+VYLYPSR	Q4E581	Ribosomal protein L35A, putative	DTU-I
225	tr|V5AQ29|V5AQ29_TRYCR	1	Calpain-like cysteine peptidase OS=Trypanosoma cruzi Dm28c GN=TCDM_09417 PE=4 SV=1	31.7	8	0.017	VDEPEVGKEDDIGK+VTGWTVDTLEAR	V5AQ29	Calpain-like cysteine peptidase	DTU-I
226	tr|V5BQ15|V5BQ15_TRYCR	1	Uncharacterized protein OS=Trypanosoma cruzi Dm28c GN=TCDM_14276 PE=4 SV=1	7	8	0.017	TSNTDFFHVLK	V5BQ15	Uncharacterized protein	DTU-I
227	tr|V5DP02|V5DP02_TRYCR	1	Uncharacterized protein OS=Trypanosoma cruzi Dm28c GN=TCDM_13978 PE=4 SV=1	26.9	15	0.033	ERPDDDEADIAFK+KERPDDDEADIAFK	V5DP02	Uncharacterized protein	DTU-I
231a	sp|P08562|TBB_TRYCR	1	Tubulin beta chain OS=Trypanosoma cruzi PE=3 SV=2	55.7	1199	2521	AGPYGQIFRPDNFIFGQSGAGNNWAK+AVLIDLEPGTMDSVR+EAESCDCLQGFQICHSLGGGTGSGMGTLLISK+EIVCVQAGQCGNQIGSK+EVDEQMLNVQNK+FPGQLNSDLR+FPGQLNSDLRK+FWEVISDEHGVDPTGTYQGDSDLQLER+GHYTEGAELIDSVLDVCR+GHYTEGAELIDSVLDVCRK+INVYFDEATGGR+IREEYPDR+KEAESCDCLQGFQICHSLGGGTGSGMGTLLISK+KLAVNLVPFPR+LAVNLVPFPR+LTTPTFGDLNHLVSAVVSGVTCCLR+MAVTFVGNNTCIQEMFR+NSSYFIEWIPNNIK+PDNFIFGQSGAGNNWAK+SSICDIPPK+TEGAELIDSVLDVCR	P08562	Tubulin beta chain (Beta-tubulin)	DTU-I
232a	sp|P22513|G3PG_TRYCR	1		51.8	263	0.531	AAAEGHLR+AAAVNIIPSTTGAAK+ATLQNNLPK+AVGMVIPSTQGK+DDTLVVNGHR+DTSIQEIDAALK+DTSIQEIDAALKR+FKYEVTTTK+GILGYTDEELVSADFINDNR+IVSWYDNEWGYSHR+KVVISAPASGGAK+NPADLPWGK+SSIYDSK+SSPSVAKDDTLVVNGHR+TVDGVSVK+VGINGFGR+VPTPDVSVVDLTFTAAR+VVISAPASGGAK+YDTVHGK+YEVTTTK	P22513	Glyceraldehyde-3-phosphate dehydrogenase, glycosomal (GAPDH) (EC 1.2.1.12)	DTU-I
233a	sp|P26643|RLA1_TRYCR	1	60S acidic ribosomal protein P1 OS=Trypanosoma cruzi PE=3 SV=1	38.5	17	0.036	NVDINDVLSK+VSFGGVAPAAGGATAAPAAAAAAAAPAAAAAK	P26643	60S acidic ribosomal protein P1	DTU-I
234a	sp|P26795|RLA3_TRYCR	1	60S acidic ribosomal protein P2-B OS=Trypanosoma cruzi PE=3 SV=1	41.1	8	0.013	MSAVAVSAAPAAGDAAAPAAAAGGAAAPAAADAK+SVATLVAEGAAK	P26795	60S acidic ribosomal protein P2-B (P2B)	DTU-I
235a	sp|P26796|RLA0_TRYCR	1		19.2	32	0.069	EDLSITDDVVEK+GTVEIVSDKK+SQQVHDVR+VDNSTATLLQK+VGAIAPCDVIVPAGNTGMEPK	P26796	60S acidic ribosomal protein P0	DTU-I
236a	sp|Q27793|DRTS_TRYCR	1		14.4	12	0.026	ETISEELTSANGNETK+HFGAAYTHHDANYDGQGVDQIK+NREEEQYLSLVDR+RNAVVMGR+VPESGTEAAAGIEWQR	Q27793	Bifunctional dihydrofolate reductase-thymidylate synthase (DHFR-TS) [Includes: Dihydrofolate reductase (EC 1.5.1.3); Thymidylate synthase (EC 2.1.1.45)]	DTU-I
237a	sp|Q4CUM2|MVP_TRYCC	1		18.1	42	0.059	AGTEWLVEGPQTYVPR+DQALLLQAVDFFDDNGK+EDASIHIPDVHEK+EYCVVQNPLGADGLNEFGR+GAVAAEDFDSFHR+HHYVHILDNNTNVTR+IFSVPDFIGDCCK+ITAESELKK+IVVETSDHAR+VVLGPNLVILSPDEEFTVVSLSGGKPK	Q4CUM2	Major vault protein	DTU-I
238a	sp|Q4D2R9|RS3A1_TRYCC	1		42.9	87	0.183	CNPIVPLR+EWYDVVAPK+FDAQALLNAHGEIPASAEGEAR+FVVQEVQGR+IAADYLR+KEWYDVVAPK+TADGYTLR+TQGDDDAYR+TQGDDDAYRK+VNINEAVTLLTR+VVEEAQEAPAAEATA+VYESNLADLNK	Q4D2R9	40S ribosomal protein S3a-1	DTU-I
239a	sp|Q4E097|IF61_TRYCC	1		29.4	26	0.052	HGLVVPSIATDQELQHLR+LNALGNCVVCNDHVALIHTDLSR+NSLPDSVK+TPAQDMDEIASLLQVPVVAGTINR	Q4E097	Eukaryotic translation initiation factor 6 (eIF-6)	DTU-I
240a	sp|Q95046|CH60_TRYCR	1		58.7	583	1173	AAVQEGIVPGGGVALLR+AELEDAFVLVSAK+AIEFKDPFENMGAQLVR+ALDSLLGDSSLTADQR+APGFGDNK+AVGVILQSVAEQSR+DDTVLLNGGGESSMVK+DGVITTQDGK+DPFENMGAQLVR+GLIDGETSDYNR+GYISPYFVTDAK+ITDALCSTR+KVTSTENIVQVATISANGDEELGR+LIGQAMEK+LPAHTIVLNAGK+LSGGVAVIK+LVGEEGSGLELDAENFDPAILGTVK+NVIIEQSYGAPK+TGRPLLIIADDVESEALTTMIFNK+VAITDAVSVASLMMTAEAAIVDLPK+VGGGSEVEVNEK+VGGGSEVEVNEKK+VGKDGVITTQDGK+VLENNDVTVGYDAQR+VTSTENIVQVATISANGDEELGR+YVN…	Q95046	Chaperonin HSP60, mitochondrial (Protein Cpn60) (Heat shock protein 60) (groEL protein)	DTU-I
241a	sp|Q9U6Z1|KM11_TRYCR	1		44	108	0.211	FAELLEQQK+KMHEHSEHFK+LDRLDAEFAK+MHEHSEHFK+MIQEHTDK+MIQEHTDKFNK+MIQEHTDKFNKK	Q9U6Z1	Kinetoplastid membrane protein 11 (KMP-11)	DTU-I
242a	tr|D6QXI5|D6QXI5_TRYCR	1		15.4	29	0.063	AHPSVFNVLLQVLDDGR+AVAAELFDDEK+GDVPDTLSSSR+ITSEFQDQNYDALSK+LIGAPPGYVGHEEGGQLTEPVR+NNPVLIGEPGVGK+TIGATTLEEYR+TSIVEGIAQQIVR+VEELLQPLLAR+VKGQDEAVER	D6QXI5	ClpB chaperone	DTU-I
243a	tr|E7L6Y0|E7L6Y0_TRYCR	1		26.1	14	0.02	AVKGADCVWHLAAAVGPFHPRQLYYK+AVVAMGFSSIEEK+DNLFLPNMLEAAGTGK+EHWLPTFEQK+ELSPALSPLQR+HPSIQYVVGDIADYEDVSK+VVSFDIVPVEK	E7L6Y0	NAD(P)-dependent steroid dehydrogenase protein (EC 1.1.1.170)	DTU-I
244a	tr|J3JZZ0|J3JZZ0_TRYCR	1	Cathepsin L-like protein OS=Trypanosoma cruzi GN=CatL-like PE=3 SV=1	15.2	63	0.09	ENLFLAR+GSNQCLVK+NSWTTQWGEDGYIR+VPVNVEVVGAPAAVDWR+VYGSAAEEAFR+YHNGAAHFAAAQER	J3JZZ0	Cathepsin L-like protein	DTU-I
245a	tr|K2LVR5|K2LVR5_TRYCR	1		6	14	0.03	AGVTSVPGQVGER+ELNEQYQSLIEER+FYSADGYAFTPFDVAEVLSK	K2LVR5	V-type proton ATPase subunit a	DTU-I
246a	tr|K2LW24|K2LW24_TRYCR	1		30.2	40	0.082	GSPLFIDKK+KHPDFGK+LVVGNFLGELFSSQGHLGPAAVGSLK+MGISPNDSSLVEIK+NGDTALEGR+NTDCSQVSDGGAALVLASEEGLNK+SLAAASGNLYEDPPDATR+TAVSTVIANI+TLEELLADAINGALEK	K2LW24	3-ketoacyl-CoA thiolase, putative	DTU-I
247a	tr|K2LX98|K2LX98_TRYCR	1		5.8	12	0.024	IGINNPELFDNLAER+VTVNELVPLIVAFSK	K2LX98	Uncharacterized protein	DTU-I
248a	tr|K2LYY9|K2LYY9_TRYCR	1		7.2	17	0.029	DHEQLLNLGLEAQMTELQQSR+ESTTQFTAQLTQTVENLVK+REEQQPGQK+VWSVDAATFNEVPEAQR	K2LYY9	Immunodominant antigen, putative,tc40 antigen-like, putative	DTU-I
249a	tr|K2LZ76|K2LZ76_TRYCR	1		7.5	14	0.024	CQQAGVTVR+DPGDVPTPIVLR+GEVVAVTGDGTNDAPALR+LDELAGLIGR+NELPEEEELSFWR+TDLENIFAR+TDNALLDFVDR	K2LZ76	Calcium-transporting ATPase (EC 3.6.3.8)	DTU-I
250a	tr|K2M2V1|K2M2V1_TRYCR	1		9.1	17	0.036	HYTEEEHAIAR+IKHYTEEEHAIAR+LEAPNSINESQR	K2M2V1	Uncharacterized protein	DTU-I
251a	tr|K2M6L0|K2M6L0_TRYCR	1		61.2	309	0.317	ELEKNPK+FAEIESK+FEKEAAEIGK+FIPISGWQGDNMIDK+GITIDIALWK+GPTLLEALDMLEPPVRPSDK+GPTLLEALDMLEPPVRPSDKPLR+IGGIGTVPVGR+KVGYNVEK+LPLQDVYK+MVPQKPMCVEVFNDYAPLGR+NMITGTSQADAAVLVIASSQGEFEAGISK+PGDVVTFAPANVTTEVK+QMVVCCNK+QTVAVGIIK+SENMPWYK+SGDAAMVR+SGKELEKNPK+SIEMHHEQLAEATPGDNVGFNVK+STATGHLIYK+SVNFAQER+TIEKFEK+VETGTMKPGDVVTFAPANVTTEVK+VGYNVEK+VHMNLVVVGHVDAGK+YAWVLDK	K2M6L0	Elongation factor 1-alpha	DTU-I
252a	tr|K2M741|K2M741_TRYCR	1		49.2	175	0.353	AVAESGIYPAVNPLECASR+CIAMQTTDLLK+DEPLTLEIVQHLDAHTGR+GSITSVQAVYVPADDITDPAPATTFSHLDATTVLDR+IFNVLGDAIDQR+IMDPDVISVDHYNVAQDVVQMLTK+IPAAVGYQPTLAEDLGQLQER+KMAEEAAELEK+LADQAAEDTILTTGIK+MAEEAAELEK+MPIHAVAPK+QRMPIHAVAPK+TVIIMELINNVAK+VAQSALTMAEYFR+VIDLILPYCK+VVSSGGNISVPVGR+YKELQDIIAVLGIDELSEEDKLIVDR	K2M741	ATP synthase subunit beta (EC 3.6.3.14)	DTU-I
253a	tr|K2M892|K2M892_TRYCR	1		29	47	0.097	FPTVCAMSESLPEK+KNNVPTMNQEELK+KNNVPTMNQEELKK+LVGPHMHR+MTVCLLCDLVHEDIAK+VLEIQSTVK	K2M892	Ribosomal protein	DTU-I
254a	tr|K2MB09|K2MB09_TRYCR	1		13.3	16	0.033	GLLLQCVEEEDPCIFFEPK+VCCLDTPHPLNEQLYLPNELK+VIVTHEAPK	K2MB09	2-oxoisovalerate dehydrogenase beta subunit, mitochondrial, putative	DTU-I
255a	tr|K2MCN3|K2MCN3_TRYCR	1		6.6	6	0.013	FSDTLNHTIDGGATDATK+KADDLLAEPPEVETQR+SQQDINDSK	K2MCN3	Dynamin, putative,vacuolar sortin protein 1, putative	DTU-I
256a	tr|K2MLZ3|K2MLZ3_TRYCR	1		10.6	15	0.018	KLQPQQQK+QAESDHAINHLAISK	K2MLZ3	40S ribosomal protein S21, putative (Fragment)	DTU-I
257a	tr|K2MMR1|K2MMR1_TRYCR	1		21.1	5	0.01	AFEEQLTNISAQK+ANAVAEALR+EKEDEDEEALR+QQSGGPGSVSQTLEK	K2MMR1	Uncharacterized protein	DTU-I
258a	tr|K2MMV2|K2MMV2_TRYCR	1		12.1	19	0.041	DLKPANLVTDITCELK+LHGLPDGSLEVTELVPGLTDPEAIDILTK	K2MMV2	Mitogen-activated protein kinase (EC 2.7.11.24)	DTU-I
259a	tr|K2MQ95|K2MQ95_TRYCR	1	NADH-cytochrome b5 reductase OS=Trypanosoma cruzi marinkellei GN=MOQ_006965 PE=3 SV=1	17.6	12	0.013	AVKPNLEK+GPVGNFEYLGK+LGLPIGQHLHIR+NVHPNFPNGGR+YGTGYVNEATLR	K2MQ95	NADH-cytochrome b5 reductase (EC 1.6.2.2)	DTU-I
260a	tr|K2MQQ1|K2MQQ1_TRYCR	1	Electron transfer flavoprotein-ubiquinone oxidoreductase, putative OS=Trypanosoma cruzi marinkellei GN=MOQ_008279 PE=4 SV=1	7.3	19	0.038	GSEIGAHTLSGACIETHALDELLPDWR+SGTAHNADQPAHLK	K2MQQ1	Electron transfer flavoprotein-ubiquinone oxidoreductase, putative	DTU-I
261a	tr|K2MSC3|K2MSC3_TRYCR	1		21.3	25	0.051	ADQEALAIASHK+EAGYNPLSWLPR+EAGYNPLSWLPRPLALEER+LPTLKPAFR+QLGYPTDISVK+SKLDPKEVNHVIWGNVVLQLDAHNCAR+TMGWHGDLIGELNNISR	K2MSC3	Thiolase protein-like protein, putative	DTU-I
262a	tr|K2MSU6|K2MSU6_TRYCR	1		4.9	6	0.012	AAGSSLLER+EAVVELVNQALR+SLLEDTLHDVLVGELNK	K2MSU6	Uncharacterized protein	DTU-I
263a	tr|K2MSW9|K2MSW9_TRYCR	1		13.6	21	0.042	AVADCNVLPR+GAIPPLVLCVQEPELSLK+HNAPLAQEVVDK+IENYHVQQVQQS+NAATCIR+TAASTLSDIAK	K2MSW9	Axoneme central apparatus protein, putative	DTU-I
264a	tr|K2MT40|K2MT40_TRYCR	1		6.7	9	0.018	DPSSATIPLQR+VTLEGAQGER+YNFVPIAILK	K2MT40	Replication factor A, 51kDa subunit, putative	DTU-I
265a	tr|K2MUS2|K2MUS2_TRYCR	1		12.6	4	0.009	EGFDGTMTAENTQVGR+LVQIEYATTAASK	K2MUS2	Proteasome subunit alpha type (EC 3.4.25.1)	DTU-I
266a	tr|K2MVI8|K2MVI8_TRYCR	1	3-methylcrotonoyl-CoA carboxylase beta subunit, putative OS=Trypanosoma cruzi marinkellei GN=MOQ_000520 PE=4 SV=1	3.4	4	0.009	AVVVQALR+LWDDGVIAPEDTR	K2MVI8	3-methylcrotonoyl-CoA carboxylase beta subunit, putative	DTU-I
267a	tr|K2MVY0|K2MVY0_TRYCR	1		13.9	11	0.024	GKLEGIVEEALAK+GPILAADATDGNYK+GVAVEEILGLEPEFLR	K2MVY0	Ubiquitin carboxyl-terminal hydrolase (EC 3.4.19.12)	DTU-I
268a	tr|K2MW56|K2MW56_TRYCR	1		7.3	4	0.009	EAESGTEETSAVSHAVLQGR+VLNEVATLHPAAVSPINSEIENLVTDPNR+YEEEQYPSGTLECR	K2MW56	Coatomer subunit gamma	DTU-I
269a	tr|K2MWX4|K2MWX4_TRYCR	1		25.2	65	0.118	ACSVVLR+AQMNNIEVAK+DDDDHGDAAAAE+DHIGQAGLMEIK+EIDVVHPAAK+GASDLAAHFLYK+HDNEKPAPAAAK+IGDEYFTFITGCSSGK+IILLDCPLEYK+KAQMNNIEVAK+LRHDNEKPAPAAAK+MAVAATQR+NIILDPR+TAVEAASMILR+VDDVVSGTK	K2MWX4	T-complex protein 1 subunit gamma	DTU-I
270a	tr|K2MWY1|K2MWY1_TRYCR	1		11.4	32	0.072	AGDAVAALR+AQVEGIIEDLGR+DGMWQNIDAALVVPGDLVK+GLASAEADR+GPDGLVFK+LLDHHGR+RTEATLR+SDVGVAVDGATDAAR+TGTLTLNK+YLIVETLR	K2MWY1	Plasma membrane ATPase (EC 3.6.3.6)	DTU-I
271a	tr|K2MX63|K2MX63_TRYCR	1		4.4	10	0.009	AGELHNAVR+INLVDLAGSER+VIDNLTER	K2MX63	Kinesin-like protein	DTU-I
272a	tr|K2MY02|K2MY02_TRYCR	1		1.6	3	0.006	LVALTDADR+VIDLCTTR	K2MY02	Calcium motive p-type ATPase, putative	DTU-I
273a	tr|K2MZ11|K2MZ11_TRYCR	1		26.6	50	0.106	ELALQTAQVTK+ELDTVINAIPGEIDPELYAA+GFERPSPVQEEAIPVALQGK+IIVLDEADK+KKTEDVESR+NLVCSDLITR+NVTFEEYGLR+PSPVQEEAIPVALQGK+TASFVIPVLEK+YAETYLHR	K2MZ11	ATP-dependent DEAD/H RNA helicase, putative	DTU-I
274a	tr|K2N013|K2N013_TRYCR	1		5.3	10	0.017	AADLNKEPK+GNEISSATANAITELLSLNAGSIK+IDANENIPEVVLK+SIINHECELNK	K2N013	Uncharacterized protein	DTU-I
275a	tr|K2N0W4|K2N0W4_TRYCR	1		24.9	40	0.077	AIGAVDDVNR+IENVAEVPLVVEDAVQGYEK+IGGGGTSTSGAGAFGNMCR+IMQSEEVR+LDSIFGTFTK+NIFGLDLANVNALNLLHLAPGGHVGR	K2N0W4	60S ribosomal protein L4, putative	DTU-I
276a	tr|K2N1M7|K2N1M7_TRYCR	1		25.8	35	0.075	ERPFVLGLPTGGTPVR+FFNNDIR+IHDFSPSK+NLLDGTVPDLIQECR+SLNDETVASNAR+TNFFDFVDIPEENR	K2N1M7	Glucosamine-6-phosphate isomerase (EC 3.5.99.6) (Glucosamine-6-phosphate deaminase)	DTU-I
277a	tr|K2N345|K2N345_TRYCR	1		33.1	45	0.09	DPEEALK+DPEEALKHEEVNQAAAPVAEVDEGFGWVER+FIPGTFTNQIQK+HEEVNQAAAPVAEVDEGFGWVER+TDHQALR+VDLFFYR+VDLFFYRDPEEALK+VIAAVENPQDVTVCSTR+VLLVTDPR	K2N345	40S ribosomal protein SA	DTU-I
278a	tr|K2N3A5|K2N3A5_TRYCR	1		14.7	8	0.017	DEFELYDKEHHVR+FVENDFDEIHFFGDK+LSQPDEVR	K2N3A5	Phosphomannomutase (EC 5.4.2.8)	DTU-I
279a	tr|K2N4L6|K2N4L6_TRYCR	1		9.4	7	0.014	ASVVDQLEEALQAR+HDQFEEAYELIK+HNLVVFR+NGEDALQALPPLINVVPEAR	K2N4L6	Uncharacterized protein	DTU-I
280a	tr|K2N4N7|K2N4N7_TRYCR	1		14.4	11	0.022	EVCEEAVK+EVPNAPFWEVWR+GLTCPDCQEK	K2N4N7	Uncharacterized protein	DTU-I
281a	tr|K2N4Q7|K2N4Q7_TRYCR	1		15.6	8	0.017	EILKDELVHEK+FRDEEEHHQR+VDQAGETAAVR	K2N4Q7	Ubiquinone biosynthesis protein COQ7, putative	DTU-I
282a	tr|K2N5W1|K2N5W1_TRYCR	1	Uncharacterized protein OS=Trypanosoma cruzi marinkellei GN=MOQ_002759 PE=4 SV=1	6.5	7	0.014	HQQTFDPALR+TLPLLSTDEDPLFVQTQR+VVSLICSGPR	K2N5W1	Uncharacterized protein	DTU-I
283a	tr|K2N722|K2N722_TRYCR	1		16.6	26	0.053	ENAPSIIFIDEVDSIATK+FDAQTGADR+GSNACVQLLPNETDSTIHLLQK+KIEFPFPDR+RFDAQTGADR+TETHHLQK	K2N722	Proteasome regulatory ATPase subunit 3, putative	DTU-I
284a	tr|K2N727|K2N727_TRYCR	1		4.3	8	0.016	DEWLVPAGIR+ELASLCQALESL+IEDNPAGPTTWK	K2N727	Cysteinyl-tRNA synthetase, putative	DTU-I
285a	tr|K2N7D7|K2N7D7_TRYCR	1		15.4	13	0.027	LDEGWNQIQFNLADFTR+LYSEEELPPEFK+PLQIWDTK	K2N7D7	Uncharacterized protein	DTU-I
286a	tr|K2NDF9|K2NDF9_TRYCR	1	Mitogen-activated protein kinase, putative OS=Trypanosoma cruzi marinkellei GN=MOQ_009234 PE=4 SV=1	14	9	0.013	IVEVVGTPNNEDLK+RPWQDVVPNADEVALDLLSR+TDLAQVIHDQR+TVNILSDPFLCK	K2NDF9	Mitogen-activated protein kinase, putative	DTU-I
287a	tr|K2NEB9|K2NEB9_TRYCR	1		4.6	9	0.019	DLLNHLAR+EDVTNESTR+FIPVLQR+HNCFDVSDAQTQQAVK+VVVPGVGVR	K2NEB9	Uncharacterized protein	DTU-I
288a	tr|K2NGI2|K2NGI2_TRYCR	1		9.9	15	0.031	LLDPLTEDEVAFCDQLR+LSPITDDEPQGVWVVK	K2NGI2	Uncharacterized protein	DTU-I
289a	tr|K2NH19|K2NH19_TRYCR	1		12.5	11	0.023	EVTQATVVGR+VFATDVLLNAIK+VIGYEDDTANR	K2NH19	Replication Factor A 28 kDa subunit, putative	DTU-I
290a	tr|K2NJP3|K2NJP3_TRYCR	1		22	21	0.046	ALIDVDGYDAEK+KGDTVVLIGDR+KPAKPADAPSEEK+VGEFPQQLTR	K2NJP3	Hslvu complex proteolytic subunit-like, putative	DTU-I
291a	tr|K2NLJ5|K2NLJ5_TRYCR	1		22	17	0.037	GAGVCYSYDPVGSTEPFR+LNGDFCIHTR+NAFTGAAER+NYVILGGDTR+SELFELR	K2NLJ5	Proteasome subunit beta type (EC 3.4.25.1)	DTU-I
292a	tr|K2NLU2|K2NLU2_TRYCR	1	Uncharacterized protein OS=Trypanosoma cruzi marinkellei GN=MOQ_001050 PE=4 SV=1	1.4	12	0.021	HGKVGSEEER+VPEEDIAAEYGGQK	K2NLU2	Uncharacterized protein	DTU-I
293a	tr|K2NN46|K2NN46_TRYCR	1		4.6	9	0.015	EAVTLNHPK+EVFFIPSEGVFCVDGIPAPGVR+IPLVVAGDFNINGIDPHNGGKPTK+QDFFFVTPAVDVR	K2NN46	Pantothenate kinase subunit, putative	DTU-I
294a	tr|K2NNY8|K2NNY8_TRYCR	1		3.7	12	0.021	GEASHWATEAEAR+VEGLLSDPNVIPDWSFK	K2NNY8	DNA topoisomerase IA, putative	DTU-I
295a	tr|K2NP60|K2NP60_TRYCR	1		20.3	21	0.042	DFETTHSVSYK+IPFFGETTYR+IPFFGETTYRDEYVPK+IVRPAESFKPR+PAIGDPLPFIGTTTHR	K2NP60	Uncharacterized protein	DTU-I
296a	tr|K2NP94|K2NP94_TRYCR	1		23	15	0.032	DNELAIFHDFSCNGHLK+GVPGVPENTLDAFK+IDELTLLELK+LPTLEESLLFCR+NVAVGQLHSGR+SLPFQADPTGQIR	K2NP94	Uncharacterized protein	DTU-I
297a	tr|K2NT98|K2NT98_TRYCR	1		1.8	3	0.006	GIVGAPDEYLGVENLR+LIEEGPVFGVDPSIIASMEAAAIR	K2NT98	Acetyl-CoA carboxylase, putative	DTU-I
298a	tr|K2NUR3|K2NUR3_TRYCR	1		24.9	20	0.04	AYHQLALK+EVSEAYDVLSDENK+FKEVSEAYDVLSDENKK+GGVPGAGEGGSAGGAGFHGAFPGGVR+IYDVYGEEGLK+NATPSDIKK+YTFSQGDAFNIFR	K2NUR3	Chaperone DNAJ protein, putative	DTU-I
299a	tr|K2NW16|K2NW16_TRYCR	1		29.6	31	0.064	AITVFSPDGHLFQVEYAQEAVR+ALLEAVESGSK+DQCVHFAIK+EREEEAAR+NIELVVLENKK+VLVNHAQLECQR	K2NW16	Proteasome subunit alpha type (EC 3.4.25.1)	DTU-I
300a	tr|K2NXC2|K2NXC2_TRYCR	1	Proteasome regulatory ATPase subunit 1, putative (Fragment) OS=Trypanosoma cruzi marinkellei GN=MOQ_000052 PE=3 SV=1	16.1	21	0.043	DNELGLAPPVQWDLNSDQEVTR+EIIPLDQDDIALLK+EVVELPITHPEK+GACQTANTVR+GGGDGDDEIQR+LCPNATGADLR+QKYLIKK	K2NXC2	Proteasome regulatory ATPase subunit 1, putative (Fragment)	DTU-I
301a	tr|K2NXV4|K2NXV4_TRYCR	1		21.4	4	0.008	FKAVAAVLQNMVGSKECTAR+GTGSGTGNVTEGLR+LLLSDLGLQYVCQTPER+LTSLGVIGALVK	K2NXV4	Cell differentiation protein, putative	DTU-I
302a	tr|K2P6Y7|K2P6Y7_TRYCR	1		16.8	29	0.05	AGSDSTYDEIGGLSR+AVAHHTDCTFIR+IDILDEALLRPGR+LDLIDEAILRPGR+TIDVAELTR+TNHCSGAELK+VSGAELVQK	K2P6Y7	Proteasome regulatory ATPase subunit 2, putative	DTU-I
303a	tr|K2PB67|K2PB67_TRYCR	1		15.3	32	0.061	AVNGPLVILGDVR+DIQGIPINPR+GQVLEVDGDK+QLYPPINILPSLSR+SKCEFTGK+VFNGSGIPIDNGPPVLPEQYR	K2PB67	Vacuolar ATP synthase subunit b, putative	DTU-I
304a	tr|K2PBD4|K2PBD4_TRYCR	1		7.1	9	0.017	LFDRPPPETLTTIEQPDPYTTVTTTR+YRPLTQPVK+YVQDGEK	K2PBD4	Flagellar radial spoke component, putative	DTU-I
305a	tr|K2PCA8|K2PCA8_TRYCR	1		20	27	0.047	LFDVSSITENPPLFR+NGSISSDSR+VIEAVAVCNVPSLDGIGAIHK	K2PCA8	Adenine phosphoribosyltransferase, putative	DTU-I
306a	tr|K2PEP1|K2PEP1_TRYCR	1	Malic enzyme OS=Trypanosoma cruzi marinkellei GN=MOQ_000340 PE=3 SV=1	15.2	150	0.244	AEVTPENAYK+ILGLGDLGSNGIGISIGK+LPPVVETLEEQVAR+LYPPLQDIHNISANVATDVILEAQR+PIIFPLSNPTSK+TLEEIVR	K2PEP1	Malic enzyme	DTU-I
307a	tr|K2PFG5|K2PFG5_TRYCR	1		11.6	19	0.034	HTVFLPVVGLVDENK+IDVLDPALLR+ILEIHSR+TMLELLSQLDGFGSSDDVK	K2PFG5	Proteasome regulatory ATPase subunit 2, putative	DTU-I
308a	tr|K4DIQ5|K4DIQ5_TRYCR	1	Uncharacterized protein OS=Trypanosoma cruzi GN=TCSYLVIO_010962 PE=4 SV=1	11.9	21	0.044	AESVAHEAQR+ELCDEVTHR+ELEEVHQSLVNFR+GAAHEGTAPR+GGAADEISQNESLYR+KSVDEATQTR+SHFANEVK+TEAECTPLTFTELQTLWQK+VILQPELIDVDPYQIK	K4DIQ5		DTU-I
309a	tr|K4DIS2|K4DIS2_TRYCR	1		32.3	40	0.082	CATITPDEAR+DATNDKVTEQAAEAILR+GKLDGNTALTNFAAALELAVIR+HAFGDQYAATDAVFPAGR+LELVHTPPGGSPQVLDVYTFK+LILPYVDVPIEYYDLSITNR+SHYETTHEFLESVAAELAR+TIEAEAAHGTVTR+VTEQAAEAILR	K4DIS2		DTU-I
310a	tr|K4DIS3|K4DIS3_TRYCR	1		11.2	17	0.029	AVQEEVDRR+DFPDLFFSLPDDK+HLVDSEAALQNVTNEVAVLQK+SPAVTVADLESYLEELK	K4DIS3		DTU-I
311a	tr|K4DIS6|K4DIS6_TRYCR	1		15.8	24	0.05	DAEEVTQQIADILEGDEALAAR+EAQAAAGSNGDDEVKQEVPK+LGSAIHDELK+LREQVEAR+VLTSEEIGAGDVALQK	K4DIS6		DTU-I
312a	tr|K4DJ69|K4DJ69_TRYCR	1		29.5	48	0.101	AEQGLPSALLPK+AIHSGSSDSAR+CDFDQIAK+KSTSTIEQLEK+LDELVDLLER+LTKDEQVK+NNWAQEYATVIDR+QIEAVLQEYR+RLDELVDLLER+STSTIEQLEK+WVVYTPEDEVK+YDALAVQTTECDDKQIEAVLQEYR	K4DJ69		DTU-I
313a	tr|K4DJE2|K4DJE2_TRYCR	1		6.8	19	0.037	ALSAIQEEISQR+ATNETLAK+ATTTATEELR+LAYGDIIPYPK+NDIYVHVEK+VADIEVVSLER	K4DJE2		DTU-I
314a	tr|K4DJF1|K4DJF1_TRYCR	1		21.6	20	0.039	AAASLTNGK+IYDDDGNLKPGETTLPR+SASAQPGQKPSPR+SRPSQSPATR+TKAEILNK	K4DJF1		DTU-I
315a	tr|K4DJF6|K4DJF6_TRYCR	1		19.2	22	0.032	LIPKLKVLTIAPLLATAINMHTR+LNDCDALSEIVVSDSIPQEEHLR+VTTLDLHSGQIQGFFGNTPLDNLQTIQEFAK	K4DJF6		DTU-I
316a	tr|K4DJJ0|K4DJJ0_TRYCR	1		22.3	44	0.091	AQVFYGPSLEEAK+AVQVISDVLTEQLDR+DLSIEEIPQQLLSEALLK+DVIEGVDPILLCALTGNVMK+FASLCTFR+LFGDLEAR+STHTFTTLEK+TVEADTLVDR+VAAHQPLPSPAPVAAGGR+YLNNPNTNEVPLDHK	K4DJJ0		DTU-I
317a	tr|K4DJL4|K4DJL4_TRYCR	1		36.7	67	0.134	AAATELSSEAK+ALQAYDEGLKHDKENAECK+CEEALEHGR+CISLKPEFVK+CVSIKPDWVK+FEIEAYLDPEIALQK+GEYAACVEK+GLSLDPSSAACTEGIAAVEK+GLSLDPSSAACTEGIAAVEKDK+GNQEFSSGR+INTLISAGIIR+KFDEALQK+KKEEGNALYK+MQNPFANVFGPDAIGK+RFDEAIALFK+RYEEAAAAYNK+SDKFPEAVEAYTEAIKR+YQEALAK	K4DJL4		DTU-I
318a	tr|K4DJN6|K4DJN6_TRYCR	1		10.3	12	0.024	AGDCNPVLAATAIQQLVELLR+AGDCNPVLAATAIQQLVELLRTNK+DTTDASVAVR+GALWPYQQTENR+QEAADTLLDATQTLSPLIR+SVIHALLVDTVSK+VGLPVDTVAVAGKPK	K4DJN6		DTU-I
319a	tr|K4DJP7|K4DJP7_TRYCR	1		4.2	4	0.007	ATHIISASHER+SVGEECIQEEELLNLITK	K4DJP7		DTU-I
320a	tr|K4DJQ7|K4DJQ7_TRYCR	1		10.7	12	0.025	ATTLFEHILTCVNPLTER+ETDLAEDVDLVVDGLLGTGITGAPR+IHDADQWK+TVITPHPGEAAR	K4DJQ7		DTU-I
321a	tr|K4DJR1|K4DJR1_TRYCR	1	Unspecified product OS=Trypanosoma cruzi GN=TCSYLVIO_010607 PE=4 SV=1	19.5	21	0.044	ATNVPVVLDTPAGLVR+LQEAGELLR+SPCGTGTSAK+SPCGTGTSAKMATLYTK+VQHPQLPHINTVDCVEIYGPPTNPEAK	K4DJR1	Proline racemase (Fragment)	DTU-I
322a	tr|K4DJR2|K4DJR2_TRYCR	1	Uncharacterized protein OS=Trypanosoma cruzi GN=TCSYLVIO_010606 PE=4 SV=1	17.2	18	0.027	FTVGLEDLDLAGHSELR+LAEANISSSPASASSTPLR+NSTSSAGAAAGNGQK+TDGTDEEVDGEQSK+TDGTDEEVDGEQSKR	K4DJR2		DTU-I
323a	tr|K4DJT0|K4DJT0_TRYCR	1		33.5	58	0.123	AAAALFDR+AIQELTQVHGFGPR+EGIFTVEELIEK+HPFSGDVDAILAR+IQLTDQQR+LGSPEEVK+NSPTDAASDPTVEEGVDPVVSVISGHSAK+TLSAPPLDYPVTNTGVLGTLVDYLQER+TNLDLPLR+YFHDINEK	K4DJT0		DTU-I
324a	tr|K4DJV9|K4DJV9_TRYCR	1		3.6	6	0.011	AAGFSVDPQDVSNAK+DQLATTSTDGTIR+EANLAPHK+LQLPLDAESIQR	K4DJV9		DTU-I
325a	tr|K4DJW5|K4DJW5_TRYCR	1		22.8	18	0.024	EHPQILLYR+EVGHVSHHG+IPYECVEVEPMFK+LHGEINTFIEK+SCTAEEFNAAQNQEELSWALSHLR+SGHLHEGEDVK	K4DJW5		DTU-I
326a	tr|K4DJW6|K4DJW6_TRYCR	1	Lipophosphoglycan biosynthetic protein OS=Trypanosoma cruzi GN=TCSYLVIO_010666 PE=3 SV=1	22.4	66	0.079	AELEEHLGSLGTSGTK+AELEEHLGSLGTSGTKR+DIVHQYSEFVHFPIYMQK+EDAEPTAAETKPTK+ELISNGSDALDK+EVLQESR+GIVDSNDLPLNVSR+GKEPLYPK+GRPISFQAEVSK+IFITDEFR+KPSEVTEEEYHK+KYEPLTER+LGILEDANNR+QSPHIEEALER+VLELNHR+WEVVNENKPIWTR	K4DJW6		DTU-I
327a	tr|K4DJW9|K4DJW9_TRYCR	1	Superoxide dismutase OS=Trypanosoma cruzi GN=TCSYLVIO_010549 PE=3 SV=1	43.3	58	0.121	DGCAPVFSPR+GLFNQAAQHFNHTFYFR+GLRPVLAVDVWEHAYYK+MHVQAIK+NQLVIDNTSNAGCPLTK+SIEEIILAVANDAEK+SIEEIILAVANDAEKK+SLESAVTAQFGSVEQFK	K4DJW9		DTU-I
328a	tr|K4DJX2|K4DJX2_TRYCR	1		15.9	10	0.021	HDFSGCFLR+VLQDNRPVSAVVPGK	K4DJX2		DTU-I
329a	tr|K4DJX6|K4DJX6_TRYCR	1		8.3	6	0.013	ATTVSESGGTAK+FNFSEGTGTPLAELPAVR	K4DJX6		DTU-I
330a	tr|K4DJX8|K4DJX8_TRYCR	1		13.3	36	0.074	AESAIEALK+DLPSVETLGR+EAIDNCR+EAQPFSVLVPSNFDDWK+ETAEAICR+GLSSDEVEER+LAHATDPTAVCAFR+LICAMTGDGVNDAPALK+LITVGAEDLVPGDIVEVSVGNR+RGLSSDEVEER+VLELHSTTLR+VVVITGDR+VVVITGDRK	K4DJX8		DTU-I
331a	tr|K4DJZ6|K4DJZ6_TRYCR	1	Uncharacterized protein OS=Trypanosoma cruzi GN=TCSYLVIO_010631 PE=4 SV=1	26.2	115	0.227	AKPISTAAPR+ARGDEDVLPVCR+CGAFEGQTAK+DHPEEGLR+EGFNYLPEPPSQIMQLITEK+EPVQNER+ERDHPEEGLR+ERGYPEEK+GDEDVLPVCR+HCTTEDAAAK+IFQYTDNGTTPFTGGVLCVLR+KGSAVLLVESK+KLEELQLAEESK+KLEELQLAEESKLEQEALK+LEQEALK+LEQEALKDK+LIVTVHHGK+NAGAGDNIPGDVVAR+NLQADPHDPTSILVR+QPWFPAGSTGNEDHIPLEK+VSGIQNGEANK+VSGIQNGEANKVNGNGTR+VSSGTFAVEQDR+YDGQETEPTDGK	K4DJZ6		DTU-I
332a	tr|K4DJZ9|K4DJZ9_TRYCR	1		6.2	5	0.01	KGGITGGYLESRNSR+LTELEAETAELK+TLLENLCQEVAVVEQK+VQITTEVQLLEDTIQNITR+VQITTEVQLLEDTLQNITR	K4DJZ9		DTU-I
333a	tr|K4DK02|K4DK02_TRYCR	1		7.2	17	0.036	FCPISDHYGVTAR+LSAFNDCPDAAADYPFK+QTNENSANTLEPR	K4DK02		DTU-I
334a	tr|K4DK07|K4DK07_TRYCR	1	Glutamine-dependent carbamoyl-phosphate synthetase OS=Trypanosoma cruzi GN=TCSYLVIO_010497 PE=3 SV=1	9.2	30	0.064	ANGFSDAQIAK+DCLSVPEFCSLTFR+DPSLLDQFPSEAHK+FNMVSQNIGSMMKSVGEVMAIGR+HEDSEPTFDTAVAVK+HTQSALEAIR+LAVDYNHSLLTEPNVVR+NNSEEIAEQFR+SIGVPVELIDLR+SLAVTSIEEAVGASK+TFEEALQK+YLEEAALVSGEHPVVVSK	K4DK07		DTU-I
335a	tr|K4DK08|K4DK08_TRYCR	1		21.9	30	0.06	ASELACQLR+AVLECLGSCLTNK+ELGLTGNKVEK+NGEATDFER+SALAPGGVR+SLVEHDPHLADVIEK+VADLLDLAAK+YAEGECGNR+YYGGTEYCDVIESLAK	K4DK08		DTU-I
336a	tr|K4DK21|K4DK21_TRYCR	1		13.8	27	0.055	DIEHLNR+EADVPPVDTSQLWEEINQIK+EVEQVLNATNAGLIDTLDK+EYIEQIDHR+HIGEFHHPGR+IVSEDHIAGGAPDALAGFR+LQGIVSSLDVHDTKPAFEAPR+LVSEDHIAGGAPDALAGFR+RPSTVAPK	K4DK21		DTU-I
337a	tr|K4DK66|K4DK66_TRYCR	1		12.5	19	0.04	KPVANPTAAGK+LNGETNR+RLNGETNR+VYTTPEGAAPGCHVSR	K4DK66		DTU-I
338a	tr|K4DKE2|K4DKE2_TRYCR	1	Uncharacterized protein OS=Trypanosoma cruzi GN=TCSYLVIO_010353 PE=4 SV=1	19.3	26	0.054	ALGQVAPSLEK+GADPVNEELTVLSEK+LAPPHILFDEK+TIVDENTK+VVFVAISNDVDKEK	K4DKE2		DTU-I
339a	tr|K4DKF0|K4DKF0_TRYCR	1		17.7	13	0.028	EGGVNYHYISNGEGR+GNVGPPGTELR+SNTLADQAEQFK	K4DKF0		DTU-I
340a	tr|K4DKF5|K4DKF5_TRYCR	1	Elongation of fatty acids protein OS=Trypanosoma cruzi GN=TCSYLVIO_010463 PE=3 SV=1	12.1	16	0.034	DGATSVAPAR+GFYEATCTFNDK+WTPVATHANGSLK	K4DKF5		DTU-I
341a	tr|K4DKG3|K4DKG3_TRYCR	1		13.9	31	0.064	CTEAECAATIK+ELYDEILTHCPGATVHPALNAALAAAEANAFSPR+EVEADVSR+FFWTPESTTDEVVTEVK+WSGLSDVCPVTPLLLDETDNNK	K4DKG3		DTU-I
342a	tr|K4DKH0|K4DKH0_TRYCR	1		23.8	27	0.057	AYAIGQNDQVAQSLLK+EAEEAAEAEK+EAEEAAEAEKEK+ETDLKPLIAEADR+LLEPYGVLPK+TTTFSPEGR+VPAPATQK	K4DKH0		DTU-I
343a	tr|K4DKY5|K4DKY5_TRYCR	1		28.9	30	0.062	AAAAAPKPAVR+AIDLFNGK+EKNGAEFR+KAIDLFNGK+NWGQGSVDDAR+SDAANHNGLYVK+TTPKPDPHANSSVVFVSPIFR	K4DKY5		DTU-I
344a	tr|K4DLB7|K4DLB7_TRYCR	1		5.9	24	0.051	LCAPVEGLETPPVEVLAFK+VLDAADVDQFWCLVDNIQK+WNPAGVKPSGR	K4DLB7		DTU-I
345a	tr|K4DLF2|K4DLF2_TRYCR	1		44.8	454	0.468	EIDKNGTGSVTFDEFAAWASAVK+FDKNETGK+GLASDKDGK+GSEDFVEFLEFR+KFDKNETGK+LCYDEVYSGCLEVLK+LDADGDPDNVPESA+LDEFTPR+NGTGSVTFDEFAAWASAVK+VEDPAALFK	K4DLF2		DTU-I
346a	tr|K4DLH3|K4DLH3_TRYCR	1	N-acetyltransferase subunit Nat1, putative OS=Trypanosoma cruzi GN=TCSYLVIO_010020 PE=4 SV=1	4.9	10	0.022	IHEEGEETVR+ILDFIPIEEFK+YLEILQQVLNAYPK	K4DLH3		DTU-I
347a	tr|K4DLP3|K4DLP3_TRYCR	1		14.2	37	0.08	ALQETEATQTAK+DSLLNEVSLLR+EYQQQIEQVR+IANQEEVIEALR+ISLEGELQNTLVELEANQK+RRYEEQYEEQR+SLQEVVETR+TQASTIGNLR	K4DLP3		DTU-I
[truncated: 9,173 more rows]
