# Supplementary material for: Development of a Trypanosoma cruzi strain typing assay using MS2 peptide spectral libraries (Tc-STAMS2)
Source: PLoS Negl Trop Dis. 2018 Apr 2;12(4):e0006351. doi: 10.1371/journal.pntd.0006351 (PMC5897034; doi:10.1371/journal.pntd.0006351)
Supplement: S3 Table — Column AB with the header “Type” indicates the DTUs where each protein was identified. (XLSX) [file pntd.0006351.s011.xlsx]

## Sheet: Foglio1
Protein FDR Confidence	Master	Accession	Description	FidoCT Probability	FidoCT q-value	Exp. q-value	Sum PEP Score	Coverage	# Peptides	# PSMs	# Unique Peptides	# Protein Groups	# AAs	MW [kDa]	calc. pI	Found in Sample: [S1] F1: Sample	Found in Sample: [S2] F2: Sample	Found in Sample: [S3] F3: Sample	Found in Sample: [S4] F4: Sample	Area: F1: Sample	Area: F2: Sample	Area: F3: Sample	Area: F4: Sample	emPAI	Score Sequest HT	# Peptides Sequest HT	Type				N° proteins	DTU
High	IsMasterProtein	Q4D3Y8	Tyrosine aminotransferase OS=Trypanosoma cruzi (strain CL Brener) GN=Tc00.1047053511461.20 PE=3 SV=1	0.772166	0.0926813	0	135082530273571	509615384615385	12	126	0	1	416	46.1	5.97	Not Found	Not Found	Not Found	Not Found					15496	441841564178467	12	DTU-I				1722	DTU-I
High	IsMasterProtein	K4DSI4	Retrotransposon hot spot (RHS) protein, putative (Fragment) OS=Trypanosoma cruzi GN=TCSYLVIO_007954 PE=4 SV=1	0.409961	0.362274	0	118620054736633	656063618290259	3	10	0	1	503	57235	8.56	Not Found	Not Found	Not Found	Not Found					0.292	273306155204773	3	DTU-I				1736	DTU-II
High	IsMasterProtein	K4DZK3	NADH-dependent fumarate reductase, putative (Fragment) OS=Trypanosoma cruzi GN=TCSYLVIO_005157 PE=4 SV=1	0.710626	0.137887	0	261867905522007	155844155844156	7	34	0	1	539	58988	8.29	Not Found	Not Found	Not Found	Not Found					0.607	110276233792305	7	DTU-I				1674	DTU-III
High	IsMasterProtein	V5BIV9	D-isomer specific 2-hydroxyacid dehydrogenase-protein OS=Trypanosoma cruzi Dm28c GN=TCDM_03589 PE=4 SV=1	0.347936	0.443465	0	447753485543329	234957020057307	9	45	0	1	349	39464	5.72	Not Found	Not Found	Not Found	Not Found					1848	153469164848328	9	DTU-I				1659	DTU-IV
High	IsMasterProtein	Q4CU50	D-isomer specific 2-hydroxyacid dehydrogenase-protein, putative OS=Trypanosoma cruzi (strain CL Brener) GN=Tc00.1047053506263.30 PE=4 SV=1	0.47449	0.320549	0	306650358959454	239884393063584	8	36	0	1	346	39126	5.88	Not Found	Not Found	Not Found	Not Found					1.31	112564301967621	8	DTU-I				1904	DTU-V
High	IsMasterProtein	Q4CVI0	Tyrosine aminotransferase OS=Trypanosoma cruzi (strain CL Brener) GN=Tc00.1047053510795.10 PE=3 SV=1	0.748327	0.11077	0	941493470307184	471153846153846	12	280	0	1	416	46238	6.21	Not Found	Not Found	Not Found	Not Found					7111	123464415287972	12	DTU-I				1877	DTU-VI
High	IsMasterProtein	Q4D778	NADH-dependent fumarate reductase, putative (Fragment) OS=Trypanosoma cruzi (strain CL Brener) GN=Tc00.1047053503849.80 PE=4 SV=1	0.689352	0.158353	0	341973097452508	204123711340206	8	37	0	1	485	53042	8.46	Not Found	Not Found	Not Found	Not Found					0.848	131353760242462	8	DTU-I
High	IsMasterProtein	K2NTH7	NADH-dependent fumarate reductase, putative OS=Trypanosoma cruzi marinkellei GN=MOQ_003891 PE=4 SV=1	0.281232	0.464699	0	369599311071976	16776750330251	10	39	0	1	757	82.05	6.35	Not Found	Not Found	Not Found	Not Found					0.855	116233805656433	10	DTU-I
High	IsMasterProtein	V5BJ28	Uncharacterized protein OS=Trypanosoma cruzi Dm28c GN=TCDM_05342 PE=4 SV=1	0.325455	0.45012	0.00384924	260484840849546	257826887661142	1	3	1	1	543	59.28	7.72	High	High	Not Found	High	20000000	18000000			0.083	737631011009216	1	DTU-I
High	IsMasterProtein	D3JLD5	Thiol-transferase Tc52 (Fragment) OS=Trypanosoma cruzi GN=Tc52 PE=4 SV=1	0.965924	0.0105323	0	508176537386533	282608695652174	8	63	1	1	414	46988	5.6	High	Not Found	Not Found	High	15000000			13000000	2511	211384881138802	8	DTU-I
High	IsMasterProtein	Q4DY15	Uncharacterized protein OS=Trypanosoma cruzi (strain CL Brener) GN=Tc00.1047053506357.130 PE=4 SV=1	0.00614259	0.656508	0	197954657903254	183978535837486	3	10	1	1	2609	287476	6.7	High	High	High	Not Found	12000000	13000000	9200000		0.06	379639387130737	3	DTU-I
High	IsMasterProtein	K4EBB8	rRNA processing protein, putative OS=Trypanosoma cruzi GN=TCSYLVIO_001082 PE=4 SV=1	0.312708	0.453959	0.00396322	257691804170277	614754098360656	1	1	1	1	244	27765	10.14	High	Not Found	Not Found	Not Found					0.129	316603589057922	1	DTU-I
High	IsMasterProtein	V5BD44	Uncharacterized protein OS=Trypanosoma cruzi Dm28c GN=TCDM_13947 PE=4 SV=1	0.423849	0.355419	0.00396322	258619748323065	650887573964497	1	4	1	1	169	18001	6.77	High	High	High	High	6600000	8000000	9200000	6800000	0.334	128332805633545	1	DTU-I
High	IsMasterProtein	K2NBT9	Uncharacterized protein OS=Trypanosoma cruzi marinkellei GN=MOQ_003808 PE=4 SV=1	0.446526	0.343776	0	643997375108711	482954545454545	1	1	1	1	352	39418	9.33	Not Found	High	Not Found	Not Found					0.101	333323740959167	1	DTU-I
High	IsMasterProtein	K2N8A6	Uncharacterized protein OS=Trypanosoma cruzi marinkellei GN=MOQ_005173 PE=4 SV=1	0.582174	0.244265	0.000513435	322709180502873	408163265306122	1	1	1	1	539	62605	7.96	Not Found	High	Not Found	Not Found		8500000			0.066	448757934570313	1	DTU-I
High	IsMasterProtein	K4DVP7	Trans-sialidase, putative OS=Trypanosoma cruzi GN=TCSYLVIO_006971 PE=4 SV=1	0.120694	0.584461	0.00513859	235912122129838	375521557719054	1	2	1	1	719	78331	7.5	High	Not Found	High	Not Found	10000000		8400000		0.062	529230737686157	1	DTU-I
High	IsMasterProtein	K4DLK6	Dolicholphosphate-mannose synthase OS=Trypanosoma cruzi GN=TCSYLVIO_009939 PE=4 SV=1	0.473016	0.321956	0	477211329538633	461538461538462	1	3	1	1	260	29.22	9.2	High	Not Found	High	High	14000000		12000000	18000000	0.136	111228096485138	1	DTU-I
High	IsMasterProtein	K2MSE7	Uncharacterized protein OS=Trypanosoma cruzi marinkellei GN=MOQ_001585 PE=4 SV=1	0.977886	0.00619429	0	316057281902856	184615384615385	6	30	1	1	455	52155	8.15	High	Not Found	High	High	1600000				0.693	102623235821724	6	DTU-I
High	IsMasterProtein	K4DWT0	Uncharacterized protein OS=Trypanosoma cruzi GN=TCSYLVIO_006119 PE=4 SV=1	0.286183	0.462717	0.000345304	337944755527057	0.92081	1	1	1	1	1086	117459	6.71	Not Found	Not Found	High	Not Found					0.032	247886681556702	1	DTU-I
High	IsMasterProtein	K4DSG1	Uncharacterized protein OS=Trypanosoma cruzi GN=TCSYLVIO_007805 PE=4 SV=1	0.713381	0.136098	0	447833898488793	43010752688172	1	4	1	1	279	31516	4.87	High	High	High	High	55000000	46000000	42000000	49000000	0.122	133938453197479	1	DTU-I
High	IsMasterProtein	Q4DS99	Uncharacterized protein OS=Trypanosoma cruzi (strain CL Brener) GN=Tc00.1047053507031.100 PE=4 SV=1	0.443931	0.345631	0.000345304	331578320486112	26530612244898	1	1	1	1	490	58.14	11.02	Not Found	High	Not Found	Not Found		11000000			0.07	356305551528931	1	DTU-I
High	IsMasterProtein	K4E5Y2	Uncharacterized protein OS=Trypanosoma cruzi GN=TCSYLVIO_003108 PE=4 SV=1	0.563297	0.258706	0	610918790104488	461285008237232	1	1	1	1	607	67767	7.02	Not Found	Not Found	Not Found	High					0.077	407647562026978	1	DTU-I
High	IsMasterProtein	K2NNF6	Uncharacterized protein OS=Trypanosoma cruzi marinkellei GN=MOQ_005805 PE=4 SV=1	0.836834	0.0567044	0	361870437699617	208333333333333	1	1	1	1	960	109.01	6.73	Not Found	Not Found	High	Not Found			3000000		0.037	373794460296631	1	DTU-I
High	IsMasterProtein	K4E725	Uncharacterized protein OS=Trypanosoma cruzi GN=TCSYLVIO_002930 PE=4 SV=1	0.627793	0.207192	0	411844417020669	378006872852234	1	2	1	1	291	32576	6.99	Not Found	High	High	Not Found		9900000	9400000		0.145	615615773200989	1	DTU-I
High	IsMasterProtein	K4E4V1	Uncharacterized protein OS=Trypanosoma cruzi GN=TCSYLVIO_003389 PE=4 SV=1	0.469144	0.324485	0	765502086254323	325497287522604	1	4	1	1	553	64566	5.4	High	Not Found	High	High				4000000	0.145	980047583580017	1	DTU-I
High	IsMasterProtein	Q4DJW9	Uncharacterized protein OS=Trypanosoma cruzi (strain CL Brener) GN=Tc00.1047053510879.140 PE=4 SV=1	0.967502	0.00943869	0	370707970039999	638297872340426	1	3	1	1	188	21.98	9.74	High	Not Found	High	High	20000000		16000000	15000000	0.389	975949788093567	1	DTU-I
High	IsMasterProtein	K4E761	RNA polymerase I, putative OS=Trypanosoma cruzi GN=TCSYLVIO_002553 PE=4 SV=1	0.597551	0.231093	0	587778412172717	321969696969697	1	6	1	1	528	59891	8.92	High	High	High	High	21000000	15000000	23000000	17000000	0.08	265324137210846	1	DTU-I
High	IsMasterProtein	V5C0H7	Uncharacterized protein OS=Trypanosoma cruzi Dm28c GN=TCDM_00752 PE=4 SV=1	0.334651	0.447023	0.00513859	237913552473488	403225806451613	1	5	1	1	248	28792	10.2	High	High	High	High	29000000	33000000	28000000	29000000	0.212	159010486602783	1	DTU-I
High	IsMasterProtein	K4E6M6	Uncharacterized protein (Fragment) OS=Trypanosoma cruzi GN=TCSYLVIO_002872 PE=4 SV=1	0.976725	0.00654291	0	422088762807646	468085106382979	6	45	1	1	235	26519	6.32	High	High	Not Found	High		7100000			4179	202255063772202	6	DTU-I
High	IsMasterProtein	Q4DDP8	Uncharacterized protein OS=Trypanosoma cruzi (strain CL Brener) GN=Tc00.1047053510283.120 PE=4 SV=1	0.313714	0.453565	0	435822852934604	622775800711744	1	1	1	1	562	64087	9.19	Not Found	Not Found	Not Found	High				7400000	0.056	448367261886597	1	DTU-I
High	IsMasterProtein	K4DPI3	Hydrolase, alpha/beta fold family, putative OS=Trypanosoma cruzi GN=TCSYLVIO_008925 PE=4 SV=1	0.391627	0.371652	0.00846451	205833952161161	288461538461538	1	1	1	1	312	34624	8.43	Not Found	Not Found	High	Not Found			18000000		0.145	194321441650391	1	DTU-I
High	IsMasterProtein	Q4DAN7	Uncharacterized protein OS=Trypanosoma cruzi (strain CL Brener) GN=Tc00.1047053506727.4 PE=4 SV=1	0.53312	0.279	0	495703092660682	163265306122449	1	4	1	1	98	11091	4.64	High	High	High	High	13000000	12000000	6900000	10000000	0.334	15262553691864	1	DTU-I
High	IsMasterProtein	Q4CXW2	Elongation factor 1-gamma (EF-1-gamma), putative OS=Trypanosoma cruzi (strain CL Brener) GN=Tc00.1047053510163.20 PE=4 SV=1	0.992031	0.00178253	0	685692232138134	318734793187348	11	92	1	1	411	46555	6.18	High	High	High	High	33000000	31000000	29000000	23000000	3047	284346104025841	11	DTU-I
High	IsMasterProtein	Q4D9H8	Selenophosphate synthetase, putative OS=Trypanosoma cruzi (strain CL Brener) GN=Tc00.1047053508717.36 PE=4 SV=1	0.478832	0.317409	0	559209945985736	498687664041995	1	3	1	1	381	41666	5.74	High	Not Found	High	Not Found	8100000		6800000		0.155	1042152094841	1	DTU-I
High	IsMasterProtein	Q4CS20	Uncharacterized protein OS=Trypanosoma cruzi (strain CL Brener) GN=Tc00.1047053503499.10 PE=4 SV=1	0.695511	0.15117	0	520065945054642	102040816326531	1	9	1	1	196	23006	5.12	High	High	High	High	96000000	81000000	70000000	76000000	0.259	340953278541565	1	DTU-I
High	IsMasterProtein	Q4CSL1	40S ribosomal protein S12 OS=Trypanosoma cruzi (strain CL Brener) GN=Tc00.1047053503395.50 PE=3 SV=1	0.925131	0.0232599	0	642656081849521	851063829787234	1	6	1	1	141	15.76	5.05	High	High	High	High	18000000	17000000	23000000		0.585	202093620300293	1	DTU-I
High	IsMasterProtein	Q4DY25	Dynein light chain, putative OS=Trypanosoma cruzi (strain CL Brener) GN=Tc00.1047053506357.29 PE=4 SV=1	0.619194	0.214252	0	755522025954492	111675126903553	1	4	1	1	197	21658	4.93	Not Found	High	High	Not Found		4500000			0.778	796826791763306	1	DTU-I
High	IsMasterProtein	K2NLJ1	NAD(P)-dependent steroid dehydrogenase protein, putative OS=Trypanosoma cruzi marinkellei GN=MOQ_001199 PE=3 SV=1	0.9354	0.0186693	0	147986462741094	101234567901235	3	11	1	1	405	45.83	8.5	Not Found	High	High	High		18000000	15000000	22000000	0.292	373378999233246	3	DTU-I
High	IsMasterProtein	K4DRA8	Hypoxanthine-guanine phosphoribosyltransferase, putative OS=Trypanosoma cruzi GN=TCSYLVIO_008241 PE=4 SV=1	0.556002	0.263149	0.000677851	31390035632428	37344398340249	1	1	1	1	241	27994	6.55	Not Found	High	Not Found	Not Found		22000000			0.155	268440389633179	1	DTU-I
High	IsMasterProtein	Q4D798	Uncharacterized protein OS=Trypanosoma cruzi (strain CL Brener) GN=Tc00.1047053506315.70 PE=4 SV=1	0.695511	0.151273	0.000345304	340527605359025	943396226415094	1	3	1	1	159	18223	7.43	High	High	Not Found	High	34000000	32000000		22000000	0.259	960004305839539	1	DTU-I
High	IsMasterProtein	V5BKP4	Uncharacterized protein OS=Trypanosoma cruzi Dm28c GN=TCDM_04686 PE=4 SV=1	0.417447	0.358373	0	49515581964496	364372469635628	1	2	1	1	988	111003	6.33	Not Found	Not Found	High	High			18000000	17000000	0.047	637356305122375	1	DTU-I
High	IsMasterProtein	K4DYC9	Riboflavin kinase, putative (Fragment) OS=Trypanosoma cruzi GN=TCSYLVIO_005828 PE=4 SV=1	0.573134	0.251256	0	437861597151835	815450643776824	1	1	1	1	233	26274	7.84	Not Found	Not Found	Not Found	High				7500000	0.212	412157726287842	1	DTU-I
High	IsMasterProtein	K2MZF1	Proteasome subunit beta type OS=Trypanosoma cruzi marinkellei GN=MOQ_003686 PE=3 SV=1	0.409031	0.363036	0	50870343792959	385852090032154	1	5	1	1	311	34714	6.1	High	High	High	High	52000000	52000000	54000000	52000000	0.145	18150288105011	1	DTU-I
High	IsMasterProtein	K4DU75	Nucleobase transporter, putative OS=Trypanosoma cruzi GN=TCSYLVIO_007053 PE=4 SV=1	0.754578	0.105869	0	512946559186501	613636363636364	1	8	1	1	440	47484	7.84	High	High	High	High	34000000	40000000	36000000	30000000	0.389	162693908214569	1	DTU-I
High	IsMasterProtein	O00822	60S ribosomal protein L28 OS=Trypanosoma cruzi PE=2 SV=2	0.640784	0.196588	0	10089676151907	102739726027397	1	8	1	1	146	16372	11.63	High	High	High	High	100000000	81000000	77000000	82000000	0.778	277030003070831	1	DTU-I
High	IsMasterProtein	K4DV91	Serine/threonine-protein phosphatase OS=Trypanosoma cruzi GN=TCSYLVIO_006930 PE=3 SV=1	0.289546	0.46149	0	41426071890791	19501625135428	1	3	1	1	923	104814	7.68	High	Not Found	High	Not Found	12000000				0.044	925733137130737	1	DTU-I
High	IsMasterProtein	K4E5A9	Protein YIPF OS=Trypanosoma cruzi GN=TCSYLVIO_003071 PE=3 SV=1	0.331781	0.44823	0.000345304	345321064836874	372492836676218	1	4	1	1	349	40042	5.87	High	High	High	High	30000000	26000000	30000000	26000000	0.166	83206228017807	1	DTU-I
High	IsMasterProtein	K4E5X2	Uncharacterized protein OS=Trypanosoma cruzi GN=TCSYLVIO_003118 PE=4 SV=1	0.362827	0.386189	0.00082672	293144310492764	272727272727273	1	1	1	1	330	37827	5.26	High	Not Found	Not Found	Not Found	24000000				0.129	26174852848053	1	DTU-I
High	IsMasterProtein	Q4DHP3	Endosomal integral membrane protein, putative OS=Trypanosoma cruzi (strain CL Brener) GN=Tc00.1047053511491.70 PE=4 SV=1	0.635861	0.201683	0	118931618505478	303030303030303	1	7	1	1	726	82215	9.47	High	High	High	High	3200000	5900000	12000000	9400000	0.172	374466817378998	1	DTU-I
High	IsMasterProtein	K4EAU2	Uncharacterized protein OS=Trypanosoma cruzi GN=TCSYLVIO_001150 PE=4 SV=1	0.640784	0.195843	0.00212731	286075078242839	32051282051282	1	1	1	1	468	51367	8.18	Not Found	Not Found	Not Found	High					0.086	371892714500427	1	DTU-I
High	IsMasterProtein	Q4CR42	Uncharacterized protein OS=Trypanosoma cruzi (strain CL Brener) GN=Tc00.1047053504411.10 PE=4 SV=1	0.334574	0.447087	0.00438803	243048938523044	190311418685121	1	2	1	1	578	60494	7.24	Not Found	High	Not Found	Not Found					0.179	186706399917603	1	DTU-I
High	IsMasterProtein	V5B6G9	Aconitase OS=Trypanosoma cruzi Dm28c GN=TCDM_02343 PE=4 SV=1	0.992423	0.00164446	0	124524688796359	302301255230126	20	123	1	1	956	105601	7.39	High	High	High	High	60000000	60000000	62000000	43000000	2101	425551356911659	20	DTU-I
High	IsMasterProtein	V5DL56	Trans-sialidase OS=Trypanosoma cruzi Dm28c GN=TCDM_03085 PE=4 SV=1	0.743363	0.114231	0.00396322	250307035192679	595611285266458	1	3	1	1	319	34657	6.39	High	Not Found	High	High			17000000	13000000	0.145	828078770637512	1	DTU-I
High	IsMasterProtein	Q4DBV6	Uncharacterized protein OS=Trypanosoma cruzi (strain CL Brener) GN=Tc00.1047053510357.80 PE=4 SV=1	0.534708	0.277036	0.000345304	338247546511371	852713178294574	1	2	1	1	129	15113	8.31	Not Found	High	High	Not Found		19000000	14000000		0.389	561269617080688	1	DTU-I
High	IsMasterProtein	Q4CNI4	Uncharacterized protein OS=Trypanosoma cruzi (strain CL Brener) GN=Tc00.1047053510683.20 PE=4 SV=1	0.95812	0.0131698	0	322338308718771	180869565217391	7	27	1	1	575	65417	7.44	High	High	High	High		54000000	40000000		0.808	579412221908569	7	DTU-I
High	IsMasterProtein	K2NX67	Histone H2A (Fragment) OS=Trypanosoma cruzi marinkellei GN=MOQ_000125 PE=3 SV=1	0.585321	0.241461	0	604304210215453	931372549019608	2	11	1	1	204	21.73	10.93	High	High	High	High	21000000	16000000	18000000	18000000	0.52	247506594657898	2	DTU-I
High	IsMasterProtein	Q4CW88	Kinetoplast DNA-associated protein, putative OS=Trypanosoma cruzi (strain CL Brener) GN=Tc00.1047053510593.49 PE=4 SV=1	0.618887	0.214856	0	435214777594248	336228287841191	2	7	1	1	806	91275	7.52	Not Found	High	High	High					0.072	180876832008362	2	DTU-I
High	IsMasterProtein	Q4CR35	Exosome component CSL4, putative OS=Trypanosoma cruzi (strain CL Brener) GN=Tc00.1047053506219.30 PE=4 SV=1	0.478832	0.317199	0.000345304	348082853617834	546875	1	2	1	1	256	27574	8.41	High	Not Found	Not Found	High	18000000			13000000	0.155	474190402030945	1	DTU-I
High	IsMasterProtein	Q4D3Z6	Uncharacterized protein OS=Trypanosoma cruzi (strain CL Brener) GN=Tc00.1047053511865.80 PE=4 SV=1	0.640784	0.194755	0	472193266911134	828025477707006	1	3	1	1	157	18.2	9.88	High	Not Found	High	High	24000000		18000000	17000000	0.212	80561408996582	1	DTU-I
High	IsMasterProtein	K2PEP1	Malic enzyme OS=Trypanosoma cruzi marinkellei GN=MOQ_000340 PE=3 SV=1	0.372198	0.381109	0	318145693509189	113274336283186	4	183	1	1	565	62841	7.01	High	High	High	High	36000000	38000000	39000000	21000000	0.61	465289091706276	4	DTU-I
High	IsMasterProtein	Q4CLW6	Zinc finger protein 2, putative OS=Trypanosoma cruzi (strain CL Brener) GN=Tc00.1047053401469.10 PE=4 SV=1	0.53312	0.279237	0	745081520647442	722222222222222	1	6	1	1	180	20054	9.63	High	High	High	High	23000000	22000000	20000000	22000000	0.668	204029638767242	1	DTU-I
High	IsMasterProtein	K4E3C9	Uncharacterized protein OS=Trypanosoma cruzi GN=TCSYLVIO_004018 PE=4 SV=1	0.649778	0.186111	0.000513435	323306690616272	290556900726392	1	4	1	1	413	47081	9.88	High	High	High	High		24000000	14000000	14000000	0.122	114831278324127	1	DTU-I
High	IsMasterProtein	K4E9K2	Uncharacterized protein OS=Trypanosoma cruzi GN=TCSYLVIO_001585 PE=4 SV=1	0.192487	0.523609	0	488074411072206	121527777777778	1	1	1	1	1152	128934	6.46	Not Found	High	Not Found	Not Found		13000000			0.04	35367693901062	1	DTU-I
High	IsMasterProtein	Q4CMC7	Uncharacterized protein OS=Trypanosoma cruzi (strain CL Brener) GN=Tc00.1047053506551.10 PE=4 SV=1	0.969851	0.00836934	0	344330714128795	100486223662885	5	32	1	1	617	68552	7.8	High	High	High	High	17000000	3000000	6300000	5700000	0.817	114859884023666	5	DTU-I
High	IsMasterProtein	V5BW18	Unspecified product OS=Trypanosoma cruzi Dm28c GN=TCDM_02447 PE=4 SV=1	0.68038	0.163823	0	621910689131292	174757281553398	1	1	1	1	1030	116448	6	Not Found	High	Not Found	Not Found		3300000			0.038	405918741226196	1	DTU-I
High	IsMasterProtein	K2N861	Uncharacterized protein OS=Trypanosoma cruzi marinkellei GN=MOQ_005214 PE=4 SV=1	0.198586	0.522158	0	416672536070944	212234706616729	1	2	1	1	801	91635	8.47	High	Not Found	High	Not Found	10000000		11000000		0.05	541177010536194	1	DTU-I
High	IsMasterProtein	Q4DJN0	Uncharacterized protein OS=Trypanosoma cruzi (strain CL Brener) GN=Tc00.1047053510609.20 PE=4 SV=1	0.784549	0.0852265	0	241979842378983	239583333333333	4	23	1	1	192	22009	5.77	Not Found	High	High	High			9600000	24000000	1424	634249012470245	4	DTU-I
High	IsMasterProtein	V5BBR9	Uncharacterized protein OS=Trypanosoma cruzi Dm28c GN=TCDM_00468 PE=4 SV=1	0.634406	0.203269	0	430196102964127	236503856041131	5	70	1	1	389	41469	7.53	Not Found	High	Not Found	High		6600000		6900000	1565	163020745277405	5	DTU-I
High	IsMasterProtein	K2MJA5	Retrotransposon hot spot (RHS) protein, putative (Fragment) OS=Trypanosoma cruzi marinkellei GN=MOQ_009047 PE=4 SV=1	0.837236	0.0562695	0	716135639804145	408560311284047	2	7	1	1	514	58411	6.64	Not Found	High	High	High		40000000	36000000	40000000	0.062	205528318881989	2	DTU-I
High	IsMasterProtein	Q4CY23	Peptidyl-prolyl cis-trans isomerase OS=Trypanosoma cruzi (strain CL Brener) GN=Tc00.1047053506581.14 PE=4 SV=1	0.59147	0.236655	0.00276378	274836177955179	73394495412844	1	4	1	1	109	12003	8.12	High	High	High	High	46000000	37000000	35000000	37000000	0.334	110120000839233	1	DTU-I
High	IsMasterProtein	K4E642	Multidrug resistance protein E, putative OS=Trypanosoma cruzi GN=TCSYLVIO_002926 PE=3 SV=1	0.147007	0.55918	0.00768535	21792076189118	117647058823529	1	1	1	1	1615	180573	7.14	Not Found	Not Found	Not Found	High				26000000	0.027	231545305252075	1	DTU-I
High	IsMasterProtein	Q4DA60	Uncharacterized protein OS=Trypanosoma cruzi (strain CL Brener) GN=Tc00.1047053511131.80 PE=4 SV=1	2.17539e+09	0.667978	0	647573373123302	10644959298685	1	1	1	1	1597	189082	5.55	High	Not Found	Not Found	Not Found	15000000				0.02	43935980796814	1	DTU-I
High	IsMasterProtein	Q4E1C1	Uncharacterized protein OS=Trypanosoma cruzi (strain CL Brener) GN=Tc00.1047053511807.253 PE=4 SV=1	0.967502	0.00915488	0	376624263703449	148648648648649	1	3	1	1	74	8621	8.09	High	High	High	Not Found	18000000	16000000	12000000		0.468	847019934654236	1	DTU-I
High	IsMasterProtein	K2M761	Peroxin 14, putative OS=Trypanosoma cruzi marinkellei GN=MOQ_005332 PE=4 SV=1	0.178929	0.552856	0	44933596944335	349462365591398	1	4	1	1	372	40.32	7.87	High	Not Found	High	High	13000000		16000000	17000000	0.11	135872151851654	1	DTU-I
High	IsMasterProtein	V5BPV7	Ribosomal protein L3 mitochondrial OS=Trypanosoma cruzi Dm28c GN=TCDM_02950 PE=4 SV=1	0.116087	0.585385	0	455720677406023	337711069418387	1	8	1	1	533	62235	9.03	High	High	High	High	21000000	20000000	17000000	17000000	0.077	251787722110748	1	DTU-I
High	IsMasterProtein	K4E467	Serine/threonine-protein phosphatase OS=Trypanosoma cruzi GN=TCSYLVIO_003974 PE=3 SV=1	0.306818	0.455678	0	403044431577916	538720538720539	1	1	1	1	297	34065	5.08	Not Found	Not Found	High	Not Found			3700000		0.129	352372360229492	1	DTU-I
High	IsMasterProtein	K4DXN1	Uncharacterized protein OS=Trypanosoma cruzi GN=TCSYLVIO_005926 PE=4 SV=1	0.950446	0.0151268	0	474424521335696	813397129186603	1	1	1	1	209	23503	4.97	Not Found	Not Found	High	Not Found					0.194	359362745285034	1	DTU-I
High	IsMasterProtein	Q4DKL8	Retrotransposon hot spot (RHS) protein, putative OS=Trypanosoma cruzi (strain CL Brener) GN=Tc00.1047053506843.100 PE=4 SV=1	0.925255	0.0219618	0	817515696814319	395569620253165	2	8	1	1	632	72995	6.55	High	High	High	High	81000000	80000000	79000000	83000000	0.141	28404388666153	2	DTU-I
High	IsMasterProtein	V5BRI2	Putative GTP cyclohydrolase 1 type 2 OS=Trypanosoma cruzi Dm28c GN=TCDM_00589 PE=3 SV=1	0.967502	0.00929765	0	104178704747491	979020979020979	1	5	1	1	286	31038	6.6	Not Found	High	High	High		13000000	7600000	16000000	0.389	211799533367157	1	DTU-I
High	IsMasterProtein	K2MKU0	Uncharacterized protein OS=Trypanosoma cruzi marinkellei GN=MOQ_008502 PE=3 SV=1	0.371825	0.381538	0	106044286360766	7	1	6	1	1	200	22473	5.69	High	High	High	High	29000000		35000000	26000000	0.359	248904438018799	1	DTU-I
High	IsMasterProtein	Q4DV75	Cysteine protease, putative OS=Trypanosoma cruzi (strain CL Brener) GN=Tc00.1047053508173.110 PE=3 SV=1	0.53306	0.279649	0.0080802	211650890981107	299539170506912	1	1	1	1	434	47.43	7.68	High	Not Found	Not Found	Not Found	20000000				0.122	252280521392822	1	DTU-I
High	IsMasterProtein	K4EBK3	Uncharacterized protein OS=Trypanosoma cruzi GN=TCSYLVIO_001314 PE=4 SV=1	0.547882	0.268033	0	507109230975605	273037542662116	1	1	1	1	879	93451	5.49	High	Not Found	Not Found	Not Found	11000000				0.055	287918305397034	1	DTU-I
High	IsMasterProtein	K2NLA3	Uncharacterized protein OS=Trypanosoma cruzi marinkellei GN=MOQ_006547 PE=4 SV=1	0.263804	0.471228	0	397592501269257	863636363636364	1	2	1	1	220	25.71	9.89	Not Found	High	Not Found	Not Found					0.179	385131812095642	1	DTU-I
High	IsMasterProtein	K4E368	Uracil phosphoribosyltransferase, putative OS=Trypanosoma cruzi GN=TCSYLVIO_003952 PE=4 SV=1	0.67161	0.169649	0	100369037705256	805084745762712	1	3	1	1	236	26582	7.31	Not Found	High	Not Found	Not Found		4300000			0.468	904001951217651	1	DTU-I
High	IsMasterProtein	Q4DQG1	Uncharacterized protein OS=Trypanosoma cruzi (strain CL Brener) GN=Tc00.1047053506773.20 PE=4 SV=1	0.973459	0.00742178	0	130283325209494	134986225895317	3	9	1	1	363	40711	9.01	Not Found	High	Not Found	High		18000000		26000000	0.28	249844751358032	3	DTU-I
High	IsMasterProtein	K2MYG8	Mitochondrial structure specific endonuclease I (SSE-1), putative OS=Trypanosoma cruzi marinkellei GN=MOQ_005325 PE=4 SV=1	0.344625	0.444485	0	60322180919242	779661016949153	1	1	1	1	295	33121	9.14	Not Found	Not Found	Not Found	High				21000000	0.116	34306480884552	1	DTU-I
High	IsMasterProtein	K2N1F8	Uncharacterized protein OS=Trypanosoma cruzi marinkellei GN=MOQ_007867 PE=4 SV=1	0.836891	0.0565598	0	499139982823808	179425837320574	1	2	1	1	836	91711	6.38	High	Not Found	High	Not Found					0.05	725984191894531	1	DTU-I
High	IsMasterProtein	K2MV76	ATP synthase, putative OS=Trypanosoma cruzi marinkellei GN=MOQ_005160 PE=4 SV=1	0.248371	0.511098	0.0080802	21193007107813	168776371308017	1	1	1	1	474	53815	6.38	Not Found	Not Found	High	Not Found					0.08	181903719902039	1	DTU-I
High	IsMasterProtein	K2MZN4	40S ribosomal protein S3, putative OS=Trypanosoma cruzi marinkellei GN=MOQ_003638 PE=3 SV=1	0.726766	0.126772	0	274714169717929	197628458498024	5	24	1	1	253	28676	9.99	High	High	Not Found	High					1069	742455446720123	5	DTU-I
High	IsMasterProtein	K4E353	C-8 sterol isomerase, putative OS=Trypanosoma cruzi GN=TCSYLVIO_004367 PE=4 SV=1	0.695511	0.152602	0	410408045468998	779816513761468	1	4	1	1	218	24195	7.53	High	High	High	High	52000000	46000000	41000000	43000000	0.259	104933345317841	1	DTU-I
High	IsMasterProtein	K4DR79	Uncharacterized protein OS=Trypanosoma cruzi GN=TCSYLVIO_008197 PE=4 SV=1	0.321375	0.451315	0	737150889503288	480349344978166	1	4	1	1	458	51711	4.56	High	High	High	High	6500000		4900000	9100000	0.096	173637113571167	1	DTU-I
High	IsMasterProtein	K4E2J7	Uncharacterized protein OS=Trypanosoma cruzi GN=TCSYLVIO_004539 PE=4 SV=1	0.24591	0.511585	0	394692155651658	317848410757946	1	4	1	1	409	46102	6.74	High	High	High	High	8100000	10000000	7300000	7600000	0.093	154741766452789	1	DTU-I
High	IsMasterProtein	K4DS10	Uncharacterized protein OS=Trypanosoma cruzi GN=TCSYLVIO_008293 PE=4 SV=1	0.391603	0.371842	0.00708892	228391314622517	326086956521739	1	3	1	1	276	30468	8.66	High	High	High	Not Found	14000000	12000000	9800000		0.129	797713971138	1	DTU-I
High	IsMasterProtein	V5ATK8	Uncharacterized protein OS=Trypanosoma cruzi Dm28c GN=TCDM_07893 PE=4 SV=1	0.651148	0.184776	0	411045991545181	130759651307597	8	46	1	1	803	88769	8.41	High	High	High	High	12000000	8600000	8100000	9900000	0.6	161877012252808	8	DTU-I
High	IsMasterProtein	Q4CW73	Uncharacterized protein OS=Trypanosoma cruzi (strain CL Brener) GN=Tc00.1047053507077.50 PE=4 SV=1	0.888402	0.0345142	0	649675422853489	123893805309735	1	3	1	1	113	13023	6.83	Not Found	High	High	High		19000000	22000000	17000000	0.334	137805542945862	1	DTU-I
High	IsMasterProtein	K2MCN3	Dynamin, putative,vacuolar sortin protein 1, putative OS=Trypanosoma cruzi marinkellei GN=MOQ_003177 PE=3 SV=1	0.262439	0.471821	0	779052192886789	275650842266462	1	3	1	1	653	72777	7.84	High	High	Not Found	High		14000000		8800000	0.096	123616273403168	1	DTU-I
High	IsMasterProtein	V5B5K9	Serine/threonine-protein phosphatase OS=Trypanosoma cruzi Dm28c GN=TCDM_02647 PE=3 SV=1	0.527268	0.286047	0	573142202811716	567164179104478	1	1	1	1	335	38.1	5.17	Not Found	Not Found	High	Not Found			12000000		0.105	550602769851685	1	DTU-I
High	IsMasterProtein	K4DR83	Golgi SNARE protein-like, putative OS=Trypanosoma cruzi GN=TCSYLVIO_008195 PE=4 SV=1	0.925131	0.0231541	0.00082672	288773023158273	504201680672269	1	2	1	1	238	27307	9.6	High	Not Found	Not Found	High	83000000			66000000	0.155	513891506195068	1	DTU-I
High	IsMasterProtein	K4E1J1	Uncharacterized protein OS=Trypanosoma cruzi GN=TCSYLVIO_004444 PE=4 SV=1	0.324819	0.45041	0	837944217633677	35230352303523	1	3	1	1	738	81965	7.74	High	High	High	Not Found		7100000			0.155	131711418628693	1	DTU-I
High	IsMasterProtein	Q4DKI7	Thiol-dependent reductase 1, putative OS=Trypanosoma cruzi (strain CL Brener) GN=Tc00.1047053509105.70 PE=4 SV=1	0.965584	0.0108043	0	372055168560718	202247191011236	6	51	1	1	445	50656	5.97	High	High	High	Not Found	15000000		9500000		1219	17802886223793	6	DTU-I
High	IsMasterProtein	CONT_P01044	Kininogen-1 OS=Bos taurus GN=KNG1 PE=1 SV=1	0.73466	0.121024	0.00212731	283624247601804	144927536231884	1	5	1	1	621	68847	6.62	High	High	High	High	69000000	53000000	52000000	43000000	0.059	136759855747223	1	DTU-I
High	IsMasterProtein	Q4D1I4	Uncharacterized protein OS=Trypanosoma cruzi (strain CL Brener) GN=Tc00.1047053509721.40 PE=4 SV=1	0.640784	0.196423	0.00846451	205139145012356	909090909090909	1	1	1	1	198	22.77	8.31	Not Found	Not Found	Not Found	High				7500000	0.259	334306287765503	1	DTU-I
High	IsMasterProtein	K2M9R2	Uncharacterized protein OS=Trypanosoma cruzi marinkellei GN=MOQ_004357 PE=4 SV=1	0.0697579	0.608639	0	549214412830417	140449438202247	1	2	1	1	1068	122781	5.6	High	High	Not Found	Not Found					0.029	823164176940918	1	DTU-I
High	IsMasterProtein	K2NAK7	Phosphoribosylpyrophosphate synthetase, putative OS=Trypanosoma cruzi marinkellei GN=MOQ_004246 PE=4 SV=1	0.859967	0.0454667	0.00453976	239318885308104	469613259668508	1	2	1	1	362	39722	7.72	High	Not Found	High	Not Found	23000000		26000000		0.11	634225559234619	1	DTU-I
High	IsMasterProtein	K4E9S4	Mercaptopyruvate sulfurtransferase, putative OS=Trypanosoma cruzi GN=TCSYLVIO_001928 PE=4 SV=1	0.348546	0.443249	0	559567953277827	361757105943152	1	3	1	1	387	42417	6.19	High	Not Found	High	Not Found	36000000		29000000		0.122	130594792366028	1	DTU-I
High	IsMasterProtein	V5BXX3	Uncharacterized protein OS=Trypanosoma cruzi Dm28c GN=TCDM_00076 PE=4 SV=1	0.950446	0.0154619	0.00846451	20353632962115	591715976331361	1	1	1	1	338	38.27	4.72	Not Found	Not Found	Not Found	High				11000000	0.136	264912390708923	1	DTU-I
High	IsMasterProtein	Q4CVE9	Cofilin/actin depolymerizing factor, putative OS=Trypanosoma cruzi (strain CL Brener) GN=Tc00.1047053510145.20 PE=4 SV=1	0.645407	0.190402	0	468214551066853	942028985507246	1	7	1	1	138	15716	6.01	High	High	High	High	290000000	300000000	260000000	280000000	0.334	282381727695465	1	DTU-I
High	IsMasterProtein	K2NE80	Coatomer epsilon subunit, putative OS=Trypanosoma cruzi marinkellei GN=MOQ_002879 PE=4 SV=1	0.961963	0.0120682	0	777451466202827	151234567901235	2	5	1	1	324	34.76	5.92	High	Not Found	Not Found	Not Found	4300000				0.501	171824994087219	2	DTU-I
High	IsMasterProtein	Q4E2R5	UDP-N-acetylglucosamine pyrophosphorylase, putative OS=Trypanosoma cruzi (strain CL Brener) GN=Tc00.1047053504153.180 PE=4 SV=1	0.720967	0.13137	0	88061466214484	50185873605948	2	9	1	1	538	59053	6.33	High	High	High	Not Found	13000000	13000000	13000000		0.133	358275735378265	2	DTU-I
High	IsMasterProtein	Q4CZ29	Thiol-dependent reductase 1, putative OS=Trypanosoma cruzi (strain CL Brener) GN=Tc00.1047053503419.30 PE=4 SV=1	0.968861	0.00858182	0	260542697203888	18876404494382	6	48	1	1	445	50.65	5.87	High	High	High	High	98000000	79000000	85000000	91000000	1291	14791318500042	6	DTU-I
High	IsMasterProtein	Q4D776	Glutathione-S-transferase/glutaredoxin, putative OS=Trypanosoma cruzi (strain CL Brener) GN=Tc00.1047053508265.10 PE=4 SV=1	0.971151	0.00795364	0	13577021769294	176282051282051	4	16	1	1	312	35183	8.97	High	High	Not Found	Not Found	160000000	160000000			0.624	383628889322281	4	DTU-I
High	IsMasterProtein	K4EAH6	Uncharacterized protein OS=Trypanosoma cruzi GN=TCSYLVIO_001377 PE=4 SV=1	0.173202	0.55436	0	759260909552927	19845644983462	1	3	1	1	907	100117	4.98	Not Found	High	High	High		13000000	12000000	13000000	0.049	154253768920898	1	DTU-I
High	IsMasterProtein	Q4DSZ8	Uncharacterized protein OS=Trypanosoma cruzi (strain CL Brener) GN=Tc00.1047053509631.140 PE=4 SV=1	0.473005	0.322111	0	187300189118221	186515437933207	7	18	1	1	1587	181872	4.72	High	High	High	High	370000000	330000000	310000000	290000000	0.118	541184952259064	7	DTU-I
High	IsMasterProtein	K4DJW6	Lipophosphoglycan biosynthetic protein OS=Trypanosoma cruzi GN=TCSYLVIO_010666 PE=3 SV=1	0.659843	0.177692	0	584368178999282	153543307086614	9	54	1	1	762	86737	5.52	High	High	Not Found	High	15000000	11000000		8800000	1047	174509974479675	9	DTU-I
High	IsMasterProtein	Q4E1X8	Uncharacterized protein OS=Trypanosoma cruzi (strain CL Brener) GN=Tc00.1047053507993.10 PE=4 SV=1	0.696271	0.150026	0	586232946276324	408163265306122	1	1	1	1	392	43586	5.9	High	Not Found	Not Found	Not Found	19000000				0.116	401556253433228	1	DTU-I
High	IsMasterProtein	Q4DML0	Uncharacterized protein OS=Trypanosoma cruzi (strain CL Brener) GN=Tc00.1047053504021.100 PE=4 SV=1	0.66745	0.172764	0.00082672	304315950984077	10	1	2	1	1	100	11063	4.91	Not Found	High	Not Found	High		12000000		12000000	0.389	587042427062988	1	DTU-I
High	IsMasterProtein	K4DYR7	Uncharacterized protein OS=Trypanosoma cruzi GN=TCSYLVIO_005667 PE=4 SV=1	0.466347	0.326995	0	838772159593144	666666666666667	1	2	1	1	315	34988	7.47	Not Found	Not Found	High	High			6200000		0.259	766192364692688	1	DTU-I
High	IsMasterProtein	Q4DX93	Uncharacterized protein OS=Trypanosoma cruzi (strain CL Brener) GN=Tc00.1047053506945.50 PE=4 SV=1	0.27064	0.468229	0.00846451	20423927129399	1.25	1	3	1	1	800	90386	5.68	High	Not Found	High	High					0.053	826486802101135	1	DTU-I
High	IsMasterProtein	K4E5U4	Uncharacterized protein OS=Trypanosoma cruzi GN=TCSYLVIO_003031 PE=4 SV=1	0.357089	0.390208	0	405601112492623	217821782178218	1	5	1	1	505	60199	8.9	High	High	High	High	11000000	10000000	8900000	9300000	0.072	135282069444656	1	DTU-I
High	IsMasterProtein	K2MQD4	Uncharacterized protein (Fragment) OS=Trypanosoma cruzi marinkellei GN=MOQ_006924 PE=4 SV=1	0.416721	0.358802	0.00846451	204764352267621	226337448559671	1	1	1	1	486	52128	6.14	Not Found	High	Not Found	Not Found					0.083	255611252784729	1	DTU-I
High	IsMasterProtein	V5BKK6	Poly(A) polymerase OS=Trypanosoma cruzi Dm28c GN=TCDM_06753 PE=4 SV=1	0.470833	0.323402	0.00082672	305041484867335	305250305250305	1	2	1	1	819	90925	8.47	Not Found	High	Not Found	Not Found		7100000			0.051	834308862686157	1	DTU-I
High	IsMasterProtein	V5BEU6	NAD(P)-dependent steroid dehydrogenase protein OS=Trypanosoma cruzi Dm28c GN=TCDM_09280 PE=3 SV=1	0.936794	0.018257	0	147986462741094	100985221674877	3	11	1	1	406	46022	8.38	Not Found	High	High	High		18000000	15000000	22000000	0.292	373378999233246	3	DTU-I
High	IsMasterProtein	Q4D8K0	Uncharacterized protein OS=Trypanosoma cruzi (strain CL Brener) GN=Tc00.1047053503453.64 PE=4 SV=1	0.695511	0.152906	0	459911678445164	164556962025316	1	2	1	1	79	8889	6.4	High	Not Found	High	Not Found	17000000		16000000		0.585	760687708854675	1	DTU-I
High	IsMasterProtein	Q4CZ11	RNA editing complex protein MP18, putative OS=Trypanosoma cruzi (strain CL Brener) GN=Tc00.1047053510295.30 PE=4 SV=1	0.950446	0.0155446	0	360345196201287	149068322981366	1	1	1	1	161	17935	7.44	Not Found	Not Found	High	Not Found			18000000		0.389	537275552749634	1	DTU-I
High	IsMasterProtein	K4DR77	Glycosyl hydrolase, putative OS=Trypanosoma cruzi GN=TCSYLVIO_008282 PE=4 SV=1	0.095642	0.589415	0.000345304	353730259189828	0.933786	1	3	1	1	1178	132722	6.92	High	High	Not Found	High					0.032	990667462348938	1	DTU-I
High	IsMasterProtein	Q4E5S5	Arginine N-methyltransferase, putative OS=Trypanosoma cruzi (strain CL Brener) GN=Tc00.1047053506529.50 PE=4 SV=1	0.632648	0.204685	0	464225567481962	294784580498866	1	5	1	1	441	50688	7.94	High	High	High	High	10000000	10000000	10000000	12000000	0.105	166118795871735	1	DTU-I
High	IsMasterProtein	K2MCY1	Uncharacterized protein OS=Trypanosoma cruzi marinkellei GN=MOQ_003084 PE=4 SV=1	0.444176	0.345394	0.00082672	309103269958161	362116991643454	1	4	1	1	359	40623	6.8	High	Not Found	High	High	43000000				0.096	10708936214447	1	DTU-I
High	IsMasterProtein	K2M971	Casein kinase II, alpha chain, putative OS=Trypanosoma cruzi marinkellei GN=MOQ_004582 PE=4 SV=1	0.231777	0.514624	0.000513435	32518119729938	434782608695652	1	1	1	1	345	40449	8.76	High	Not Found	Not Found	Not Found	6600000				0.105	326936292648315	1	DTU-I
High	IsMasterProtein	K2MQQ1	Electron transfer flavoprotein-ubiquinone oxidoreductase, putative OS=Trypanosoma cruzi marinkellei GN=MOQ_008279 PE=4 SV=1	0.490977	0.308426	0	831219065016906	24822695035461	1	14	1	1	564	62361	7.81	High	High	High	High	6500000	200000000	180000000		0.241	432365477085114	1	DTU-I
High	IsMasterProtein	V5BMY2	Uncharacterized protein OS=Trypanosoma cruzi Dm28c GN=TCDM_14097 PE=4 SV=1	0.888402	0.0339798	0.00082672	300824246046565	661764705882353	1	5	1	1	136	14.79	8.94	High	High	High	High	7000000	5700000	1700000	4900000	0.334	132452291250229	1	DTU-I
High	IsMasterProtein	K2N523	Clathrin coat assembly protein, putative OS=Trypanosoma cruzi marinkellei GN=MOQ_006414 PE=4 SV=1	0.34187	0.445419	0	378781239559604	5	1	1	1	1	500	55454	5.86	Not Found	High	Not Found	Not Found					0.08	371635937690735	1	DTU-I
High	IsMasterProtein	V5BTR4	Uncharacterized protein OS=Trypanosoma cruzi Dm28c GN=TCDM_03265 PE=4 SV=1	0.247764	0.511233	0.00438803	24350973274708	291545189504373	1	4	1	1	343	39.27	6.11	High	High	High	High	760000000	640000000	600000000	650000000	0.129	931716680526733	1	DTU-I
High	IsMasterProtein	K2MLY5	Transcription elongation factor-like protein, putative OS=Trypanosoma cruzi marinkellei GN=MOQ_009621 PE=4 SV=1	0.354597	0.39204	0.000677851	319274214294431	566037735849057	1	2	1	1	477	52735	5.92	High	High	Not Found	Not Found	7400000				0.141	559656977653503	1	DTU-I
High	IsMasterProtein	K4E8H9	Adenine phosphoribosyltransferase, putative OS=Trypanosoma cruzi GN=TCSYLVIO_002390 PE=4 SV=1	0.60302	0.226325	0	494923368876696	553191489361702	1	4	1	1	235	25755	7.85	High	High	High	High	59000000	61000000	58000000	57000000	0.212	152768063545227	1	DTU-I
High	IsMasterProtein	K4E2S8	Uncharacterized protein OS=Trypanosoma cruzi GN=TCSYLVIO_004451 PE=4 SV=1	0.59157	0.236312	0	558469270777443	526315789473684	1	5	1	1	323	36828	5.5	High	High	High	High	36000000	39000000	35000000	46000000	0.122	192242014408112	1	DTU-I
High	IsMasterProtein	K4DZ31	T-complex protein 1, eta subunit, putative OS=Trypanosoma cruzi GN=TCSYLVIO_005772 PE=3 SV=1	0.966404	0.0101881	0	550179729378968	322183098591549	13	51	1	1	568	61319	7.52	High	High	High	High			22000000	24000000	1661	151958228111267	13	DTU-I
High	IsMasterProtein	K4EDA4	Uncharacterized protein OS=Trypanosoma cruzi GN=TCSYLVIO_000300 PE=4 SV=1	0.238476	0.513011	0	79809252708221	3.04	1	6	1	1	625	72383	8.47	High	High	High	Not Found	7700000	5600000	6900000		0.125	230577387809753	1	DTU-I
High	IsMasterProtein	K2MQ95	NADH-cytochrome b5 reductase OS=Trypanosoma cruzi marinkellei GN=MOQ_006965 PE=3 SV=1	0.975272	0.00672605	0	121111590601639	150326797385621	4	12	1	1	306	34.6	8.75	Not Found	High	High	Not Found		17000000	16000000		0.551	275856325626373	4	DTU-I
High	IsMasterProtein	V5BKD6	Uncharacterized protein OS=Trypanosoma cruzi Dm28c GN=TCDM_04818 PE=4 SV=1	0.127479	0.565042	0.0080802	207815751859414	100460443700293	1	1	1	1	2389	268948	5.67	Not Found	Not Found	High	Not Found					0.016	371756172180176	1	DTU-I
High	IsMasterProtein	K4E8T3	Uncharacterized protein OS=Trypanosoma cruzi GN=TCSYLVIO_001833 PE=4 SV=1	0.327957	0.449219	0	485761053388116	481927710843374	1	1	1	1	581	65929	6.04	Not Found	Not Found	High	Not Found					0.068	372091507911682	1	DTU-I
High	IsMasterProtein	K2NVB7	Inosine-adenosine-guanosine-nucleoside hydrolase, putative OS=Trypanosoma cruzi marinkellei GN=MOQ_003232 PE=4 SV=1	0.528523	0.284055	0	412412880927263	521472392638037	1	1	1	1	326	36294	5.22	Not Found	Not Found	Not Found	High					0.194	483488321304321	1	DTU-I
High	IsMasterProtein	Q4CTH4	Uncharacterized protein OS=Trypanosoma cruzi (strain CL Brener) GN=Tc00.1047053508213.40 PE=4 SV=1	0.779512	0.0878744	0	129404915633982	8.75	1	3	1	1	240	27789	7.58	Not Found	High	High	High		5800000	9600000	4600000	0.52	129638867378235	1	DTU-I
High	IsMasterProtein	K2N382	60S ribosomal protein L7a, putative OS=Trypanosoma cruzi marinkellei GN=MOQ_007171 PE=4 SV=1	0.96992	0.00829976	0	668693101862938	16	3	7	1	1	175	20328	10.59	Not Found	Not Found	Not Found	High					0.995	157150217294693	3	DTU-I
High	IsMasterProtein	V5BU51	Uncharacterized protein OS=Trypanosoma cruzi Dm28c GN=TCDM_03219 PE=4 SV=1	0.174524	0.554125	0	109764800479614	355731225296443	1	3	1	1	506	54139	10.14	High	High	High	Not Found		4200000	3900000		0.145	124309682846069	1	DTU-I
High	IsMasterProtein	Q4DRG1	MaoC-like dehydratase, putative OS=Trypanosoma cruzi (strain CL Brener) GN=Tc00.1047053508547.50 PE=4 SV=1	0.967502	0.00971568	0	526664221207442	100502512562814	1	3	1	1	199	22161	8.09	High	High	Not Found	Not Found	16000000	12000000			0.212	135274195671082	1	DTU-I
High	IsMasterProtein	K2NIJ4	Uncharacterized protein OS=Trypanosoma cruzi marinkellei GN=MOQ_000584 PE=4 SV=1	0.478832	0.316881	0.00438803	245456917053465	230769230769231	1	1	1	1	520	57118	7.06	Not Found	Not Found	Not Found	High				16000000	0.11	28277702331543	1	DTU-I
High	IsMasterProtein	K4DM78	Uncharacterized protein OS=Trypanosoma cruzi GN=TCSYLVIO_009730 PE=4 SV=1	0.541674	0.273126	0.00082672	300305075150462	293159609120521	1	4	1	1	307	33306	9.94	High	High	High	High	28000000	30000000	27000000	30000000	0.145	102582681179047	1	DTU-I
High	IsMasterProtein	K2ND71	Uncharacterized protein OS=Trypanosoma cruzi marinkellei GN=MOQ_003287 PE=4 SV=1	0.210466	0.519304	0.000345304	337582107425198	166073546856465	1	3	1	1	843	93109	5.53	High	High	High	Not Found	8700000	5700000	7500000		0.051	837395143508911	1	DTU-I
High	IsMasterProtein	V5BC41	Vacuolar protein sorting-associated protein 4 OS=Trypanosoma cruzi Dm28c GN=TCDM_00277 PE=3 SV=1	0.898386	0.0306062	0.000345304	352505566453461	337837837837838	1	2	1	1	444	49893	7.05	Not Found	High	Not Found	Not Found		5500000			0.08	579904413223267	1	DTU-I
High	IsMasterProtein	K4DSK7	Serine/threonine protein kinase, putative OS=Trypanosoma cruzi GN=TCSYLVIO_007923 PE=3 SV=1	0.628337	0.2068	0	186878279542636	109090909090909	4	15	1	1	495	54712	7.96	High	Not Found	Not Found	Not Found	7900000				0.509	537036154270172	4	DTU-I
High	IsMasterProtein	K2NGT6	Epsilon tubulin, putative OS=Trypanosoma cruzi marinkellei GN=MOQ_008090 PE=4 SV=1	0.992397	0.00167813	0	191626676305814	78714859437751	15	1204	1	1	249	27943	4.86	High	High	High	High	32000000	21000000	30000000	24000000	236137	478643882060051	15	DTU-I
High	IsMasterProtein	V5DQE7	Uncharacterized protein OS=Trypanosoma cruzi Dm28c GN=TCDM_01633 PE=4 SV=1	0.640784	0.196092	0	65970511706556	428211586901763	1	3	1	1	397	42721	8.84	High	Not Found	Not Found	High	12000000			14000000	0.089	140635075569153	1	DTU-I
High	IsMasterProtein	Q4CYA0	Proteasome regulatory non-ATPase subunit 11, putative OS=Trypanosoma cruzi (strain CL Brener) GN=Tc00.1047053509627.30 PE=4 SV=1	0.366413	0.384341	0	876191034408827	440771349862259	1	7	1	1	363	40749	9.73	High	High	High	High	48000000	43000000	40000000	39000000	0.222	285362696647644	1	DTU-I
High	IsMasterProtein	K2MRK3	dTDP-glucose 4,6-dehydratase, putative OS=Trypanosoma cruzi marinkellei GN=MOQ_001863 PE=4 SV=1	0.558582	0.260714	0.00846451	205349860943041	307692307692308	1	4	1	1	325	36802	6.87	High	High	High	High	5600000				0.122	113390834331512	1	DTU-I
High	IsMasterProtein	Q26946	P-glycoprotein OS=Trypanosoma cruzi GN=TCPGP2 PE=4 SV=1	0.596915	0.231937	0	38921119748172	0.847458	1	2	1	1	1534	169.47	9.52	High	Not Found	High	Not Found			10000000		0.024	591378974914551	1	DTU-I
High	IsMasterProtein	K4DZ62	Chaperone DNAJ protein, putative OS=Trypanosoma cruzi GN=TCSYLVIO_005315 PE=3 SV=1	0.455736	0.338432	0.00438803	244405956218149	281329923273657	1	3	1	1	391	43723	7.9	High	High	Not Found	Not Found	7200000	1500000			0.101	754117488861084	1	DTU-I
High	IsMasterProtein	V5DED0	Uncharacterized protein OS=Trypanosoma cruzi Dm28c GN=TCDM_14475 PE=4 SV=1	0.925131	0.0227267	0	713727247168203	127272727272727	1	5	1	1	165	18558	4.55	High	High	Not Found	High	20000000	16000000		18000000	0.292	220871784687042	1	DTU-I
High	IsMasterProtein	K4E456	Uncharacterized protein OS=Trypanosoma cruzi GN=TCSYLVIO_003978 PE=4 SV=1	0.643973	0.191692	0	57182850299727	604982206405694	1	7	1	1	281	30558	5.58	High	High	High	High	22000000	21000000	20000000	15000000	0.145	254605586528778	1	DTU-I
High	IsMasterProtein	K4E8N0	Uncharacterized protein OS=Trypanosoma cruzi GN=TCSYLVIO_002345 PE=4 SV=1	0.399617	0.367696	0	497142874730746	505836575875486	1	2	1	1	257	28601	8.02	High	Not Found	High	Not Found	17000000		6100000		0.194	7673344373703	1	DTU-I
High	IsMasterProtein	K4DZN1	Uncharacterized protein OS=Trypanosoma cruzi GN=TCSYLVIO_005372 PE=4 SV=1	0.438426	0.348438	0.0080802	213153190097901	210970464135021	1	1	1	1	711	79525	7.14	Not Found	High	Not Found	Not Found		10000000			0.066	269576644897461	1	DTU-I
High	IsMasterProtein	V5AMT0	Trans-sialidase OS=Trypanosoma cruzi Dm28c GN=TCDM_13578 PE=4 SV=1	0.332747	0.44788	0	420148746696865	259403372243839	1	2	1	1	771	82863	4.94	Not Found	Not Found	High	High			3500000	6800000	0.061	760254240036011	1	DTU-I
High	IsMasterProtein	V5AU76	Glycyl-tRNA synthetase OS=Trypanosoma cruzi Dm28c GN=TCDM_07596 PE=3 SV=1	0.751424	0.109403	0	344268595249945	152487961476726	8	31	1	1	623	69998	6	Not Found	High	High	Not Found		11000000	9500000		0.805	887973492145538	8	DTU-I
High	IsMasterProtein	Q4CUW6	Uncharacterized protein OS=Trypanosoma cruzi (strain CL Brener) GN=Tc00.1047053507777.20 PE=4 SV=1	0.997625	0.000561646	0	421027830601908	99009900990099	1	6	1	1	101	11763	8.43	High	High	High	High	47000000	39000000	35000000	35000000	0.389	201001386642456	1	DTU-I
High	IsMasterProtein	K4E993	Uncharacterized protein OS=Trypanosoma cruzi GN=TCSYLVIO_001659 PE=4 SV=1	0.427504	0.353608	0.000345304	339837452044606	458937198067633	1	1	1	1	414	46063	7.8	Not Found	High	Not Found	Not Found		7000000			0.086	312072324752808	1	DTU-I
High	IsMasterProtein	Q4DCW3	Amino acid transporter, putative OS=Trypanosoma cruzi (strain CL Brener) GN=Tc00.1047053504229.110 PE=4 SV=1	0.493994	0.306249	0.00082672	295900230757651	315985130111524	1	1	1	1	538	60803	6.95	High	Not Found	Not Found	Not Found					0.145	380188393592834	1	DTU-I
High	IsMasterProtein	K2NL99	Uncharacterized protein OS=Trypanosoma cruzi marinkellei GN=MOQ_006553 PE=4 SV=1	0.408487	0.363463	0	470114692359029	403669724770642	1	1	1	1	545	61019	5.35	Not Found	High	Not Found	Not Found					0.08	362965297698975	1	DTU-I
High	IsMasterProtein	Q4CSH0	ADG1, putative OS=Trypanosoma cruzi (strain CL Brener) GN=Tc00.1047053503563.14 PE=4 SV=1	0.547882	0.268095	0.00708892	22281186798099	909090909090909	1	3	1	1	121	13762	8.82	Not Found	High	High	High		30000000	24000000	23000000	0.334	974092054367065	1	DTU-I
High	IsMasterProtein	K4E9I7	Uncharacterized protein OS=Trypanosoma cruzi GN=TCSYLVIO_001557 PE=4 SV=1	0.988567	0.00296443	0	525282132863984	446096654275093	1	8	1	1	269	30308	9.17	High	High	High	High	16000000	11000000	11000000	8400000	0.166	314503705501556	1	DTU-I
High	IsMasterProtein	Q4E5H3	RNA-binding protein, putative OS=Trypanosoma cruzi (strain CL Brener) GN=Tc00.1047053511277.200 PE=4 SV=1	0.187508	0.525497	0.00438803	246130062045759	2088772845953	1	6	1	1	383	41389	9.07	High	High	High	High	35000000	29000000	22000000	28000000	0.155	148006467819214	1	DTU-I
High	IsMasterProtein	K2NUY7	Rab1 small GTP-binding protein, putative OS=Trypanosoma cruzi marinkellei GN=MOQ_000980 PE=4 SV=1	0.499782	0.301853	0.00681748	232486349553201	368852459016393	1	7	1	1	244	26401	7.99	High	High	High	High	17000000	14000000	9800000	11000000	0.129	177946500778198	1	DTU-I
High	IsMasterProtein	K4DZ15	Uncharacterized protein OS=Trypanosoma cruzi GN=TCSYLVIO_005549 PE=4 SV=1	0.482601	0.314277	0	405948351506743	224913494809689	1	1	1	1	578	63202	7.93	Not Found	Not Found	Not Found	High				16000000	0.083	325520539283752	1	DTU-I
High	IsMasterProtein	Q4DVM4	60S ribosomal protein L7, putative OS=Trypanosoma cruzi (strain CL Brener) GN=Tc00.1047053508207.110 PE=3 SV=1	0.757875	0.103155	0	376364831061278	272727272727273	5	41	1	1	242	27908	10.9	High	High	High	High	16000000	19000000	14000000	12000000	2415	145864557743073	5	DTU-I
High	IsMasterProtein	K2N145	Uncharacterized protein OS=Trypanosoma cruzi marinkellei GN=MOQ_003010 PE=4 SV=1	0.478832	0.317146	0	401367622294923	288600288600289	1	2	1	1	693	79466	5.5	Not Found	Not Found	Not Found	High				5000000	0.056	361920285224915	1	DTU-I
High	IsMasterProtein	Q4DLJ9	Uncharacterized protein OS=Trypanosoma cruzi (strain CL Brener) GN=Tc00.1047053503939.120 PE=4 SV=1	0.365884	0.385052	0	403564607070781	863509749303621	1	1	1	1	359	39523	7.02	Not Found	High	Not Found	Not Found					0.179	327014493942261	1	DTU-I
High	IsMasterProtein	Q4CYP9	Uncharacterized protein OS=Trypanosoma cruzi (strain CL Brener) GN=Tc00.1047053506041.60 PE=4 SV=1	0.239976	0.512735	0	812511248915389	192090395480226	1	6	1	1	885	98491	8.92	High	High	High	High		18000000	23000000	22000000	0.047	271545948982239	1	DTU-I
High	IsMasterProtein	K4DU81	40S ribosomal protein S3, putative OS=Trypanosoma cruzi GN=TCSYLVIO_000304 PE=3 SV=1	0.988997	0.00284502	0	443230336293317	233644859813084	5	61	1	1	214	24128	9.95	High	High	High	High	94000000	88000000	97000000	81000000	3437	209969544649124	5	DTU-I
High	IsMasterProtein	Q4DLB9	Retrotransposon hot spot (RHS) protein, putative (Fragment) OS=Trypanosoma cruzi (strain CL Brener) GN=Tc00.1047053506595.149 PE=4 SV=1	0.0261756	0.636322	0	599515194440385	328467153284672	2	5	1	1	822	94558	5.39	High	Not Found	Not Found	Not Found					0.093	114326329231262	2	DTU-I
High	IsMasterProtein	Q4D768	Uncharacterized protein OS=Trypanosoma cruzi (strain CL Brener) GN=Tc00.1047053504159.10 PE=4 SV=1	0.504589	0.298737	0	633743103306674	242290748898678	1	3	1	1	908	84.17	7.49	High	Not Found	High	Not Found	3100000		1600000		0.212	102081184387207	1	DTU-I
High	IsMasterProtein	Q4DG03	DREV methyltransferase, putative OS=Trypanosoma cruzi (strain CL Brener) GN=Tc00.1047053509053.170 PE=4 SV=1	0.360421	0.387755	0	395506845385084	732484076433121	1	3	1	1	314	35.17	6.43	Not Found	Not Found	High	High			13000000	17000000	0.129	106196236610413	1	DTU-I
High	IsMasterProtein	V5DS84	Uncharacterized protein OS=Trypanosoma cruzi Dm28c GN=TCDM_01067 PE=4 SV=1	0.972326	0.0076836	0	191762934490453	49438202247191	2	14	1	1	89	9631	4.96	Not Found	High	High	Not Found			13000000		2981	536794683933258	2	DTU-I
High	IsMasterProtein	K4E720	Uncharacterized protein OS=Trypanosoma cruzi GN=TCSYLVIO_002937 PE=4 SV=1	5.10575e+09	0.667666	0.00438803	24205594028602	0.338768	1	1	1	1	4723	530711	6.34	High	Not Found	Not Found	Not Found	10000000				0.008	314705848693848	1	DTU-I
High	IsMasterProtein	K4EA17	Lanosterol synthase, putative OS=Trypanosoma cruzi GN=TCSYLVIO_001836 PE=4 SV=1	0.153099	0.558027	0	100352506147579	16629711751663	1	4	1	1	902	102583	7.78	Not Found	High	High	High			16000000	3500000	0.096	117327260971069	1	DTU-I
High	IsMasterProtein	Q4CZP6	Uncharacterized protein OS=Trypanosoma cruzi (strain CL Brener) GN=Tc00.1047053508507.40 PE=4 SV=1	0.695511	0.153007	0	519545169161194	137614678899083	1	1	1	1	109	12.43	8.27	High	Not Found	Not Found	Not Found	21000000				0.389	348016023635864	1	DTU-I
High	IsMasterProtein	Q1ZYW6	Peptidyl-prolyl cis-trans isomerase OS=Trypanosoma cruzi PE=2 SV=1	0.640774	0.196835	0	360589869795996	967741935483871	1	1	1	1	124	13268	9.42	High	Not Found	Not Found	Not Found					0.259	363125610351563	1	DTU-I
High	IsMasterProtein	K4DR40	Uncharacterized protein (Fragment) OS=Trypanosoma cruzi GN=TCSYLVIO_008236 PE=4 SV=1	0.0283406	0.635402	0	510502540604414	0.881543	2	7	1	1	1815	204776	5.11	High	High	High	High	150000000	120000000	110000000	110000000	0.036	163637239933014	2	DTU-I
High	IsMasterProtein	K4DKW8	Glutamamyl carboxypeptidase, putative,metallo-peptidase, clan MH, family M18, putative (Fragment) OS=Trypanosoma cruzi GN=TCSYLVIO_010189 PE=4 SV=1	0.954956	0.0144588	0	107888930561475	689922480620155	12	148	1	1	258	28.48	6.98	High	High	High	High	85000000	86000000	84000000	79000000	24119	532133827924728	12	DTU-I
High	IsMasterProtein	K2MLW4	Mitochondrial processing peptidase alpha subunit OS=Trypanosoma cruzi marinkellei GN=MOQ_009654 PE=3 SV=1	0.340595	0.4457	0	717639706658308	301724137931034	1	5	1	1	464	51829	7.24	High	High	High	High		98000000	88000000	9000000	0.16	150409753322601	1	DTU-I
High	IsMasterProtein	K2MKQ0	Uncharacterized protein OS=Trypanosoma cruzi marinkellei GN=MOQ_008542 PE=4 SV=1	0.35958	0.388511	0	607779372256098	980392156862745	1	3	1	1	204	23343	4.77	High	High	Not Found	High	14000000	13000000		13000000	0.194	122753081321716	1	DTU-I
High	IsMasterProtein	K2NJK4	Uncharacterized protein OS=Trypanosoma cruzi marinkellei GN=MOQ_007168 PE=4 SV=1	0.49968	0.30224	0.00082672	288538901576783	161527165932452	1	4	1	1	681	78405	7.23	High	Not Found	High	High					0.049	10504664182663	1	DTU-I
High	IsMasterProtein	K4E7B1	Uncharacterized protein OS=Trypanosoma cruzi GN=TCSYLVIO_002362 PE=4 SV=1	0.592856	0.235278	0	577546693739391	331858407079646	1	1	1	1	452	51345	6.86	Not Found	High	Not Found	Not Found					0.08	461166381835938	1	DTU-I
High	IsMasterProtein	P26643	60S acidic ribosomal protein P1 OS=Trypanosoma cruzi PE=3 SV=1	0.968618	0.00872477	0	142387023455721	293577981651376	1	13	1	1	109	10747	4.59	High	High	High	High	130000000	120000000	110000000	120000000	0.931	60652735710144	1	DTU-I
High	IsMasterProtein	Q4DV61	Uncharacterized protein OS=Trypanosoma cruzi (strain CL Brener) GN=Tc00.1047053508173.264 PE=4 SV=1	0.73466	0.121261	0	379751168293991	385852090032154	1	6	1	1	311	33724	9.99	High	High	High	High	56000000	51000000	47000000	44000000	0.116	167286062240601	1	DTU-I
High	IsMasterProtein	Q4DEJ4	Glutathione peroxidase OS=Trypanosoma cruzi (strain CL Brener) GN=Tc00.1047053503899.130 PE=3 SV=1	0.602886	0.226613	0	239253812146294	258426966292135	3	24	1	1	178	19584	6	High	High	Not Found	High	21000000	22000000		16000000	2162	687804118394852	3	DTU-I
High	IsMasterProtein	Q4DUQ6	Uncharacterized protein OS=Trypanosoma cruzi (strain CL Brener) GN=Tc00.1047053504149.70 PE=4 SV=1	0.412745	0.36075	0	848589808615098	548302872062663	1	4	1	1	383	43358	6.73	High	High	Not Found	High				3500000	0.194	183074641227722	1	DTU-I
High	IsMasterProtein	V5BWT8	Uncharacterized protein OS=Trypanosoma cruzi Dm28c GN=TCDM_00428 PE=4 SV=1	0.376293	0.378821	0	624603413413484	431818181818182	1	6	1	1	440	51053	9.45	High	High	Not Found	High	6500000			5300000	0.096	29104275226593	1	DTU-I
High	IsMasterProtein	Q4CKW2	ADP-ribosylation factor, putative (Fragment) OS=Trypanosoma cruzi (strain CL Brener) GN=Tc00.1047053434945.4 PE=3 SV=1	0.53312	0.279119	0	519832194096411	677083333333333	1	4	1	1	192	21636	6.29	High	High	High	High	34000000	29000000	30000000	29000000	0.233	138442354202271	1	DTU-I
High	IsMasterProtein	K4DLI7	Uncharacterized protein OS=Trypanosoma cruzi GN=TCSYLVIO_009998 PE=4 SV=1	0.196059	0.522821	0.000345304	331113543194521	178041543026706	1	1	1	1	674	76958	9.19	High	Not Found	Not Found	Not Found	16000000				0.068	336181235313416	1	DTU-I
High	IsMasterProtein	K2N0C0	Splicing factor TSR1, putative (Fragment) OS=Trypanosoma cruzi marinkellei GN=MOQ_008228 PE=4 SV=1	0.547529	0.268707	0	3771599641297	343915343915344	1	6	1	1	378	43617	11.34	High	High	High	High	35000000	29000000	25000000	26000000	0.11	2070818567276	1	DTU-I
High	IsMasterProtein	Q4DMP3	Uncharacterized protein OS=Trypanosoma cruzi (strain CL Brener) GN=Tc00.1047053508899.100 PE=4 SV=1	0.68038	0.163919	0	529047564412366	108843537414966	1	9	1	1	147	16818	7.78	High	High	High	High	12000000	7200000	7400000	5300000	0.259	38942271232605	1	DTU-I
High	IsMasterProtein	Q4DA86	Uncharacterized protein OS=Trypanosoma cruzi (strain CL Brener) GN=Tc00.1047053506795.29 PE=4 SV=1	0.670897	0.170029	0	709045862577062	95959595959596	1	3	1	1	198	22435	9.33	Not Found	High	Not Found	High		16000000		9400000	0.468	957630968093872	1	DTU-I
High	IsMasterProtein	Q4CNB5	Uncharacterized protein OS=Trypanosoma cruzi (strain CL Brener) GN=Tc00.1047053510615.4 PE=4 SV=1	0.532077	0.281282	0	975592069526838	148648648648649	1	6	1	1	148	16.9	11.49	High	High	High	High	150000000	130000000	130000000	120000000	0.585	241728785037994	1	DTU-I
High	IsMasterProtein	Q4CZQ7	Mitogen activated protein kinase, putative OS=Trypanosoma cruzi (strain CL Brener) GN=Tc00.1047053510123.20 PE=4 SV=1	0.207851	0.519892	0.00082672	303479829897409	335731414868106	1	4	1	1	417	48312	5.38	High	High	High	High	16000000	14000000	14000000	14000000	0.093	155101721286774	1	DTU-I
High	IsMasterProtein	V5B7F7	Uncharacterized protein OS=Trypanosoma cruzi Dm28c GN=TCDM_14520 PE=4 SV=1	0.967502	0.00950856	0.00323677	272124639904717	666666666666667	1	4	1	1	135	14984	4.91	High	High	High	High	27000000		23000000	19000000	0.585	86845076084137	1	DTU-I
High	IsMasterProtein	Q4DKT3	Uncharacterized protein OS=Trypanosoma cruzi (strain CL Brener) GN=Tc00.1047053509569.44 PE=4 SV=1	0.967502	0.00991909	0	449798278517285	12.5	1	5	1	1	104	11948	5.91	High	High	High	High	32000000	31000000	30000000	22000000	0.468	187702152729034	1	DTU-I
High	IsMasterProtein	K2NAV2	Vesicular-fusion ATPase-like protein, putative OS=Trypanosoma cruzi marinkellei GN=MOQ_004151 PE=4 SV=1	0.189816	0.524613	0.00082672	304880824206529	159090909090909	1	1	1	1	880	97911	7.03	Not Found	High	Not Found	Not Found					0.044	28183445930481	1	DTU-I
High	IsMasterProtein	V5BM38	Uncharacterized protein OS=Trypanosoma cruzi Dm28c GN=TCDM_02383 PE=4 SV=1	0.25524	0.509305	0	171351555497425	583333333333333	3	9	1	1	840	92426	5.15	High	Not Found	High	High	9300000		9400000	8700000	0.19	301572875976563	3	DTU-I
High	IsMasterProtein	K4E5B2	Uncharacterized protein OS=Trypanosoma cruzi GN=TCSYLVIO_003111 PE=4 SV=1	0.501235	0.300799	0.00323677	266938333270556	26634382566586	1	11	1	1	413	44479	10.13	High	High	High	High	11000000	9200000	10000000	9400000	0.089	353509912490845	1	DTU-I
High	IsMasterProtein	K2PA04	Uncharacterized protein OS=Trypanosoma cruzi marinkellei GN=MOQ_001867 PE=4 SV=1	0.366798	0.384246	0.00396322	257577192930402	192307692307692	1	5	1	1	572	63881	7.94	High	High	High	High	23000000	23000000			0.07	138743326663971	1	DTU-I
High	IsMasterProtein	K4EDP4	Uncharacterized protein OS=Trypanosoma cruzi GN=TCSYLVIO_000077 PE=4 SV=1	0.0550704	0.622919	0	361726273423867	197215777262181	1	1	1	1	862	94582	7.52	High	Not Found	Not Found	Not Found					0.04	338698720932007	1	DTU-I
High	IsMasterProtein	K2NC92	Uncharacterized protein OS=Trypanosoma cruzi marinkellei GN=MOQ_009672 PE=4 SV=1	0.0197288	0.642605	0.00396322	258385896883167	119148936170213	1	1	1	1	1175	136035	7.55	High	Not Found	Not Found	Not Found					0.03	252895569801331	1	DTU-I
High	IsMasterProtein	CONT_Q2UVX4	Complement C3 OS=Bos taurus GN=C3 PE=1 SV=2	0.627434	0.207662	0.0033811	264092377394074	0.602047	1	7	1	1	1661	187135	6.84	High	High	High	High	30000000	26000000	25000000	11000000	0.021	168738820552826	1	DTU-I
High	IsMasterProtein	K4DJF2	Membrane associated protein, putative OS=Trypanosoma cruzi GN=TCSYLVIO_010721 PE=4 SV=1	0.337709	0.44636	0	595194682688439	121665886757136	1	1	1	1	2137	241384	6.93	Not Found	Not Found	High	Not Found			14000000		0.019	486053609848022	1	DTU-I
High	IsMasterProtein	K4E682	Uncharacterized protein OS=Trypanosoma cruzi GN=TCSYLVIO_002756 PE=4 SV=1	0.105976	0.587203	0	519151894343405	109664153529815	1	1	1	1	1459	166311	5.58	Not Found	Not Found	High	Not Found			2800000		0.027	46385293006897	1	DTU-I
High	IsMasterProtein	K4EBU2	Dihydroorotate dehydrogenase, putative OS=Trypanosoma cruzi GN=TCSYLVIO_001184 PE=4 SV=1	0.967827	0.00901034	0.00384924	260327772149623	859872611464968	1	2	1	1	314	34162	6.24	Not Found	Not Found	High	Not Found					0.145	386652612686157	1	DTU-I
High	IsMasterProtein	Q4E4W4	Uncharacterized protein OS=Trypanosoma cruzi (strain CL Brener) GN=Tc00.1047053508461.10 PE=4 SV=1	0.9861	0.00376949	0	167537807968347	12.5	1	15	1	1	168	19.04	9.45	High	High	High	High	55000000	49000000	42000000	38000000	0.585	861369090080261	1	DTU-I
High	IsMasterProtein	V5B9F2	Uncharacterized protein OS=Trypanosoma cruzi Dm28c GN=TCDM_01339 PE=4 SV=1	0.425197	0.354323	0.00768535	214806932135973	505415162454874	1	2	1	1	277	32062	11.46	High	Not Found	Not Found	High	21000000			17000000	0.136	530428719520569	1	DTU-I
High	IsMasterProtein	Q49UB9	Cyclic nucleotide phosphodiesterase OS=Trypanosoma cruzi PE=4 SV=1	0.580828	0.245322	0	394657677256497	137254901960784	7	33	1	1	918	102.42	5.69	High	High	High	High	13000000	10000000	12000000	8900000	0.458	124152256965637	7	DTU-I
High	IsMasterProtein	K4DYX5	Succinyl-CoA:3-ketoacid-coenzyme A transferase OS=Trypanosoma cruzi GN=TCSYLVIO_005582 PE=3 SV=1	0.989236	0.0028058	0	331021140135881	179226069246436	6	25	1	1	491	52626	7.84	High	High	High	Not Found	18000000	14000000	14000000		0.931	802837059497833	6	DTU-I
High	IsMasterProtein	K4DSE4	Uncharacterized protein OS=Trypanosoma cruzi GN=TCSYLVIO_007971 PE=4 SV=1	0.60244	0.226974	0	398422124361096	375722543352601	1	1	1	1	346	38541	5.52	High	Not Found	Not Found	Not Found	13000000				0.129	30098659992218	1	DTU-I
High	IsMasterProtein	K4E034	Mucin-associated surface protein (MASP), putative OS=Trypanosoma cruzi GN=TCSYLVIO_004948 PE=4 SV=1	0.695511	0.151889	0	876429746620084	543259557344064	1	9	1	1	497	55.2	6.64	Not Found	High	High	High		18000000	13000000		0.292	249460732936859	1	DTU-I
High	IsMasterProtein	K4DLL0	Uncharacterized protein OS=Trypanosoma cruzi GN=TCSYLVIO_009973 PE=4 SV=1	0.445734	0.344538	0.00934718	202714944415277	177383592017738	1	2	1	1	451	50396	8.35	High	Not Found	Not Found	High	18000000			8200000	0.083	260444712638855	1	DTU-I
High	IsMasterProtein	K4EBN9	Calmodulin, putative OS=Trypanosoma cruzi GN=TCSYLVIO_000951 PE=4 SV=1	0.608017	0.222166	0	492996213339224	212014134275618	1	8	1	1	566	64871	8.66	High	High	High	High	16000000	17000000	14000000	17000000	0.072	282609314918518	1	DTU-I
High	IsMasterProtein	Q4D8F7	Peptidyl-prolyl cis-trans isomerase/rotamase, putative OS=Trypanosoma cruzi (strain CL Brener) GN=Tc00.1047053508567.70 PE=4 SV=1	0.402961	0.365651	0	467427914198059	102564102564103	1	2	1	1	117	12611	7.9	High	Not Found	High	Not Found	24000000		24000000		0.389	688556861877441	1	DTU-I
High	IsMasterProtein	K2NA06	Uncharacterized protein OS=Trypanosoma cruzi marinkellei GN=MOQ_004453 PE=4 SV=1	0.482601	0.314437	0.00513859	236051351073141	497737556561086	1	2	1	1	221	24469	4.41	Not Found	Not Found	High	High			6300000	7300000	0.259	545947313308716	1	DTU-I
High	IsMasterProtein	K4E629	C-1-tetrahydrofolate synthase, cytoplasmic, putative OS=Trypanosoma cruzi GN=TCSYLVIO_003291 PE=3 SV=1	0.508151	0.295932	0	397469413473523	384615384615385	1	2	1	1	624	67381	7.68	Not Found	Not Found	High	High				18000000	0.066	0	1	DTU-I
High	IsMasterProtein	Q4DPB9	Peptidyl-prolyl cis-trans isomerase OS=Trypanosoma cruzi (strain CL Brener) GN=Tc00.1047053508577.140 PE=1 SV=1	0.972959	0.00748696	0	550218264622527	139175257731959	3	8	1	1	194	21089	9.1	High	High	High	High	56000000	43000000	42000000	45000000	0.54	178102843761444	3	DTU-I
High	IsMasterProtein	K4EDF7	Glutamamyl carboxypeptidase, putative,metallo-peptidase, clan MH, family M18, putative (Fragment) OS=Trypanosoma cruzi GN=TCSYLVIO_000325 PE=4 SV=1	0.993225	0.00138396	0	950036009094842	67156862745098	8	145	1	1	204	22782	6.68	High	High	High	High	89000000	77000000	68000000	72000000	27.48	502753588199615	8	DTU-I
High	IsMasterProtein	Q4DK71	Uncharacterized protein OS=Trypanosoma cruzi (strain CL Brener) GN=Tc00.1047053509601.140 PE=4 SV=1	0.595402	0.233337	0	555799084085905	833333333333333	1	1	1	1	180	20943	8.09	Not Found	Not Found	Not Found	High				13000000	0.212	423103713989258	1	DTU-I
High	IsMasterProtein	Q4D9G7	Peroxisome targeting signal 1 receptor, putative OS=Trypanosoma cruzi (strain CL Brener) GN=Tc00.1047053508299.70 PE=4 SV=1	0.405178	0.364556	0.00621794	232753268693192	148367952522255	1	1	1	1	674	74831	4.78	High	Not Found	Not Found	Not Found					0.096	320726275444031	1	DTU-I
High	IsMasterProtein	K4E943	Uncharacterized protein OS=Trypanosoma cruzi GN=TCSYLVIO_001846 PE=4 SV=1	0.325682	0.449959	0	393629144060858	213592233009709	1	1	1	1	515	58.26	5.85	Not Found	Not Found	Not Found	High				7600000	0.07	347927665710449	1	DTU-I
High	IsMasterProtein	Q4CT78	Fatty acyl CoA synthetase 2, putative OS=Trypanosoma cruzi (strain CL Brener) GN=Tc00.1047053504177.20 PE=4 SV=1	0.538096	0.27481	0	659483818066023	599144079885877	3	8	1	1	701	78517	6.14	High	High	Not Found	Not Found	30000000	23000000			0.174	202190806865692	3	DTU-I
High	IsMasterProtein	Q4CMU6	Cysteine peptidase, putative OS=Trypanosoma cruzi (strain CL Brener) GN=Tc00.1047053509401.30 PE=3 SV=1	0.540084	0.274089	0	209297568473437	899357601713062	4	16	1	1	467	49927	7.25	Not Found	Not Found	Not Found	High				12000000	0.778	564685275554657	4	DTU-I
High	IsMasterProtein	V5BDZ5	Flagellar radial spoke component OS=Trypanosoma cruzi Dm28c GN=TCDM_07764 PE=4 SV=1	0.28221	0.464425	0	136353751527237	403100775193798	1	6	1	1	645	73659	4.59	High	High	High	High	17000000		21000000	28000000	0.15	284916777610779	1	DTU-I
High	IsMasterProtein	K2N0I5	Uncharacterized protein OS=Trypanosoma cruzi marinkellei GN=MOQ_008187 PE=4 SV=1	0.599421	0.229822	0	603628246796095	424929178470255	1	2	1	1	353	39206	6.87	High	Not Found	High	Not Found			14000000		0	600227999687195	1	DTU-I
High	IsMasterProtein	K2MDA4	Syntaxin, putative OS=Trypanosoma cruzi marinkellei GN=MOQ_003004 PE=4 SV=1	0.374376	0.37987	0	105903839259488	538461538461539	1	3	1	1	260	29689	7.03	High	Not Found	High	High	7700000		8700000		0.334	136114726066589	1	DTU-I
High	IsMasterProtein	Q4DC76	Uncharacterized protein OS=Trypanosoma cruzi (strain CL Brener) GN=Tc00.1047053506777.20 PE=4 SV=1	0.51163	0.294122	0.00082672	308836306687056	459183673469388	1	3	1	1	196	21908	7.64	High	High	Not Found	High	7300000	7600000		8300000	0.179	785940933227539	1	DTU-I
High	IsMasterProtein	Q4DBN3	Uncharacterized protein OS=Trypanosoma cruzi (strain CL Brener) GN=Tc00.1047053509643.70 PE=4 SV=1	0.493994	0.306358	0.0080802	21272029600104	572916666666667	1	4	1	1	192	22236	4.98	High	High	High	High	91000000	100000000	94000000	89000000	0.334	121407217979431	1	DTU-I
High	IsMasterProtein	K4EAA3	Uncharacterized protein OS=Trypanosoma cruzi GN=TCSYLVIO_001437 PE=4 SV=1	0.386038	0.374872	0	130311507105834	502431118314425	3	14	1	1	617	68.39	8.28	High	High	High	High	40000000	40000000	28000000	39000000	0.318	447501003742218	3	DTU-I
High	IsMasterProtein	K4E357	Fumarate hydratase, putative OS=Trypanosoma cruzi GN=TCSYLVIO_004350 PE=4 SV=1	0.935735	0.0184625	0	660800692774029	265486725663717	1	7	1	1	565	62.2	7.11	High	High	High	High	12000000	12000000	13000000	12000000	0.064	303738796710968	1	DTU-I
High	IsMasterProtein	Q4DW83	Uncharacterized protein OS=Trypanosoma cruzi (strain CL Brener) GN=Tc00.1047053506989.309 PE=4 SV=1	0.625206	0.210291	0	85315294892361	598130841121495	2	4	1	1	535	59302	6.55	Not Found	High	High	High		26000000	22000000	20000000	0.155	164144878387451	2	DTU-I
High	IsMasterProtein	Q4E2K1	Uncharacterized protein OS=Trypanosoma cruzi (strain CL Brener) GN=Tc00.1047053508479.216 PE=4 SV=1	0.950446	0.0157089	0.00708892	227148389524023	808823529411765	1	1	1	1	136	15748	9.76	Not Found	Not Found	Not Found	High				4700000	0.585	282493019104004	1	DTU-I
High	IsMasterProtein	Q4CNH1	Uncharacterized protein OS=Trypanosoma cruzi (strain CL Brener) GN=Tc00.1047053507707.20 PE=4 SV=1	0.361778	0.386759	0.00276378	272932116385529	148760330578512	1	3	1	1	605	66002	6.96	High	Not Found	High	High	26000000		18000000	20000000	0.11	68421413898468	1	DTU-I
High	IsMasterProtein	V5BR17	Uncharacterized protein OS=Trypanosoma cruzi Dm28c GN=TCDM_04378 PE=4 SV=1	0.925131	0.0235746	0	755611145322263	432330827067669	1	6	1	1	532	59885	4.88	High	High	High	High	22000000	19000000	21000000	24000000	0.072	344703516960144	1	DTU-I
High	IsMasterProtein	V5D532	Peptidyl-prolyl cis-trans isomerase OS=Trypanosoma cruzi Dm28c GN=TCDM_09792 PE=3 SV=1	0.982493	0.00495899	0	826393220165584	15979381443299	3	8	1	1	194	21136	9.36	High	High	High	High		60000000	53000000	38000000	0.638	207923955917358	3	DTU-I
High	IsMasterProtein	K2NGU5	Uncharacterized protein OS=Trypanosoma cruzi marinkellei GN=MOQ_001217 PE=4 SV=1	0.888402	0.0337098	0.00768535	220655886702234	17162471395881	1	1	1	1	874	99093	7.53	Not Found	Not Found	Not Found	High				350000000	0.044	0	1	DTU-I
High	IsMasterProtein	K4DRR7	Uncharacterized protein OS=Trypanosoma cruzi GN=TCSYLVIO_007978 PE=4 SV=1	0.780232	0.0870381	0	132240089375797	63973063973064	1	9	1	1	297	33377	8.92	High	High	High	High	35000000	40000000	34000000	31000000	0.311	42625648021698	1	DTU-I
High	IsMasterProtein	Q4DIX2	Uncharacterized protein OS=Trypanosoma cruzi (strain CL Brener) GN=Tc00.1047053506287.120 PE=4 SV=1	0.563173	0.258832	0	493107238831793	273752012882448	1	3	1	1	621	67915	8.87	High	Not Found	Not Found	High	19000000			22000000	0.077	108349184989929	1	DTU-I
High	IsMasterProtein	K2N2G8	Uncharacterized protein OS=Trypanosoma cruzi marinkellei GN=MOQ_004036 PE=4 SV=1	0.967502	0.00985169	0.000345304	335027581407048	275482093663912	1	4	1	1	363	40304	9.6	High	High	High	High	9500000	30000000	27000000	20000000	0.101	1111154961586	1	DTU-I
High	IsMasterProtein	K4DLY5	Uncharacterized protein OS=Trypanosoma cruzi GN=TCSYLVIO_009932 PE=4 SV=1	0.931366	0.0201222	0.00708892	229825936756279	891364902506964	1	1	1	1	359	40.09	7.08	Not Found	Not Found	High	Not Found					0.116	290140962600708	1	DTU-I
High	IsMasterProtein	Q4D2A4	Uncharacterized protein OS=Trypanosoma cruzi (strain CL Brener) GN=Tc00.1047053511409.50 PE=4 SV=1	0.243473	0.511966	0	484375380960266	285714285714286	1	1	1	1	525	63305	8.84	High	Not Found	Not Found	Not Found	11000000				0.062	38188145160675	1	DTU-I
High	IsMasterProtein	K4DZA8	Uncharacterized protein OS=Trypanosoma cruzi GN=TCSYLVIO_005692 PE=4 SV=1	0.888402	0.0338451	0.00963106	200313823150933	548523206751055	1	3	1	1	237	26076	9.36	High	High	Not Found	High	44000000	29000000		34000000	0.155	704789471626282	1	DTU-I
High	IsMasterProtein	K4E803	Uncharacterized protein OS=Trypanosoma cruzi GN=TCSYLVIO_002355 PE=4 SV=1	0.60244	0.227833	0	41303576553484	21015761821366	1	2	1	1	571	62293	5.16	High	High	Not Found	Not Found	7300000	8600000			0.083	549232268333435	1	DTU-I
High	IsMasterProtein	V5D0X8	Retrotransposon hot spot (RHS) protein OS=Trypanosoma cruzi Dm28c GN=TCDM_11343 PE=4 SV=1	0.027297	0.635725	0	115184328319787	576652601969058	3	10	1	1	711	81828	6.58	High	Not Found	Not Found	Not Found	9200000				0.158	302861560583115	3	DTU-I
High	IsMasterProtein	K4DTD0	Retrotransposon hot spot (RHS) protein, putative OS=Trypanosoma cruzi GN=TCSYLVIO_007806 PE=4 SV=1	0.991832	0.00188601	0	138446218508513	105263157894737	4	14	1	1	418	47777	6.86	High	Not Found	High	Not Found	19000000		17000000		0.585	437696580886841	4	DTU-I
High	IsMasterProtein	V5BV18	Dynein heavy chain OS=Trypanosoma cruzi Dm28c GN=TCDM_01139 PE=4 SV=1	0.00315696	0.659238	0.00082672	304114954832032	0.264423	1	1	1	1	4160	476775	6	High	Not Found	Not Found	Not Found					0.009	354695010185242	1	DTU-I
High	IsMasterProtein	K2MZB2	Uncharacterized protein OS=Trypanosoma cruzi marinkellei GN=MOQ_008561 PE=4 SV=1	0.369773	0.382583	0.000345304	343109458501712	194552529182879	1	4	1	1	514	58243	6.65	High	Not Found	High	High	20000000		16000000	14000000	0.129	104391069412231	1	DTU-I
High	IsMasterProtein	K2M9Q1	Uncharacterized protein OS=Trypanosoma cruzi marinkellei GN=MOQ_004377 PE=4 SV=1	0.51163	0.294066	0	789279003035213	727969348659004	1	5	1	1	261	29963	4.63	High	High	High	High	21000000	20000000	17000000	18000000	0.179	240064287185669	1	DTU-I
High	IsMasterProtein	K4DW76	Spliced leader RNA PSE-promoter transcription factor, putative OS=Trypanosoma cruzi GN=TCSYLVIO_006389 PE=3 SV=1	0.59147	0.236997	0	540815658877522	218120805369128	1	4	1	1	596	66503	6.42	High	High	High	High	19000000	17000000	17000000	18000000	0.083	163609366416931	1	DTU-I
High	IsMasterProtein	K2NKG9	DNA-directed RNA polymerase OS=Trypanosoma cruzi marinkellei GN=MOQ_001563 PE=3 SV=1	0.0241294	0.641656	0	414074158253269	0.692441	1	2	1	1	1733	193214	8.16	High	Not Found	Not Found	High	8700000			8500000	0.023	783029270172119	1	DTU-I
High	IsMasterProtein	K4E0X8	Thimet oligopeptidase, putative,metallo-peptidase, clan MA(E), family M3, putative OS=Trypanosoma cruzi GN=TCSYLVIO_004760 PE=3 SV=1	0.443424	0.345726	0.00017934	356671031480497	219941348973607	1	2	1	1	682	76995	6.54	High	Not Found	Not Found	High	12000000			10000000	0.053	789439463615417	1	DTU-I
High	IsMasterProtein	K2NS18	Replication factor C, subunit 2, putative OS=Trypanosoma cruzi marinkellei GN=MOQ_002011 PE=4 SV=1	0.478676	0.317883	0.000345304	331659270086791	426966292134831	1	2	1	1	445	50075	8.51	Not Found	High	Not Found	Not Found		5400000			0.077	457174229621887	1	DTU-I
High	IsMasterProtein	K4EAR4	Copper homeostasis protein, putative OS=Trypanosoma cruzi GN=TCSYLVIO_001568 PE=4 SV=1	0.445734	0.344491	0	486359655186601	390070921985816	1	4	1	1	282	31614	8.07	High	High	High	High	12000000				0.122	125787692070007	1	DTU-I
High	IsMasterProtein	K2N6U6	Uncharacterized protein OS=Trypanosoma cruzi marinkellei GN=MOQ_002486 PE=4 SV=1	0.446526	0.34368	0	772814562028423	568561872909699	1	7	1	1	299	33.84	7.09	High	High	High	High	10000000	9500000	10000000		0.292	203220846652985	1	DTU-I
High	IsMasterProtein	K2NP88	Uncharacterized protein OS=Trypanosoma cruzi marinkellei GN=MOQ_005512 PE=4 SV=1	0.371825	0.381633	0.00768535	220045269287438	196078431372549	1	3	1	1	408	47483	6.9	Not Found	High	High	High		8400000	9500000	5200000	0.129	656517624855042	1	DTU-I
High	IsMasterProtein	Q4D4A1	Malate dehydrogenase OS=Trypanosoma cruzi (strain CL Brener) GN=Tc00.1047053507883.100 PE=4 SV=1	0.445718	0.344586	0	486264588862927	481283422459893	1	3	1	1	374	40323	5.59	High	High	High	Not Found	24000000	18000000	19000000		0.129	111131556034088	1	DTU-I
High	IsMasterProtein	K4E028	Uncharacterized protein OS=Trypanosoma cruzi GN=TCSYLVIO_004967 PE=4 SV=1	0.639651	0.198387	0	499697052944638	242424242424242	1	6	1	1	495	56198	4.87	High	High	High	High	13000000	11000000	9600000	6300000	0.075	189788539409637	1	DTU-I
High	IsMasterProtein	K4DPD9	Uncharacterized protein OS=Trypanosoma cruzi GN=TCSYLVIO_008928 PE=4 SV=1	0.317064	0.452714	0.00212731	282768903147805	207900207900208	1	1	1	1	481	55.61	7.25	Not Found	Not Found	High	Not Found			15000000		0.083	228009462356567	1	DTU-I
High	IsMasterProtein	K4DMY4	Retrotransposon hot spot (RHS) protein, putative OS=Trypanosoma cruzi GN=TCSYLVIO_009596 PE=4 SV=1	0.587081	0.240252	0	373589084369419	490196078431373	1	3	1	1	204	23176	5.35	High	High	High	Not Found	35000000	32000000	28000000		0.292	103382444381714	1	DTU-I
High	IsMasterProtein	Q4E3N6	Uncharacterized protein OS=Trypanosoma cruzi (strain CL Brener) GN=Tc00.1047053510101.250 PE=4 SV=1	0.260535	0.473249	0.00396322	248109142630859	195627157652474	1	4	1	1	869	96108	5.49	High	High	High	Not Found	40000000	39000000	36000000		0.055	11001056432724	1	DTU-I
High	IsMasterProtein	K2NMI5	Replication factor C, subunit 5, putative OS=Trypanosoma cruzi marinkellei GN=MOQ_006128 PE=4 SV=1	0.520227	0.289893	0	2292130342831	487106017191977	1	15	1	1	349	39179	9.42	High	High	High	High	6200000	5400000	8700000	7500000	0.468	510502462387085	1	DTU-I
High	IsMasterProtein	K2MRN3	Uncharacterized protein OS=Trypanosoma cruzi marinkellei GN=MOQ_001842 PE=4 SV=1	0.198993	0.522038	0.000345304	352403841080758	166204986149585	1	2	1	1	722	79973	7.78	Not Found	Not Found	High	High			5800000	9300000	0.051	535292840003967	1	DTU-I
High	IsMasterProtein	K2NF45	Uncharacterized protein OS=Trypanosoma cruzi marinkellei GN=MOQ_002596 PE=4 SV=1	0.485442	0.312355	0.00276378	27321245806811	421348314606742	1	1	1	1	356	37768	6.84	Not Found	Not Found	High	Not Found					0.122	286224603652954	1	DTU-I
High	IsMasterProtein	K2NE16	Uncharacterized protein OS=Trypanosoma cruzi marinkellei GN=MOQ_009018 PE=4 SV=1	0.0895234	0.590977	0	969697618205416	143426294820717	1	5	1	1	1255	140818	6.89	High	High	High	High	5300000		6300000	3400000	0.062	226981432437897	1	DTU-I
High	IsMasterProtein	K4E3B4	Uncharacterized protein OS=Trypanosoma cruzi GN=TCSYLVIO_004275 PE=4 SV=1	0.223106	0.516262	0	225814254039964	31986531986532	1	19	1	1	594	64888	5.58	High	High	High	High	15000000	11000000	10000000	8600000	0.252	595427122116089	1	DTU-I
High	IsMasterProtein	Q4D940	Signal recognition particle protein, putative OS=Trypanosoma cruzi (strain CL Brener) GN=Tc00.1047053508897.20 PE=4 SV=1	0.485668	0.31214	0.00082672	298632030270881	18348623853211	1	4	1	1	763	86402	8.88	High	High	High	High	4900000	3200000	3700000	4500000	0.054	138666682243347	1	DTU-I
High	IsMasterProtein	V5DD63	Uncharacterized protein OS=Trypanosoma cruzi Dm28c GN=TCDM_06198 PE=4 SV=1	0.295854	0.459423	0.000345304	348135447566969	0.773015	1	2	1	1	1423	155308	8.66	Not Found	High	High	Not Found		110000000	29000000		0.034	517344903945923	1	DTU-I
High	IsMasterProtein	V5BY79	Acyl-CoA dehydrogenase OS=Trypanosoma cruzi Dm28c GN=TCDM_00231 PE=3 SV=1	0.505074	0.298235	0.00082672	308900228368936	219512195121951	1	4	1	1	410	45013	7.85	High	High	High	High	20000000	18000000	14000000	15000000	0.101	929398989677429	1	DTU-I
High	IsMasterProtein	Q4DTD4	Uncharacterized protein OS=Trypanosoma cruzi (strain CL Brener) GN=Tc00.1047053509157.120 PE=4 SV=1	0.484752	0.312729	0.00396322	251755520808173	0.856327	1	1	1	1	1051	116324	4.72	Not Found	Not Found	High	Not Found			12000000		0.048	243563294410706	1	DTU-I
High	IsMasterProtein	K4DR69	Vacuolar protein sorting-associated protein-like, putative (Fragment) OS=Trypanosoma cruzi GN=TCSYLVIO_008289 PE=4 SV=1	0.493994	0.306467	0.00768535	214703230897118	5	1	1	1	1	220	25412	6.14	High	Not Found	Not Found	Not Found	13000000				0.212	266672897338867	1	DTU-I
High	IsMasterProtein	K2N6I3	Cytochrome c oxidase assembly factor, putative OS=Trypanosoma cruzi marinkellei GN=MOQ_005927 PE=4 SV=1	0.63538	0.202477	0.000677851	313082697267832	407407407407407	1	1	1	1	270	30.83	8.06	Not Found	Not Found	Not Found	High				14000000	0.145	285854077339172	1	DTU-I
High	IsMasterProtein	K4DST1	Uncharacterized protein OS=Trypanosoma cruzi GN=TCSYLVIO_007583 PE=4 SV=1	0.72063	0.131484	0	973514771803455	155339805825243	1	3	1	1	1030	117066	4.98	High	High	Not Found	High	17000000	8600000		10000000	0.087	112723293304443	1	DTU-I
High	IsMasterProtein	K2MX11	Mitochondrial carrier protein, putative OS=Trypanosoma cruzi marinkellei GN=MOQ_005888 PE=3 SV=1	0.594519	0.234171	0.00513859	237365963262496	381944444444444	1	3	1	1	288	31675	9.54	Not Found	High	High	High		11000000	13000000	10000000	0.136	862978315353394	1	DTU-I
High	IsMasterProtein	K2NB15	Radial spoke protein 3, putative OS=Trypanosoma cruzi marinkellei GN=MOQ_004101 PE=4 SV=1	0.439919	0.347679	0.00082672	287811201489632	239520958083832	1	4	1	1	334	39664	5.85	High	High	High	High	21000000	17000000	19000000	18000000	0.136	100087084770203	1	DTU-I
High	IsMasterProtein	Q4CXC3	Cytochrome c oxidase VII, putative OS=Trypanosoma cruzi (strain CL Brener) GN=Tc00.1047053503769.40 PE=4 SV=1	0.643084	0.192462	0	668678893323011	787878787878788	1	7	1	1	165	19035	9.33	High	High	High	High	120000000	87000000	94000000	44000000	0.52	171459453105927	1	DTU-I
High	IsMasterProtein	J3JZZ0	Cathepsin L-like protein OS=Trypanosoma cruzi GN=CatL-like PE=3 SV=1	0.359665	0.38837	0	360110020988996	137044967880086	5	37	1	1	467	49572	6.1	High	High	High	High	230000000	170000000	170000000	200000000	1929	136913459300995	5	DTU-I
High	IsMasterProtein	Q4E2L0	Serine/threonine protein kinase, putative OS=Trypanosoma cruzi (strain CL Brener) GN=Tc00.1047053508479.150 PE=4 SV=1	0.107909	0.586966	0	657164349690145	358649789029536	1	7	1	1	474	55023	9.44	High	High	High	High	9700000	14000000	11000000	10000000	0.166	283096523284912	1	DTU-I
High	IsMasterProtein	K4DJZ7	Dispersed gene family protein 1 (DGF-1), putative (Fragment) OS=Trypanosoma cruzi GN=TCSYLVIO_010595 PE=4 SV=1	0.967502	0.0100527	0	438457604711406	682926829268293	1	3	1	1	205	22326	6.32	High	High	Not Found	High	11000000	10000000			0.389	135673761367798	1	DTU-I
High	IsMasterProtein	K2N028	Beta-adaptin, putative OS=Trypanosoma cruzi marinkellei GN=MOQ_003495 PE=4 SV=1	0.536368	0.275714	0.00384924	259414160068236	179257362355954	1	2	1	1	781	89241	5	High	Not Found	Not Found	High					0.056	519226002693176	1	DTU-I
High	IsMasterProtein	K4DLU3	Uncharacterized protein OS=Trypanosoma cruzi GN=TCSYLVIO_009861 PE=4 SV=1	0.695511	0.152196	0.000345304	33449576586688	403587443946188	1	2	1	1	446	48184	4.7	Not Found	Not Found	Not Found	High					0.101	43843846321106	1	DTU-I
High	IsMasterProtein	V5AQB9	Amastin OS=Trypanosoma cruzi Dm28c GN=TCDM_09277 PE=4 SV=1	0.925131	0.0225104	0	581107151623915	55363321799308	1	3	1	1	289	31353	7.9	Not Found	High	High	High		12000000	9900000	11000000	0.212	903991341590881	1	DTU-I
High	IsMasterProtein	K2MTW9	Uncharacterized protein OS=Trypanosoma cruzi marinkellei GN=MOQ_001100 PE=4 SV=1	0.460662	0.33125	0	424207281688667	507936507936508	1	1	1	1	315	36407	8.29	Not Found	Not Found	Not Found	High				4400000	0.136	262196850776672	1	DTU-I
High	IsMasterProtein	Q4CMX9	Uncharacterized protein OS=Trypanosoma cruzi (strain CL Brener) GN=Tc00.1047053507717.20 PE=4 SV=1	0.692034	0.157078	0	14403650797833	567901234567901	1	10	1	1	405	46091	6.58	High	High	High	High	12000000	8700000	7800000		0.166	527827196121216	1	DTU-I
High	IsMasterProtein	K4DNM9	Glycyl-tRNA synthetase, putative OS=Trypanosoma cruzi GN=TCSYLVIO_009222 PE=3 SV=1	0.989308	0.00268951	0	499919732061283	162118780096308	8	43	1	1	623	69.97	5.88	High	High	High	High	37000000	46000000	36000000	32000000	1069	145109700679779	8	DTU-I
High	IsMasterProtein	K4E3D3	Protein kinase, putative OS=Trypanosoma cruzi GN=TCSYLVIO_003895 PE=4 SV=1	0.735866	0.118858	0	595838753849	619718309859155	1	9	1	1	355	38649	6.18	High	High	High	High	15000000	15000000	15000000	14000000	0.389	347993538379669	1	DTU-I
High	IsMasterProtein	Q4CR70	Uncharacterized protein OS=Trypanosoma cruzi (strain CL Brener) GN=Tc00.1047053503557.14 PE=4 SV=1	0.695511	0.151582	0.00212731	281730009666396	336842105263158	1	1	1	1	95	10422	4.72	High	Not Found	Not Found	Not Found	4700000				0.389	347140336036682	1	DTU-I
High	IsMasterProtein	K4EA12	Serine-threonine dehydratase, putative OS=Trypanosoma cruzi GN=TCSYLVIO_001843 PE=4 SV=1	0.425411	0.354227	0.00082672	289962945488244	349854227405248	1	2	1	1	343	37.31	8.12	High	High	Not Found	Not Found	3500000	2200000			0.122	675950956344604	1	DTU-I
High	IsMasterProtein	Q4D1L6	Uncharacterized protein OS=Trypanosoma cruzi (strain CL Brener) GN=Tc00.1047053504003.50 PE=4 SV=1	0.482601	0.31449	0.000345304	351669804764183	955056179775281	1	1	1	1	178	19908	10.52	Not Found	High	Not Found	Not Found					0.233	373786783218384	1	DTU-I
High	IsMasterProtein	Q4CLY6	Tryptophanyl-tRNA synthetase, putative (Fragment) OS=Trypanosoma cruzi (strain CL Brener) GN=Tc00.1047053507589.14 PE=4 SV=1	0.268473	0.46889	0	490308998699194	285714285714286	1	7	1	1	525	57.28	8.75	High	High	High	High	48000000	29000000	39000000	16000000	0.058	257757904529572	1	DTU-I
High	IsMasterProtein	Q4CVR4	Nucleosome assembly protein-like protein, putative OS=Trypanosoma cruzi (strain CL Brener) GN=Tc00.1047053505983.20 PE=3 SV=1	0.378767	0.37758	0	112330545283893	395604395604396	1	6	1	1	455	50.74	4.81	High	High	High	High	11000000	11000000		17000000	0.334	191109142303467	1	DTU-I
High	IsMasterProtein	K2N689	Uncharacterized protein OS=Trypanosoma cruzi marinkellei GN=MOQ_006076 PE=4 SV=1	0.341266	0.445544	0	608013774644446	693877551020408	1	7	1	1	245	27177	8.35	High	High	High	High	42000000	34000000	38000000	33000000	0.259	302234494686127	1	DTU-I
High	IsMasterProtein	K2NP72	Mu-adaptin 1, putative,adaptor complex AP-1 medium subunit, putative OS=Trypanosoma cruzi marinkellei GN=MOQ_000147 PE=4 SV=1	0.348549	0.443218	0	396675945086924	532407407407407	1	2	1	1	432	49186	7.77	Not Found	High	Not Found	High					0.172	417308902740479	1	DTU-I
High	IsMasterProtein	Q4CPU7	Uncharacterized protein OS=Trypanosoma cruzi (strain CL Brener) GN=Tc00.1047053427789.20 PE=4 SV=1	0.9931	0.00151138	0	215672944495868	276967930029155	5	15	1	1	343	37891	4.42	High	High	High	High	22000000	21000000	18000000	23000000	1371	439872663021088	5	DTU-I
High	IsMasterProtein	Q4D1T9	Uncharacterized protein OS=Trypanosoma cruzi (strain CL Brener) GN=Tc00.1047053509589.50 PE=4 SV=1	0.115524	0.585591	0	383268266525182	252206809583859	1	7	1	1	793	92.45	8.76	High	High	High	High	9900000	22000000	18000000	16000000	0.044	181683948040009	1	DTU-I
High	IsMasterProtein	K4E6P3	P450 reductase, putative OS=Trypanosoma cruzi GN=TCSYLVIO_002570 PE=4 SV=1	0.46458	0.328469	0	391901295308911	222575516693164	1	3	1	1	629	71234	6.55	Not Found	Not Found	High	High			12000000	10000000	0.062	980426025390625	1	DTU-I
High	IsMasterProtein	K2MXC1	Uncharacterized protein OS=Trypanosoma cruzi marinkellei GN=MOQ_005750 PE=4 SV=1	0.176502	0.553684	0	529098458302788	16629711751663	1	1	1	1	902	101446	5.67	High	Not Found	Not Found	Not Found	11000000				0.037	393756008148193	1	DTU-I
High	IsMasterProtein	Q4CZR4	Uncharacterized protein OS=Trypanosoma cruzi (strain CL Brener) GN=Tc00.1047053503903.70 PE=4 SV=1	0.744869	0.113368	0	558469270777443	526315789473684	1	6	1	1	323	36787	5.62	High	High	High	High	36000000	39000000	35000000	46000000	0.122	192242014408112	1	DTU-I
High	IsMasterProtein	K4DJW5	Uncharacterized protein OS=Trypanosoma cruzi GN=TCSYLVIO_010637 PE=4 SV=1	0.925209	0.0220724	0	13577021769294	162721893491124	4	16	1	1	338	38264	9.13	High	High	Not Found	Not Found	160000000	160000000			0.551	383628889322281	4	DTU-I
High	IsMasterProtein	Q4DY80	Short chain dehydrogenase/reductase, putative OS=Trypanosoma cruzi (strain CL Brener) GN=Tc00.1047053511907.70 PE=4 SV=1	0.59147	0.237269	0	143777833857856	371134020618557	1	5	1	1	485	53579	8.84	High	High	High	High	6500000	7100000	8100000	7400000	0.179	280247159004211	1	DTU-I
High	IsMasterProtein	Q4CYH8	Histone H2A OS=Trypanosoma cruzi (strain CL Brener) GN=Tc00.1047053508321.21 PE=3 SV=1	0.49461	0.305976	0	101161888433993	140740740740741	2	15	1	1	135	14385	11.3	High	High	High	High	470000000	490000000	420000000	410000000	1371	411144840717316	2	DTU-I
High	IsMasterProtein	Q4CZE6	Trans-sialidase, putative OS=Trypanosoma cruzi (strain CL Brener) GN=Tc00.1047053507979.30 PE=4 SV=1	0.065983	0.609492	0	60420576645546	179856115107914	1	2	1	1	834	89373	8.21	Not Found	Not Found	Not Found	High				11000000	0.047	848371124267578	1	DTU-I
High	IsMasterProtein	K2MRZ3	ATP synthase, putative OS=Trypanosoma cruzi marinkellei GN=MOQ_007804 PE=4 SV=1	0.343885	0.444578	0.000345304	350003813440381	509259259259259	1	6	1	1	216	25083	6.93	High	High	High	High	40000000	35000000	41000000	39000000	0.179	175469295978546	1	DTU-I
High	IsMasterProtein	K4E0T2	Protein kinase, putative OS=Trypanosoma cruzi GN=TCSYLVIO_005149 PE=4 SV=1	0.479262	0.316457	0	602296266477532	438247011952191	1	1	1	1	502	56632	7.96	Not Found	Not Found	Not Found	High					0.077	417247676849365	1	DTU-I
High	IsMasterProtein	Q4CR32	Uncharacterized protein OS=Trypanosoma cruzi (strain CL Brener) GN=Tc00.1047053511143.12 PE=4 SV=1	0.168359	0.555148	0.00768535	220294030530003	134228187919463	1	4	1	1	596	66097	8.27	High	High	High	Not Found	9200000	6800000	7300000		0.062	87020149230957	1	DTU-I
High	IsMasterProtein	K2M9Z2	GTP-binding protein, putative OS=Trypanosoma cruzi marinkellei GN=MOQ_004266 PE=4 SV=1	0.286183	0.462683	0	128295007787409	53475935828877	1	4	1	1	374	42186	8.54	High	High	Not Found	High	8200000	6000000		6500000	0.202	185595369338989	1	DTU-I
High	IsMasterProtein	Q4DI40	Uncharacterized protein OS=Trypanosoma cruzi (strain CL Brener) GN=Tc00.1047053507467.104 PE=4 SV=1	0.640784	0.195176	0.00082672	300139197068491	178947368421053	1	1	1	1	95	10676	7.91	Not Found	High	Not Found	Not Found					0.468	311734080314636	1	DTU-I
High	IsMasterProtein	Q4D9Z9	Diphosphomevalonate decarboxylase, putative OS=Trypanosoma cruzi (strain CL Brener) GN=Tc00.1047053511281.40 PE=4 SV=1	0.888402	0.0343813	0.00708892	222489950112098	236842105263158	1	1	1	1	380	42057	6.33	Not Found	High	Not Found	Not Found		12000000			0.116	193459486961365	1	DTU-I
High	IsMasterProtein	Q4DSP3	Uncharacterized protein OS=Trypanosoma cruzi (strain CL Brener) GN=Tc00.1047053509937.210 PE=4 SV=1	0.330137	0.448835	0	585174745113208	717703349282297	1	8	1	1	209	23783	9.39	High	High	High	High	58000000	50000000	54000000	56000000	0.668	208987674713135	1	DTU-I
High	IsMasterProtein	Q4D0E1	Methionyl-tRNA formyltransferase, putative OS=Trypanosoma cruzi (strain CL Brener) GN=Tc00.1047053510031.60 PE=4 SV=1	0.967502	0.00922648	0.00708892	230399328478145	263975155279503	1	2	1	1	644	70953	8.32	Not Found	High	Not Found	Not Found					0.061	470343685150146	1	DTU-I
High	IsMasterProtein	Q4CSY1	Cytochrome c oxidase VIII (COX VIII), putative OS=Trypanosoma cruzi (strain CL Brener) GN=Tc00.1047053407477.50 PE=4 SV=1	0.967502	0.00964706	0.000513435	326962153141236	636942675159236	1	4	1	1	157	18587	9.5	High	High	High	High	38000000	35000000	42000000	37000000	0.292	119440896511078	1	DTU-I
High	IsMasterProtein	K4DYP0	Dynein heavy chain, putative OS=Trypanosoma cruzi GN=TCSYLVIO_005556 PE=4 SV=1	1.24063e+09	0.668201	0	400841954282566	0.600046	1	1	1	1	4333	491115	6.52	Not Found	Not Found	Not Found	High				5800000	0.008	411486673355103	1	DTU-I
High	IsMasterProtein	Q4CYC9	Uncharacterized protein OS=Trypanosoma cruzi (strain CL Brener) GN=Tc00.1047053506123.70 PE=4 SV=1	0.643052	0.192633	0	489448981523003	855263157894737	1	5	1	1	152	16476	5.58	High	High	High	High	10000000	9600000	6000000	7700000	0.259	198219037055969	1	DTU-I
High	IsMasterProtein	K4E2H6	Deoxyhypusine synthase, putative OS=Trypanosoma cruzi GN=TCSYLVIO_004558 PE=4 SV=1	0.24048	0.51257	0.000677851	314526898278606	205992509363296	1	2	1	1	534	58389	6.54	High	Not Found	Not Found	High	4200000			4300000	0.105	39998300075531	1	DTU-I
High	IsMasterProtein	K4E2I3	Heat shock protein-like protein, putative OS=Trypanosoma cruzi GN=TCSYLVIO_004110 PE=4 SV=1	0.350353	0.442726	0.00276378	274836177955179	286532951289398	1	1	1	1	349	39361	7.53	Not Found	Not Found	Not Found	High				15000000	0.116	325396180152893	1	DTU-I
High	IsMasterProtein	V5AZQ0	Uncharacterized protein OS=Trypanosoma cruzi Dm28c GN=TCDM_05004 PE=4 SV=1	0.875617	0.038645	0	464646190894255	940919037199125	11	38	1	1	1371	155934	7.24	Not Found	Not Found	High	Not Found			6400000		0.346	123503777861595	11	DTU-I
High	IsMasterProtein	V5BAS5	Nitroreductase OS=Trypanosoma cruzi Dm28c GN=TCDM_07055 PE=4 SV=1	0.586221	0.241058	0	425656863485332	662460567823344	1	1	1	1	317	35018	9.25	Not Found	High	Not Found	Not Found		8300000			0.166	275484395027161	1	DTU-I
High	IsMasterProtein	V5DQB8	Succinyl-CoA:3-ketoacid-coenzyme A transferase OS=Trypanosoma cruzi Dm28c GN=TCDM_01578 PE=3 SV=1	0.766605	0.096603	0	321742990677113	179226069246436	6	23	1	1	491	52617	7.83	Not Found	High	Not Found	High		12000000		12000000	0.931	739249796867371	6	DTU-I
High	IsMasterProtein	K4DZR5	Uncharacterized protein OS=Trypanosoma cruzi GN=TCSYLVIO_005064 PE=4 SV=1	0.950446	0.015627	0	101125138516465	650406504065041	1	2	1	1	246	27623	6.32	High	Not Found	Not Found	High				17000000	0.425	880335807800293	1	DTU-I
High	IsMasterProtein	K2N1P7	Enolase, putative OS=Trypanosoma cruzi marinkellei GN=MOQ_002711 PE=4 SV=1	0.547613	0.268524	0	717248165768603	480769230769231	1	2	1	1	520	57183	6.19	High	Not Found	Not Found	High	3700000			1600000	0.179	737129426002502	1	DTU-I
High	IsMasterProtein	V5DJZ4	Uncharacterized protein OS=Trypanosoma cruzi Dm28c GN=TCDM_03438 PE=4 SV=1	0.495252	0.305594	0	431149119234348	547112462006079	1	2	1	1	329	36955	6.21	High	High	Not Found	Not Found	5600000	6400000			0.212	874389600753784	1	DTU-I
High	IsMasterProtein	K4EBP3	Ubiquitin-conjugating enzyme e2, putative (Fragment) OS=Trypanosoma cruzi GN=TCSYLVIO_001257 PE=3 SV=1	0.540528	0.273788	0.00438803	241330019837595	562913907284768	1	1	1	1	302	34488	5	Not Found	Not Found	High	Not Found			13000000		0.155	321955537796021	1	DTU-I
High	IsMasterProtein	Q4D1P4	Uncharacterized protein OS=Trypanosoma cruzi (strain CL Brener) GN=Tc00.1047053510397.10 PE=4 SV=1	0.979858	0.00569191	0	241979842378983	239583333333333	4	23	1	1	192	22018	5.99	Not Found	High	High	High			9600000	24000000	1894	633712096214294	4	DTU-I
High	IsMasterProtein	Q4DED3	Uncharacterized protein OS=Trypanosoma cruzi (strain CL Brener) GN=Tc00.1047053506405.140 PE=4 SV=1	0.540531	0.273487	0.00082672	289619627904404	254777070063694	1	4	1	1	628	69842	6.98	High	High	High	High	41000000	27000000	30000000	23000000	0.105	14362074136734	1	DTU-I
High	IsMasterProtein	Q4DFQ0	Uncharacterized protein OS=Trypanosoma cruzi (strain CL Brener) GN=Tc00.1047053509911.74 PE=4 SV=1	0.950446	0.0160328	0	729756946355448	871794871794872	1	5	1	1	195	21771	9.04	High	High	High	High	22000000	13000000	14000000	16000000	0.212	30414080619812	1	DTU-I
High	IsMasterProtein	Q4DBG2	Serine/threonine protein kinase, putative OS=Trypanosoma cruzi (strain CL Brener) GN=Tc00.1047053506327.90 PE=4 SV=1	0.41914	0.357657	0	187067490774269	109090909090909	4	15	1	1	495	54909	7.96	Not Found	High	Not Found	Not Found					0.509	529109003543854	4	DTU-I
High	IsMasterProtein	K2NXV3	Proteasome subunit beta type OS=Trypanosoma cruzi marinkellei GN=MOQ_002445 PE=3 SV=1	0.628646	0.206722	0	168011909365712	100917431192661	1	11	1	1	218	24151	5.62	High	High	High	High	94000000	84000000	83000000	110000000	0.585	556675314903259	1	DTU-I
High	IsMasterProtein	J3JZZ1	Cathepsin L-like protein OS=Trypanosoma cruzi GN=CatL-like PE=3 SV=1	0.352167	0.394189	0	242872387069851	107066381156317	4	20	1	1	467	49705	5.99	High	High	High	High	44000000	39000000	42000000	35000000	1154	779873790740967	4	DTU-I
High	IsMasterProtein	K4E9V7	Uncharacterized protein OS=Trypanosoma cruzi GN=TCSYLVIO_001476 PE=4 SV=1	0.135019	0.562004	0.00438803	241161623162127	272232304900181	1	1	1	1	551	60056	7.84	Not Found	High	Not Found	Not Found		15000000			0.064	259173083305359	1	DTU-I
High	IsMasterProtein	V5BJ09	Uncharacterized protein OS=Trypanosoma cruzi Dm28c GN=TCDM_03454 PE=4 SV=1	0.178619	0.552959	0.00963106	201019434906317	0.813743	1	1	1	1	2212	250317	5.05	High	Not Found	Not Found	Not Found					0.02	34642436504364	1	DTU-I
High	IsMasterProtein	K4DJZ0	Uncharacterized protein (Fragment) OS=Trypanosoma cruzi GN=TCSYLVIO_010517 PE=4 SV=1	0.950446	0.0149568	0	101727326559301	129186602870813	2	14	1	1	209	23763	9.44	High	High	High	High	87000000	89000000	74000000	80000000	0.52	563470802307129	2	DTU-I
High	IsMasterProtein	Q4DDS2	Uncharacterized protein OS=Trypanosoma cruzi (strain CL Brener) GN=Tc00.1047053504055.60 PE=4 SV=1	0.308288	0.455146	0	558037463911226	783410138248848	1	2	1	1	217	24279	5.52	Not Found	High	Not Found	High		13000000		13000000	0.179	285322213172913	1	DTU-I
High	IsMasterProtein	Q4CZU2	Nuclear transport factor 2, putative OS=Trypanosoma cruzi (strain CL Brener) GN=Tc00.1047053509567.40 PE=4 SV=1	0.73466	0.12138	0	502816772007508	967741935483871	1	4	1	1	124	13987	5.8	High	High	High	High	110000000	91000000	90000000	99000000	0.334	148176739215851	1	DTU-I
High	IsMasterProtein	V5DTF6	Uncharacterized protein OS=Trypanosoma cruzi Dm28c GN=TCDM_00457 PE=4 SV=1	0.485897	0.311926	0	392263209471584	0.883152	1	1	1	1	1472	161453	6.77	Not Found	Not Found	High	Not Found			12000000		0.032	300562453269959	1	DTU-I
High	IsMasterProtein	K2MQC9	Mitochondrial carrier protein, putative OS=Trypanosoma cruzi marinkellei GN=MOQ_008414 PE=3 SV=1	0.4664	0.326689	0	363940658643475	43613707165109	1	3	1	1	321	35425	6.99	High	Not Found	High	High	16000000		11000000	13000000	0.179	103508739471436	1	DTU-I
High	IsMasterProtein	K4E5X3	NADH-cytochrome b5 reductase OS=Trypanosoma cruzi GN=TCSYLVIO_003001 PE=3 SV=1	0.51958	0.290288	0	121111590601639	150326797385621	4	12	1	1	306	34598	8.88	Not Found	High	High	Not Found		17000000	16000000		0.551	275856325626373	4	DTU-I
High	IsMasterProtein	K4DQV8	NADH-dependent fumarate reductase, putative (Fragment) OS=Trypanosoma cruzi GN=TCSYLVIO_008502 PE=4 SV=1	0.779504	0.088013	0	411256334284432	418960244648318	10	43	1	1	327	35338	7.46	High	High	Not Found	High	17000000	18000000		17000000	2793	133038160562515	10	DTU-I
High	IsMasterProtein	K2MD23	Lipophosphoglycan biosynthetic protein OS=Trypanosoma cruzi marinkellei GN=MOQ_003058 PE=3 SV=1	0.981401	0.00521241	0	584368178999282	153543307086614	9	55	1	1	762	87116	5.34	High	High	Not Found	High	15000000	11000000		8800000	1154	174509974479675	9	DTU-I
High	IsMasterProtein	Q4D0T5	Retrotransposon hot spot (RHS) protein, putative OS=Trypanosoma cruzi (strain CL Brener) GN=Tc00.1047053506845.60 PE=4 SV=1	0.531024	0.28215	0.000677851	317124320345953	234680573663625	2	5	1	1	767	87255	7.34	Not Found	High	Not Found	Not Found		71000000			0.084	105921218395233	2	DTU-I
High	IsMasterProtein	K4E0W4	Uncharacterized protein OS=Trypanosoma cruzi GN=TCSYLVIO_004670 PE=4 SV=1	0.496288	0.304609	0	492372709654599	250447227191413	1	4	1	1	559	63185	5.24	High	High	Not Found	High	19000000	16000000		16000000	0.233	112636046409607	1	DTU-I
High	IsMasterProtein	Q4DZ64	Uncharacterized protein OS=Trypanosoma cruzi (strain CL Brener) GN=Tc00.1047053507023.210 PE=4 SV=1	0.657983	0.179433	0	392299567320665	944881889763779	1	5	1	1	127	14446	5.06	High	High	High	High	46000000	43000000	36000000	43000000	0.334	12282755613327	1	DTU-I
High	IsMasterProtein	K4DSV9	Multidrug resistance-associated protein, putative (Fragment) OS=Trypanosoma cruzi GN=TCSYLVIO_007542 PE=3 SV=1	0.925161	0.0222922	0	104834310472506	261011419249592	1	6	1	1	613	67.73	6.8	High	High	High	High	12000000	11000000		9900000	0.155	272141952514648	1	DTU-I
High	IsMasterProtein	K2M8D5	RNA-binding protein, putative OS=Trypanosoma cruzi marinkellei GN=MOQ_004861 PE=4 SV=1	0.117303	0.585024	0	525758911941951	282352941176471	1	3	1	1	425	46426	5.21	High	Not Found	High	High	19000000		11000000	19000000	0.122	114745252132416	1	DTU-I
High	IsMasterProtein	K2NW39	ABC transporter, putative OS=Trypanosoma cruzi marinkellei GN=MOQ_003047 PE=3 SV=1	0.112332	0.586262	0	526288690569404	0.91104	1	1	1	1	1866	206616	8.18	High	Not Found	Not Found	Not Found	24000000				0.024	469322156906128	1	DTU-I
High	IsMasterProtein	Q4D896	Golgi apparatus membrane protein TVP23 homolog OS=Trypanosoma cruzi (strain CL Brener) GN=Tc00.1047053509319.40 PE=3 SV=1	0.51163	0.29384	0.0080802	212889429901441	3.75	1	4	1	1	240	26558	8.66	High	High	Not Found	High	22000000	21000000		18000000	0.233	105795125961304	1	DTU-I
High	IsMasterProtein	V5BEU5	Uncharacterized protein OS=Trypanosoma cruzi Dm28c GN=TCDM_05174 PE=4 SV=1	0.177503	0.553321	0	821575797437356	248447204968944	1	3	1	1	966	108016	5.12	High	High	High	Not Found		16000000	9900000		0.086	775468039512634	1	DTU-I
High	IsMasterProtein	Q4DAD7	RNA-binding protein, putative OS=Trypanosoma cruzi (strain CL Brener) GN=Tc00.1047053508989.30 PE=4 SV=1	0.52289	0.288369	0.0033811	263376387628171	239808153477218	1	5	1	1	417	46043	9.48	High	High	High	High	3700000	2000000	2700000	1700000	0.105	14432012796402	1	DTU-I
High	IsMasterProtein	K2MEH9	Uncharacterized protein OS=Trypanosoma cruzi marinkellei GN=MOQ_002464 PE=4 SV=1	0.517972	0.291301	0	420943337485392	628930817610063	1	1	1	1	318	34772	6.6	Not Found	High	Not Found	Not Found		5000000			0.145	31375584602356	1	DTU-I
High	IsMasterProtein	V5B3P2	Retrotransposon hot spot (RHS) protein OS=Trypanosoma cruzi Dm28c GN=TCDM_10158 PE=4 SV=1	0.132132	0.562797	0	82906593128944	698757763975155	4	13	1	1	644	73214	5.87	Not Found	Not Found	Not Found	High				10000000	0.239	28716261267662	4	DTU-I
High	IsMasterProtein	K4E927	Uncharacterized protein (Fragment) OS=Trypanosoma cruzi GN=TCSYLVIO_001795 PE=4 SV=1	0.936509	0.0183591	0	21252256214215	580431177446103	4	27	1	1	603	69641	5.36	High	High	High	High	78000000	60000000	58000000	59000000	0.565	740973881483078	4	DTU-I
High	IsMasterProtein	K4DQY7	Uncharacterized protein OS=Trypanosoma cruzi GN=TCSYLVIO_008412 PE=4 SV=1	0.376363	0.378678	0.000345304	33013775702979	882352941176471	1	1	1	1	374	40703	8.28	Not Found	High	Not Found	Not Found					0.116	421831274032593	1	DTU-I
High	IsMasterProtein	K4DSI2	Uncharacterized protein (Fragment) OS=Trypanosoma cruzi GN=TCSYLVIO_007664 PE=4 SV=1	0.970502	0.00809115	0	699119141690149	52734375	2	7	1	1	512	56351	7.55	High	High	High	High	3200000	2400000	2700000	1300000	0.16	182431716918945	2	DTU-I
High	IsMasterProtein	K4DV31	Hydroxyacylglutathione hydrolase, putative,glyoxalase II, putative OS=Trypanosoma cruzi GN=TCSYLVIO_006980 PE=4 SV=1	0.320997	0.451639	0	126709645568294	568561872909699	1	5	1	1	299	33235	6.87	High	High	High	Not Found	16000000	17000000			0.259	142982926368713	1	DTU-I
High	IsMasterProtein	V5BAG7	Phosphoglycerate kinase OS=Trypanosoma cruzi Dm28c GN=TCDM_14526 PE=3 SV=1	0.324645	0.450571	0	312975107618511	869565217391304	5	33	1	1	506	55217	7.36	High	High	High	High	47000000	34000000	29000000	29000000	0.778	903341733217239	5	DTU-I
High	IsMasterProtein	K4E646	Leucyl-tRNA synthetase, putative OS=Trypanosoma cruzi GN=TCSYLVIO_003028 PE=4 SV=1	0.733219	0.121971	0	398641623099882	107108081791626	7	30	1	1	1027	116079	6.87	High	High	High	High	79000000	58000000	56000000	60000000	0.297	117526807785034	7	DTU-I
High	IsMasterProtein	Q4E2S6	Phosphoglycerate kinase OS=Trypanosoma cruzi (strain CL Brener) GN=Tc00.1047053504153.20 PE=3 SV=1	0.287799	0.462034	0.000345304	329731103184087	187637969094923	1	2	1	1	906	99475	8.84	Not Found	Not Found	High	Not Found			2300000		0.046	614854192733765	1	DTU-I
High	IsMasterProtein	K4DP11	Uncharacterized protein OS=Trypanosoma cruzi GN=TCSYLVIO_009061 PE=4 SV=1	0.481978	0.314703	0	574836177955179	258780036968577	1	4	1	1	541	60138	10.56	High	High	High	High	62000000	54000000	47000000	47000000	0.068	172409839630127	1	DTU-I
High	IsMasterProtein	Q4D207	Uncharacterized protein OS=Trypanosoma cruzi (strain CL Brener) GN=Tc00.1047053508503.100 PE=4 SV=1	0.950446	0.0152951	0	387063240427701	188405797101449	1	3	1	1	69	7642	8.25	High	High	Not Found	High	28000000	19000000		18000000	0.585	107034800052643	1	DTU-I
High	IsMasterProtein	Q4CPD8	Ribosomal protein L29, putative OS=Trypanosoma cruzi (strain CL Brener) GN=Tc00.1047053509749.33 PE=4 SV=1	0.695511	0.153108	0	400687251489429	154929577464789	1	4	1	1	71	8268	12.38	High	High	High	High	200000000	180000000	160000000	170000000	1154	109695544242859	1	DTU-I
High	IsMasterProtein	Q4D0D1	Glutaredoxin-like protein, putative OS=Trypanosoma cruzi (strain CL Brener) GN=Tc00.1047053506893.80 PE=4 SV=1	0.619194	0.214176	0.000513435	322417118553539	748663101604278	1	2	1	1	187	20763	5.62	Not Found	High	Not Found	High		12000000		9500000	0.233	798954629898071	1	DTU-I
High	IsMasterProtein	K4DY27	Uncharacterized protein OS=Trypanosoma cruzi GN=TCSYLVIO_005921 PE=4 SV=1	0.90933	0.0276069	0.00384924	260153915039178	478359908883827	1	1	1	1	439	47.65	4.78	Not Found	Not Found	High	Not Found					0.089	288665437698364	1	DTU-I
High	IsMasterProtein	K4E5K6	Uncharacterized protein OS=Trypanosoma cruzi GN=TCSYLVIO_003465 PE=4 SV=1	0.625071	0.210444	0.000513435	325609844951482	101851851851852	1	1	1	1	216	24459	8.81	Not Found	Not Found	Not Found	High					0.259	36690194606781	1	DTU-I
High	IsMasterProtein	V5BIE1	Protein kinase OS=Trypanosoma cruzi Dm28c GN=TCDM_07765 PE=4 SV=1	0.182518	0.552187	0.00082672	297387548325455	159010600706714	1	2	1	1	1132	127272	6.96	Not Found	High	Not Found	Not Found					0.038	39124927520752	1	DTU-I
High	IsMasterProtein	K2MRJ0	Uncharacterized protein OS=Trypanosoma cruzi marinkellei GN=MOQ_006546 PE=4 SV=1	0.409411	0.362655	0	583061950468805	474452554744525	1	1	1	1	274	30.33	9.1	Not Found	High	Not Found	Not Found		14000000			0.136	43093466758728	1	DTU-I
High	IsMasterProtein	Q4D1H1	Vacuolar ATP synthase, putative OS=Trypanosoma cruzi (strain CL Brener) GN=Tc00.1047053511145.50 PE=3 SV=1	0.695511	0.152805	0	104520994535667	76530612244898	1	9	1	1	196	19768	8.6	High	High	High	High	150000000	130000000	120000000	120000000	1512	32725768327713	1	DTU-I
High	IsMasterProtein	K2NFZ3	Dihydrolipoamide dehydrogenase, putative OS=Trypanosoma cruzi marinkellei GN=MOQ_001559 PE=4 SV=1	0.119125	0.584717	0	491221858219046	324786324786325	1	3	1	1	585	63963	7.28	High	Not Found	High	High	8000000		10000000	8600000	0.062	134323539733887	1	DTU-I
High	IsMasterProtein	K4DIL8	Dispersed gene family protein 1 (DGF-1), putative (Fragment) OS=Trypanosoma cruzi GN=TCSYLVIO_011017 PE=4 SV=1	0.674266	0.167935	0	439716799850661	480961923847695	1	4	1	1	499	52296	4.91	Not Found	High	High	High		9900000	12000000	14000000	0.233	124346811771393	1	DTU-I
High	IsMasterProtein	Q4CY99	Uncharacterized protein OS=Trypanosoma cruzi (strain CL Brener) GN=Tc00.1047053509627.40 PE=4 SV=1	0.974685	0.00697737	0.00212731	285356186471423	192592592592593	1	1	1	1	135	15726	9.07	Not Found	High	Not Found	Not Found		13000000			0.292	376579928398132	1	DTU-I
High	IsMasterProtein	K4DLY2	Ubiquitin-protein ligase, putative (Fragment) OS=Trypanosoma cruzi GN=TCSYLVIO_009791 PE=4 SV=1	0.0021483	0.661019	0	455330753362847	0.426743	1	2	1	1	4218	467535	5.53	Not Found	High	High	Not Found		3300000	5300000		0.01	735655355453491	1	DTU-I
High	IsMasterProtein	K4E184	Uncharacterized protein OS=Trypanosoma cruzi GN=TCSYLVIO_004548 PE=4 SV=1	0.680406	0.163726	0.00846451	206625970050306	134589502018843	1	4	1	1	743	81459	6.98	High	High	High	High	13000000	13000000	14000000	13000000	0.061	903767657279968	1	DTU-I
High	IsMasterProtein	V5DFS3	Uncharacterized protein OS=Trypanosoma cruzi Dm28c GN=TCDM_14011 PE=4 SV=1	0.967502	0.00936838	0	83608368617167	178082191780822	1	11	1	1	73	8679	5.81	High	Not Found	High	High	16000000		15000000	15000000	2162	39508273601532	1	DTU-I
High	IsMasterProtein	Q4DDJ5	Methionyl-tRNA formyltransferase, putative OS=Trypanosoma cruzi (strain CL Brener) GN=Tc00.1047053509267.100 PE=4 SV=1	0.473035	0.321852	0	116039995320525	263565891472868	1	7	1	1	645	71156	8.07	High	High	Not Found	High	6300000	5000000		5600000	0.133	233271617889404	1	DTU-I
High	IsMasterProtein	K4E7B2	Uncharacterized protein OS=Trypanosoma cruzi GN=TCSYLVIO_002492 PE=4 SV=1	0.692041	0.156882	0.000345304	335320431122153	544747081712062	1	2	1	1	257	28956	7.83	High	Not Found	High	Not Found	6600000		6400000		0.129	644402718544006	1	DTU-I
High	IsMasterProtein	Q4D6I7	Uncharacterized protein OS=Trypanosoma cruzi (strain CL Brener) GN=Tc00.1047053508823.20 PE=4 SV=1	0.950446	0.0157905	0.0033811	262635252779078	775193798449612	1	2	1	1	129	13271	10.37	Not Found	High	Not Found	Not Found		11000000			0.468	442089319229126	1	DTU-I
High	IsMasterProtein	Q4CUZ5	Uncharacterized protein OS=Trypanosoma cruzi (strain CL Brener) GN=Tc00.1047053506041.20 PE=4 SV=1	0.233919	0.514288	0	383416237530987	332326283987915	1	2	1	1	331	38086	8.16	High	High	Not Found	Not Found	15000000	17000000			0.166	680910015106201	1	DTU-I
High	IsMasterProtein	Q4D8G7	Uncharacterized protein OS=Trypanosoma cruzi (strain CL Brener) GN=Tc00.1047053508211.60 PE=4 SV=1	0.391514	0.372174	0	477572598570574	214030915576694	1	1	1	1	841	90546	6.37	High	Not Found	Not Found	Not Found					0.053	385976362228394	1	DTU-I
High	IsMasterProtein	V5BUQ9	Uncharacterized protein OS=Trypanosoma cruzi Dm28c GN=TCDM_02854 PE=4 SV=1	0.54489	0.271135	0.00384924	258989792335714	29940119760479	1	1	1	1	501	57327	7.71	High	Not Found	Not Found	Not Found	11000000				0.093	370156073570251	1	DTU-I
High	IsMasterProtein	V5B9Q6	Basal body component OS=Trypanosoma cruzi Dm28c GN=TCDM_09536 PE=4 SV=1	0.00239737	0.660743	0	359516628338006	109814687714482	1	2	1	1	1457	169384	6.44	Not Found	High	High	Not Found		19000000	18000000		0.02	72360954284668	1	DTU-I
High	IsMasterProtein	K4E1P8	Glucose-6-phosphate 1-dehydrogenase OS=Trypanosoma cruzi GN=TCSYLVIO_004401 PE=3 SV=1	0.975508	0.00666354	0	865877601448902	117408906882591	3	11	1	1	247	28527	8.24	High	High	High	High	57000000	56000000	53000000	63000000	0.413	29707266330719	3	DTU-I
High	IsMasterProtein	Q4D933	Dynein light chain, putative OS=Trypanosoma cruzi (strain CL Brener) GN=Tc00.1047053508897.100 PE=4 SV=1	0.950446	0.0153787	0.00323677	267489501702859	116071428571429	1	1	1	1	112	12697	5.43	High	Not Found	Not Found	Not Found					0.389	292110729217529	1	DTU-I
High	IsMasterProtein	Q4E2K2	Uncharacterized protein OS=Trypanosoma cruzi (strain CL Brener) GN=Tc00.1047053508479.213 PE=4 SV=1	0.950446	0.0158716	0.00396322	258335949266172	10	1	2	1	1	110	12767	9.7	Not Found	High	High	Not Found		4400000	4500000		0.468	52887327671051	1	DTU-I
High	IsMasterProtein	K4E3T6	Uncharacterized protein OS=Trypanosoma cruzi GN=TCSYLVIO_003651 PE=4 SV=1	0.836834	0.0569925	0.00846451	203451607575486	401785714285714	1	1	1	1	448	50531	7.09	High	Not Found	Not Found	Not Found					0.116	2894211769104	1	DTU-I
High	IsMasterProtein	Q4DYJ6	Protein kinase, putative OS=Trypanosoma cruzi (strain CL Brener) GN=Tc00.1047053506211.220 PE=4 SV=1	0.53293	0.279707	0.000677851	318118049245246	152777777777778	1	1	1	1	720	80418	9.06	Not Found	Not Found	Not Found	High				12000000	0.058	312098407745361	1	DTU-I
High	IsMasterProtein	Q4CN54	Uncharacterized protein OS=Trypanosoma cruzi (strain CL Brener) GN=Tc00.1047053504935.20 PE=4 SV=1	0.383266	0.376153	0	501211039000225	462633451957295	1	1	1	1	281	31306	8.66	Not Found	High	Not Found	Not Found		16000000			0.145	385263824462891	1	DTU-I
High	IsMasterProtein	K4DX65	Uncharacterized protein OS=Trypanosoma cruzi GN=TCSYLVIO_006096 PE=4 SV=1	0.695511	0.15361	0.00768535	218708664335714	364372469635628	1	1	1	1	247	27211	7.59	Not Found	Not Found	High	Not Found			13000000		0.334	212892365455627	1	DTU-I
High	IsMasterProtein	Q4CVE3	Histone H3 variant, putative OS=Trypanosoma cruzi (strain CL Brener) GN=Tc00.1047053507033.20 PE=4 SV=1	0.60553	0.22429	0	394846160948467	218543046357616	1	2	1	1	151	17051	10.48	Not Found	Not Found	Not Found	High					0.259	478316354751587	1	DTU-I
High	IsMasterProtein	K4DJP7	Tryptophanyl-tRNA synthetase, putative OS=Trypanosoma cruzi GN=TCSYLVIO_010624 PE=4 SV=1	0.284286	0.463673	0	58907590314118	260869565217391	1	1	1	1	690	76885	6.76	Not Found	High	Not Found	Not Found		9500000			0.055	491046380996704	1	DTU-I
High	IsMasterProtein	K4EBH0	Uncharacterized protein OS=Trypanosoma cruzi GN=TCSYLVIO_001021 PE=4 SV=1	0.508151	0.296045	0.00212731	280437705641306	233722871452421	1	2	1	1	599	65849	8.05	High	Not Found	Not Found	High	16000000			9500000	0.075	798133683204651	1	DTU-I
High	IsMasterProtein	CONT_P34955	Alpha-1-antiproteinase OS=Bos taurus GN=SERPINA1 PE=1 SV=1	0.925131	0.0233652	0.000345304	350403960511829	240384615384615	1	4	1	1	416	46075	6.52	High	High	High	High	24000000	16000000	17000000	15000000	0.089	131396849155426	1	DTU-I
High	IsMasterProtein	Q4DAM7	Enoyl-CoA hydratase/isomerase family protein, putative OS=Trypanosoma cruzi (strain CL Brener) GN=Tc00.1047053506727.100 PE=4 SV=1	0.537056	0.275232	0	150086613527071	145896656534954	4	7	1	1	329	36546	6.61	Not Found	Not Found	Not Found	High				15000000	0.52	210465488433838	4	DTU-I
High	IsMasterProtein	Q4D358	Calcium-binding protein, putative OS=Trypanosoma cruzi (strain CL Brener) GN=Tc00.1047053507925.60 PE=4 SV=1	0.575607	0.249318	0	381191562628506	1953125	1	5	1	1	512	59225	8.22	High	High	High	High	21000000	22000000	23000000	20000000	0.072	127232782840729	1	DTU-I
High	IsMasterProtein	Q4DMC3	DnaJ chaperone protein, putative OS=Trypanosoma cruzi (strain CL Brener) GN=Tc00.1047053504131.100 PE=4 SV=1	0.366413	0.384389	0.000345304	349417196614516	184696569920844	1	3	1	1	758	85039	6.44	Not Found	High	High	High		30000000	20000000	22000000	0.048	103444666862488	1	DTU-I
High	IsMasterProtein	V5BZH0	Glutathione peroxidase OS=Trypanosoma cruzi Dm28c GN=TCDM_13950 PE=3 SV=1	0.96526	0.0109401	0	266218307346955	282485875706215	3	25	1	1	177	19781	9.13	High	High	High	High	91000000	84000000	81000000	92000000	1683	736728241443634	3	DTU-I
High	IsMasterProtein	V5B3D2	Uncharacterized protein OS=Trypanosoma cruzi Dm28c GN=TCDM_10294 PE=4 SV=1	0.0831018	0.606677	0.00323677	271175077442801	0.740242	1	1	1	1	1486	168014	5.73	High	Not Found	Not Found	Not Found					0.028	286561942100525	1	DTU-I
High	IsMasterProtein	K4E5X1	Uncharacterized protein OS=Trypanosoma cruzi GN=TCSYLVIO_002873 PE=4 SV=1	0.986182	0.00372544	0	560623553851856	294505494505495	10	61	1	1	455	52129	8.69	Not Found	Not Found	High	Not Found			11000000		1738	240627851605415	10	DTU-I
High	IsMasterProtein	Q4DAS9	Uncharacterized protein OS=Trypanosoma cruzi (strain CL Brener) GN=Tc00.1047053510143.90 PE=4 SV=1	0.640784	0.196175	0	671577714554957	946745562130178	1	6	1	1	169	18531	4.64	High	High	High	High				3600000	0.778	148269348144531	1	DTU-I
High	IsMasterProtein	K4DUG6	Fructose-1,6-bisphosphatase, cytosolic, putative OS=Trypanosoma cruzi GN=TCSYLVIO_007201 PE=3 SV=1	0.2845	0.463468	0.000513435	326233037264336	290697674418605	1	6	1	1	344	37862	7.88	High	High	High	High	25000000	32000000	21000000	29000000	0.166	161521060466766	1	DTU-I
High	IsMasterProtein	K2N8B1	Uncharacterized protein OS=Trypanosoma cruzi marinkellei GN=MOQ_005169 PE=3 SV=1	0.53312	0.278526	0.00396322	247146893936459	454545454545455	1	2	1	1	220	25535	5.08	Not Found	Not Found	High	High			17000000	8700000	0.179	574902772903442	1	DTU-I
High	IsMasterProtein	K4E1G4	Adenylyl cyclase-associated protein OS=Trypanosoma cruzi GN=TCSYLVIO_004711 PE=3 SV=1	0.59147	0.236929	0	504325545471731	522388059701492	1	5	1	1	268	29314	6.79	High	High	High	High	15000000	20000000	18000000	14000000	0.155	18549028635025	1	DTU-I
High	IsMasterProtein	K4E521	Heat shock protein 70 (Hsp70), putative OS=Trypanosoma cruzi GN=TCSYLVIO_003424 PE=4 SV=1	0.177901	0.553166	0.00396322	24847886956722	124575311438279	1	1	1	1	883	96902	6.07	High	Not Found	Not Found	Not Found	10000000				0.045	317193293571472	1	DTU-I
High	IsMasterProtein	K4DST6	Uncharacterized protein OS=Trypanosoma cruzi GN=TCSYLVIO_007582 PE=4 SV=1	0.32168	0.451185	0	110674247765017	235148514851485	1	7	1	1	808	89381	6.62	High	High	High	High	23000000	20000000	26000000	18000000	0.101	259315001964569	1	DTU-I
High	IsMasterProtein	Q4CT87	Tubulin binding cofactor A-like protein, putative OS=Trypanosoma cruzi (strain CL Brener) GN=Tc00.1047053509069.30 PE=4 SV=1	0.482601	0.314384	0.00438803	24521022824369	873015873015873	1	1	1	1	126	14455	6.06	Not Found	Not Found	Not Found	High					0.334	273138046264648	1	DTU-I
High	IsMasterProtein	Q4CNH0	Calmodulin, putative (Fragment) OS=Trypanosoma cruzi (strain CL Brener) GN=Tc00.1047053504075.3 PE=4 SV=1	0.950446	0.015042	0	49434762759209	115789473684211	1	6	1	1	95	10842	5.25	High	High	High	High	17000000	14000000	13000000	13000000	0.334	198728258609772	1	DTU-I
High	IsMasterProtein	K2M0E5	Phosphoenolpyruvate mutase, putative OS=Trypanosoma cruzi marinkellei GN=MOQ_007818 PE=4 SV=1	0.255196	0.509332	0	558905414131223	501672240802676	1	7	1	1	299	33281	6.86	High	High	High	High	16000000	13000000	19000000	15000000	0.129	300218465328217	1	DTU-I
High	IsMasterProtein	K2NRA7	RNA-binding protein 4, putative OS=Trypanosoma cruzi marinkellei GN=MOQ_004687 PE=4 SV=1	0.599399	0.229893	0	106162618268532	36734693877551	1	6	1	1	490	52481	6.8	High	High	High	High			2600000	2000000	0.359	178384077548981	1	DTU-I
High	IsMasterProtein	Q4D3G0	Kinetoplast DNA-associated protein, putative OS=Trypanosoma cruzi (strain CL Brener) GN=Tc00.1047053508719.40 PE=4 SV=1	0.271642	0.467742	0	513388996015562	1015625	1	4	1	1	128	14648	10.59	High	High	High	High	100000000	94000000	80000000	95000000	0.334	156235287189484	1	DTU-I
High	IsMasterProtein	K2NRE7	Mitochondrial ATP-dependent zinc metallopeptidase OS=Trypanosoma cruzi marinkellei GN=MOQ_004635 PE=4 SV=1	0.258658	0.475328	0	383505262737816	27355623100304	1	2	1	1	658	72338	7.96	High	Not Found	High	Not Found			2300000		0.051	787725901603699	1	DTU-I
High	IsMasterProtein	K4E2Y4	Uncharacterized protein OS=Trypanosoma cruzi GN=TCSYLVIO_003962 PE=4 SV=1	0.448016	0.342964	0	104869652151005	493197278911565	2	6	1	1	588	64906	6.96	Not Found	Not Found	High	High			16000000	15000000	0.15	197531468868256	2	DTU-I
High	IsMasterProtein	Q4DWB1	Retrotransposon hot spot (RHS) protein, putative OS=Trypanosoma cruzi (strain CL Brener) GN=Tc00.1047053505997.60 PE=4 SV=1	0.738438	0.117399	0	138229086162929	635538261997406	4	18	1	1	771	88415	6.62	High	High	High	High	32000000	37000000	33000000	30000000	0.222	553590478897095	4	DTU-I
High	IsMasterProtein	Q4CKT7	Amastin, putative (Fragment) OS=Trypanosoma cruzi (strain CL Brener) GN=Tc00.1047053511497.19 PE=4 SV=1	0.985382	0.00403644	0	375547548842992	114583333333333	1	6	1	1	96	10386	7.69	High	High	High	High	19000000	14000000	14000000	11000000	0.389	195390191078186	1	DTU-I
High	IsMasterProtein	Q4DX16	Acetyltransferase, putative OS=Trypanosoma cruzi (strain CL Brener) GN=Tc00.1047053508831.120 PE=4 SV=1	0.640784	0.196671	0	615347733158371	101351351351351	1	6	1	1	148	16.33	7.34	High	High	High	High	26000000	21000000	21000000	18000000	0.259	254247493743896	1	DTU-I
High	IsMasterProtein	K4DR37	Uncharacterized protein OS=Trypanosoma cruzi GN=TCSYLVIO_008251 PE=4 SV=1	0.251152	0.510588	0.00438803	243961507702798	130434782608696	1	1	1	1	920	101334	6.81	Not Found	High	Not Found	Not Found					0.038	334542894363403	1	DTU-I
High	IsMasterProtein	K4EDM5	Coronin OS=Trypanosoma cruzi GN=TCSYLVIO_000174 PE=3 SV=1	0.391603	0.371937	0	466695597017651	301204819277108	1	1	1	1	498	55287	6.13	Not Found	Not Found	High	Not Found			8900000		0.077	409189224243164	1	DTU-I
High	IsMasterProtein	K2NS72	Uncharacterized protein OS=Trypanosoma cruzi marinkellei GN=MOQ_004314 PE=3 SV=1	0.504141	0.299183	0	430838812578558	166204986149585	1	3	1	1	722	80712	6.46	High	Not Found	High	High	26000000		24000000	27000000	0.056	102955188751221	1	DTU-I
High	IsMasterProtein	K2NX00	Uncharacterized protein OS=Trypanosoma cruzi marinkellei GN=MOQ_002696 PE=4 SV=1	0.470647	0.323763	0	383268266525182	25706940874036	1	15	1	1	778	90831	8.22	High	High	High	High	9900000	22000000	18000000	16000000	0.044	181683948040009	1	DTU-I
High	IsMasterProtein	K4EA80	Uncharacterized protein OS=Trypanosoma cruzi GN=TCSYLVIO_001358 PE=4 SV=1	0.505907	0.297449	0.00323677	265896136832248	248868778280543	1	3	1	1	442	49496	8.72	Not Found	High	High	High		20000000	24000000	18000000	0.083	743556833267212	1	DTU-I
High	IsMasterProtein	Q4CQP2	RNA-editing complex protein MP81, putative OS=Trypanosoma cruzi (strain CL Brener) GN=Tc00.1047053503515.20 PE=4 SV=1	0.214285	0.518455	0.0080802	210712659311123	197530864197531	1	1	1	1	810	86085	6.98	High	Not Found	Not Found	Not Found	8100000				0.048	326247119903564	1	DTU-I
High	IsMasterProtein	K2N905	Tubulin-specific chaperone, putative OS=Trypanosoma cruzi marinkellei GN=MOQ_004881 PE=4 SV=1	0.321287	0.451444	0	159254714846513	116379310344828	1	12	1	1	232	26356	5.43	High	High	High	High	32000000			24000000	0.54	313349061012268	1	DTU-I
High	IsMasterProtein	K4E343	Uncharacterized protein OS=Trypanosoma cruzi GN=TCSYLVIO_004374 PE=4 SV=1	0.0982762	0.588531	0.00846451	205315488603938	114854517611026	1	2	1	1	1306	142304	6.39	Not Found	Not Found	High	High			11000000	12000000	0.042	0	1	DTU-I
High	IsMasterProtein	K4E3U1	Uncharacterized protein OS=Trypanosoma cruzi GN=TCSYLVIO_003648 PE=4 SV=1	0.888402	0.0342479	0	158471888740049	966183574879227	1	6	1	1	207	24101	9.17	High	High	High	High		13000000	12000000	14000000	0.778	270079526901245	1	DTU-I
High	IsMasterProtein	K4E3P7	Uncharacterized protein OS=Trypanosoma cruzi GN=TCSYLVIO_003915 PE=4 SV=1	0.39481	0.36965	0	102961070463675	132764343290659	1	1	1	1	2109	230785	6.6	High	Not Found	Not Found	Not Found					0.023	612949800491333	1	DTU-I
High	IsMasterProtein	K4E1N7	Uncharacterized protein OS=Trypanosoma cruzi GN=TCSYLVIO_004483 PE=4 SV=1	0.405236	0.364508	0	481361887837559	828025477707006	1	4	1	1	314	35049	7.15	High	High	High	High				3800000	0.259	73121976852417	1	DTU-I
High	IsMasterProtein	K4E7M1	Uncharacterized protein OS=Trypanosoma cruzi GN=TCSYLVIO_002309 PE=4 SV=1	0.484089	0.313531	0	407309189829456	264900662251656	1	4	1	1	604	65599	6.89	High	High	Not Found	Not Found	11000000	16000000			0.072	167214016914368	1	DTU-I
High	IsMasterProtein	Q4CVC9	Uncharacterized protein OS=Trypanosoma cruzi (strain CL Brener) GN=Tc00.1047053507645.50 PE=4 SV=1	0.473089	0.321175	0	461546738450575	103448275862069	1	1	1	1	145	17546	9.94	Not Found	Not Found	Not Found	High				12000000	0.334	438755226135254	1	DTU-I
High	IsMasterProtein	K4DXK0	Uncharacterized protein OS=Trypanosoma cruzi GN=TCSYLVIO_006299 PE=4 SV=1	0.595402	0.233198	0	784596377808368	973451327433628	1	2	1	1	226	24601	6.54	Not Found	Not Found	High	Not Found					0.359	782596707344055	1	DTU-I
High	IsMasterProtein	Q4DRY8	Uncharacterized protein OS=Trypanosoma cruzi (strain CL Brener) GN=Tc00.1047053508307.70 PE=4 SV=1	0.640784	0.196506	0.00708892	227835423371025	246913580246914	1	2	1	1	324	36925	5.38	Not Found	Not Found	High	High			20000000		0.145	461020731925964	1	DTU-I
High	IsMasterProtein	K4E963	Uncharacterized protein OS=Trypanosoma cruzi GN=TCSYLVIO_001704 PE=4 SV=1	0.59147	0.237201	0	468930668765664	21558872305141	1	2	1	1	603	67477	9.54	High	Not Found	Not Found	High	12000000				0.058	545854949951172	1	DTU-I
High	IsMasterProtein	K4EEB4	Uncharacterized protein OS=Trypanosoma cruzi GN=TCSYLVIO_000168 PE=4 SV=1	0.303037	0.457177	0	377728352885242	384615384615385	1	7	1	1	364	40384	8.44	High	High	High	High	18000000	27000000	26000000		0.116	217300584316254	1	DTU-I
High	IsMasterProtein	K2N5E9	Uncharacterized protein OS=Trypanosoma cruzi marinkellei GN=MOQ_002913 PE=4 SV=1	0.214336	0.518426	0	691506642506328	270700636942675	1	3	1	1	628	71523	6.42	Not Found	High	High	High		16000000	14000000	12000000	0.075	13646999835968	1	DTU-I
High	IsMasterProtein	Q4D0S4	Uncharacterized protein OS=Trypanosoma cruzi (strain CL Brener) GN=Tc00.1047053509231.23 PE=4 SV=1	0.695511	0.15351	0	834068519606954	129411764705882	1	11	1	1	85	9228	10.29	High	High	High	High	50000000	49000000	44000000	44000000	9	272889530658722	1	DTU-I
High	IsMasterProtein	V5BXU8	Uncharacterized protein OS=Trypanosoma cruzi Dm28c GN=TCDM_00041 PE=4 SV=1	0.523175	0.28803	0	708729979180914	518731988472623	1	3	1	1	347	40092	6.87	High	High	Not Found	High					0.101	107920496463776	1	DTU-I
High	IsMasterProtein	K2NTR9	Cyclophilin, putative OS=Trypanosoma cruzi marinkellei GN=MOQ_003781 PE=4 SV=1	0.29754	0.458851	0.00768535	221381665443237	454545454545455	1	3	1	1	308	35105	5.34	High	Not Found	High	High					0.129	635230898857117	1	DTU-I
High	IsMasterProtein	K4DTN3	Uncharacterized protein OS=Trypanosoma cruzi GN=TCSYLVIO_007256 PE=4 SV=1	0.925131	0.0228342	0.00396322	256623016607513	420711974110032	1	1	1	1	309	33435	8.94	High	Not Found	Not Found	Not Found	22000000				0.145	265114498138428	1	DTU-I
High	IsMasterProtein	V5AKG4	Uncharacterized protein OS=Trypanosoma cruzi Dm28c GN=TCDM_11268 PE=4 SV=1	0.391627	0.371557	0.00082672	31051856709167	316901408450704	1	4	1	1	284	33125	9.42	High	High	High	High	28000000	31000000	22000000	29000000	0.129	916310894489288	1	DTU-I
High	IsMasterProtein	K2N252	NADH-cytochrome b5 reductase, putative OS=Trypanosoma cruzi marinkellei GN=MOQ_004119 PE=4 SV=1	0.196569	0.522429	0.0080802	207919861817435	246153846153846	1	7	1	1	325	37084	8.47	High	High	High	High	15000000	16000000	13000000	17000000	0.116	103314737081528	1	DTU-I
High	IsMasterProtein	Q4D6Q6	Uncharacterized protein OS=Trypanosoma cruzi (strain CL Brener) GN=Tc00.1047053511733.90 PE=4 SV=1	0.653885	0.182076	0	812452594774523	146551724137931	1	7	1	1	116	13048	6.77	High	High	High	High	150000000	99000000	92000000	110000000	0.931	203331120014191	1	DTU-I
High	IsMasterProtein	K4DYA5	Uncharacterized protein OS=Trypanosoma cruzi GN=TCSYLVIO_005868 PE=4 SV=1	0.565146	0.257326	0	942886731056128	393120393120393	1	7	1	1	407	44655	8.46	High	High	High	High	10000000	9200000	10000000	12000000	0.212	271843688488007	1	DTU-I
High	IsMasterProtein	K4DZK9	Uncharacterized protein OS=Trypanosoma cruzi GN=TCSYLVIO_005575 PE=4 SV=1	0.987371	0.00338218	0	651500384125496	394607843137255	12	77	1	1	408	45507	8.21	High	High	High	High	99000000	99000000	88000000	100000000	3262	230659495711327	12	DTU-I
High	IsMasterProtein	Q4DJQ1	Uncharacterized protein OS=Trypanosoma cruzi (strain CL Brener) GN=Tc00.1047053507895.124 PE=4 SV=1	0.669701	0.170881	0	627324019973992	299689440993789	2	5	1	1	1288	145482	8.9	Not Found	High	Not Found	Not Found		8600000			0.049	152636117935181	2	DTU-I
High	IsMasterProtein	K2NLQ2	60S ribosomal protein L7, putative OS=Trypanosoma cruzi marinkellei GN=MOQ_001105 PE=3 SV=1	0.642249	0.19323	0	376365288189305	272727272727273	5	41	1	1	242	27817	10.9	High	High	High	High	16000000	19000000	14000000	12000000	2981	145864557743073	5	DTU-I
High	IsMasterProtein	Q4DKR4	Uncharacterized protein OS=Trypanosoma cruzi (strain CL Brener) GN=Tc00.1047053511867.20 PE=4 SV=1	0.354929	0.391665	0.00212731	277417400853811	229591836734694	1	1	1	1	392	44735	8.62	Not Found	Not Found	Not Found	High				9100000	0.105	267049169540405	1	DTU-I
High	IsMasterProtein	V5BI96	Unspecified product OS=Trypanosoma cruzi Dm28c GN=TCDM_05675 PE=4 SV=1	0.59374	0.234587	0	692498093587174	8203125	1	3	1	1	256	29.85	6.83	High	High	Not Found	High	14000000				0.425	75268235206604	1	DTU-I
High	IsMasterProtein	Q4D589	Uncharacterized protein OS=Trypanosoma cruzi (strain CL Brener) GN=Tc00.1047053507927.30 PE=4 SV=1	0.614563	0.21779	0.00708892	230268345826762	743243243243243	1	4	1	1	148	16838	4.92	High	Not Found	High	High	4400000		3100000	2800000	0.259	108286993503571	1	DTU-I
High	IsMasterProtein	Q4DJE5	Cyclophilin, putative OS=Trypanosoma cruzi (strain CL Brener) GN=Tc00.1047053507991.129 PE=3 SV=1	0.59147	0.237133	0	477006231409207	55793991416309	1	2	1	1	233	26269	8.46	High	Not Found	Not Found	High	14000000				0.145	789720463752747	1	DTU-I
High	IsMasterProtein	Q4DF58	Uncharacterized protein OS=Trypanosoma cruzi (strain CL Brener) GN=Tc00.1047053507623.40 PE=4 SV=1	0.348697	0.443125	0.00768535	217659098510746	403800475059382	1	1	1	1	421	46.29	7.8	Not Found	Not Found	High	Not Found					0.096	266505718231201	1	DTU-I
High	IsMasterProtein	K2N7G1	Chaperone DNAJ protein, putative OS=Trypanosoma cruzi marinkellei GN=MOQ_005591 PE=3 SV=1	0.33438	0.447214	0.000345304	333903970822392	308788598574822	1	2	1	1	421	46.68	8.27	High	Not Found	Not Found	High				12000000	0.093	763460063934326	1	DTU-I
High	IsMasterProtein	K2PF43	Cyclophilin, putative OS=Trypanosoma cruzi marinkellei GN=MOQ_000206 PE=3 SV=1	0.587665	0.239576	0	366735958961254	649350649350649	1	1	1	1	231	25.65	8.72	Not Found	High	Not Found	Not Found		14000000			0.129	291988325119019	1	DTU-I
High	IsMasterProtein	K2N5R5	Aminopeptidase, putative,metallo-peptidase, Clan MF, Family M17, putative OS=Trypanosoma cruzi marinkellei GN=MOQ_006221 PE=4 SV=1	0.521601	0.289047	0	584618513565547	269299820466786	1	3	1	1	557	59895	7.05	High	Not Found	Not Found	High				4500000	0.072	106889972686768	1	DTU-I
High	IsMasterProtein	Q4CP05	Succinate dehydrogenase, putative OS=Trypanosoma cruzi (strain CL Brener) GN=Tc00.1047053504949.30 PE=4 SV=1	0.679931	0.164593	0.0033811	262433638603911	483870967741936	1	3	1	1	186	21338	9.11	High	High	High	Not Found		29000000			0.212	575016486644745	1	DTU-I
High	IsMasterProtein	Q4CVA3	Thimet oligopeptidase, putative OS=Trypanosoma cruzi (strain CL Brener) GN=Tc00.1047053506411.10 PE=3 SV=1	0.928464	0.0209755	0	299019777218761	176384839650146	9	32	1	1	686	77.48	5.96	Not Found	High	High	High		17000000	25000000	16000000	0.668	104110910415649	9	DTU-I
High	IsMasterProtein	Q4DVU8	Uncharacterized protein OS=Trypanosoma cruzi (strain CL Brener) GN=Tc00.1047053511751.160 PE=4 SV=1	0.340332	0.445919	0	516986061257466	664556962025316	1	1	1	1	316	36761	8.94	Not Found	Not Found	Not Found	High					0.129	405394792556763	1	DTU-I
High	IsMasterProtein	Q4D991	60S acidic ribosomal protein, putative OS=Trypanosoma cruzi (strain CL Brener) GN=Tc00.1047053510823.70 PE=3 SV=1	0.968618	0.00865352	0	962157553339859	293577981651376	1	4	1	1	109	10747	4.59	High	High	Not Found	High	68000000	120000000		57000000	0.389	185648903846741	1	DTU-I
High	IsMasterProtein	K4DU85	Protein disulfide isomerase, putative OS=Trypanosoma cruzi GN=TCSYLVIO_007506 PE=4 SV=1	0.501101	0.301021	0	383683862502298	317164179104478	1	1	1	1	536	60575	6.18	High	Not Found	Not Found	Not Found					0.096	347071075439453	1	DTU-I
High	IsMasterProtein	Q4DA15	NADH-dependent fumarate reductase, putative (Fragment) OS=Trypanosoma cruzi (strain CL Brener) GN=Tc00.1047053510213.110 PE=4 SV=1	0.649974	0.185756	0	231335316693706	134042553191489	6	28	1	1	470	51481	6.4	Not Found	High	High	High		8700000	6000000	6900000	0.668	902856582403183	6	DTU-I
High	IsMasterProtein	K2MDD7	Dynein, putative OS=Trypanosoma cruzi marinkellei GN=MOQ_002943 PE=4 SV=1	0.312009	0.454354	0.00708892	224841299491769	182421227197347	1	1	1	1	603	68384	6.25	High	Not Found	Not Found	Not Found	10000000				0.066	271447730064392	1	DTU-I
High	IsMasterProtein	K4E7K3	Retrotransposon hot spot (RHS) protein, putative (Fragment) OS=Trypanosoma cruzi GN=TCSYLVIO_002746 PE=4 SV=1	0.300079	0.45808	0	467558429231426	407331975560081	2	7	1	1	491	56353	5.45	High	High	High	High	49000000	44000000	48000000	52000000	0.141	197873990535736	2	DTU-I
High	IsMasterProtein	Q4CWN2	RNA-binding protein, putative OS=Trypanosoma cruzi (strain CL Brener) GN=Tc00.1047053511741.40 PE=4 SV=1	0.490977	0.308643	0.00575786	234380593782081	822510822510823	1	1	1	1	231	24936	9.61	Not Found	Not Found	Not Found	High				17000000	0.179	341969656944275	1	DTU-I
High	IsMasterProtein	K4E7S6	Flagellar calcium-binding protein, putative (Fragment) OS=Trypanosoma cruzi GN=TCSYLVIO_002193 PE=4 SV=1	0.372454	0.380919	0	394871274917203	27007299270073	7	372	1	1	274	30.68	5.31	High	High	High	High	290000000	250000000	230000000	250000000	3394	156952912902832	7	DTU-I
High	IsMasterProtein	K4E151	Uncharacterized protein OS=Trypanosoma cruzi GN=TCSYLVIO_004683 PE=4 SV=1	0.484282	0.313264	0	414978275820161	20979020979021	1	4	1	1	715	80705	6	High	High	Not Found	High	16000000			13000000	0.059	144677288532257	1	DTU-I
High	IsMasterProtein	K4E2Q2	Uncharacterized protein OS=Trypanosoma cruzi GN=TCSYLVIO_004482 PE=4 SV=1	0.227946	0.515665	0.00396322	252782885330764	236363636363636	1	3	1	1	550	61965	7.02	Not Found	High	High	High		46000000	51000000	57000000	0.061	880536556243896	1	DTU-I
High	IsMasterProtein	V5BYJ2	Uncharacterized protein OS=Trypanosoma cruzi Dm28c GN=TCDM_01567 PE=4 SV=1	0.991863	0.0018515	0	607537409614576	483483483483483	12	71	1	1	333	37551	6.3	Not Found	High	Not Found	High		67000000		64000000	4337	206609365582466	12	DTU-I
High	IsMasterProtein	Q4DP72	Uncharacterized protein OS=Trypanosoma cruzi (strain CL Brener) GN=Tc00.1047053509599.40 PE=4 SV=1	0.54361	0.27186	0	671340435951103	178571428571429	1	3	1	1	196	22117	5.58	High	High	Not Found	Not Found		11000000			1154	948520421981812	1	DTU-I
High	IsMasterProtein	Q4CYW7	Tyrosine aminotransferase OS=Trypanosoma cruzi (strain CL Brener) GN=Tc00.1047053508535.50 PE=4 SV=1	0.969637	0.00843916	0	233246750264237	305343511450382	2	22	1	1	131	14768	5.26	High	High	High	High	8600000	24000000	7200000	8000000	5813	660411951541901	2	DTU-I
High	IsMasterProtein	K4DYT1	Uncharacterized protein OS=Trypanosoma cruzi GN=TCSYLVIO_005636 PE=4 SV=1	0.34748	0.443557	0.00082672	288272870434424	335917312661499	1	1	1	1	387	44294	5.9	Not Found	Not Found	High	Not Found			9600000		0.101	239711928367615	1	DTU-I
High	IsMasterProtein	K2NT84	Myosin heavy chain MYA2-related, putative OS=Trypanosoma cruzi marinkellei GN=MOQ_004039 PE=4 SV=1	0.338791	0.446045	0.00276378	273945162736302	151228733459357	1	2	1	1	1058	120381	7.53	Not Found	Not Found	High	Not Found					0.035	364989566802979	1	DTU-I
High	IsMasterProtein	Q4D2J8	Uncharacterized protein OS=Trypanosoma cruzi (strain CL Brener) GN=Tc00.1047053509857.10 PE=4 SV=1	0.53312	0.278882	0.00323677	265797231191253	511363636363636	1	1	1	1	352	40283	8.25	Not Found	Not Found	High	Not Found			9200000		0.129	341739773750305	1	DTU-I
High	IsMasterProtein	K4E800	Transporter, putative OS=Trypanosoma cruzi GN=TCSYLVIO_002106 PE=4 SV=1	0.73466	0.120666	0	872820182508331	317124735729387	1	10	1	1	473	51269	7.05	High	High	High	High		4300000	4300000	4700000	0.334	17590357542038	1	DTU-I
High	IsMasterProtein	K2N4H1	Electon transport protein SCO1/SCO2, putative OS=Trypanosoma cruzi marinkellei GN=MOQ_006659 PE=4 SV=1	0.656118	0.180712	0.0080802	209253489323414	348258706467662	1	1	1	1	402	46657	8.13	High	Not Found	Not Found	Not Found	21000000				0.105	245754051208496	1	DTU-I
High	IsMasterProtein	Q4DNC1	Uncharacterized protein OS=Trypanosoma cruzi (strain CL Brener) GN=Tc00.1047053507521.140 PE=4 SV=1	0.219535	0.517439	0	471511828534455	214899713467049	1	4	1	1	698	78.59	6.8	High	High	High	Not Found	15000000	12000000	9500000		0.054	156866083145142	1	DTU-I
High	IsMasterProtein	V5D2Y5	Uncharacterized protein OS=Trypanosoma cruzi Dm28c GN=TCDM_10537 PE=4 SV=1	0.593705	0.234725	0	43637327858161	231441048034935	8	69	1	1	458	52.96	8.79	High	High	High	High	6400000	1500000	1700000	1500000	1326	296886116623878	8	DTU-I
High	IsMasterProtein	K4E3K7	Uncharacterized protein OS=Trypanosoma cruzi GN=TCSYLVIO_003862 PE=4 SV=1	0.99484	0.00114442	0	326967227172827	432558139534884	5	35	1	1	215	24428	5.64	High	High	High	High	17000000	9000000	8800000	14000000	2981	116874173164368	5	DTU-I
High	IsMasterProtein	K2PB50	Glucose-regulated protein 78, putative OS=Trypanosoma cruzi marinkellei GN=MOQ_001461 PE=3 SV=1	0.373555	0.380252	0	237803575787235	462934947049924	32	280	1	1	661	71937	5.57	High	High	High	High	840000000	640000000	660000000	690000000	30623	97325949716568	32	DTU-I
High	IsMasterProtein	V5BAS3	Uncharacterized protein OS=Trypanosoma cruzi Dm28c GN=TCDM_00847 PE=4 SV=1	0.836834	0.057136	0.000513435	322966355890485	833333333333333	1	1	1	1	252	27528	6.8	High	Not Found	Not Found	Not Found					0.166	289952206611633	1	DTU-I
High	IsMasterProtein	V5BGF1	Uncharacterized protein OS=Trypanosoma cruzi Dm28c GN=TCDM_04489 PE=4 SV=1	0.836834	0.0568487	0.000991899	287614835903291	135802469135802	1	2	1	1	810	91704	5.99	Not Found	High	High	Not Found		4000000			0.051	724341225624084	1	DTU-I
High	IsMasterProtein	K4EAF5	Uncharacterized protein OS=Trypanosoma cruzi GN=TCSYLVIO_001311 PE=4 SV=1	0.508151	0.295989	0.00768535	215807768832055	334128878281623	1	4	1	1	419	46715	7.74	High	High	High	High	3900000	4300000	14000000		0.093	467081499099731	1	DTU-I
High	IsMasterProtein	V5ATF0	Uncharacterized protein OS=Trypanosoma cruzi Dm28c GN=TCDM_07941 PE=4 SV=1	0.640784	0.195259	0	466614985489745	647773279352227	1	3	1	1	247	27805	6.38	High	High	Not Found	High	11000000	6600000			0.166	128705041408539	1	DTU-I
High	IsMasterProtein	K2NPS8	Small GTP-binding protein Rab18, putative OS=Trypanosoma cruzi marinkellei GN=MOQ_005296 PE=3 SV=1	0.600025	0.229255	0	415137988256587	538116591928251	1	3	1	1	223	24667	5.5	Not Found	High	High	High		26000000	20000000	19000000	0.166	122195348739624	1	DTU-I
High	IsMasterProtein	K4DWP7	Uncharacterized protein OS=Trypanosoma cruzi GN=TCSYLVIO_006273 PE=4 SV=1	0.196424	0.52258	0	757706084625239	208845208845209	1	4	1	1	814	94019	6.93	High	High	High	High	12000000	7500000	6900000	8600000	0.094	146229844093323	1	DTU-I
High	IsMasterProtein	K2MFU3	Uncharacterized protein OS=Trypanosoma cruzi marinkellei GN=MOQ_010343 PE=4 SV=1	0.556002	0.262901	0	588907375773358	6.25	1	3	1	1	272	30155	6.15	Not Found	High	High	High		30000000	17000000	17000000	0.292	135630760192871	1	DTU-I
High	IsMasterProtein	K2N662	Uncharacterized protein OS=Trypanosoma cruzi marinkellei GN=MOQ_002658 PE=4 SV=1	0.925688	0.021851	0	679499170848855	325497287522604	2	16	1	1	553	61067	6.39	High	High	High	High	12000000	12000000	8900000	11000000	0.145	386906460523605	2	DTU-I
High	IsMasterProtein	Q4DKK7	Uncharacterized protein OS=Trypanosoma cruzi (strain CL Brener) GN=Tc00.1047053509999.70 PE=4 SV=1	0.967502	0.00998609	0	513727247168203	104166666666667	1	4	1	1	144	16018	4.51	High	High	High	High	33000000	25000000	31000000	31000000	0.334	156672358512878	1	DTU-I
High	IsMasterProtein	K2M2M0	UDP-Gal or UDP-GlcNAc-dependent glycosyltransferase, putative OS=Trypanosoma cruzi marinkellei GN=MOQ_007034 PE=4 SV=1	0.968472	0.00879603	0	102081648900758	126923076923077	3	8	1	1	260	29799	6.74	High	Not Found	Not Found	Not Found	19000000				0.129	198970184326172	3	DTU-I
High	IsMasterProtein	K2MS42	Uncharacterized protein OS=Trypanosoma cruzi marinkellei GN=MOQ_006298 PE=4 SV=1	0.695511	0.151066	0	284697123161876	703703703703704	1	29	1	1	270	29387	10.15	High	High	High	High	25000000	26000000	25000000	21000000	1.31	111248605966568	1	DTU-I
High	IsMasterProtein	Q4CL46	Uncharacterized protein (Fragment) OS=Trypanosoma cruzi (strain CL Brener) GN=Tc00.1047053453917.9 PE=4 SV=1	0.904942	0.0286966	0	381281753201455	218836565096953	4	68	1	1	361	38709	8.65	Not Found	High	Not Found	High		6600000		6900000	1512	143654725313187	4	DTU-I
High	IsMasterProtein	K4DTJ0	Uncharacterized protein OS=Trypanosoma cruzi GN=TCSYLVIO_007438 PE=4 SV=1	0.473089	0.321332	0	528962873573924	578512396694215	1	4	1	1	242	27008	7.85	High	High	High	High	27000000	19000000	22000000	21000000	0.194	164163296222687	1	DTU-I
High	IsMasterProtein	K4E696	Uncharacterized protein OS=Trypanosoma cruzi GN=TCSYLVIO_003219 PE=4 SV=1	0.964111	0.011219	0.00976476	19931062920521	261437908496732	1	4	1	1	459	51179	4.68	High	High	Not Found	High	17000000	13000000		12000000	0.101	129994494915009	1	DTU-I
High	IsMasterProtein	Q4D9X1	Dispersed gene family protein 1 (DGF-1), putative (Fragment) OS=Trypanosoma cruzi (strain CL Brener) GN=Tc00.1047053504241.34 PE=4 SV=1	0.126067	0.583753	0	377417400853811	0.359712	1	4	1	1	2780	287282	5.55	High	High	High	High	17000000	25000000	21000000	22000000	0.019	116820948123932	1	DTU-I
High	IsMasterProtein	K2M439	Uncharacterized protein OS=Trypanosoma cruzi marinkellei GN=MOQ_006462 PE=4 SV=1	0.288028	0.462	0.00082672	292628164965388	405797101449275	1	1	1	1	345	40.09	9.44	Not Found	Not Found	Not Found	High					0.101	187321424484253	1	DTU-I
High	IsMasterProtein	Q4D2S8	Uncharacterized protein OS=Trypanosoma cruzi (strain CL Brener) GN=Tc00.1047053506389.50 PE=4 SV=1	0.271488	0.467811	0.00396322	251229613683627	263157894736842	1	1	1	1	494	51585	6.51	Not Found	Not Found	High	Not Found					0.116	324797391891479	1	DTU-I
High	IsMasterProtein	Q4CLA0	Endoplasmatic reticulum retrieval protein, putative OS=Trypanosoma cruzi (strain CL Brener) GN=Tc00.1047053509209.10 PE=4 SV=1	0.640784	0.195427	0	36252516539899	815217391304348	1	5	1	1	184	21622	9.76	High	High	High	High	83000000	74000000	65000000	72000000	0.334	703968858718872	1	DTU-I
High	IsMasterProtein	K4E959	Monooxygenase, putative OS=Trypanosoma cruzi GN=TCSYLVIO_001922 PE=4 SV=1	0.355476	0.391289	0.000677851	319538358301274	240480961923848	1	2	1	1	499	54031	6.96	High	Not Found	Not Found	High	20000000			12000000	0.101	576627564430237	1	DTU-I
High	IsMasterProtein	K2M624	PTP1-interacting protein, 39 kDa, putative OS=Trypanosoma cruzi marinkellei GN=MOQ_005816 PE=4 SV=1	0.574703	0.25003	0	417763574755845	43859649122807	1	5	1	1	342	39664	7.34	High	High	High	High	7500000	6800000	7600000	7300000	0.093	160979418754578	1	DTU-I
High	IsMasterProtein	Q4D4Y5	Ecotin-like protein 2 OS=Trypanosoma cruzi (strain CL Brener) GN=Tc00.1047053508533.40 PE=3 SV=1	0.978137	0.00602236	0	742620041778426	115646258503401	1	5	1	1	147	16.81	8.05	High	High	High	High	42000000	32000000	28000000	37000000	0.194	24129180431366	1	DTU-I
High	IsMasterProtein	K4DYI8	U5 snRNA-associated splicing factor, putative OS=Trypanosoma cruzi GN=TCSYLVIO_005762 PE=4 SV=1	0.0312352	0.634709	0	596838134769083	0.953206	1	5	1	1	2308	266252	8.29	High	High	High	High	3700000	3800000		4700000	0.032	153815605640411	1	DTU-I
High	IsMasterProtein	V5A4R3	Retrotransposon hot spot protein (RHS) OS=Trypanosoma cruzi Dm28c GN=TCDM_12759 PE=4 SV=1	0.29284	0.460336	0	211469215353967	922401171303075	6	18	1	1	683	78363	7.69	Not Found	Not Found	High	Not Found			19000000		0.431	482724860906601	6	DTU-I
High	IsMasterProtein	Q4CTL3	Uncharacterized protein OS=Trypanosoma cruzi (strain CL Brener) GN=Tc00.1047053510345.40 PE=4 SV=1	0.699339	0.146645	0	57552282385047	20460358056266	1	4	1	1	782	86.96	5.72	High	High	High	High		22000000	22000000	25000000	0.061	164278013706207	1	DTU-I
High	IsMasterProtein	K4EAK4	3-Beta-hydroxysteroid-delta(8), delta(7)-isomerase, putative OS=Trypanosoma cruzi GN=TCSYLVIO_001193 PE=4 SV=1	0.565146	0.256631	0.000677851	316806626953325	344827586206897	1	5	1	1	290	33328	8.62	High	High	High	High	12000000	9100000	10000000	12000000	0.233	145241968631744	1	DTU-I
High	IsMasterProtein	P31543	Heat shock protein 100 OS=Trypanosoma brucei brucei GN=HSP100 PE=3 SV=1	0.930563	0.0205458	0	119236640726103	622119815668203	4	10	1	1	868	96845	6.61	Not Found	High	Not Found	Not Found					0.169	301809988021851	4	DTU-I
High	IsMasterProtein	K4DRS1	Short-chain dehydrogenase, putative OS=Trypanosoma cruzi GN=TCSYLVIO_008175 PE=4 SV=1	0.672244	0.169079	0.00768535	216768273007774	26578073089701	1	2	1	1	301	32384	9.23	Not Found	High	Not Found	High		36000000		33000000	0.122	443847417831421	1	DTU-I
High	IsMasterProtein	Q4CV98	Acyl-CoA dehydrogenase, mitochondrial, putative OS=Trypanosoma cruzi (strain CL Brener) GN=Tc00.1047053508975.10 PE=4 SV=1	0.249319	0.511017	0.000345304	347846965872129	210325047801147	1	2	1	1	523	57268	5.12	Not Found	High	Not Found	High		9400000			0.086	494510006904602	1	DTU-I
High	IsMasterProtein	K2NCW9	Actin interacting protein-like protein, putative OS=Trypanosoma cruzi marinkellei GN=MOQ_009380 PE=4 SV=1	0.533068	0.279531	0	370774392864352	193050193050193	1	1	1	1	518	57228	6.48	Not Found	High	Not Found	Not Found		13000000			0.077	316677308082581	1	DTU-I
High	IsMasterProtein	K4DW77	Elongation factor 1-gamma (EF-1-gamma), putative OS=Trypanosoma cruzi GN=TCSYLVIO_006565 PE=4 SV=1	0.987631	0.00321525	0	685890097105182	318734793187348	11	91	1	1	411	46439	6.48	Not Found	High	High	High		120000000	120000000	120000000	3047	275786267161369	11	DTU-I
High	IsMasterProtein	Q4DAS2	Uncharacterized protein OS=Trypanosoma cruzi (strain CL Brener) GN=Tc00.1047053506485.60 PE=4 SV=1	0.392724	0.3707	0	452505566453461	133451957295374	1	1	1	1	1124	124587	8.98	Not Found	Not Found	Not Found	High				6100000	0.041	443108654022217	1	DTU-I
High	IsMasterProtein	Q4DHB9	Histone H2B OS=Trypanosoma cruzi (strain CL Brener) GN=Tc00.1047053511153.64 PE=3 SV=1	0.391939	0.371414	0	961762611760471	104895104895105	1	8	1	1	143	15679	10.86	High	High	High	High	53000000	49000000	43000000	42000000	0.668	256118199825287	1	DTU-I
High	IsMasterProtein	Q4E3R6	Uncharacterized protein OS=Trypanosoma cruzi (strain CL Brener) GN=Tc00.1047053506401.290 PE=4 SV=1	0.578312	0.246968	0.0080802	210712659311123	194274028629857	1	1	1	1	978	107124	6.54	Not Found	Not Found	High	Not Found			180000000		0	245715546607971	1	DTU-I
High	IsMasterProtein	K4E0L1	Uncharacterized protein OS=Trypanosoma cruzi GN=TCSYLVIO_004808 PE=4 SV=1	0.565146	0.256758	0.00396322	249921482708254	338461538461538	1	1	1	1	325	37.66	9.6	Not Found	Not Found	Not Found	High				5700000	0.105	263381671905518	1	DTU-I
High	IsMasterProtein	K2MCQ4	UDP-glucose:glycoprotein glucosyltransferase OS=Trypanosoma cruzi marinkellei GN=MOQ_003164 PE=4 SV=1	0.0388094	0.62649	0	592959267825988	106263982102908	1	6	1	1	1788	201834	6.61	High	High	High	High	15000000	12000000	18000000	14000000	0.024	225393095016479	1	DTU-I
High	IsMasterProtein	Q4E4P8	Uncharacterized protein OS=Trypanosoma cruzi (strain CL Brener) GN=Tc00.1047053506925.14 PE=4 SV=1	0.726557	0.126888	0.000513435	320641913263184	197802197802198	1	1	1	1	91	10542	9.35	Not Found	High	Not Found	Not Found					0.389	273692679405212	1	DTU-I
High	IsMasterProtein	K4DZ21	Uncharacterized protein OS=Trypanosoma cruzi GN=TCSYLVIO_005537 PE=4 SV=1	0.469144	0.324536	0.0033811	261065668874792	14002333722287	1	4	1	1	857	96416	6.29	Not Found	High	High	High		18000000	14000000	9500000	0.042	972196555137634	1	DTU-I
High	IsMasterProtein	Q4DB14	Intraflagellar transport (IFT) protein, putative OS=Trypanosoma cruzi (strain CL Brener) GN=Tc00.1047053511507.39 PE=4 SV=1	0.445734	0.344253	0	363978538670465	769230769230769	1	4	1	1	130	15423	5.17	High	High	High	High	24000000	24000000	22000000	27000000	0.212	944286930561066	1	DTU-I
High	IsMasterProtein	Q4CWX2	Outer arm dynein-like, putative OS=Trypanosoma cruzi (strain CL Brener) GN=Tc00.1047053508731.50 PE=4 SV=1	0.695511	0.152704	0	564092377394074	128205128205128	1	1	1	1	117	13237	4.82	Not Found	Not Found	High	Not Found			9600000		0.468	382573771476746	1	DTU-I
High	IsMasterProtein	K4EAC0	Uncharacterized protein OS=Trypanosoma cruzi GN=TCSYLVIO_001322 PE=4 SV=1	0.547882	0.268156	0.00438803	245630436769076	214797136038186	1	1	1	1	419	46957	9.04	Not Found	Not Found	High	Not Found					0.089	249683594703674	1	DTU-I
High	IsMasterProtein	V5B774	Leucyl-tRNA synthetase OS=Trypanosoma cruzi Dm28c GN=TCDM_08673 PE=3 SV=1	0.651374	0.184507	0	449340123438738	102230483271375	7	34	1	1	1076	121755	6.96	High	High	High	High	73000000	54000000	51000000	53000000	0.322	133045840740204	7	DTU-I
High	IsMasterProtein	K4DTJ3	Dolicholphosphate-mannose synthase, putative OS=Trypanosoma cruzi GN=TCSYLVIO_007431 PE=4 SV=1	0.532821	0.28041	0.000513435	326312563835158	348837209302326	1	4	1	1	344	37979	8.59	High	High	High	High	9900000	8400000	8000000	6900000	0.116	136421074867249	1	DTU-I
High	IsMasterProtein	K4E2D6	Uncharacterized protein OS=Trypanosoma cruzi GN=TCSYLVIO_004135 PE=4 SV=1	0.9931	0.00147987	0	215673431236672	276967930029155	5	15	1	1	343	37962	4.45	High	High	High	High	22000000	21000000	18000000	23000000	1254	439872663021088	5	DTU-I
High	IsMasterProtein	V5B9E4	Retrotransposon hot spot protein (RHS) OS=Trypanosoma cruzi Dm28c GN=TCDM_09691 PE=4 SV=1	0.0988882	0.588291	0	733353763126906	531400966183575	3	12	1	1	621	69622	6.98	High	High	High	Not Found	4400000	18000000	9600000		0.162	30815593957901	3	DTU-I
High	IsMasterProtein	Q4D103	Basic transcription factor 3a, putative OS=Trypanosoma cruzi (strain CL Brener) GN=Tc00.1047053504017.10 PE=4 SV=1	0.777181	0.0892588	0	473376830331011	122137404580153	1	1	1	1	131	15.09	9.1	Not Found	Not Found	High	Not Found			69000000		0.389	379867196083069	1	DTU-I
High	IsMasterProtein	V5B4H5	Uncharacterized protein OS=Trypanosoma cruzi Dm28c GN=TCDM_14300 PE=4 SV=1	0.950446	0.0159524	0.00212731	281079051041769	769230769230769	1	4	1	1	104	12459	9.99	High	High	High	High	59000000	34000000	33000000	36000000	0.389	10041454076767	1	DTU-I
High	IsMasterProtein	K2MWD0	Kinesin-like protein OS=Trypanosoma cruzi marinkellei GN=MOQ_004735 PE=3 SV=1	0.0349305	0.634043	0	871064185559013	179487179487179	2	8	1	1	1170	134335	8.94	Not Found	High	Not Found	Not Found					0.062	244353709220886	2	DTU-I
High	IsMasterProtein	V5DQA0	Carboxypeptidase OS=Trypanosoma cruzi Dm28c GN=TCDM_01553 PE=4 SV=1	0.999573	7.16869e+09	0	151435840196369	504970178926441	24	177	1	1	503	57604	6.21	High	High	High	High	130000000	130000000	140000000	120000000	12219	550859922528267	24	DTU-I
High	IsMasterProtein	K4DU31	Uncharacterized protein (Fragment) OS=Trypanosoma cruzi GN=TCSYLVIO_007116 PE=4 SV=1	0.42953	0.352753	0	437089634982286	385542168674699	1	2	1	1	415	47.04	9.79	Not Found	High	Not Found	High		12000000		13000000	0.08	704434442520142	1	DTU-I
High	IsMasterProtein	V5B3K3	Uncharacterized protein OS=Trypanosoma cruzi Dm28c GN=TCDM_10214 PE=4 SV=1	0.573876	0.250805	0.00976476	200139197068491	348432055749129	1	6	1	1	287	33.06	9.41	High	High	High	High	19000000	22000000	18000000	21000000	0.155	186316342353821	1	DTU-I
High	IsMasterProtein	K4E2J6	Protein farnesyltransferase alpha subunit, putative OS=Trypanosoma cruzi GN=TCSYLVIO_004349 PE=4 SV=1	0.836834	0.0572791	0.00082672	298758462523757	334394904458599	1	3	1	1	628	72459	6.52	Not Found	Not Found	High	Not Found					0.051	822649145126343	1	DTU-I
High	IsMasterProtein	V5AZA4	Trans-sialidase OS=Trypanosoma cruzi Dm28c GN=TCDM_11909 PE=4 SV=1	0.20994	0.519509	0	401623843971383	226586102719033	1	1	1	1	662	71186	5.95	Not Found	Not Found	Not Found	High					0.075	351886081695557	1	DTU-I
High	IsMasterProtein	V5A515	Short chain dehydrogenase OS=Trypanosoma cruzi Dm28c GN=TCDM_12658 PE=4 SV=1	0.472239	0.322886	0	643562447770138	630914826498423	1	6	1	1	317	35238	6.68	High	High	High	High	86000000	67000000	72000000	67000000	0.334	0	1	DTU-I
High	IsMasterProtein	Q4DJW4	Uncharacterized protein OS=Trypanosoma cruzi (strain CL Brener) GN=Tc00.1047053510879.190 PE=4 SV=1	0.423849	0.355372	0.000345304	351187250375254	688836104513064	1	1	1	1	421	47097	5.59	Not Found	Not Found	High	Not Found			8900000		0.086	336859536170959	1	DTU-I
High	IsMasterProtein	V5D8P7	Uncharacterized protein OS=Trypanosoma cruzi Dm28c GN=TCDM_08229 PE=4 SV=1	0.989985	0.00245668	0	392660340555768	141732283464567	8	40	1	1	762	87233	8.63	High	High	High	High	14000000	16000000	10000000	18000000	0.54	157720942497253	8	DTU-I
High	IsMasterProtein	Q4CZT4	Uncharacterized protein OS=Trypanosoma cruzi (strain CL Brener) GN=Tc00.1047053506507.20 PE=4 SV=1	0.698569	0.147287	0.00396322	254469822834292	810810810810811	1	1	1	1	148	16199	7.33	Not Found	High	Not Found	Not Found		14000000			0.212	248458051681519	1	DTU-I
High	IsMasterProtein	K4DPQ6	Retrotransposon hot spot (RHS) protein, putative (Fragment) OS=Trypanosoma cruzi GN=TCSYLVIO_008946 PE=4 SV=1	0.524903	0.287008	0	23987528294142	141666666666667	2	14	1	1	240	27715	5.74	Not Found	High	Not Found	High		5900000		5400000	0.585	561184802055359	2	DTU-I
High	IsMasterProtein	V5CZZ1	Retrotransposon hot spot protein (RHS) OS=Trypanosoma cruzi Dm28c GN=TCDM_11641 PE=4 SV=1	0.0761472	0.607409	0	736310027717007	676156583629893	4	11	1	1	562	63.53	6.15	Not Found	Not Found	High	High				3600000	0.322	209577782154083	4	DTU-I
High	IsMasterProtein	Q4E0D8	Calpain-like cysteine peptidase, putative OS=Trypanosoma cruzi (strain CL Brener) GN=Tc00.1047053508999.190 PE=4 SV=1	0.930059	0.020652	0	873785334633376	275985663082437	17	86	1	1	837	95707	5.05	High	High	High	High	24000000	28000000	23000000	19000000	2162	282624776959419	17	DTU-I
High	IsMasterProtein	K2N6J1	Uncharacterized protein OS=Trypanosoma cruzi marinkellei GN=MOQ_005917 PE=4 SV=1	0.453724	0.340536	0.00082672	310601643278815	37593984962406	1	1	1	1	266	30.55	4.46	High	Not Found	Not Found	Not Found					0.212	269983601570129	1	DTU-I
High	IsMasterProtein	K4DXC9	Uncharacterized protein OS=Trypanosoma cruzi GN=TCSYLVIO_005953 PE=4 SV=1	0.478719	0.317673	0	198197767599862	962566844919786	1	13	1	1	374	42042	6.98	High	High	High	High	23000000	27000000	27000000	24000000	0.35	282218568325043	1	DTU-I
High	IsMasterProtein	K2NU21	Haloacid dehalogenase-like hydrolase, putative OS=Trypanosoma cruzi marinkellei GN=MOQ_001311 PE=4 SV=1	0.965658	0.0107365	0	190650636358817	16304347826087	3	14	1	1	276	31.11	6.05	High	High	High	High	43000000	28000000	30000000	29000000	0.624	452355024814606	3	DTU-I
High	IsMasterProtein	K4E4F1	CDP-diacylglycerol--inositol 3-phosphatidyltransferase OS=Trypanosoma cruzi GN=TCSYLVIO_003645 PE=3 SV=1	0.925131	0.0234701	0.00621794	233301428167034	686695278969957	1	1	1	1	233	26755	7.77	Not Found	Not Found	High	Not Found					0.233	195831727981567	1	DTU-I
High	IsMasterProtein	K4EC35	Retrotransposon hot spot (RHS) protein, putative (Fragment) OS=Trypanosoma cruzi GN=TCSYLVIO_000682 PE=4 SV=1	0.884752	0.0355883	0	432725949233565	161290322580645	2	2	1	1	124	14059	5.17	Not Found	Not Found	Not Found	High					0.585	488164520263672	2	DTU-I
High	IsMasterProtein	Q4CVF3	Cation transporter, putative OS=Trypanosoma cruzi (strain CL Brener) GN=Tc00.1047053509197.39 PE=4 SV=1	0.644966	0.191091	0	47486051499599	3.2	1	4	1	1	375	39181	6.68	High	High	High	High	43000000	38000000	32000000	39000000	0.233	141112208366394	1	DTU-I
High	IsMasterProtein	Q4DV52	Uncharacterized protein OS=Trypanosoma cruzi (strain CL Brener) GN=Tc00.1047053508647.110 PE=4 SV=1	0.99561	0.00102425	0	81342767235714	132231404958678	1	3	1	1	121	13994	7.25	High	Not Found	High	Not Found	10000000		15000000		0.668	997942638397217	1	DTU-I
High	IsMasterProtein	K2NDY6	Uncharacterized protein OS=Trypanosoma cruzi marinkellei GN=MOQ_003025 PE=4 SV=1	0.34187	0.445388	0.000513435	322409842110833	357142857142857	1	2	1	1	420	45633	5.17	High	High	Not Found	Not Found	17000000				0.116	637782979011536	1	DTU-I
High	IsMasterProtein	K4DYD9	Uncharacterized protein OS=Trypanosoma cruzi GN=TCSYLVIO_005823 PE=4 SV=1	0.473089	0.32154	0	979991984900575	464716006884682	1	4	1	1	581	63163	6.38	High	High	Not Found	High	7000000			13000000	0.304	738219618797302	1	DTU-I
High	IsMasterProtein	V5BF52	GTP-binding elongation factor Tu family OS=Trypanosoma cruzi Dm28c GN=TCDM_07197 PE=4 SV=1	0.257408	0.508854	0	14890153939913	236127508854782	1	6	1	1	847	92939	9.09	High	High	High	High	4600000	12000000	9800000	13000000	0.094	238243687152863	1	DTU-I
High	IsMasterProtein	K4DXZ6	Uncharacterized protein OS=Trypanosoma cruzi GN=TCSYLVIO_005833 PE=4 SV=1	0.445734	0.344205	0	375227216709028	246212121212121	1	5	1	1	528	57924	6.15	High	High	High	High	12000000	12000000	11000000	11000000	0.07	146099798679352	1	DTU-I
High	IsMasterProtein	K2ND14	Ribonuclease, putative OS=Trypanosoma cruzi marinkellei GN=MOQ_009337 PE=4 SV=1	0.307528	0.455412	0	712606983718123	423728813559322	1	2	1	1	590	66562	6.58	High	Not Found	Not Found	High					0.16	832379603385925	1	DTU-I
High	IsMasterProtein	Q4DIG2	Uncharacterized protein OS=Trypanosoma cruzi (strain CL Brener) GN=Tc00.1047053511215.50 PE=4 SV=1	0.640784	0.19484	0	690207360789307	964285714285714	1	5	1	1	280	31421	5.69	High	High	Not Found	High		19000000			0.311	99113028049469	1	DTU-I
High	IsMasterProtein	K4E298	Uncharacterized protein OS=Trypanosoma cruzi GN=TCSYLVIO_004204 PE=4 SV=1	0.0893037	0.591058	0	498674133471648	123796423658872	1	1	1	1	1454	161172	7.02	High	Not Found	Not Found	Not Found					0.029	230122113227844	1	DTU-I
High	IsMasterProtein	K2NEH4	Deoxyhypusine hydroxylase OS=Trypanosoma cruzi marinkellei GN=MOQ_002301 PE=3 SV=1	0.431219	0.352136	0.00708892	225266589038409	10062893081761	1	1	1	1	318	35593	5.12	Not Found	Not Found	Not Found	High					0.122	402966451644897	1	DTU-I
High	IsMasterProtein	K2N229	Uncharacterized protein OS=Trypanosoma cruzi marinkellei GN=MOQ_007672 PE=4 SV=1	0.613966	0.217865	0	440055362427472	615942028985507	1	1	1	1	276	31264	9.48	Not Found	Not Found	High	Not Found			5100000		0.136	305158281326294	1	DTU-I
High	IsMasterProtein	K4E3H4	Uncharacterized protein OS=Trypanosoma cruzi GN=TCSYLVIO_004202 PE=4 SV=1	0.47306	0.321748	0	428558640771288	305164319248826	1	2	1	1	426	47957	5.99	Not Found	High	Not Found	High				5700000	0.086	753834652900696	1	DTU-I
High	IsMasterProtein	Q4E675	Uncharacterized protein OS=Trypanosoma cruzi (strain CL Brener) GN=Tc00.1047053508153.164 PE=4 SV=1	0.950446	0.0152112	0	523732143627256	752688172043011	1	5	1	1	186	21265	5.27	High	High	High	High	42000000	36000000	35000000	35000000	0.179	236238737106323	1	DTU-I
High	IsMasterProtein	K2NXD7	D-isomer specific 2-hydroxyacid dehydrogenase-protein, putative OS=Trypanosoma cruzi marinkellei GN=MOQ_002605 PE=4 SV=1	0.653165	0.182801	0	231480863405282	338645418326693	7	29	1	1	251	28427	7.05	Not Found	High	Not Found	Not Found					1955	723003474473953	7	DTU-I
High	IsMasterProtein	Q4E5Y5	MP99, putative OS=Trypanosoma cruzi (strain CL Brener) GN=Tc00.1047053508153.1100 PE=4 SV=1	0.14815	0.559041	0	507180905196124	142231947483589	1	2	1	1	914	100284	6.99	Not Found	Not Found	High	High			3300000	4800000	0.044	818096089363098	1	DTU-I
High	IsMasterProtein	Q4E489	Dispersed gene family protein 1 (DGF-1), putative OS=Trypanosoma cruzi (strain CL Brener) GN=Tc00.1047053508163.190 PE=4 SV=1	0.0372933	0.628136	0.00768535	215945481236316	0.258324	1	5	1	1	3484	361764	6.42	High	High	High	High	11000000	8000000	9600000	8500000	0.014	12138614654541	1	DTU-I
High	IsMasterProtein	Q4D1W5	Small nuclear ribonucleoprotein Sm-E, putative OS=Trypanosoma cruzi (strain CL Brener) GN=Tc00.1047053511499.59 PE=4 SV=1	0.695511	0.150859	0.000513435	324672342981558	104347826086957	1	4	1	1	115	12825	8.06	High	High	High	High	19000000	16000000	16000000	19000000	0.334	132698352336884	1	DTU-I
High	IsMasterProtein	Q4DLF8	Uncharacterized protein OS=Trypanosoma cruzi (strain CL Brener) GN=Tc00.1047053510747.26 PE=4 SV=1	0.640784	0.195343	0	69303319030884	142857142857143	1	3	1	1	119	13.84	6.77	High	Not Found	High	High	4000000		3300000	4900000	0.292	142175107002258	1	DTU-I
High	IsMasterProtein	V5BYI4	UDP-N-acetylglucosamine pyrophosphorylase OS=Trypanosoma cruzi Dm28c GN=TCDM_01555 PE=4 SV=1	0.652629	0.183612	0	880628407816165	449251247920133	2	9	1	1	601	66638	6.67	High	High	High	Not Found	13000000	13000000	13000000		0.125	358275735378265	2	DTU-I
High	IsMasterProtein	K4DXY3	Uncharacterized protein OS=Trypanosoma cruzi GN=TCSYLVIO_006159 PE=4 SV=1	0.524688	0.287065	0.000345304	341128022039994	326086956521739	1	2	1	1	460	50.06	9.2	Not Found	Not Found	High	High			7600000	8800000	0.075	776980519294739	1	DTU-I
High	IsMasterProtein	K2MS87	Uncharacterized protein (Fragment) OS=Trypanosoma cruzi marinkellei GN=MOQ_006247 PE=4 SV=1	0.446526	0.343823	0.00396322	25480601306349	242290748898678	1	2	1	1	454	50988	10.37	High	High	Not Found	Not Found					0.086	642773532867432	1	DTU-I
High	IsMasterProtein	K4EE50	Uncharacterized protein OS=Trypanosoma cruzi GN=TCSYLVIO_000041 PE=4 SV=1	0.60244	0.227476	0	379209646961395	532915360501567	1	7	1	1	319	34286	7.47	High	High	High	High	21000000	21000000	21000000	16000000	0.136	0	1	DTU-I
High	IsMasterProtein	Q4DFZ4	Uncharacterized protein OS=Trypanosoma cruzi (strain CL Brener) GN=Tc00.1047053506635.44 PE=4 SV=1	0.951497	0.0148711	0.00082672	306539349357306	189473684210526	1	2	1	1	95	11.24	9.29	High	Not Found	Not Found	High	10000000			21000000	0.931	41191817522049	1	DTU-I
High	IsMasterProtein	Q4CW01	Calpain-like cysteine peptidase, putative (Fragment) OS=Trypanosoma cruzi (strain CL Brener) GN=Tc00.1047053509013.19 PE=4 SV=1	0.939253	0.0177483	0	630797766991803	11892797319933	8	34	1	1	1194	135.41	5.49	High	High	High	High	38000000	34000000	37000000	39000000	0.543	120055975437164	8	DTU-I
High	IsMasterProtein	Q4D3P3	Acyl-CoA dehydrogenase, putative OS=Trypanosoma cruzi (strain CL Brener) GN=Tc00.1047053508951.40 PE=3 SV=1	0.164557	0.555705	0.000513435	324374435124577	211864406779661	1	2	1	1	472	52128	9.04	Not Found	Not Found	High	High					0.093	501568984985352	1	DTU-I
High	IsMasterProtein	Q4D4W4	Uncharacterized protein OS=Trypanosoma cruzi (strain CL Brener) GN=Tc00.1047053507275.24 PE=4 SV=1	0.482601	0.31433	0	451498878542143	153061224489796	1	2	1	1	98	10353	5.4	High	High	Not Found	Not Found	38000000	41000000			0.468	840421485900879	1	DTU-I
High	IsMasterProtein	K4E9C8	Aminopeptidase, putative,metallo-peptidase, Clan MF, Family M17, putative OS=Trypanosoma cruzi GN=TCSYLVIO_001670 PE=4 SV=1	0.989319	0.00265029	0	39719390211141	43778801843318	6	49	1	1	217	23497	5.73	High	High	High	High	210000000	190000000	190000000	200000000	4337	194810853481293	6	DTU-I
High	IsMasterProtein	Q4DKQ8	Uncharacterized protein OS=Trypanosoma cruzi (strain CL Brener) GN=Tc00.1047053511867.80 PE=4 SV=1	0.51163	0.293726	0	713829632494152	73943661971831	1	5	1	1	284	30906	5.17	High	High	High	Not Found	13000000	13000000	12000000		0.52	130992801189423	1	DTU-I
High	IsMasterProtein	K4DUR3	Uncharacterized protein OS=Trypanosoma cruzi GN=TCSYLVIO_006920 PE=4 SV=1	0.95655	0.0140056	0	442806400947234	945347119645495	11	40	1	1	1354	153892	7.06	High	Not Found	High	High			13000000	12000000	0.355	128243208050728	11	DTU-I
High	IsMasterProtein	Q4DBV0	Uncharacterized protein OS=Trypanosoma cruzi (strain CL Brener) GN=Tc00.1047053510357.140 PE=4 SV=1	0.465133	0.328012	0.00513859	236875921976449	432692307692308	1	2	1	1	208	23396	8.62	High	High	Not Found	Not Found					0.212	399359476566315	1	DTU-I
High	IsMasterProtein	K4EA29	Uncharacterized protein OS=Trypanosoma cruzi GN=TCSYLVIO_001605 PE=4 SV=1	0.270921	0.468055	0.00276378	274666199467389	217864923747277	1	1	1	1	459	53018	8.82	Not Found	Not Found	Not Found	High					0.072	284142351150513	1	DTU-I
High	IsMasterProtein	K4DY48	Uncharacterized protein OS=Trypanosoma cruzi GN=TCSYLVIO_006099 PE=4 SV=1	0.973642	0.00729394	0	453385452076835	236503856041131	5	73	1	1	389	41426	7.53	High	High	High	High	18000000	24000000	16000000	14000000	1565	177438086509705	5	DTU-I
High	IsMasterProtein	K2MW22	Uncharacterized protein OS=Trypanosoma cruzi marinkellei GN=MOQ_006274 PE=4 SV=1	0.211857	0.518864	0.0033811	263846102873072	294906166219839	1	4	1	1	373	42395	8.13	High	High	High	High	22000000	15000000	17000000	9700000	0.116	135047738552094	1	DTU-I
High	IsMasterProtein	Q4DBV7	Ubiquinone biosynthesis protein COQ4 homolog 1, mitochondrial OS=Trypanosoma cruzi (strain CL Brener) GN=Tc00.1047053510357.70 PE=3 SV=1	0.535033	0.276496	0.000513435	326954073995423	436507936507936	1	2	1	1	252	28286	7.18	Not Found	Not Found	High	High			43000000	17000000	0.179	567092490196228	1	DTU-I
High	IsMasterProtein	Q4E078	Ribosomal protein L24, putative OS=Trypanosoma cruzi (strain CL Brener) GN=Tc00.1047053503611.20 PE=4 SV=1	0.986446	0.00363778	0	563264407897398	11.2	1	12	1	1	125	14593	11.47	High	High	High	High	110000000	120000000	110000000	99000000	0.468	524183022975922	1	DTU-I
High	IsMasterProtein	K4EAS5	Dihydroorotase, putative OS=Trypanosoma cruzi GN=TCSYLVIO_001115 PE=4 SV=1	0.36681	0.384199	0.000345304	338753403604686	511247443762781	1	1	1	1	489	53488	7.14	Not Found	Not Found	Not Found	High					0.093	275104832649231	1	DTU-I
High	IsMasterProtein	K2MVM8	Pretranslocation protein, alpha subunit, putative OS=Trypanosoma cruzi marinkellei GN=MOQ_000475 PE=3 SV=1	0.412745	0.360703	0	809030375692618	27027027027027	1	8	1	1	481	53526	8.68	High	High	High	High	20000000	17000000	18000000	61000000	0.233	259333460330963	1	DTU-I
High	IsMasterProtein	V5AV36	Translation initiation factor IF-2 OS=Trypanosoma cruzi Dm28c GN=TCDM_07185 PE=4 SV=1	0.368873	0.382963	0.00681748	232148162095989	202020202020202	1	7	1	1	891	100653	7.52	High	High	High	High	18000000	17000000	20000000	15000000	0.047	0	1	DTU-I
High	IsMasterProtein	K2N241	Isovaleryl-coA dehydrogenase, putative OS=Trypanosoma cruzi marinkellei GN=MOQ_004134 PE=3 SV=1	0.361435	0.386949	0	588773023158273	316301703163017	1	4	1	1	411	44915	7.68	High	High	High	High	35000000	32000000	25000000	32000000	0.089	169592938423157	1	DTU-I
High	IsMasterProtein	K4E614	Uncharacterized protein OS=Trypanosoma cruzi GN=TCSYLVIO_003319 PE=4 SV=1	0.340539	0.445794	0	516196991701468	354767184035477	1	2	1	1	451	51413	6.57	High	High	Not Found	Not Found	14000000	13000000			0.075	823833465576172	1	DTU-I
High	IsMasterProtein	K4E3W7	Uncharacterized protein OS=Trypanosoma cruzi GN=TCSYLVIO_003731 PE=4 SV=1	0.53312	0.278645	0.0033811	261996975203217	342205323193916	1	1	1	1	263	28812	4.93	Not Found	Not Found	Not Found	High					0.145	260775208473206	1	DTU-I
High	IsMasterProtein	Q4DJ32	60S ribosomal protein, putative OS=Trypanosoma cruzi (strain CL Brener) GN=Tc00.1047053511239.140 PE=4 SV=1	0.289353	0.461626	0.00768535	218283142761894	540540540540541	1	1	1	1	185	19645	9.51	Not Found	Not Found	Not Found	High				9400000	0.233	231220030784607	1	DTU-I
High	IsMasterProtein	V5BMN4	Uncharacterized protein OS=Trypanosoma cruzi Dm28c GN=TCDM_03880 PE=4 SV=1	0.73466	0.120905	0	972470246937524	510752688172043	1	10	1	1	372	41833	9.01	High	High	High	High	31000000	20000000	30000000		0.202	297214903831482	1	DTU-I
High	IsMasterProtein	K2ML20	Protein kinase, putative OS=Trypanosoma cruzi marinkellei GN=MOQ_008420 PE=4 SV=1	0.444775	0.345108	0	370796556400526	167958656330749	1	2	1	1	774	88252	4.96	Not Found	Not Found	High	High			10000000	14000000	0.047	74998345375061	1	DTU-I
High	IsMasterProtein	K2MNF6	UDP-sugar pyrophosphorylase OS=Trypanosoma cruzi marinkellei GN=MOQ_007609 PE=4 SV=1	0.117692	0.584947	0.000345304	3397831448621	348258706467662	1	1	1	1	603	67674	6.24	High	Not Found	Not Found	Not Found	14000000				0.07	405418252944946	1	DTU-I
High	IsMasterProtein	K4E742	Retrotransposon hot spot (RHS) protein, putative (Fragment) OS=Trypanosoma cruzi GN=TCSYLVIO_002466 PE=4 SV=1	0.993189	0.00141607	0	727732589063544	557029177718833	2	5	1	1	377	42.94	6.99	High	Not Found	Not Found	High	40000000			33000000	0.186	165453221797943	2	DTU-I
High	IsMasterProtein	K4E374	Uncharacterized protein OS=Trypanosoma cruzi GN=TCSYLVIO_003870 PE=4 SV=1	0.349849	0.442941	0	403077052013736	416666666666667	1	1	1	1	312	34339	6.06	Not Found	High	Not Found	Not Found		4600000			0.136	275802659988403	1	DTU-I
High	IsMasterProtein	K4DXM7	Uncharacterized protein OS=Trypanosoma cruzi GN=TCSYLVIO_006268 PE=4 SV=1	0.193295	0.523306	0.00513859	235634996178267	219560878243513	1	1	1	1	501	55829	5.11	Not Found	High	Not Found	Not Found		13000000			0.086	302287840843201	1	DTU-I
High	IsMasterProtein	K4DW35	Uncharacterized protein OS=Trypanosoma cruzi GN=TCSYLVIO_006475 PE=4 SV=1	0.34748	0.443681	0.000677851	315639352807549	367892976588629	1	4	1	1	299	33261	9.6	High	High	High	High	29000000	31000000	34000000	23000000	0.136	120631601810455	1	DTU-I
High	IsMasterProtein	K4DN56	Heat shock protein 83, putative (Fragment) OS=Trypanosoma cruzi GN=TCSYLVIO_009400 PE=4 SV=1	0.922346	0.0245124	0	488387773203936	277602523659306	8	35	1	1	317	35923	5.17	High	Not Found	High	High	25000000		24000000	18000000	2594	121857284665108	8	DTU-I
High	IsMasterProtein	Q4E4N7	Dynein light chain, putative OS=Trypanosoma cruzi (strain CL Brener) GN=Tc00.1047053506925.104 PE=4 SV=1	0.967502	0.00957802	0	421509755011335	244444444444444	1	2	1	1	90	10.38	6.79	Not Found	Not Found	High	Not Found			3300000		0.778	518538999557495	1	DTU-I
High	IsMasterProtein	K4E7N1	Uncharacterized protein OS=Trypanosoma cruzi GN=TCSYLVIO_002245 PE=4 SV=1	0.4664	0.326791	0.00513859	238774609390356	277078085642317	1	3	1	1	397	43.96	5.59	High	Not Found	Not Found	High	8100000			6200000	0.093	966292190551758	1	DTU-I
High	IsMasterProtein	K4DU99	Uncharacterized protein OS=Trypanosoma cruzi GN=TCSYLVIO_007286 PE=4 SV=1	0.640784	0.19601	0.00384924	260572347323218	643776824034335	1	2	1	1	233	25895	4.5	High	Not Found	Not Found	High	12000000			8600000	0.233	591019916534424	1	DTU-I
High	IsMasterProtein	K4DYV0	Uncharacterized protein (Fragment) OS=Trypanosoma cruzi GN=TCSYLVIO_005886 PE=4 SV=1	0.586927	0.240588	0	18082255282557	748031496062992	7	19	1	1	1016	116826	5.17	Not Found	High	Not Found	High		6200000		5300000	0.24	48849100112915	7	DTU-I
High	IsMasterProtein	K4DS48	Retrotransposon hot spot (RHS) protein, putative OS=Trypanosoma cruzi GN=TCSYLVIO_007815 PE=4 SV=1	0.22236	0.516577	0	282755993798052	636663007683864	5	23	1	1	911	104829	8.21	Not Found	High	Not Found	Not Found		11000000			0.292	716465275287628	5	DTU-I
High	IsMasterProtein	V5BH93	Retrotransposon hot spot (RHS) protein OS=Trypanosoma cruzi Dm28c GN=TCDM_08231 PE=4 SV=1	0.436464	0.349339	0	111492266947711	10467706013363	4	10	1	1	449	51379	5.49	Not Found	Not Found	Not Found	High				4800000	0.359	262896046638489	4	DTU-I
High	IsMasterProtein	V5BAV6	Uncharacterized protein OS=Trypanosoma cruzi Dm28c GN=TCDM_07010 PE=4 SV=1	0.361978	0.386522	0.0080802	20893755951108	293159609120521	1	3	1	1	307	35672	6.47	Not Found	High	High	High		8500000	7600000	7900000	0.194	879599285125732	1	DTU-I
High	IsMasterProtein	K2NSH4	Uncharacterized protein OS=Trypanosoma cruzi marinkellei GN=MOQ_004233 PE=4 SV=1	0.768017	0.0956619	0	392628164965388	230769230769231	1	1	1	1	780	87139	5.88	Not Found	Not Found	Not Found	High				9300000	0.053	3091144323349	1	DTU-I
High	IsMasterProtein	V5B117	Retrotransposon hot spot (RHS) protein OS=Trypanosoma cruzi Dm28c GN=TCDM_11175 PE=4 SV=1	0.8858	0.0351837	0	259360263391847	897297297297297	8	29	1	1	925	106299	6.79	Not Found	High	Not Found	High		12000000		14000000	0.366	792766411304474	8	DTU-I
High	IsMasterProtein	K4DYA2	Uncharacterized protein OS=Trypanosoma cruzi GN=TCSYLVIO_005581 PE=4 SV=1	0.438136	0.348817	0.000345304	351342784948164	242510699001427	1	2	1	1	701	80049	7.49	Not Found	High	Not Found	Not Found					0.054	236102437973022	1	DTU-I
High	IsMasterProtein	K4E5I8	Calpain-like cysteine peptidase, putative OS=Trypanosoma cruzi GN=TCSYLVIO_002993 PE=4 SV=1	0.427504	0.353703	0	449580108146055	258397932816537	1	3	1	1	774	89087	5.1	Not Found	High	Not Found	Not Found					0.055	470401763916016	1	DTU-I
High	IsMasterProtein	K2NC40	Uncharacterized protein OS=Trypanosoma cruzi marinkellei GN=MOQ_003703 PE=4 SV=1	0.297658	0.458784	0.0033811	26087119514047	183639398998331	1	31	1	1	599	67716	9.91	High	High	High	High		1000000	1400000	970000	0.066	217371048927307	1	DTU-I
High	IsMasterProtein	V5BQ15	Uncharacterized protein OS=Trypanosoma cruzi Dm28c GN=TCDM_14276 PE=4 SV=1	0.967502	0.00978389	0	703737925361375	700636942675159	1	7	1	1	157	17119	10.15	High	High	High	High	79000000	64000000	70000000	51000000	0.931	137551374435425	1	DTU-I
High	IsMasterProtein	Q4CZV4	Retrotransposon hot spot (RHS) protein, putative (Fragment) OS=Trypanosoma cruzi (strain CL Brener) GN=Tc00.1047053509903.5 PE=4 SV=1	0.920591	0.0250447	0	519436323369407	247191011235955	1	5	1	1	445	51393	5.29	High	High	High	High	45000000	33000000	33000000	38000000	0.075	175659618377686	1	DTU-I
High	IsMasterProtein	K4DTT6	Nucleoporin interacting component (NUP93), putative OS=Trypanosoma cruzi GN=TCSYLVIO_007457 PE=4 SV=1	0.466599	0.326382	0.00768535	220544224874524	0.929152	1	3	1	1	861	95062	6.51	Not Found	High	High	High		13000000	14000000	10000000	0.046	683543252944946	1	DTU-I
High	IsMasterProtein	Q4DXQ9	Uncharacterized protein OS=Trypanosoma cruzi (strain CL Brener) GN=Tc00.1047053510421.250 PE=4 SV=1	0.59147	0.236587	0	370399333068633	450928381962865	1	1	1	1	377	43545	5.08	High	Not Found	Not Found	Not Found					0.11	351335072517395	1	DTU-I
High	IsMasterProtein	V5DIB3	Choline dehydrogenase OS=Trypanosoma cruzi Dm28c GN=TCDM_04218 PE=4 SV=1	0.870427	0.041036	0.000513435	322519116968929	208333333333333	1	1	1	1	528	58.58	8.43	High	Not Found	Not Found	Not Found	31000000				0.08	305242443084717	1	DTU-I
High	IsMasterProtein	K4EEA2	Uncharacterized protein OS=Trypanosoma cruzi GN=TCSYLVIO_000213 PE=4 SV=1	0.438426	0.34839	0	362561830194912	200364298724954	1	3	1	1	549	61321	6	High	High	High	Not Found	5200000		3000000		0.072	429548192024231	1	DTU-I
High	IsMasterProtein	K2PDZ2	Uncharacterized protein OS=Trypanosoma cruzi marinkellei GN=MOQ_000654 PE=4 SV=1	0.137433	0.561497	0	673541827076192	172018348623853	1	6	1	1	872	96401	6.64	Not Found	High	High	High		12000000	12000000	8800000	0.04	266733312606812	1	DTU-I
High	IsMasterProtein	K4DY57	Uncharacterized protein OS=Trypanosoma cruzi GN=TCSYLVIO_005759 PE=4 SV=1	0.555194	0.263706	0.00384924	259687947882418	156521739130435	1	2	1	1	575	61693	9.42	High	Not Found	Not Found	High	19000000			13000000	0.096	522837901115417	1	DTU-I
High	IsMasterProtein	Q4DFA6	Protein disulfide isomerase, putative OS=Trypanosoma cruzi (strain CL Brener) GN=Tc00.1047053508209.140 PE=3 SV=1	0.331946	0.448198	0	224264557856309	210106382978723	6	32	1	1	376	41776	7.15	High	High	High	High	80000000	59000000	63000000	68000000	0.905	975349200963974	6	DTU-I
High	IsMasterProtein	K2N084	Uncharacterized protein OS=Trypanosoma cruzi marinkellei GN=MOQ_003392 PE=4 SV=1	0.447877	0.343155	0	692707884396985	547945205479452	1	6	1	1	292	33301	5.8	High	High	High	High					0.274	150933654308319	1	DTU-I
High	IsMasterProtein	K4DWF0	Uncharacterized protein OS=Trypanosoma cruzi GN=TCSYLVIO_006388 PE=4 SV=1	0.619194	0.214479	0	438373459471829	461538461538462	1	1	1	1	260	30819	9.39	High	Not Found	Not Found	Not Found	15000000				0.166	353118705749512	1	DTU-I
High	IsMasterProtein	K4E6B0	Ubiquitin carboxyl-terminal hydrolase OS=Trypanosoma cruzi GN=TCSYLVIO_002972 PE=3 SV=1	0.698708	0.146859	0	359756665378069	258620689655172	1	6	1	1	464	51833	6.76	High	High	High	High	10000000	9500000	9500000	9500000	0.116	172474603652954	1	DTU-I
High	IsMasterProtein	K2NBQ1	Alternative oxidase OS=Trypanosoma cruzi marinkellei GN=MOQ_002264 PE=3 SV=1	0.556002	0.262589	0	406752623532285	537634408602151	1	1	1	1	372	42012	8.06	Not Found	Not Found	High	Not Found					0.101	364754843711853	1	DTU-I
High	IsMasterProtein	Q4CRJ4	Uncharacterized protein (Fragment) OS=Trypanosoma cruzi (strain CL Brener) GN=Tc00.1047053510895.9 PE=4 SV=1	0.108003	0.586888	0.00082672	293367407463796	163360560093349	1	2	1	1	857	97234	7.56	Not Found	Not Found	High	High					0.047	729222083091736	1	DTU-I
High	IsMasterProtein	K2MQ55	Cytosolic factor SEC14, putative,phosphatidylinositol/phosphatidylcholine transfer protein, putative OS=Trypanosoma cruzi marinkellei GN=MOQ_008501 PE=4 SV=1	0.307761	0.455378	0.000677851	311639533907771	405063291139241	1	1	1	1	395	44808	6.96	Not Found	Not Found	Not Found	High					0.093	314182448387146	1	DTU-I
High	IsMasterProtein	Q4DZL6	Uncharacterized protein OS=Trypanosoma cruzi (strain CL Brener) GN=Tc00.1047053504147.330 PE=4 SV=1	0.360452	0.387565	0	541782296231159	112834978843441	1	1	1	1	1418	156.06	5.5	Not Found	Not Found	High	Not Found					0.037	378534555435181	1	DTU-I
High	IsMasterProtein	K4E5R0	Uncharacterized protein OS=Trypanosoma cruzi GN=TCSYLVIO_002927 PE=4 SV=1	0.441251	0.346346	0.00396322	249322446339336	211706102117061	1	1	1	1	803	91151	5.8	Not Found	Not Found	Not Found	High				3900000	0.045	307815170288086	1	DTU-I
High	IsMasterProtein	Q4E121	Uncharacterized protein OS=Trypanosoma cruzi (strain CL Brener) GN=Tc00.1047053506247.340 PE=4 SV=1	0.925131	0.0226188	0.00212731	279344395590097	497512437810945	1	2	1	1	201	22914	5.91	Not Found	Not Found	High	High			23000000	21000000	0.194	476112866401672	1	DTU-I
High	IsMasterProtein	Q4E581	Ribosomal protein L35A, putative OS=Trypanosoma cruzi (strain CL Brener) GN=Tc00.1047053506559.470 PE=4 SV=1	0.996898	0.000746279	0	53707943428977	87248322147651	1	4	1	1	149	16881	11.62	High	High	High	High	270000000	290000000	260000000	250000000	0.233	14312842130661	1	DTU-I
High	IsMasterProtein	K4DP61	Uncharacterized protein OS=Trypanosoma cruzi GN=TCSYLVIO_009125 PE=4 SV=1	0.849928	0.0500827	0	386835433368685	141732283464567	8	37	1	1	762	87245	8.63	High	High	High	High	32000000	25000000	29000000	26000000	0.54	14878394651413	8	DTU-I
High	IsMasterProtein	K4E986	Uncharacterized protein OS=Trypanosoma cruzi GN=TCSYLVIO_001673 PE=4 SV=1	0.5285	0.284684	0	130283325209494	134986225895317	3	9	1	1	363	40714	8.68	Not Found	High	Not Found	High		18000000		26000000	0.269	249844751358032	3	DTU-I
High	IsMasterProtein	Q4CPE7	Procyclic form surface glycoprotein, putative OS=Trypanosoma cruzi (strain CL Brener) GN=Tc00.1047053509639.10 PE=4 SV=1	0.130177	0.563422	0.00082672	290622821850127	170212765957447	1	4	1	1	470	51199	8.46	High	High	High	High	20000000	16000000	18000000	15000000	0.11	100453817844391	1	DTU-I
High	IsMasterProtein	Q4DFP8	Peptidase, putative OS=Trypanosoma cruzi (strain CL Brener) GN=Tc00.1047053509911.90 PE=4 SV=1	0.114468	0.585874	0.000345304	3389020620077	102707749766573	1	6	1	1	1071	119041	5.3	High	High	High	High	10000000	11000000	9600000	8400000	0.041	195663321018219	1	DTU-I
High	IsMasterProtein	K2NHC8	Ribonuclease L inhibitor, putative,ATP-binding cassette sub-family E, putative OS=Trypanosoma cruzi marinkellei GN=MOQ_000997 PE=3 SV=1	0.440052	0.347584	0	665169513695184	262751159196291	1	12	1	1	647	72.94	7.93	High	High	High	High	21000000	15000000	16000000	16000000	0.062	523846809864044	1	DTU-I
High	IsMasterProtein	K2MQZ2	Protein kinase, putative OS=Trypanosoma cruzi marinkellei GN=MOQ_002104 PE=4 SV=1	0.313208	0.453828	0	694233389609017	229419703103914	1	2	1	1	741	84955	5.45	Not Found	High	High	Not Found		9800000	14000000		0.062	95298752784729	1	DTU-I
High	IsMasterProtein	Q4DTI4	Dynein heavy chain, putative (Fragment) OS=Trypanosoma cruzi (strain CL Brener) GN=Tc00.1047053507053.209 PE=4 SV=1	0.000322893	0.665648	0.00323677	268761105062941	0.526805	1	1	1	1	3227	369064	6.24	Not Found	Not Found	Not Found	High					0.011	345561981201172	1	DTU-I
High	IsMasterProtein	Q4DUC1	Uncharacterized protein OS=Trypanosoma cruzi (strain CL Brener) GN=Tc00.1047053506625.210 PE=4 SV=1	0.785649	0.0836852	0	396018944585165	133333333333333	1	4	1	1	120	13196	9.88	High	High	High	High	9000000		19000000		0.292	12705890417099	1	DTU-I
High	IsMasterProtein	K2NAS3	Uncharacterized protein OS=Trypanosoma cruzi marinkellei GN=MOQ_004176 PE=4 SV=1	0.496214	0.304829	0.00846451	203404611089794	407124681933842	1	1	1	1	393	42.85	4.92	Not Found	Not Found	High	Not Found			9000000		0.105	0	1	DTU-I
High	IsMasterProtein	K4EBM3	Uncharacterized protein OS=Trypanosoma cruzi GN=TCSYLVIO_001049 PE=4 SV=1	0.60244	0.227333	0	490072277032446	523917995444191	1	3	1	1	439	48025	7.01	High	Not Found	High	High	8000000			10000000	0.179	790136122703552	1	DTU-I
High	IsMasterProtein	K2N3Q9	Uncharacterized protein OS=Trypanosoma cruzi marinkellei GN=MOQ_003613 PE=4 SV=1	0.529427	0.28296	0	618256685588862	386473429951691	1	2	1	1	414	46624	4.78	Not Found	Not Found	High	Not Found			8400000		0.136	984929037094116	1	DTU-I
High	IsMasterProtein	K2MXH6	Uncharacterized protein OS=Trypanosoma cruzi marinkellei GN=MOQ_004329 PE=4 SV=1	0.639027	0.199277	0	483683862502298	345528455284553	1	2	1	1	492	56814	8.81	Not Found	High	High	Not Found		13000000	14000000		0.089	892467260360718	1	DTU-I
High	IsMasterProtein	Q4DWT3	Protein transport protein Sec24A, putative OS=Trypanosoma cruzi (strain CL Brener) GN=Tc00.1047053508409.130 PE=4 SV=1	0.635393	0.202398	0.000677851	320307892466983	165380374862183	1	1	1	1	907	101099	7.49	High	Not Found	Not Found	Not Found	8400000				0.051	303327655792236	1	DTU-I
High	IsMasterProtein	K2MMR6	Aminomethyltransferase OS=Trypanosoma cruzi marinkellei GN=MOQ_007834 PE=3 SV=1	0.555583	0.263521	0.000677851	31996954224438	268096514745308	1	1	1	1	373	41179	8.43	Not Found	Not Found	Not Found	High				13000000	0.11	248512554168701	1	DTU-I
High	IsMasterProtein	K4DUU6	Uncharacterized protein OS=Trypanosoma cruzi GN=TCSYLVIO_007057 PE=4 SV=1	0.445686	0.344681	0	364016451766011	206185567010309	1	4	1	1	970	109865	6.96	High	Not Found	High	High			3000000		0.036	111781532764435	1	DTU-I
High	IsMasterProtein	Q4CUZ4	Uncharacterized protein OS=Trypanosoma cruzi (strain CL Brener) GN=Tc00.1047053508267.20 PE=4 SV=1	0.509582	0.294801	0	583209218999852	510204081632653	1	4	1	1	294	33783	8.31	High	High	High	High	46000000	44000000	45000000	37000000	0.155	170513646602631	1	DTU-I
High	IsMasterProtein	Q4E4R8	T-complex protein 1, eta subunit, putative OS=Trypanosoma cruzi (strain CL Brener) GN=Tc00.1047053508461.410 PE=3 SV=1	0.667606	0.172483	0	525366453855701	322183098591549	13	53	1	1	568	61361	7.52	High	High	Not Found	High					1512	160002942562103	13	DTU-I
High	IsMasterProtein	K4DWM5	Aconitase, putative OS=Trypanosoma cruzi GN=TCSYLVIO_006177 PE=4 SV=1	0.988256	0.00300564	0	123197851498001	319599109131403	20	119	1	1	898	98758	7.03	Not Found	High	Not Found	High		19000000		16000000	2162	42059009206295	20	DTU-I
High	IsMasterProtein	K2NT98	Acetyl-CoA carboxylase, putative OS=Trypanosoma cruzi marinkellei GN=MOQ_001532 PE=4 SV=1	0.00778203	0.653919	0	613194363817696	0.72431	1	2	1	1	2209	246481	6.4	High	Not Found	High	Not Found	15000000		13000000		0.018	816931390762329	1	DTU-I
High	IsMasterProtein	Q4DUX2	Uncharacterized protein OS=Trypanosoma cruzi (strain CL Brener) GN=Tc00.1047053506605.90 PE=4 SV=1	0.378633	0.377723	0	376929568638743	264423076923077	1	1	1	1	416	47911	8.69	Not Found	Not Found	Not Found	High				6200000	0.086	325359129905701	1	DTU-I
High	IsMasterProtein	Q4E4M8	Prefoldin subunit 4 OS=Trypanosoma cruzi (strain CL Brener) GN=Tc00.1047053506925.190 PE=3 SV=1	0.962205	0.0117829	0.00017934	356272520258988	806451612903226	1	3	1	1	124	14352	4.6	High	High	High	Not Found	32000000	23000000	30000000		0.389	111118440628052	1	DTU-I
High	IsMasterProtein	Q4CQ60	Retrotransposon hot spot (RHS) protein, putative OS=Trypanosoma cruzi (strain CL Brener) GN=Tc00.1047053459199.10 PE=4 SV=1	0.601432	0.228615	0	586820483113678	244941427050053	2	10	1	1	939	108.8	6.96	High	High	High	High	59000000	61000000	60000000	52000000	0.076	244052822589874	2	DTU-I
High	IsMasterProtein	K2NS81	Uncharacterized protein OS=Trypanosoma cruzi marinkellei GN=MOQ_001934 PE=4 SV=1	7.75824e+09	0.667309	0	972849341711377	0.355082	1	2	1	1	4506	499685	6.51	Not Found	Not Found	High	High			5800000		0.018	788699817657471	1	DTU-I
High	IsMasterProtein	K4DLM5	Uncharacterized protein OS=Trypanosoma cruzi GN=TCSYLVIO_009955 PE=4 SV=1	0.970453	0.00816013	0.000345304	337571790416433	525059665871122	1	3	1	1	419	46097	6.32	Not Found	High	High	Not Found		25000000	28000000		0.105	888472318649292	1	DTU-I
High	IsMasterProtein	V5AQ06	Uncharacterized protein OS=Trypanosoma cruzi Dm28c GN=TCDM_14010 PE=4 SV=1	0.931073	0.0202281	0	429800052511036	10062893081761	1	5	1	1	159	18.98	10.83	High	Not Found	Not Found	High	23000000			18000000	0.292	149234874248505	1	DTU-I
High	IsMasterProtein	K4DT78	Uncharacterized protein OS=Trypanosoma cruzi GN=TCSYLVIO_007512 PE=4 SV=1	0.60244	0.227547	0.000345304	335027581407048	32258064516129	1	4	1	1	310	33905	9.33	High	High	High	High	9500000	30000000	27000000	20000000	0.11	1111154961586	1	DTU-I
High	IsMasterProtein	Q4DA44	Uncharacterized protein OS=Trypanosoma cruzi (strain CL Brener) GN=Tc00.1047053507019.120 PE=4 SV=1	0.704915	0.141988	0	393107238831793	411985018726592	1	3	1	1	267	29012	7.37	Not Found	High	High	High		16000000	17000000		0.166	105513236522675	1	DTU-I
High	IsMasterProtein	Q4DPP4	Protein tyrosine phosphatase, putative OS=Trypanosoma cruzi (strain CL Brener) GN=Tc00.1047053506743.110 PE=4 SV=1	0.956561	0.0139305	0	216820514066405	194444444444444	2	10	1	1	180	19659	8.35	High	Not Found	Not Found	Not Found	20000000				1783	366453034877777	2	DTU-I
High	IsMasterProtein	Q4CYZ1	Guanine nucleotide-binding protein beta subunit-like protein, putative OS=Trypanosoma cruzi (strain CL Brener) GN=Tc00.1047053509877.30 PE=4 SV=1	0.227577	0.515806	0	550821822441583	267857142857143	1	7	1	1	560	61801	5.96	High	High	High	High	22000000	19000000	15000000	17000000	0.072	200743551254272	1	DTU-I
High	IsMasterProtein	K2MX63	Kinesin-like protein OS=Trypanosoma cruzi marinkellei GN=MOQ_009348 PE=3 SV=1	0.245398	0.511693	0	808268515974121	266666666666667	2	8	1	1	750	85219	9.07	Not Found	High	Not Found	Not Found		9400000			0.091	243991022109985	2	DTU-I
High	IsMasterProtein	Q4CS26	Glycine cleavage system H protein, putative OS=Trypanosoma cruzi (strain CL Brener) GN=Tc00.1047053508457.30 PE=3 SV=1	0.75972	0.102116	0	514318395745311	144927536231884	2	7	2	1	138	15.26	4.91	High	High	High	High	86000000	68000000	100000000	64000000	0.931	213469080924988	2	DTU-I
High	IsMasterProtein	V5BRV7	Ribosomal protein S25 OS=Trypanosoma cruzi Dm28c GN=TCDM_14375 PE=4 SV=1	0.998533	0.000322433	0	635232063703141	190909090909091	2	8	2	1	110	12343	10.46	High	High	High	High	190000000	160000000	170000000	180000000	0.778	168628747463226	2	DTU-I
High	IsMasterProtein	K4E9E8	Uncharacterized protein OS=Trypanosoma cruzi GN=TCSYLVIO_001777 PE=4 SV=1	0.935228	0.018875	0	261861841929724	217721518987342	6	36	2	1	395	42424	7.55	High	High	High	High	40000000	36000000	49000000	36000000	1015	123256352901459	6	DTU-I
High	IsMasterProtein	Q4E2E0	60S ribosomal protein L35, putative OS=Trypanosoma cruzi (strain CL Brener) GN=Tc00.1047053509979.90 PE=3 SV=1	0.79244	0.0798645	0	668745284648537	141732283464567	2	9	2	1	127	15.31	12.07	High	High	High	High	68000000	58000000	57000000	55000000	1512	228379479646683	2	DTU-I
High	IsMasterProtein	Q4E617	Uncharacterized protein OS=Trypanosoma cruzi (strain CL Brener) GN=Tc00.1047053508153.760 PE=4 SV=1	0.705624	0.14144	0	450321643221583	153846153846154	2	6	2	1	104	12644	8.92	High	High	High	High	24000000	30000000	21000000	26000000	1154	137059594392776	2	DTU-I
High	IsMasterProtein	Q4CYZ5	Glutamamyl carboxypeptidase, putative OS=Trypanosoma cruzi (strain CL Brener) GN=Tc00.1047053507689.40 PE=4 SV=1	0.892569	0.0317983	0	116382607603063	527777777777778	15	209	2	1	396	43406	6.47	High	High	High	High	120000000	180000000	95000000	170000000	6667	708431394815445	15	DTU-I
High	IsMasterProtein	Q4DBY4	Ribosomal proteins L36, putative OS=Trypanosoma cruzi (strain CL Brener) GN=Tc00.1047053506977.49 PE=4 SV=1	0.609708	0.221134	0	127246337404671	178294573643411	2	12	2	1	129	14655	10.49	High	High	High	High	82000000	77000000	75000000	72000000	1371	379028673171997	2	DTU-I
High	IsMasterProtein	Q4D0X1	Vesicule-associated membrane protein, putative OS=Trypanosoma cruzi (strain CL Brener) GN=Tc00.1047053508779.30 PE=4 SV=1	0.639023	0.199358	0	894666221027354	126530612244898	2	12	2	1	245	27115	8.25	High	High	High	High	27000000	28000000	31000000	24000000	0.389	455528314113617	2	DTU-I
High	IsMasterProtein	Q4D5G7	Soluble N-ethylmaleimide sensitive factor (NSF) attachment protein, putative OS=Trypanosoma cruzi (strain CL Brener) GN=Tc00.1047053508405.90 PE=4 SV=1	0.542228	0.272704	0	687435500198978	117437722419929	2	3	2	1	281	32004	5.25	High	High	High	Not Found		7800000	8800000		0.274	100582225322723	2	DTU-I
High	IsMasterProtein	K4E1P2	Aspartyl aminopeptidase, putative,metallo-peptidase, clan MH, family M20, putative OS=Trypanosoma cruzi GN=TCSYLVIO_004406 PE=3 SV=1	0.65663	0.180165	0	55833062490926	733333333333333	2	3	2	1	450	49494	6.58	Not Found	High	High	High		12000000	10000000	11000000	0.186	795905041694641	2	DTU-I
High	IsMasterProtein	K2NH09	Uncharacterized protein OS=Trypanosoma cruzi marinkellei GN=MOQ_001164 PE=4 SV=1	0.115734	0.585565	0	462161063965494	313479623824451	2	3	2	1	638	72726	8.84	High	High	Not Found	Not Found	17000000	9800000			0.122	845876574516296	2	DTU-I
High	IsMasterProtein	Q4DGZ5	40S ribosomal protein S15, putative OS=Trypanosoma cruzi (strain CL Brener) GN=Tc00.1047053511809.130 PE=3 SV=1	0.999058	0.000164784	0	177939178045066	157894736842105	2	16	2	1	152	17506	10.27	High	High	High	High	290000000	250000000	240000000	240000000	1371	694069151878357	2	DTU-I
High	IsMasterProtein	K4E1H7	Calcium channel protein, putative OS=Trypanosoma cruzi GN=TCSYLVIO_004546 PE=4 SV=1	0.578737	0.246508	0	364842804636889	165319617927994	2	2	2	1	2722	307092	8.37	High	Not Found	Not Found	High	10000000			960000000	0.036	220207786560059	2	DTU-I
High	IsMasterProtein	K2NTJ1	Uncharacterized protein OS=Trypanosoma cruzi marinkellei GN=MOQ_003866 PE=4 SV=1	0.455073	0.339104	0	76466609046887	10126582278481	2	6	2	1	237	27776	5.74	Not Found	High	High	High		5900000	4100000	3500000	0.585	190100657939911	2	DTU-I
High	IsMasterProtein	K2N3B7	Uncharacterized protein OS=Trypanosoma cruzi marinkellei GN=MOQ_003708 PE=4 SV=1	0.0533512	0.623216	0	437530217082316	313953488372093	2	2	2	1	860	96657	6.19	High	Not Found	Not Found	High	14000000				0.087	607853531837463	2	DTU-I
High	IsMasterProtein	Q4DLZ8	Protein tyrosine phosphatase-like protein, putative OS=Trypanosoma cruzi (strain CL Brener) GN=Tc00.1047053510603.80 PE=4 SV=1	0.996043	0.000915101	0	336545917356071	388888888888889	5	22	2	1	180	19692	8.57	High	High	High	High	16000000	13000000	12000000	11000000	6743	818960218429565	5	DTU-I
High	IsMasterProtein	Q4D0Z2	Uncharacterized protein OS=Trypanosoma cruzi (strain CL Brener) GN=Tc00.1047053507159.30 PE=4 SV=1	0.999055	0.0001812	0	166986893868661	300884955752212	2	12	2	1	113	13576	8.78	High	High	High	High	60000000	43000000	51000000	51000000	2981	472888860702515	2	DTU-I
High	IsMasterProtein	K4E6H2	Uncharacterized protein OS=Trypanosoma cruzi GN=TCSYLVIO_002836 PE=4 SV=1	0.542268	0.272523	0	827487407344748	329531051964512	2	3	2	1	789	86458	6.33	Not Found	High	High	Not Found		5700000	13000000		0.113	102307331562042	2	DTU-I
High	IsMasterProtein	K2NXB9	Uncharacterized protein OS=Trypanosoma cruzi marinkellei GN=MOQ_000059 PE=4 SV=1	0.559383	0.260085	0	851454774918593	422832980972516	2	9	2	1	473	52803	8.21	High	High	High	High	36000000	33000000	31000000	31000000	0.194	296883599758148	2	DTU-I
High	IsMasterProtein	K4E0U9	Uncharacterized protein OS=Trypanosoma cruzi GN=TCSYLVIO_004920 PE=4 SV=1	0.849297	0.0502281	0	108112551393411	594795539033457	2	12	2	1	538	58977	7.96	High	High	High	High	38000000	34000000	38000000	32000000	0.16	459550395011902	2	DTU-I
High	IsMasterProtein	K4E5Y0	Uncharacterized protein OS=Trypanosoma cruzi GN=TCSYLVIO_002898 PE=4 SV=1	0.61903	0.21478	0	250706501417583	111524163568773	2	11	2	1	269	30516	8.37	High	High	High	High	21000000	20000000	22000000	26000000	0.624	421486880779266	2	DTU-I
High	IsMasterProtein	K2NNY8	DNA topoisomerase IA, putative OS=Trypanosoma cruzi marinkellei GN=MOQ_005630 PE=3 SV=1	0.347919	0.443495	0	137636004714013	36144578313253	2	7	2	1	830	91925	9.1	High	High	High	High	28000000	15000000	26000000	25000000	0.136	28323317527771	2	DTU-I
High	IsMasterProtein	Q4D1H8	60S ribosomal protein L32, putative OS=Trypanosoma cruzi (strain CL Brener) GN=Tc00.1047053504069.30 PE=4 SV=1	0.48695	0.311335	0	401442942872969	601503759398496	2	8	2	1	133	15599	11.09	High	High	High	High	110000000	84000000	79000000	84000000	0.668	168265048265457	2	DTU-I
High	IsMasterProtein	Q4DQ83	Uncharacterized protein OS=Trypanosoma cruzi (strain CL Brener) GN=Tc00.1047053508387.160 PE=4 SV=1	0.581692	0.244529	0	639647547747138	336787564766839	2	5	2	1	772	87153	5	High	High	High	Not Found	24000000	16000000	14000000		0.113	207742350101471	2	DTU-I
High	IsMasterProtein	K4DLB7	Pumilio protein, putative OS=Trypanosoma cruzi GN=TCSYLVIO_010050 PE=4 SV=1	0.961371	0.0122116	0	302838550702207	459492140266022	2	24	2	1	827	91667	6.76	High	High	High	High	27000000	24000000	24000000	22000000	0.227	118635508537292	2	DTU-I
High	IsMasterProtein	Q4D8K3	60S ribosomal protein L30, putative OS=Trypanosoma cruzi (strain CL Brener) GN=Tc00.1047053503453.40 PE=4 SV=1	0.595429	0.232779	0	153764409362518	266666666666667	2	11	2	1	105	11556	9.73	High	High	High	High	50000000	39000000	39000000	41000000	1683	363227598667145	2	DTU-I
High	IsMasterProtein	K4DMJ1	Retrotransposon hot spot (RHS) protein, putative (Fragment) OS=Trypanosoma cruzi GN=TCSYLVIO_009588 PE=4 SV=1	0.999506	8.60596e+09	0	244731544605183	199300699300699	5	18	2	1	286	32.48	6.27	High	High	High	High	68000000	100000000	90000000	100000000	1154	625831694602966	5	DTU-I
High	IsMasterProtein	K4DN23	Proteasome subunit alpha type OS=Trypanosoma cruzi GN=TCSYLVIO_009369 PE=3 SV=1	0.646972	0.188925	0	877785550970042	100694444444444	2	4	2	1	288	31652	7.65	High	High	Not Found	High	61000000	84000000		81000000	0.334	133301151990891	2	DTU-I
High	IsMasterProtein	K2N6W6	Glutaminyl-tRNA synthetase, putative OS=Trypanosoma cruzi marinkellei GN=MOQ_005778 PE=3 SV=1	0.315334	0.45327	0	444265307150114	31523642732049	2	7	2	1	571	66376	6.92	High	High	High	High	13000000	17000000		17000000	0.122	19183868765831	2	DTU-I
High	IsMasterProtein	K4EAL6	NADH-cytochrome b5 reductase OS=Trypanosoma cruzi GN=TCSYLVIO_001410 PE=3 SV=1	0.978311	0.00596497	0	145239776595922	902777777777778	2	16	2	1	288	32119	9	High	High	High	High	140000000	120000000	110000000	120000000	0.848	451099307537079	2	DTU-I
High	IsMasterProtein	K4E1Z8	Uncharacterized protein OS=Trypanosoma cruzi GN=TCSYLVIO_004285 PE=4 SV=1	0.704779	0.142317	0	589790041104572	442338072669826	2	2	2	1	633	71179	5.24	Not Found	High	High	Not Found			540000		0.129	512533807754517	2	DTU-I
High	IsMasterProtein	Q4CXV7	40S ribosomal protein S33, putative OS=Trypanosoma cruzi (strain CL Brener) GN=Tc00.1047053506413.20 PE=3 SV=1	0.616425	0.216063	0	588859296965529	277310924369748	2	2	2	1	119	13352	9.5	Not Found	High	Not Found	Not Found		9700000			0.931	623899602890015	2	DTU-I
High	IsMasterProtein	Q4CU63	COP-coated vesicle membrane protein gp25L, putative OS=Trypanosoma cruzi (strain CL Brener) GN=Tc00.1047053510765.30 PE=4 SV=1	0.556476	0.262277	0	772772431598418	73015873015873	2	6	2	1	315	36425	9.32	High	High	High	High	23000000	23000000	21000000	21000000	0.274	247836833000183	2	DTU-I
High	IsMasterProtein	Q4D7R3	Mitochondrial DNA polymerase I protein C, putative OS=Trypanosoma cruzi (strain CL Brener) GN=Tc00.1047053508865.20 PE=4 SV=1	0.290569	0.461251	0.000345304	339711714921719	165949600491703	2	2	2	1	1627	180921	9.2	High	Not Found	High	Not Found	6400000		8400000		0.046	685268616676331	2	DTU-I
High	IsMasterProtein	Q4E4R6	Proteasome subunit beta type OS=Trypanosoma cruzi (strain CL Brener) GN=Tc00.1047053508461.430 PE=3 SV=1	0.223443	0.516176	0	573527872383158	629139072847682	2	6	2	1	302	33206	8.95	High	High	High	High	49000000	63000000	61000000	41000000	0.259	157650072574615	2	DTU-I
High	IsMasterProtein	K2N3A5	Phosphomannomutase OS=Trypanosoma cruzi marinkellei GN=MOQ_003723 PE=3 SV=1	0.758174	0.103025	0	903407942978692	114285714285714	2	8	2	1	245	28151	6.05	High	High	High	High	7700000	15000000	20000000	18000000	0.54	121128597259521	2	DTU-I
High	IsMasterProtein	K4E3H7	Phosphomannomutase-like protein, putative OS=Trypanosoma cruzi GN=TCSYLVIO_003734 PE=3 SV=1	0.361172	0.387139	0	361958901067371	341880341880342	2	10	2	1	585	65056	6.32	High	High	High	High	25000000	20000000	21000000	22000000	0.133	240808809995651	2	DTU-I
High	IsMasterProtein	K4DT66	6-phosphogluconolactonase, putative OS=Trypanosoma cruzi GN=TCSYLVIO_007658 PE=4 SV=1	0.720339	0.132274	0	735362705781767	121673003802281	2	7	2	1	263	28702	6.52	High	High	High	High	22000000	13000000	22000000	21000000	0.292	195930256843567	2	DTU-I
High	IsMasterProtein	K4DN07	Uncharacterized protein (Fragment) OS=Trypanosoma cruzi GN=TCSYLVIO_009576 PE=4 SV=1	0.795068	0.0782996	0	500727403567101	940766550522648	2	5	2	1	287	32429	8.37	High	High	High	High	14000000	13000000	11000000	16000000	0.311	148932044506073	2	DTU-I
High	IsMasterProtein	V5BIQ4	Uncharacterized protein OS=Trypanosoma cruzi Dm28c GN=TCDM_03701 PE=4 SV=1	0.534731	0.276856	0.000345304	345738492703449	372093023255814	2	6	2	1	1075	116.96	7.58	Not Found	High	High	High		130000000	120000000	130000000	0.08	106332339048386	2	DTU-I
High	IsMasterProtein	Q4CYZ0	Uncharacterized protein OS=Trypanosoma cruzi (strain CL Brener) GN=Tc00.1047053509877.40 PE=4 SV=1	0.360221	0.387991	0	100801256183332	532994923857868	2	9	2	1	394	43654	6.84	High	High	High	High	11000000	23000000	15000000	11000000	0.304	293022162914276	2	DTU-I
High	IsMasterProtein	K4DW79	Monooxygenase, putative OS=Trypanosoma cruzi GN=TCSYLVIO_006384 PE=4 SV=1	0.218212	0.517613	0	760138553482867	153743315508021	2	4	2	1	1496	163518	9.63	High	High	Not Found	High	5700000	7900000		6600000	0.066	153563115596771	2	DTU-I
High	IsMasterProtein	K4E334	Rab11B GTPase, putative OS=Trypanosoma cruzi GN=TCSYLVIO_004121 PE=4 SV=1	0.742925	0.114354	0	602836901948719	963302752293578	2	5	2	1	218	24749	6.8	High	High	High	High	11000000	13000000	8100000	10000000	0.425	167238435745239	2	DTU-I
High	IsMasterProtein	K4DX17	Methionine aminopeptidase 1 OS=Trypanosoma cruzi GN=TCSYLVIO_006039 PE=3 SV=1	0.675814	0.167364	0	804940252410072	76530612244898	2	6	2	1	392	43.43	6.38	High	High	High	Not Found	17000000	28000000	21000000		0.413	174036736488342	2	DTU-I
High	IsMasterProtein	Q4CXA9	GPI anchor biosynthesis protein, putative OS=Trypanosoma cruzi (strain CL Brener) GN=Tc00.1047053503527.40 PE=4 SV=1	0.54603	0.270228	0	515388627908606	3125	2	7	2	1	608	69.95	9.42	High	High	High	High	13000000	12000000	9500000	16000000	0.155	173086285591125	2	DTU-I
High	IsMasterProtein	V5B2C6	Uncharacterized protein OS=Trypanosoma cruzi Dm28c GN=TCDM_03937 PE=4 SV=1	0.23661	0.513537	0	382991256555831	300469483568075	2	2	2	1	1065	118617	5.43	High	Not Found	Not Found	High	12000000				0.081	593397927284241	2	DTU-I
High	IsMasterProtein	Q4DDK1	Uncharacterized protein OS=Trypanosoma cruzi (strain CL Brener) GN=Tc00.1047053509267.40 PE=4 SV=1	0.456266	0.33337	0	13450759339481	157635467980296	2	15	2	1	203	22426	4.98	High	High	High	High	35000000	20000000	20000000	19000000	0.778	384002258777618	2	DTU-I
High	IsMasterProtein	V5BM74	Dynein light chain OS=Trypanosoma cruzi Dm28c GN=TCDM_14415 PE=4 SV=1	0.971396	0.00788558	0	390268381632438	181034482758621	2	3	2	1	116	12901	8.19	High	Not Found	Not Found	High				13000000	0.931	847217488288879	2	DTU-I
High	IsMasterProtein	K4E819	Uncharacterized protein OS=Trypanosoma cruzi GN=TCSYLVIO_002547 PE=4 SV=1	0.495939	0.305157	0	442023468985162	385964912280702	2	3	2	1	570	64031	7.28	High	High	Not Found	Not Found	13000000	15000000			0.172	788877701759338	2	DTU-I
High	IsMasterProtein	Q4CY21	Eukaryotic translation initiation factor 3 subunit L OS=Trypanosoma cruzi (strain CL Brener) GN=Tc00.1047053506581.30 PE=3 SV=1	0.466254	0.327199	0	907689567252398	695296523517382	2	6	2	1	489	56211	8.51	High	High	High	High	56000000	44000000	56000000	51000000	0.194	205389738082886	2	DTU-I
High	IsMasterProtein	Q4DMS9	Ribosomal protein L27, putative OS=Trypanosoma cruzi (strain CL Brener) GN=Tc00.1047053511545.20 PE=4 SV=1	0.532864	0.280176	0	512142547194183	728476821192053	2	8	2	1	151	17772	11.65	High	High	High	High	92000000	64000000	46000000	40000000	0.52	238934352397919	2	DTU-I
High	IsMasterProtein	K4DTA3	Uncharacterized protein OS=Trypanosoma cruzi GN=TCSYLVIO_007619 PE=4 SV=1	0.595429	0.232568	0	774284433283377	543478260869565	2	4	2	1	552	61145	6.11	Not Found	High	High	High		7500000	12000000	14000000	0.202	155248079299927	2	DTU-I
High	IsMasterProtein	V5BT57	Uncharacterized protein OS=Trypanosoma cruzi Dm28c GN=TCDM_03440 PE=4 SV=1	0.863784	0.0433239	0	675927946381497	126934984520124	2	3	2	1	323	34283	6.02	Not Found	High	High	Not Found		15000000	8300000		0.259	100422801971436	2	DTU-I
High	IsMasterProtein	K4DTF4	Calpain-like cysteine peptidase, putative,cysteine peptidase, Clan CA, family C2, putative OS=Trypanosoma cruzi GN=TCSYLVIO_007342 PE=4 SV=1	0.946111	0.0166277	0	906977677445936	302270011947431	18	86	2	1	837	95.66	5.1	High	High	High	High	75000000	66000000	58000000	37000000	2162	288020032286644	18	DTU-I
High	IsMasterProtein	Q4D059	Uncharacterized protein OS=Trypanosoma cruzi (strain CL Brener) GN=Tc00.1047053510347.29 PE=4 SV=1	0.990491	0.00238085	0	78023832213191	244186046511628	2	9	2	1	86	9867	5.21	High	High	High	High	34000000	31000000	28000000	32000000	1154	268463798761368	2	DTU-I
High	IsMasterProtein	K4DWI6	UTP-glucose-1-phosphate uridylyltransferase 2, putative OS=Trypanosoma cruzi GN=TCSYLVIO_006226 PE=4 SV=1	0.462932	0.329381	0	878530995650439	560165975103734	2	7	2	1	482	53477	6.42	High	High	Not Found	High		7300000		11000000	0.145	279126038551331	2	DTU-I
High	IsMasterProtein	V5BF29	Uncharacterized protein OS=Trypanosoma cruzi Dm28c GN=TCDM_07246 PE=4 SV=1	0.563068	0.259081	0	559918718830996	704697986577181	2	7	2	1	298	33561	8.37	Not Found	High	High	High		32000000	21000000	20000000	0.259	17066957950592	2	DTU-I
High	IsMasterProtein	K4E6N0	Leucine-rich repeat protein, putative OS=Trypanosoma cruzi GN=TCSYLVIO_003072 PE=4 SV=1	0.343084	0.444952	0	703572578039428	712250712250712	2	4	2	1	351	38529	7.5	High	High	Not Found	High	15000000	12000000		11000000	0.233	958226990699768	2	DTU-I
High	IsMasterProtein	Q4DHV9	Nucleolar RNA-binding protein, putative OS=Trypanosoma cruzi (strain CL Brener) GN=Tc00.1047053507649.80 PE=4 SV=1	0.999055	0.000196958	0	179774705472167	110497237569061	2	7	2	1	362	40975	4.81	High	High	High	High				4600000	0.874	167920753955841	2	DTU-I
High	IsMasterProtein	Q4CNV2	Ubiquitin, putative OS=Trypanosoma cruzi (strain CL Brener) GN=Tc00.1047053447255.4 PE=4 SV=1	0.998533	0.000311935	0	506152070411787	153846153846154	2	6	2	1	78	8574	8.43	Not Found	High	High	High		19000000	20000000	21000000	1512	169677350521088	2	DTU-I
High	IsMasterProtein	K4E3T7	Serine carboxypeptidase S28, putative OS=Trypanosoma cruzi GN=TCSYLVIO_004085 PE=4 SV=1	0.38203	0.376533	0	898838785950349	380348652931854	2	4	2	1	631	71819	6.2	High	Not Found	High	High	9800000		5500000		0.233	124593679904938	2	DTU-I
High	IsMasterProtein	K4E8J2	C-1-tetrahydrofolate synthase, cytoplasmic, putative OS=Trypanosoma cruzi GN=TCSYLVIO_002375 PE=3 SV=1	0.60556	0.224217	0	798454685616659	154882154882155	2	10	2	1	297	31531	7.36	High	High	High	High	67000000	60000000	63000000	57000000	0.311	310245487689972	2	DTU-I
High	IsMasterProtein	K2MVI8	3-methylcrotonoyl-CoA carboxylase beta subunit, putative OS=Trypanosoma cruzi marinkellei GN=MOQ_000520 PE=4 SV=1	0.862132	0.044896	0	484472352266634	340909090909091	2	6	2	1	616	67128	8.18	High	High	High	High	15000000	7400000	11000000		0.145	16062331199646	2	DTU-I
High	IsMasterProtein	Q4DLU4	Uncharacterized protein OS=Trypanosoma cruzi (strain CL Brener) GN=Tc00.1047053509683.10 PE=4 SV=1	0.844946	0.0533859	0	396281996457357	435802883003688	8	24	2	1	2983	323768	6.06	Not Found	Not Found	High	High			10000000		0.146	879817334413528	8	DTU-I
High	IsMasterProtein	K4E6F3	Retrotransposon hot spot (RHS) protein, putative (Fragment) OS=Trypanosoma cruzi GN=TCSYLVIO_002727 PE=4 SV=1	0.307153	0.455545	0	158848452354368	238805970149254	5	21	2	1	201	23351	5.6	High	High	High	High	22000000	16000000	7100000	17000000	1054	654755144119263	5	DTU-I
High	IsMasterProtein	K4DY65	Uncharacterized protein OS=Trypanosoma cruzi GN=TCSYLVIO_006077 PE=4 SV=1	0.404517	0.365222	0	422894119565049	925925925925926	2	9	2	1	216	23.23	7.05	High	High	High	High	51000000	47000000	48000000		0.52	262780141830444	2	DTU-I
High	IsMasterProtein	K4EB17	Uncharacterized protein OS=Trypanosoma cruzi GN=TCSYLVIO_001185 PE=4 SV=1	0.683077	0.161881	0	236920240870494	104615384615385	2	14	2	1	325	35999	7.15	High	High	High	High	31000000	33000000	32000000	32000000	0.389	675684671401978	2	DTU-I
High	IsMasterProtein	K4E0X7	Uncharacterized protein OS=Trypanosoma cruzi GN=TCSYLVIO_004684 PE=4 SV=1	0.999431	0.000102205	0	392806963463151	308641975308642	10	69	2	1	405	44215	10.01	High	High	High	High	58000000	49000000	45000000	44000000	1438	208130577087402	10	DTU-I
High	IsMasterProtein	K2NQF7	Serine/threonine-protein phosphatase 2A activator OS=Trypanosoma cruzi marinkellei GN=MOQ_002241 PE=3 SV=1	0.434023	0.350949	0	529138876591597	482573726541555	2	8	2	1	373	42.17	7.05	High	High	High	High	14000000	12000000	12000000	12000000	0.222	158840945959091	2	DTU-I
High	IsMasterProtein	K4EEB8	Retrotransposon hot spot (RHS) protein, putative (Fragment) OS=Trypanosoma cruzi GN=TCSYLVIO_000147 PE=4 SV=1	0.779821	0.0873176	0	105900874882163	115384615384615	2	11	2	1	208	24044	6.05	High	High	High	High	58000000	56000000	39000000	37000000	0.995	33039514541626	2	DTU-I
High	IsMasterProtein	Q4CZH9	Uncharacterized protein OS=Trypanosoma cruzi (strain CL Brener) GN=Tc00.1047053509471.10 PE=4 SV=1	0.828737	0.0618414	0	816332782851702	101754385964912	2	7	2	1	285	31303	5.55	High	High	High	High		5400000		5100000	0.311	210500550270081	2	DTU-I
High	IsMasterProtein	Q4CQQ9	Ribosomal protein S6, putative OS=Trypanosoma cruzi (strain CL Brener) GN=Tc00.1047053508277.120 PE=4 SV=1	0.999056	0.00017307	0	215988022407316	26984126984127	2	14	2	1	126	13491	7.18	High	High	High	High	190000000	180000000	170000000	150000000	1371	677092957496643	2	DTU-I
High	IsMasterProtein	K2N5A8	Kinesin-like protein OS=Trypanosoma cruzi marinkellei GN=MOQ_002979 PE=3 SV=1	0.00596752	0.656602	0	66348429162892	173674588665448	2	5	2	1	1094	126016	5.83	High	High	High	High	5200000				0.033	168580927848816	2	DTU-I
High	IsMasterProtein	Q4CQG8	Uncharacterized protein OS=Trypanosoma cruzi (strain CL Brener) GN=Tc00.1047053511479.39 PE=4 SV=1	0.707532	0.13956	0	151481073919231	233644859813084	2	13	2	1	107	12244	9.39	High	High	High	High	83000000	83000000	84000000	69000000	2162	503334937095642	2	DTU-I
High	IsMasterProtein	CONT_P06868	Plasminogen OS=Bos taurus GN=PLG PE=1 SV=2	0.999117	0.000156333	0	955459234310332	554187192118227	2	9	2	1	812	91157	7.5	High	High	High	High	53000000	38000000	51000000	20000000	0.136	178827021121979	2	DTU-I
High	IsMasterProtein	Q4D0B9	Proteasome regulatory ATPase subunit 2, putative OS=Trypanosoma cruzi (strain CL Brener) GN=Tc00.1047053511047.50 PE=3 SV=1	0.999722	6.39138e+09	0	177081710845067	938215102974828	2	6	2	1	437	48.96	5.72	High	Not Found	High	High	5800000		9600000	90000000	0.292	270617139339447	2	DTU-I
High	IsMasterProtein	K4E2G9	Phenylalanyl-tRNA synthetase alpha chain, putative OS=Trypanosoma cruzi GN=TCSYLVIO_004213 PE=3 SV=1	0.558449	0.260902	0	488823813319097	463709677419355	2	5	2	1	496	56.99	7.81	High	High	High	High	42000000	39000000	30000000	24000000	0.155	160410335063934	2	DTU-I
High	IsMasterProtein	K4DWM1	Vacuolar ATP synthase subunit c, putative OS=Trypanosoma cruzi GN=TCSYLVIO_006182 PE=4 SV=1	0.546039	0.269986	0	105164085669129	653753026634383	2	6	2	1	413	47594	7.99	High	High	High	High	35000000	18000000	50000000	28000000	0.186	225559012889862	2	DTU-I
High	IsMasterProtein	K4E3R6	1-acyl-sn-glycerol-3-phosphate acyltransferase, putative OS=Trypanosoma cruzi GN=TCSYLVIO_004108 PE=4 SV=1	0.611037	0.219874	0	901201014541699	851851851851852	2	7	2	1	270	30689	9.33	High	High	High	High	19000000	21000000	15000000	17000000	0.334	228681292533875	2	DTU-I
High	IsMasterProtein	Q4CUT7	Uncharacterized protein OS=Trypanosoma cruzi (strain CL Brener) GN=Tc00.1047053503757.30 PE=4 SV=1	0.558268	0.261215	0	161534060861711	382387022016222	2	11	2	1	863	94545	6.76	High	High	High	High	16000000	13000000	13000000	19000000	0.179	439269976615906	2	DTU-I
High	IsMasterProtein	K4DUC7	cAMP specific phosphodiesterase, putative (Fragment) OS=Trypanosoma cruzi GN=TCSYLVIO_007026 PE=4 SV=1	0.994787	0.00116969	0	492518217023734	188836104513064	9	51	2	1	842	93644	5.66	High	High	High	High	22000000	10000000	12000000	8900000	0.758	176198413610458	9	DTU-I
High	IsMasterProtein	Q4CT35	Ubiquinol-cytochrome C reductase, putative OS=Trypanosoma cruzi (strain CL Brener) GN=Tc00.1047053504575.15 PE=4 SV=1	0.999055	0.000204595	0	653995710066653	28169014084507	2	8	2	1	71	8258	5.68	High	High	High	High	120000000	97000000	91000000	92000000	1154	197873334884644	2	DTU-I
High	IsMasterProtein	Q4DI49	60S ribosomal protein L23a, putative OS=Trypanosoma cruzi (strain CL Brener) GN=Tc00.1047053509151.140 PE=3 SV=1	0.615096	0.217192	0	70376435357399	79646017699115	2	12	2	1	226	24988	10.78	High	High	High	High	130000000	100000000	100000000	100000000	0.701	165172984600067	2	DTU-I
High	IsMasterProtein	Q4DSS0	Uncharacterized protein OS=Trypanosoma cruzi (strain CL Brener) GN=Tc00.1047053507809.110 PE=4 SV=1	0.346654	0.443958	0	632844946684522	200148257968866	2	4	2	1	1349	145373	6.68	Not Found	Not Found	High	High			13000000	14000000	0.077	127635595798492	2	DTU-I
High	IsMasterProtein	V5B7F5	Prefoldin subunit OS=Trypanosoma cruzi Dm28c GN=TCDM_14356 PE=4 SV=1	0.888582	0.033438	0	399297764709251	123188405797101	2	5	2	1	138	15921	9.36	High	High	High	High	29000000	22000000	22000000	24000000	0.468	117811756134033	2	DTU-I
High	IsMasterProtein	K2N7D7	Uncharacterized protein OS=Trypanosoma cruzi marinkellei GN=MOQ_005603 PE=4 SV=1	0.663269	0.175658	0	963973218320513	118367346938776	2	8	2	1	245	28535	9.22	High	High	High	High	38000000	52000000	23000000	34000000	0.52	376796836853027	2	DTU-I
High	IsMasterProtein	V5B6T5	Uncharacterized protein OS=Trypanosoma cruzi Dm28c GN=TCDM_08877 PE=3 SV=1	0.52032	0.289724	0	11977783121285	110410094637224	2	7	2	1	317	36423	6.46	High	High	High	High	32000000	31000000	30000000	22000000	0.54	279004845619202	2	DTU-I
High	IsMasterProtein	Q4DSH6	Ran-binding protein 1, putative OS=Trypanosoma cruzi (strain CL Brener) GN=Tc00.1047053507099.30 PE=4 SV=1	0.64927	0.186642	0	81430296872555	140127388535032	2	11	2	1	157	18078	5.64	High	High	High	High	51000000	50000000	40000000	45000000	0.52	324678103923798	2	DTU-I
High	IsMasterProtein	V5BHT5	Uncharacterized protein OS=Trypanosoma cruzi Dm28c GN=TCDM_05939 PE=4 SV=1	0.373499	0.3803	0	507146491927332	431654676258993	2	4	2	1	417	47.28	6.8	High	High	High	Not Found	23000000	39000000	18000000		0.222	940225052833557	2	DTU-I
High	IsMasterProtein	Q4CYL3	Uncharacterized protein OS=Trypanosoma cruzi (strain CL Brener) GN=Tc00.1047053504423.30 PE=4 SV=1	0.999998	2.72118e+07	0	101537985354191	241169305724726	19	91	2	1	821	93664	4.92	High	High	High	High	37000000	39000000	33000000	32000000	2652	310306243181229	19	DTU-I
High	IsMasterProtein	K4DK66	Elongation of fatty acids protein OS=Trypanosoma cruzi GN=TCSYLVIO_010464 PE=3 SV=1	0.534912	0.276676	0	10772842468294	967741935483871	2	15	2	1	279	31826	9.44	High	High	High	High	140000000	170000000	120000000	120000000	0.638	417980184555054	2	DTU-I
High	IsMasterProtein	Q4CV42	Calpain-like cysteine peptidase, putative OS=Trypanosoma cruzi (strain CL Brener) GN=Tc00.1047053509001.40 PE=4 SV=1	0.998198	0.000396644	0	458460725931146	122448979591837	2	8	2	1	147	16668	6.34	High	High	High	High	51000000	43000000	44000000	61000000	0.585	171898875236511	2	DTU-I
High	IsMasterProtein	Q4DCL6	Uncharacterized protein OS=Trypanosoma cruzi (strain CL Brener) GN=Tc00.1047053507771.70 PE=4 SV=1	0.988196	0.00304676	0	612979889086054	176470588235294	2	9	2	1	119	13305	4.82	High	High	High	High	60000000	51000000	51000000	51000000	0.931	239760475158691	2	DTU-I
High	IsMasterProtein	Q4DHB6	Uncharacterized protein OS=Trypanosoma cruzi (strain CL Brener) GN=Tc00.1047053511153.84 PE=4 SV=1	0.67866	0.16555	0	453153879300688	10	2	5	2	1	210	23451	9.99	High	High	High	High	26000000		7200000	22000000	0.52	131303009986877	2	DTU-I
High	IsMasterProtein	K4E8R4	Uncharacterized protein OS=Trypanosoma cruzi GN=TCSYLVIO_001977 PE=4 SV=1	0.76977	0.0944489	0	693270948446525	113924050632911	2	8	2	1	237	25322	9.7	High	High	High	High	12000000	13000000	12000000	9900000	0.425	280118515491486	2	DTU-I
High	IsMasterProtein	V5BI61	Heat shock protein 70 OS=Trypanosoma cruzi Dm28c GN=TCDM_07862 PE=3 SV=1	0.41863	0.357753	0	449209099117433	278184480234261	2	5	2	1	683	73975	5.47	High	High	High	High	9800000	8300000	6800000	5900000	0.125	142013583183289	2	DTU-I
High	IsMasterProtein	Q4DTY2	Heat shock protein DnaJ, putative OS=Trypanosoma cruzi (strain CL Brener) GN=Tc00.1047053509233.80 PE=4 SV=1	0.564261	0.257891	0	804903631018701	862944162436548	2	3	2	1	394	43987	7.43	High	High	Not Found	High	5500000			13000000	0.311	440012168884277	2	DTU-I
High	IsMasterProtein	V5C216	Uncharacterized protein OS=Trypanosoma cruzi Dm28c GN=TCDM_00274 PE=4 SV=1	0.374152	0.379918	0	647997009967102	276717557251908	2	9	2	1	1048	116242	6.09	High	High	High	High	2900000	3000000	3600000	9300000	0.071	251187946796417	2	DTU-I
High	IsMasterProtein	K4EB99	Uncharacterized protein OS=Trypanosoma cruzi GN=TCSYLVIO_001204 PE=4 SV=1	0.464489	0.32857	0	681324092081109	831024930747923	2	2	2	1	361	38676	5.27	High	Not Found	Not Found	Not Found	6800000				0.259	575530672073364	2	DTU-I
High	IsMasterProtein	K2MVC2	Uncharacterized protein OS=Trypanosoma cruzi marinkellei GN=MOQ_000614 PE=4 SV=1	0.387404	0.374162	0	102398818555195	412698412698413	2	6	2	1	630	68012	6.23	High	High	High	High	31000000		25000000	29000000	0.125	211483705043793	2	DTU-I
High	IsMasterProtein	V5BBU5	SPFH domain protein OS=Trypanosoma cruzi Dm28c GN=TCDM_08667 PE=4 SV=1	0.465263	0.32786	0	878108101495768	862068965517241	2	9	2	1	406	44292	8.54	High	High	High	High		2300000	3500000		0.334	213729457855225	2	DTU-I
High	IsMasterProtein	Q4CWV8	Uncharacterized protein OS=Trypanosoma cruzi (strain CL Brener) GN=Tc00.1047053503465.30 PE=4 SV=1	0.761931	0.101465	0	540517668407102	148387096774194	2	2	2	1	155	17271	6.79	Not Found	High	Not Found	High		5500000			0.778	630128860473633	2	DTU-I
High	IsMasterProtein	K4E3X8	Uncharacterized protein OS=Trypanosoma cruzi GN=TCSYLVIO_003702 PE=4 SV=1	0.662125	0.176491	0	742809072784299	259579728059333	2	11	2	1	809	88.06	7.42	High	High	High	High	24000000	19000000	23000000	19000000	0.189	246651175022125	2	DTU-I
High	IsMasterProtein	Q4DBB6	Uncharacterized protein OS=Trypanosoma cruzi (strain CL Brener) GN=Tc00.1047053509161.60 PE=4 SV=1	0.998504	0.00036284	0	898841600222848	1417004048583	2	5	2	1	247	27989	8.95	High	High	High	High	23000000	11000000	19000000	15000000	0.701	170298166275024	2	DTU-I
High	IsMasterProtein	K4E7Z4	Haloacid dehalogenase-like hydrolase, putative OS=Trypanosoma cruzi GN=TCSYLVIO_002576 PE=4 SV=1	0.710269	0.137999	0	324746188726837	137349397590361	4	25	2	1	415	46217	7.09	High	High	High	High	97000000	91000000	95000000	82000000	0.701	104429781675339	4	DTU-I
High	IsMasterProtein	K4DM00	Uncharacterized protein OS=Trypanosoma cruzi GN=TCSYLVIO_009804 PE=4 SV=1	0.390589	0.372648	0	701256032432032	46242774566474	2	4	2	1	519	55.35	8.95	Not Found	High	High	High		7600000	16000000	11000000	0.179	128115079402924	2	DTU-I
High	IsMasterProtein	Q4E088	40S ribosomal protein S10, putative OS=Trypanosoma cruzi (strain CL Brener) GN=Tc00.1047053506679.140 PE=4 SV=1	0.988907	0.0028843	0	822252750296355	15527950310559	2	10	2	1	161	18238	10.29	High	High	High	High	70000000	51000000	43000000	55000000	0.668	279787533283234	2	DTU-I
High	IsMasterProtein	K4EAI2	Fatty acid desaturase, putative OS=Trypanosoma cruzi GN=TCSYLVIO_001287 PE=3 SV=1	0.528037	0.28514	0	571779312338061	46189376443418	2	3	2	1	433	49553	9.01	Not Found	High	High	High		5400000	13000000	5100000	0.179	101084179878235	2	DTU-I
High	IsMasterProtein	K2MY02	Calcium motive p-type ATPase, putative OS=Trypanosoma cruzi marinkellei GN=MOQ_005524 PE=3 SV=1	0.401523	0.366699	0	428938919106582	163618864292589	2	2	2	1	1039	114456	5.78	Not Found	High	Not Found	High		9800000		8100000	0.086	484796857833862	2	DTU-I
High	IsMasterProtein	K2N727	Cysteinyl-tRNA synthetase, putative OS=Trypanosoma cruzi marinkellei GN=MOQ_005727 PE=3 SV=1	0.575237	0.249836	0	593159704528161	305732484076433	2	4	2	1	785	89346	6.62	High	Not Found	High	High	11000000		5100000	5300000	0.103	120599453449249	2	DTU-I
High	IsMasterProtein	Q4DRD0	Uncharacterized protein OS=Trypanosoma cruzi (strain CL Brener) GN=Tc00.1047053506503.160 PE=4 SV=1	0.44452	0.345299	0	585401096079659	380348652931854	2	2	2	1	631	71109	5.85	Not Found	Not Found	Not Found	High				7100000	0.133	677125096321106	2	DTU-I
High	IsMasterProtein	Q4D6K0	Ubiquitin-like protein, putative OS=Trypanosoma cruzi (strain CL Brener) GN=Tc00.1047053511855.20 PE=4 SV=1	0.96546	0.0108721	0	838036304547488	528846153846154	2	7	2	1	624	69079	5.26	High	High	High	High	14000000	6600000	7800000	11000000	0.172	182348794937134	2	DTU-I
High	IsMasterProtein	K4DTQ9	Uncharacterized protein OS=Trypanosoma cruzi GN=TCSYLVIO_007348 PE=3 SV=1	0.597434	0.231234	0	789115703557971	814332247557003	2	3	2	1	307	34364	4.7	High	High	High	Not Found	7000000				0.274	568018555641174	2	DTU-I
High	IsMasterProtein	K4E139	RNA editing complex protein MP63, putative OS=Trypanosoma cruzi GN=TCSYLVIO_004582 PE=4 SV=1	0.577564	0.247492	0	491638892759048	348101265822785	2	7	2	1	632	68748	7.49	Not Found	High	High	High		13000000	18000000	9100000	0.166	161103100776672	2	DTU-I
High	IsMasterProtein	K4DRA1	Biotin/lipoate protein ligase, putative OS=Trypanosoma cruzi GN=TCSYLVIO_008176 PE=4 SV=1	0.562158	0.259206	0	109648958172728	114285714285714	2	16	2	1	245	26605	6.54	High	High	High	High	39000000	39000000	36000000	37000000	0.54	502624650001526	2	DTU-I
High	IsMasterProtein	Q4D6H7	Ribosomal protein S20, putative OS=Trypanosoma cruzi (strain CL Brener) GN=Tc00.1047053508475.10 PE=3 SV=1	0.998638	0.00029035	0	832542078572252	94017094017094	2	20	2	1	117	13218	9.88	High	High	High	High	62000000	27000000	42000000	51000000	2981	544592068195343	2	DTU-I
High	IsMasterProtein	V5DP62	Nucleoporin OS=Trypanosoma cruzi Dm28c GN=TCDM_01956 PE=4 SV=1	0.720498	0.131597	0	387288982160255	188841201716738	2	2	2	1	1165	129576	7.62	Not Found	High	Not Found	High		6700000		9200000	0.08	456526231765747	2	DTU-I
High	IsMasterProtein	K4E266	Elongation initiation factor 2 alpha subunit, putative OS=Trypanosoma cruzi GN=TCSYLVIO_004449 PE=4 SV=1	0.400633	0.367174	0	963279441188726	598086124401914	2	10	2	1	418	47642	5.91	High	High	High	High	69000000	43000000	35000000	47000000	0.222	376159527301788	2	DTU-I
High	IsMasterProtein	V5BNR1	Dynein heavy chain OS=Trypanosoma cruzi Dm28c GN=TCDM_05201 PE=4 SV=1	2.50765e+08	0.668378	0	910005524367905	0.684638	2	8	2	1	4674	537833	6.2	High	High	High	High	6000000	4200000	4500000	3600000	0.016	340236568450928	2	DTU-I
High	IsMasterProtein	K2NMN2	Kinetoplast DNA-associated protein, putative OS=Trypanosoma cruzi marinkellei GN=MOQ_000729 PE=4 SV=1	0.710906	0.137553	0	394537346490651	541666666666667	2	5	2	1	480	55033	7.84	High	High	High	High	10000000	7100000	8700000	6700000	0.155	133046169281006	2	DTU-I
High	IsMasterProtein	K4DQY9	Uncharacterized protein OS=Trypanosoma cruzi GN=TCSYLVIO_008403 PE=4 SV=1	0.621331	0.212961	0	569815082941221	668604651162791	2	3	2	1	344	39326	7.06	Not Found	High	High	Not Found		14000000	11000000		0.259	858753442764282	2	DTU-I
High	IsMasterProtein	V5AWV1	Sphingosine 1-phosphate lyase OS=Trypanosoma cruzi Dm28c GN=TCDM_06359 PE=3 SV=1	0.521276	0.289386	0	603711644594739	322061191626409	2	9	2	1	621	69135	8.78	High	High	High	High	22000000	20000000	20000000	20000000	0.155	199187796115875	2	DTU-I
High	IsMasterProtein	Q4CY03	Uncharacterized protein OS=Trypanosoma cruzi (strain CL Brener) GN=Tc00.1047053503643.30 PE=4 SV=1	0.774858	0.0913201	0	373071406899415	103092783505155	2	5	2	1	194	23271	9.06	High	High	High	High	32000000	16000000	8000000	5500000	0.389	13659102678299	2	DTU-I
High	IsMasterProtein	K4E950	MYH7B protein, putative OS=Trypanosoma cruzi GN=TCSYLVIO_001720 PE=4 SV=1	0.647803	0.187875	0	661234081664018	332618025751073	2	5	2	1	932	106767	5.88	High	High	High	High	54000000	53000000	46000000	44000000	0.073	128384459018707	2	DTU-I
High	IsMasterProtein	K4EDS3	Alanine racemase, putative OS=Trypanosoma cruzi GN=TCSYLVIO_000216 PE=3 SV=1	0.682255	0.162465	0	148799504997813	119047619047619	2	10	2	1	252	27405	6.98	High	High	High	High	44000000	32000000	32000000	27000000	0.389	50525787115097	2	DTU-I
High	IsMasterProtein	K4DKH1	Uncharacterized protein OS=Trypanosoma cruzi GN=TCSYLVIO_010498 PE=4 SV=1	0.435917	0.35005	0	542786653571616	755395683453237	2	10	2	1	278	31077	6.4	High	High	High	High	68000000	52000000	52000000	58000000	0.468	249039402008057	2	DTU-I
High	IsMasterProtein	K2M5Q3	Pyruvate dehydrogenase (Lipoamide) kinase, putative OS=Trypanosoma cruzi marinkellei GN=MOQ_005979 PE=4 SV=1	0.557347	0.261965	0	405471994549748	591016548463357	2	2	2	1	423	48071	6.46	High	Not Found	Not Found	High				7500000	0.172	641088962554932	2	DTU-I
High	IsMasterProtein	K4E0P3	Uncharacterized protein OS=Trypanosoma cruzi GN=TCSYLVIO_004867 PE=4 SV=1	0.436298	0.349624	0	587943505088655	184638109305761	2	3	2	1	1354	154345	5.62	Not Found	High	Not Found	High		10000000		8600000	0.056	803728067874908	2	DTU-I
High	IsMasterProtein	K2NFL5	Stress-inducible protein STI1-like, putative OS=Trypanosoma cruzi marinkellei GN=MOQ_008454 PE=4 SV=1	0.643988	0.191606	0	646425497963679	778210116731518	2	5	2	1	257	28876	7.14	High	Not Found	High	High	34000000		32000000	29000000	0.259	138784420490265	2	DTU-I
High	IsMasterProtein	K4EC73	Mitochondrial carrier protein, putative OS=Trypanosoma cruzi GN=TCSYLVIO_000843 PE=3 SV=1	0.632363	0.204999	0	582742567246005	577507598784195	2	4	2	1	329	36176	9.83	High	High	High	Not Found	16000000	20000000	17000000		0.259	104627571105957	2	DTU-I
High	IsMasterProtein	K4DMS1	Retrotransposon hot spot (RHS) protein, putative (Fragment) OS=Trypanosoma cruzi GN=TCSYLVIO_009656 PE=4 SV=1	0.608973	0.221576	0	109512061809271	135922330097087	3	10	2	1	206	23375	7.18	High	High	High	High	96000000	40000000	60000000	46000000	0.52	288574435710907	3	DTU-I
High	IsMasterProtein	K4E415	Uncharacterized protein OS=Trypanosoma cruzi GN=TCSYLVIO_003828 PE=4 SV=1	0.456422	0.333068	0	530839483991003	46551724137931	2	5	2	1	580	65828	9.19	High	Not Found	High	High			1300000	1200000	0.119	160230185985565	2	DTU-I
High	IsMasterProtein	K2MQQ4	Uncharacterized protein OS=Trypanosoma cruzi marinkellei GN=MOQ_008275 PE=4 SV=1	0.23141	0.51468	0	929181188925103	868263473053892	2	8	2	1	334	38354	6.02	High	High	High	High	18000000	17000000	20000000	3000000	0.438	265209832191467	2	DTU-I
High	IsMasterProtein	K4E3W3	Dynein heavy chain, putative OS=Trypanosoma cruzi GN=TCSYLVIO_003726 PE=4 SV=1	2.17846e+09	0.667934	0	673878278759511	0.869187	3	6	2	1	4602	526035	6.11	Not Found	High	Not Found	High		10000000			0.016	119532032012939	3	DTU-I
High	IsMasterProtein	Q4CLZ2	Uncharacterized protein OS=Trypanosoma cruzi (strain CL Brener) GN=Tc00.1047053453445.10 PE=4 SV=1	0.690732	0.157471	0	720938300805585	163265306122449	2	11	2	1	147	15927	8.24	High	High	High	High	71000000	13000000	36000000	35000000	1683	343511378765106	2	DTU-I
High	IsMasterProtein	K4DZT5	Arginyl-tRNA synthetase, putative OS=Trypanosoma cruzi GN=TCSYLVIO_005509 PE=3 SV=1	0.468534	0.32541	0	519639336529476	303468208092486	2	6	2	1	692	78.72	6.57	High	High	High	High	17000000	19000000	12000000	16000000	0.094	142657115459442	2	DTU-I
High	IsMasterProtein	K4DM64	Retrotransposon hot spot (RHS) protein, putative (Fragment) OS=Trypanosoma cruzi GN=TCSYLVIO_009900 PE=4 SV=1	0.972776	0.00755232	0	183461352695778	180769230769231	3	11	2	1	260	30333	7.53	High	High	High	High	14000000	10000000	13000000	18000000	1154	325734143257141	3	DTU-I
High	IsMasterProtein	CONT_Q3Y5Z3	Adiponectin OS=Bos taurus GN=ADIPOQ PE=1 SV=1	0.99787	0.000450886	0	455844232107254	10	2	4	2	1	240	26117	5.74	High	High	High	High	29000000	26000000	13000000	19000000	0.389	720635318756104	2	DTU-I
High	IsMasterProtein	Q4DJ25	Thioredoxin OS=Trypanosoma cruzi (strain CL Brener) GN=Tc00.1047053504797.40 PE=3 SV=1	0.762196	0.100555	0	89785942330298	196261682242991	2	10	2	1	107	12177	7.83	High	High	High	Not Found	20000000	19000000	16000000		1683	178440041542053	2	DTU-I
High	IsMasterProtein	K4DUM4	Proteasome subunit beta type OS=Trypanosoma cruzi GN=TCSYLVIO_006999 PE=3 SV=1	0.729728	0.124912	0	819788392098094	165492957746479	2	9	2	1	284	30725	7.56	High	High	High	High	6600000	4800000	9700000	30000000	0.54	194847075939178	2	DTU-I
High	IsMasterProtein	K4E1L2	Fatty acyl CoA synthetase, putative OS=Trypanosoma cruzi GN=TCSYLVIO_004512 PE=4 SV=1	0.485261	0.312622	0	105114136372818	497866287339972	2	12	2	1	703	78645	7.69	High	High	High	High	28000000	14000000	19000000	26000000	0.17	328709177970886	2	DTU-I
High	IsMasterProtein	V5DP02	Uncharacterized protein OS=Trypanosoma cruzi Dm28c GN=TCDM_13978 PE=4 SV=1	0.998533	0.000332742	0	126840656265677	269230769230769	2	14	2	1	52	5962	10.15	High	High	High	High	18000000	17000000	18000000	15000000	999	483407871723175	2	DTU-I
High	IsMasterProtein	V5BMN9	Uncharacterized protein OS=Trypanosoma cruzi Dm28c GN=TCDM_14255 PE=4 SV=1	0.987618	0.0032571	0	184399355700708	282258064516129	2	21	2	1	124	14.02	6.79	High	High	High	High	410000000	390000000	350000000	330000000	2162	861953089237213	2	DTU-I
High	IsMasterProtein	K4DUI8	ABC transporter, putative OS=Trypanosoma cruzi GN=TCSYLVIO_007426 PE=3 SV=1	0.550378	0.266245	0	11007109169829	468986384266263	2	4	2	1	661	72818	8.94	High	High	Not Found	High	12000000			11000000	0.233	112782266139984	2	DTU-I
High	IsMasterProtein	Q4DG38	Dynein-associated protein, putative OS=Trypanosoma cruzi (strain CL Brener) GN=Tc00.1047053510761.73 PE=4 SV=1	0.998533	0.000301242	0	671549371676763	346938775510204	2	4	2	1	98	11179	6.54	High	Not Found	High	High	7400000		6200000	6300000	1154	132887761592865	2	DTU-I
High	IsMasterProtein	K4E3A4	Sarcoplasmic reticulum glycoprotein, putative OS=Trypanosoma cruzi GN=TCSYLVIO_003872 PE=4 SV=1	0.494934	0.305703	0	164010454203203	602189781021898	2	12	2	1	548	62906	7.68	High	High	High	High	13000000	11000000	14000000	10000000	0.259	387365188598633	2	DTU-I
High	IsMasterProtein	K4DPC7	Uncharacterized protein OS=Trypanosoma cruzi GN=TCSYLVIO_008986 PE=4 SV=1	0.247643	0.511341	0	10545707334415	380434782608696	2	8	2	1	736	82573	6.16	High	High	High	High	35000000	18000000	27000000	16000000	0.103	248457100391388	2	DTU-I
High	IsMasterProtein	K4DJV7	Uncharacterized protein OS=Trypanosoma cruzi GN=TCSYLVIO_010565 PE=4 SV=1	0.687303	0.159137	0	50459235192946	988593155893536	2	3	2	1	263	29502	6.39	High	Not Found	Not Found	High	15000000			32000000	0.389	733536052703857	2	DTU-I
High	IsMasterProtein	Q4DT88	Uncharacterized protein OS=Trypanosoma cruzi (strain CL Brener) GN=Tc00.1047053506147.190 PE=4 SV=1	0.578586	0.246771	0	107296589504107	456273764258555	2	8	2	1	526	55.69	9.72	High	High	High	High	46000000	32000000	51000000	33000000	0.212	334494869709015	2	DTU-I
High	IsMasterProtein	Q4CXQ1	Retrotransposon hot spot (RHS) protein, putative OS=Trypanosoma cruzi (strain CL Brener) GN=Tc00.1047053509219.20 PE=4 SV=1	0.964602	0.0110096	0	234281988871806	793388429752066	6	27	2	1	1210	139211	6.37	High	High	High	High	16000000	12000000	13000000	18000000	0.189	704660205841064	6	DTU-I
High	IsMasterProtein	K2NGI2	Uncharacterized protein OS=Trypanosoma cruzi marinkellei GN=MOQ_008206 PE=4 SV=1	0.646972	0.18875	0	198722785870224	985074626865672	2	16	2	1	335	37502	4.65	High	High	High	High	35000000	33000000	32000000	33000000	0.585	663695193529129	2	DTU-I
High	IsMasterProtein	K4E8Y4	Uncharacterized protein OS=Trypanosoma cruzi GN=TCSYLVIO_001799 PE=4 SV=1	0.216519	0.517873	0	101083464300707	53781512605042	2	7	2	1	595	67447	7.36	High	High	High	High	12000000	9600000	12000000	7400000	0.116	28953770160675	2	DTU-I
High	IsMasterProtein	Q4CLQ9	Cytochrome c oxidase subunit 10, putative OS=Trypanosoma cruzi (strain CL Brener) GN=Tc00.1047053508651.20 PE=4 SV=1	0.67956	0.164881	0	646321361265574	165217391304348	2	8	2	1	115	13.8	7.46	High	High	High	High	130000000	120000000	110000000	110000000	0.778	232862253189087	2	DTU-I
High	IsMasterProtein	V5BMG2	Uncharacterized protein OS=Trypanosoma cruzi Dm28c GN=TCDM_03972 PE=4 SV=1	0.469897	0.324124	0	779687242751848	392798690671031	2	6	2	1	611	67328	5.38	High	High	High	High	3000000	2800000	2900000	360000	0.145	161889719963074	2	DTU-I
High	IsMasterProtein	Q4DRX8	Uncharacterized protein OS=Trypanosoma cruzi (strain CL Brener) GN=Tc00.1047053508307.150 PE=4 SV=1	0.997069	0.000713231	0	59803082455905	25	2	7	2	1	104	12177	5.63	High	High	High	High	24000000	19000000	18000000	15000000	1154	24593010187149	2	DTU-I
High	IsMasterProtein	K2NEB9	Uncharacterized protein OS=Trypanosoma cruzi marinkellei GN=MOQ_002831 PE=4 SV=1	0.651224	0.184686	0	731656929425048	234301780693533	2	5	2	1	1067	118103	4.86	Not Found	High	High	High		12000000	5700000	9700000	0.084	159429256916046	2	DTU-I
High	IsMasterProtein	Q4CTG9	Ribosomal protein L15 OS=Trypanosoma cruzi (strain CL Brener) GN=Tc00.1047053510767.10 PE=3 SV=1	0.441518	0.346155	0	549397031333149	772727272727273	2	8	2	1	220	25985	11.8	High	High	High	High	100000000	69000000	89000000	78000000	0.425	207123631238937	2	DTU-I
High	IsMasterProtein	K4DZN8	Tyrosine aminotransferase OS=Trypanosoma cruzi GN=TCSYLVIO_005122 PE=3 SV=1	0.78104	0.086619	0	135576003558266	547169811320755	9	303	2	1	265	29919	5.85	High	High	High	High	510000000	420000000	400000000	410000000	38811	134246094071865	9	DTU-I
High	IsMasterProtein	K4DTI6	Uncharacterized protein OS=Trypanosoma cruzi GN=TCSYLVIO_007302 PE=4 SV=1	0.576968	0.247885	0	488354169495865	205405405405405	2	5	2	1	925	99.61	5.66	High	High	High	High			13000000	6900000	0.122	133528890609741	2	DTU-I
High	IsMasterProtein	K4E6N3	Uncharacterized protein OS=Trypanosoma cruzi GN=TCSYLVIO_002868 PE=4 SV=1	0.697776	0.148662	0	41375886777256	194782608695652	8	41	2	1	575	65456	7.61	High	High	High	High	110000000	110000000	110000000	84000000	1352	80381130695343	8	DTU-I
High	IsMasterProtein	Q4CPW5	Glutamamyl carboxypeptidase, putative OS=Trypanosoma cruzi (strain CL Brener) GN=Tc00.1047053507657.20 PE=4 SV=1	0.607496	0.222461	0	136600396140305	573232323232323	17	232	2	1	396	43585	6.7	High	High	High	High	1200000000	1100000000	980000000	1100000000	13678	776748012542725	17	DTU-I
High	IsMasterProtein	V5A3P8	Retrotransposon hot spot protein (RHS) OS=Trypanosoma cruzi Dm28c GN=TCDM_13127 PE=4 SV=1	0.537529	0.275051	0	133187708035021	801282051282051	5	20	2	1	624	70804	6.58	High	Not Found	High	High	24000000		21000000	16000000	0.343	459387944936752	5	DTU-I
High	IsMasterProtein	K4ECE6	Kinesin, putative OS=Trypanosoma cruzi GN=TCSYLVIO_000552 PE=4 SV=1	0.219982	0.517295	0	842917696047479	301455301455301	2	4	2	1	962	110067	8.19	High	Not Found	High	High	8800000		16000000	24000000	0.076	1141517162323	2	DTU-I
High	IsMasterProtein	V5BS87	Uncharacterized protein OS=Trypanosoma cruzi Dm28c GN=TCDM_02301 PE=4 SV=1	0.592332	0.235693	0	577998715324064	5.4	2	3	2	1	500	57.98	6.8	High	High	Not Found	Not Found	110000000	8100000			0.15	491788458824158	2	DTU-I
High	IsMasterProtein	V5BP71	Uncharacterized protein OS=Trypanosoma cruzi Dm28c GN=TCDM_01562 PE=4 SV=1	0.984087	0.00458101	0	128433058640157	123115577889447	3	8	2	1	398	43436	6.2	High	Not Found	High	High	25000000		20000000	18000000	0.292	206755819320679	3	DTU-I
High	IsMasterProtein	Q4CSP8	p21 antigen protein, putative OS=Trypanosoma cruzi (strain CL Brener) GN=Tc00.1047053510429.50 PE=4 SV=1	0.670523	0.170408	0	145186320811104	213541666666667	2	12	2	1	192	21237	8.94	High	High	High	High	18000000	22000000	19000000	18000000	1.61	471958088874817	2	DTU-I
High	IsMasterProtein	K4DNW4	Uncharacterized protein OS=Trypanosoma cruzi GN=TCSYLVIO_009144 PE=4 SV=1	0.633982	0.203742	0	108495319054671	340531561461794	2	14	2	1	1204	136.46	6.89	High	High	High	High	22000000	25000000	26000000	19000000	0.095	449893720149994	2	DTU-I
High	IsMasterProtein	K4DSD2	Phosphoglucomutase OS=Trypanosoma cruzi GN=TCSYLVIO_007974 PE=3 SV=1	0.567504	0.254785	0	919350591455046	683333333333333	2	8	2	1	600	65891	6.09	High	High	High	High	12000000	14000000	14000000	15000000	0.199	28620805978775	2	DTU-I
High	IsMasterProtein	K4EAZ1	Flagellar calcium-binding protein, putative (Fragment) OS=Trypanosoma cruzi GN=TCSYLVIO_001097 PE=4 SV=1	0.974373	0.00710309	0	455211465790098	337164750957854	8	376	2	1	261	29145	5.22	High	High	High	High	200000000	140000000	140000000	160000000	4878	158284577894211	8	DTU-I
High	IsMasterProtein	V5B0C7	Serine carboxypeptidase S28 OS=Trypanosoma cruzi Dm28c GN=TCDM_04809 PE=4 SV=1	0.960237	0.0125758	0	108399443498853	662525879917184	2	3	2	1	483	53848	8.82	Not Found	Not Found	High	High			6400000	9400000	0.212	117005763053894	2	DTU-I
High	IsMasterProtein	V5BIH6	Leucine-rich repeat protein OS=Trypanosoma cruzi Dm28c GN=TCDM_07671 PE=4 SV=1	0.999782	4.45638e+09	0	696051568547119	905172413793103	2	5	2	1	232	26.49	6.21	High	High	High	High	11000000	14000000	15000000	16000000	0.334	130164349079132	2	DTU-I
High	IsMasterProtein	K4DW44	Uncharacterized protein OS=Trypanosoma cruzi GN=TCSYLVIO_006390 PE=4 SV=1	0.384587	0.375394	0	854716607660924	825082508250825	2	8	2	1	303	33126	7.49	High	High	High	High	18000000	16000000	12000000	13000000	0.245	238143413066864	2	DTU-I
High	IsMasterProtein	K4EDX3	Flagellum-adhesion glycoprotein, putative OS=Trypanosoma cruzi GN=TCSYLVIO_000060 PE=4 SV=1	0.672143	0.169175	0	115955794870993	69204152249135	2	6	2	1	578	62367	6.68	High	High	High	High	44000000	47000000	42000000	25000000	0.179	15648250579834	2	DTU-I
High	IsMasterProtein	K2NEA7	Uncharacterized protein OS=Trypanosoma cruzi marinkellei GN=MOQ_002844 PE=3 SV=1	0.440225	0.347346	0	690799263271085	115942028985507	2	4	2	1	207	22808	8.07	Not Found	High	High	Not Found		20000000	19000000		0.359	143936686515808	2	DTU-I
High	IsMasterProtein	Q4CY61	Kinetoplast DNA-associated protein, putative OS=Trypanosoma cruzi (strain CL Brener) GN=Tc00.1047053509793.40 PE=4 SV=1	0.392917	0.370509	0	652929233805697	1015625	2	7	2	1	128	14586	10.78	High	High	High	High	48000000	40000000	39000000	26000000	0.778	211330285072327	2	DTU-I
High	IsMasterProtein	Q4E3Q7	Surface protease GP63, putative OS=Trypanosoma cruzi (strain CL Brener) GN=Tc00.1047053506401.380 PE=4 SV=1	0.543364	0.272101	0	110096741746828	755064456721915	4	9	2	1	543	59315	6.25	High	High	Not Found	High	21000000				0.374	271547701358795	4	DTU-I
High	IsMasterProtein	V5BM44	Calmodulin OS=Trypanosoma cruzi Dm28c GN=TCDM_14377 PE=4 SV=1	0.998533	0.000342867	0	923797702297896	142857142857143	2	10	2	1	210	23169	5.31	High	High	High	High	11000000	9600000		7800000	0.874	209892015457153	2	DTU-I
High	IsMasterProtein	K2N5W1	Uncharacterized protein OS=Trypanosoma cruzi marinkellei GN=MOQ_002759 PE=4 SV=1	0.360218	0.388086	0	127002324714918	477001703577513	2	4	2	1	587	65643	9.04	High	High	Not Found	High	4900000				0.174	130329239368439	2	DTU-I
High	IsMasterProtein	V5B9Z6	Uncharacterized protein OS=Trypanosoma cruzi Dm28c GN=TCDM_14210 PE=4 SV=1	0.742077	0.115822	0	450590828579541	154761904761905	2	2	2	1	168	19.08	4.59	High	Not Found	Not Found	High	12000000				0.52	617546892166138	2	DTU-I
High	IsMasterProtein	Q4DEJ5	Glutathione peroxidase OS=Trypanosoma cruzi (strain CL Brener) GN=Tc00.1047053503899.119 PE=3 SV=1	0.763201	0.100032	0	293144357470974	288135593220339	4	29	2	1	177	19714	8.94	High	High	High	High	78000000	66000000	73000000	73000000	2162	836552767753601	4	DTU-I
High	IsMasterProtein	K2NRW9	CAS/CSE/importin domain protein, putative OS=Trypanosoma cruzi marinkellei GN=MOQ_002089 PE=4 SV=1	0.253018	0.51	0	635572383355411	270833333333333	2	6	2	1	960	107444	5.45	High	High	Not Found	High	17000000	12000000		13000000	0.087	203492879867554	2	DTU-I
High	IsMasterProtein	Q4D6W5	Uncharacterized protein OS=Trypanosoma cruzi (strain CL Brener) GN=Tc00.1047053510525.40 PE=4 SV=1	0.705665	0.14133	0	135623782847088	258928571428571	2	9	2	1	112	12252	6.93	High	High	High	High	42000000	38000000	27000000	28000000	2162	287659151554108	2	DTU-I
High	IsMasterProtein	K4DYB9	Chaperone DNAJ protein, putative OS=Trypanosoma cruzi GN=TCSYLVIO_005847 PE=3 SV=1	0.418612	0.3578	0	693567780030161	6.25	2	4	2	1	448	49028	8.72	Not Found	Not Found	High	High			19000000	13000000	0.259	991291213035584	2	DTU-I
High	IsMasterProtein	K4DQB5	Uncharacterized protein (Fragment) OS=Trypanosoma cruzi GN=TCSYLVIO_008610 PE=4 SV=1	0.518534	0.290908	0	176308354484934	102150537634409	2	18	2	1	372	41484	8.91	High	High	High	High	30000000	27000000	30000000	29000000	0.35	728412821292877	2	DTU-I
High	IsMasterProtein	K4DJX6	Regulatory subunit of protein kinase a-like protein, putative OS=Trypanosoma cruzi GN=TCSYLVIO_010616 PE=4 SV=1	0.684681	0.160511	0	7591769195684	826446280991736	2	3	2	1	363	38732	9.94	High	High	High	Not Found	93000000	14000000	11000000		0.292	115176179409027	2	DTU-I
High	IsMasterProtein	K2M5W0	Uncharacterized protein OS=Trypanosoma cruzi marinkellei GN=MOQ_005889 PE=4 SV=1	0.610976	0.220171	0	674900142966499	9.5	2	8	2	1	200	23.23	9.36	High	High	High	High	120000000	48000000	53000000	52000000	0.585	241702492237091	2	DTU-I
High	IsMasterProtein	K4DRI3	Retrotransposon hot spot (RHS) protein, putative (Fragment) OS=Trypanosoma cruzi GN=TCSYLVIO_008067 PE=4 SV=1	0.888912	0.0330285	0	266534991277445	134502923976608	4	21	2	1	342	39509	6.84	Not Found	High	High	High		69000000	68000000	78000000	0.65	723982493877411	4	DTU-I
High	IsMasterProtein	Q4CPQ7	Uncharacterized protein (Fragment) OS=Trypanosoma cruzi (strain CL Brener) GN=Tc00.1047053510977.9 PE=4 SV=1	0.997802	0.000492469	0	217413964932018	57516339869281	3	13	2	1	765	79798	9.36	High	High	High	High	32000000	35000000	22000000	22000000	0.239	472290141582489	3	DTU-I
High	IsMasterProtein	K4DMB1	Uncharacterized protein OS=Trypanosoma cruzi GN=TCSYLVIO_009789 PE=4 SV=1	0.985431	0.0039916	0	944370531748441	130232558139535	2	6	2	1	215	23573	6.13	High	High	High	High	15000000	22000000	19000000	11000000	0.778	198764615058899	2	DTU-I
High	IsMasterProtein	K2MMV2	Mitogen-activated protein kinase OS=Trypanosoma cruzi marinkellei GN=MOQ_009283 PE=3 SV=1	0.577719	0.247296	0	118609474886212	12	2	15	2	1	375	43098	5.72	High	High	High	High	40000000	33000000	31000000	33000000	0.212	522201120853424	2	DTU-I
High	IsMasterProtein	Q4CUH2	Uncharacterized protein OS=Trypanosoma cruzi (strain CL Brener) GN=Tc00.1047053503833.50 PE=4 SV=1	0.438976	0.348295	0	664633857608037	593471810089021	2	6	2	1	337	37595	6.7	High	High	High	High	22000000	26000000	24000000	11000000	0.425	165597381591797	2	DTU-I
High	IsMasterProtein	Q4DK40	40S ribosomal protein S17, putative OS=Trypanosoma cruzi (strain CL Brener) GN=Tc00.1047053508827.70 PE=3 SV=1	0.6084	0.222019	0	107028904233711	11734693877551	2	6	2	1	196	22621	10.29	High	High	High	High	28000000	57000000	22000000		1.31	178623471260071	2	DTU-I
High	IsMasterProtein	V5B3K7	Uncharacterized protein OS=Trypanosoma cruzi Dm28c GN=TCDM_03483 PE=4 SV=1	0.986895	0.00350829	0	389374907398138	308641975308642	10	67	2	1	405	44199	10.01	High	High	High	High	42000000	40000000	36000000	40000000	1438	203145839691162	10	DTU-I
High	IsMasterProtein	K4E491	Uncharacterized protein OS=Trypanosoma cruzi GN=TCSYLVIO_003586 PE=4 SV=1	0.921911	0.0248305	0	891657263573348	275482093663912	2	3	2	1	1089	121909	6.32	High	High	Not Found	High					0.084	11897392988205	2	DTU-I
High	IsMasterProtein	K4DJF6	Phosphoribosylpyrophosphate synthetase, putative OS=Trypanosoma cruzi GN=TCSYLVIO_010787 PE=4 SV=1	0.583995	0.242399	0	370370820144858	134663341645885	2	24	2	1	401	43396	6.83	High	High	High	High	33000000	24000000	27000000	28000000	0.896	949178001880646	2	DTU-I
High	IsMasterProtein	Q4D245	Nucleolar RNA-binding protein, putative OS=Trypanosoma cruzi (strain CL Brener) GN=Tc00.1047053510859.10 PE=4 SV=1	0.558255	0.26134	0	439765824297636	502793296089386	2	9	2	1	358	38066	4.55	High	High	High	High	110000000	93000000	94000000	87000000	1154	197278994321823	2	DTU-I
High	IsMasterProtein	K2NV53	26S protease regulatory subunit, putative,serine peptidase, Clan SJ, family S16, putative (Fragment) OS=Trypanosoma cruzi marinkellei GN=MOQ_003285 PE=3 SV=1	0.42171	0.356419	0	502941079555102	644391408114559	2	2	2	1	419	47083	7.85	High	Not Found	Not Found	High	12000000			9800000	0.166	508389616012573	2	DTU-I
High	IsMasterProtein	Q4DCP6	Mitogen-activated protein kinase 5, putative OS=Trypanosoma cruzi (strain CL Brener) GN=Tc00.1047053506943.10 PE=4 SV=1	0.584793	0.241797	0	100042137059846	124050632911392	2	2	2	1	395	45.03	8	High	Not Found	High	Not Found			4200000		0.245	792675161361694	2	DTU-I
High	IsMasterProtein	K4E420	Retrotransposon hot spot (RHS) protein, putative OS=Trypanosoma cruzi GN=TCSYLVIO_004010 PE=4 SV=1	0.998708	0.000249811	0	158530877490939	233480176211454	4	14	2	1	227	26711	5.96	High	High	High	High	88000000	27000000	73000000	170000000	0.719	489187228679657	4	DTU-I
High	IsMasterProtein	K4DJZ9	Structural maintenance of chromosome 3 protein, putative OS=Trypanosoma cruzi GN=TCSYLVIO_010519 PE=4 SV=1	0.0617642	0.610482	0	689831281746807	233333333333333	2	2	2	1	1200	137521	6.57	High	Not Found	High	Not Found			24000000		0.06	811903071403503	2	DTU-I
High	IsMasterProtein	K4E0X3	Uncharacterized protein OS=Trypanosoma cruzi GN=TCSYLVIO_004775 PE=4 SV=1	0.638468	0.2	0	68088223920429	328358208955224	2	3	2	1	1005	109743	7.23	High	High	Not Found	Not Found	6100000	9000000			0.087	85484516620636	2	DTU-I
High	IsMasterProtein	K4DKE0	Immunodominant antigen, putative,tc40 antigen-like, putative OS=Trypanosoma cruzi GN=TCSYLVIO_010480 PE=4 SV=1	0.35175	0.394468	0	170659008598097	33879781420765	2	9	2	1	915	99344	7.77	High	High	High	High	7400000	7000000	8900000	9200000	0.145	295288829803467	2	DTU-I
High	IsMasterProtein	K2MMR1	Uncharacterized protein OS=Trypanosoma cruzi marinkellei GN=MOQ_007829 PE=4 SV=1	0.490052	0.309559	0	724326958935622	969162995594714	2	3	2	1	227	25943	4.92	High	High	Not Found	Not Found	11000000				0.389	961845946311951	2	DTU-I
High	IsMasterProtein	K2NU38	Uncharacterized protein OS=Trypanosoma cruzi marinkellei GN=MOQ_003664 PE=4 SV=1	0.126051	0.583778	0	577676164893795	488372093023256	2	3	2	1	430	47632	5.27	Not Found	Not Found	High	High			11000000	11000000	0.186	849670052528381	2	DTU-I
High	IsMasterProtein	Q4CU52	D-isomer specific 2-hydroxyacid dehydrogenase-protein, putative (Fragment) OS=Trypanosoma cruzi (strain CL Brener) GN=Tc00.1047053506263.10 PE=4 SV=1	0.845807	0.0532433	0	673545702377584	470355731225296	14	80	2	1	253	28517	6.58	High	High	High	High	350000000	300000000	320000000	340000000	7799	248465946793556	14	DTU-I
High	IsMasterProtein	Q4DIX0	Prefoldin, putative OS=Trypanosoma cruzi (strain CL Brener) GN=Tc00.1047053506287.140 PE=4 SV=1	0.940004	0.0176497	0	515805019033198	994764397905759	2	8	2	1	191	21684	6.21	High	High	High	High	33000000	28000000	27000000	26000000	0.389	202053513526917	2	DTU-I
High	IsMasterProtein	K4E4L0	Antigenic protein, putative (Fragment) OS=Trypanosoma cruzi GN=TCSYLVIO_003848 PE=4 SV=1	0.698155	0.148135	0	511247133403557	87378640776699	2	5	2	1	206	23753	5.5	High	High	High	High	22000000	15000000	22000000		0.359	132262318134308	2	DTU-I
High	IsMasterProtein	Q4DC65	Uncharacterized protein OS=Trypanosoma cruzi (strain CL Brener) GN=Tc00.1047053506777.110 PE=4 SV=1	0.925102	0.0237823	0	65598327470583	469552457813646	2	6	2	1	1363	157.01	4.94	High	High	High	High	54000000	17000000	22000000	30000000	0.023	192320985794067	2	DTU-I
High	IsMasterProtein	Q4CVE1	Uncharacterized protein OS=Trypanosoma cruzi (strain CL Brener) GN=Tc00.1047053507933.10 PE=4 SV=1	0.000609113	0.664676	0	111293721246864	331467929401636	3	11	2	1	2323	260262	5.03	High	High	High	High	15000000	16000000	9900000	16000000	0.059	277873904705048	3	DTU-I
High	IsMasterProtein	K4E0I3	Protein tyrosine phosphatase, putative OS=Trypanosoma cruzi GN=TCSYLVIO_004812 PE=4 SV=1	0.616474	0.215912	0	550689901191872	869565217391304	2	5	2	1	230	26253	9.96	High	Not Found	High	High	9200000		14000000	13000000	0.334	137104048728943	2	DTU-I
High	IsMasterProtein	K4E5H3	Uncharacterized protein OS=Trypanosoma cruzi GN=TCSYLVIO_003504 PE=4 SV=1	0.87352	0.0399118	0	621916249434796	701754385964912	2	2	2	1	513	54346	6.32	Not Found	Not Found	High	Not Found			15000000		0.172	896390199661255	2	DTU-I
High	IsMasterProtein	Q4DTK4	50S ribosomal protein L7Ae, putative OS=Trypanosoma cruzi (strain CL Brener) GN=Tc00.1047053507053.10 PE=4 SV=1	0.99974	5.54951e+09	0	106448927462928	189189189189189	2	5	2	1	148	16842	8.85	High	High	High	High		17000000	23000000	21000000	1371	166391296386719	2	DTU-I
High	IsMasterProtein	Q4DQY2	Uncharacterized protein OS=Trypanosoma cruzi (strain CL Brener) GN=Tc00.1047053509331.74 PE=4 SV=1	0.635796	0.202001	0	647318082102034	277777777777778	2	9	2	1	90	10547	8.69	High	High	High	High	99000000	81000000	76000000	81000000	0.931	318640854358673	2	DTU-I
High	IsMasterProtein	K4E7A7	Uncharacterized protein OS=Trypanosoma cruzi GN=TCSYLVIO_002403 PE=4 SV=1	0.518534	0.291076	0	13807844773417	984042553191489	2	11	2	1	376	43.01	6.4	High	High	High	High	29000000	21000000	28000000	30000000	0.35	458975529670715	2	DTU-I
High	IsMasterProtein	K4DXU6	Uncharacterized protein OS=Trypanosoma cruzi GN=TCSYLVIO_005996 PE=4 SV=1	0.515363	0.292424	0	931168921027708	721393034825871	2	10	2	1	402	45396	5.6	High	High	High	High	16000000	12000000	15000000	9000000	0.179	360786001682281	2	DTU-I
High	IsMasterProtein	K4DTG7	Coatomer subunit beta OS=Trypanosoma cruzi GN=TCSYLVIO_007353 PE=4 SV=1	0.548984	0.267233	0	727589657134446	214285714285714	2	7	2	1	980	107.86	5.14	High	High	High	High	17000000	15000000	18000000	16000000	0.091	19826176404953	2	DTU-I
High	IsMasterProtein	Q4CS68	Uncharacterized protein (Fragment) OS=Trypanosoma cruzi (strain CL Brener) GN=Tc00.1047053511033.29 PE=4 SV=1	0.297657	0.458817	0	151866236679173	109034267912773	2	12	2	1	1284	144591	4.75	High	High	High	High	150000000	120000000	130000000	140000000	0.083	504320974349976	2	DTU-I
High	IsMasterProtein	V5BA06	Uncharacterized protein OS=Trypanosoma cruzi Dm28c GN=TCDM_01197 PE=4 SV=1	0.622071	0.212352	0	137064421119597	152542372881356	2	16	2	1	295	34129	5.58	High	High	High	High	87000000	78000000	64000000	65000000	0.359	755146064758301	2	DTU-I
High	IsMasterProtein	V5BVX4	Ubiquitin-activating enzyme OS=Trypanosoma cruzi Dm28c GN=TCDM_00857 PE=4 SV=1	0.650365	0.185578	0	130766938839374	121951219512195	2	4	2	1	328	36184	8.66	High	Not Found	Not Found	High	5300000			4400000	0.389	164382975101471	2	DTU-I
High	IsMasterProtein	K4EAT7	Uncharacterized protein OS=Trypanosoma cruzi GN=TCSYLVIO_001344 PE=4 SV=1	0.636166	0.201123	0	101437376679812	973684210526316	2	7	2	1	380	43708	8.46	High	High	High	High	25000000	24000000	26000000	24000000	0.292	30275630235672	2	DTU-I
High	IsMasterProtein	K4DLY1	Leucine carboxyl methyltransferase, putative OS=Trypanosoma cruzi GN=TCSYLVIO_009927 PE=4 SV=1	0.624736	0.21075	0	116006067725749	92814371257485	2	8	2	1	334	38311	6.37	High	High	High	High	12000000	9600000	16000000	9000000	0.369	309644598960876	2	DTU-I
High	IsMasterProtein	K4E9C7	Protein transport protein Sec31, putative OS=Trypanosoma cruzi GN=TCSYLVIO_001623 PE=4 SV=1	0.762758	0.100293	0	82966159249527	404203718674212	2	5	2	1	1237	132592	6.51	High	High	High	High	27000000	17000000	17000000	16000000	0.096	206900022029877	2	DTU-I
High	IsMasterProtein	K4DX81	Fibrillarin, putative OS=Trypanosoma cruzi GN=TCSYLVIO_006078 PE=3 SV=1	0.378567	0.377771	0	170297421169437	119047619047619	2	4	2	1	294	30755	9.85	High	High	High	High			12000000		0.54	166753659248352	2	DTU-I
High	IsMasterProtein	K4DYH8	Uncharacterized protein OS=Trypanosoma cruzi GN=TCSYLVIO_005552 PE=4 SV=1	0.563729	0.258205	0	976159004528554	929368029739777	2	6	2	1	269	30526	8.94	High	High	High	High	11000000	23000000	14000000	19000000	0.334	220810873508453	2	DTU-I
High	IsMasterProtein	K4DUK1	cAMP specific phosphodiesterase, putative OS=Trypanosoma cruzi GN=TCSYLVIO_007027 PE=4 SV=1	0.556659	0.26209	0	426498232018842	147470398277718	8	41	2	1	929	103671	5.67	High	High	High	Not Found	12000000		16000000		0.498	132337086439133	8	DTU-I
High	IsMasterProtein	K4E5G2	Vesicle-associated membrane protein, putative OS=Trypanosoma cruzi GN=TCSYLVIO_003494 PE=4 SV=1	0.584793	0.242064	0	507856481185353	900900900900901	2	7	2	1	222	25241	8.88	High	High	High	High	20000000	23000000	29000000	25000000	0.425	206912541389465	2	DTU-I
High	IsMasterProtein	K4E3Z4	Uncharacterized protein OS=Trypanosoma cruzi GN=TCSYLVIO_003581 PE=4 SV=1	0.302643	0.457277	0	984717907044032	714285714285714	2	6	2	1	476	54305	9.63	High	High	High	High	17000000	13000000	18000000	5000000	0.25	169058494567871	2	DTU-I
High	IsMasterProtein	Q4DTU7	Uncharacterized protein OS=Trypanosoma cruzi (strain CL Brener) GN=Tc00.1047053508693.190 PE=4 SV=1	0.357078	0.390255	0	443446444271774	119189511323004	2	6	2	1	839	96524	5.6	Not Found	High	High	High		3600000	4400000	470000	0.083	189557800292969	2	DTU-I
High	IsMasterProtein	K2MR15	Uncharacterized protein OS=Trypanosoma cruzi marinkellei GN=MOQ_002063 PE=4 SV=1	0.498538	0.302682	0	451606540634574	886699507389163	2	9	2	1	203	23033	8.53	High	High	High	High	21000000	21000000	19000000	20000000	0.468	235186183452606	2	DTU-I
High	IsMasterProtein	K4DZL5	Uncharacterized protein OS=Trypanosoma cruzi GN=TCSYLVIO_005571 PE=4 SV=1	0.984087	0.00462634	0	133280314463434	126582278481013	3	10	2	1	474	52275	6.37	High	High	High	High	17000000	14000000		14000000	0.259	28977942943573	3	DTU-I
High	IsMasterProtein	Q4CXX7	Uncharacterized protein OS=Trypanosoma cruzi (strain CL Brener) GN=Tc00.1047053508669.10 PE=4 SV=1	0.235718	0.513759	0	18403138843861	371456500488759	2	8	2	1	1023	114.62	7.93	High	High	High	High	37000000	34000000	22000000	32000000	0.169	319950804710388	2	DTU-I
High	IsMasterProtein	K2NN46	Pantothenate kinase subunit, putative OS=Trypanosoma cruzi marinkellei GN=MOQ_000583 PE=4 SV=1	0.813542	0.0684136	0	495712503393989	222972972972973	2	5	2	1	1480	164244	7.64	High	High	High	High	11000000		8600000	8200000	0.054	118247051239014	2	DTU-I
High	IsMasterProtein	K4DTV7	Surface protease GP63, putative OS=Trypanosoma cruzi GN=TCSYLVIO_007621 PE=4 SV=1	0.977396	0.00631045	0	137807435431645	775510204081633	4	12	2	1	490	54.11	6.98	High	High	High	High	62000000	24000000	13000000	22000000	0.407	337493238449097	4	DTU-I
High	IsMasterProtein	K4DM52	Uncharacterized protein OS=Trypanosoma cruzi GN=TCSYLVIO_009697 PE=4 SV=1	0.94667	0.016452	0	508016156408899	721649484536082	2	6	2	1	291	31681	8.97	High	High	High	High	17000000	11000000	10000000	11000000	0.292	162703671455383	2	DTU-I
High	IsMasterProtein	K4DJD1	Uncharacterized protein (Fragment) OS=Trypanosoma cruzi GN=TCSYLVIO_010736 PE=4 SV=1	0.68026	0.164112	0	41719809373137	271428571428571	5	36	2	1	280	30774	6.58	High	High	High	High	170000000	160000000	150000000	130000000	3642	13702512216568	5	DTU-I
High	IsMasterProtein	Q4CXF6	Serine/threonine-protein kinase A, putative OS=Trypanosoma cruzi (strain CL Brener) GN=Tc00.1047053507897.30 PE=4 SV=1	0.508156	0.295706	0	286456236701438	674603174603175	2	24	2	1	504	57806	7.88	High	High	High	High	12000000	17000000	25000000	26000000	0.468	84885434627533	2	DTU-I
High	IsMasterProtein	V5BSA9	Sarcoplasmic reticulum glycoprotein OS=Trypanosoma cruzi Dm28c GN=TCDM_00515 PE=4 SV=1	0.963315	0.0114994	0	53590245235994	570342205323194	2	5	2	1	526	60093	6.83	High	High	High	High	20000000	16000000	9600000	9300000	0.166	134113652706146	2	DTU-I
High	IsMasterProtein	K4E5G4	Uncharacterized protein OS=Trypanosoma cruzi GN=TCSYLVIO_003309 PE=4 SV=1	0.639014	0.199438	0	695965546524631	660377358490566	2	9	2	1	318	36675	9.26	High	High	High	High	18000000	18000000	15000000	20000000	0.311	265257961750031	2	DTU-I
High	IsMasterProtein	V5DS04	Vesicle-fusing ATPase OS=Trypanosoma cruzi Dm28c GN=TCDM_00969 PE=3 SV=1	0.495315	0.30543	0	128002781728608	438047559449312	3	11	2	1	799	88.35	6.67	High	High	High	High	18000000	23000000	27000000	24000000	0.202	191311962604523	3	DTU-I
High	IsMasterProtein	Q4D546	Vesicular transport-associated repeat protein, putative OS=Trypanosoma cruzi (strain CL Brener) GN=Tc00.1047053507969.10 PE=4 SV=1	0.630393	0.206095	0	501978694436829	46763202725724	2	2	2	1	1174	133231	4.74	High	Not Found	High	Not Found	39000000		9900000		0.046	569944000244141	2	DTU-I
High	IsMasterProtein	K4DTH4	Coatomer delta subunit, putative OS=Trypanosoma cruzi GN=TCSYLVIO_007552 PE=4 SV=1	0.599074	0.230176	0	878018691378034	482374768089054	2	17	2	1	539	58423	6	High	High	High	High	21000000	22000000	13000000	17000000	0.172	662113411426544	2	DTU-I
High	IsMasterProtein	K2NA81	Uncharacterized protein OS=Trypanosoma cruzi marinkellei GN=MOQ_004368 PE=4 SV=1	0.379214	0.377389	0	125675832526838	552147239263804	2	6	2	1	489	56212	6.55	High	High	Not Found	High		41000000		45000000	0.241	202902927398682	2	DTU-I
High	IsMasterProtein	K4DJK0	Uncharacterized protein OS=Trypanosoma cruzi GN=TCSYLVIO_010664 PE=4 SV=1	0.700572	0.145463	0	560844743338907	788530465949821	2	6	2	1	279	30674	5.74	High	High	High	High	15000000	13000000	13000000	13000000	0.311	186549596786499	2	DTU-I
High	IsMasterProtein	Q4DG60	Folate/pteridine transporter, putative OS=Trypanosoma cruzi (strain CL Brener) GN=Tc00.1047053511575.130 PE=4 SV=1	0.95633	0.0142297	0	403623105543372	286168521462639	2	2	2	1	629	69593	7.59	High	Not Found	High	Not Found			7300000		0.222	457218813896179	2	DTU-I
High	IsMasterProtein	K4E389	Carnitine/choline acetyltransferase, putative OS=Trypanosoma cruzi GN=TCSYLVIO_004300 PE=4 SV=1	0.915795	0.0258249	0	49317909474038	209615384615385	7	45	2	1	520	57131	6.54	High	High	High	High	76000000	74000000	72000000	74000000	0.931	158686977624893	7	DTU-I
High	IsMasterProtein	Q4DZM9	ADP-ribosylation factor-like protein, putative OS=Trypanosoma cruzi (strain CL Brener) GN=Tc00.1047053504147.160 PE=3 SV=1	0.997725	0.000547481	0	876836464979787	145251396648045	2	6	2	1	179	20501	6.99	High	High	High	High	27000000	23000000	23000000	15000000	0.468	228909060955048	2	DTU-I
High	IsMasterProtein	K4DXY8	Peptidylprolyl isomerase-like, putative OS=Trypanosoma cruzi GN=TCSYLVIO_005957 PE=4 SV=1	0.741161	0.116549	0	912599622721873	679824561403509	2	4	2	1	456	51701	6.98	High	Not Found	Not Found	High	24000000			20000000	0.172	149333770275116	2	DTU-I
High	IsMasterProtein	Q4CVP6	Uncharacterized protein OS=Trypanosoma cruzi (strain CL Brener) GN=Tc00.1047053511863.20 PE=4 SV=1	0.474694	0.320444	0	415320155589936	700808625336927	2	2	2	1	371	40586	8.53	Not Found	Not Found	High	High			8400000		0.194	54625358581543	2	DTU-I
High	IsMasterProtein	Q4DT66	ADP-ribosylation factor-like protein, putative OS=Trypanosoma cruzi (strain CL Brener) GN=Tc00.1047053511511.170 PE=4 SV=1	0.755529	0.105099	0	796409915780992	221621621621622	2	5	2	1	185	20553	7.02	High	High	Not Found	High	14000000	18000000		13000000	0.585	157401416301727	2	DTU-I
High	IsMasterProtein	K4DU89	UDP-Gal or UDP-GlcNAc-dependent glycosyltransferase, putative (Fragment) OS=Trypanosoma cruzi GN=TCSYLVIO_007143 PE=4 SV=1	0.972017	0.00775016	0	135220651180799	192660550458716	4	12	2	1	218	24984	8.87	High	High	High	High	32000000	40000000	41000000	32000000	0.54	303055491447449	4	DTU-I
High	IsMasterProtein	Q4DQS9	Uncharacterized protein (Fragment) OS=Trypanosoma cruzi (strain CL Brener) GN=Tc00.1047053511821.179 PE=4 SV=1	0.920468	0.0251521	0	249427314828449	308562197092084	5	28	2	1	1238	143742	4.53	High	High	High	High	150000000	110000000	220000000	140000000	0.169	905121680498123	5	DTU-I
High	IsMasterProtein	K4DML2	Retrotransposon hot spot (RHS) protein, putative (Fragment) OS=Trypanosoma cruzi GN=TCSYLVIO_009568 PE=4 SV=1	0.99104	0.00223869	0	141158489649236	260162601626016	4	11	2	1	246	28632	7.71	High	High	High	High	36000000	29000000	31000000	24000000	0.931	331905529499054	4	DTU-I
High	IsMasterProtein	K2N232	Uncharacterized protein OS=Trypanosoma cruzi marinkellei GN=MOQ_002566 PE=4 SV=1	0.424922	0.354514	0	697469069316995	481099656357388	2	4	2	1	582	67406	5.12	High	High	Not Found	Not Found	3200000				0.105	690190958976746	2	DTU-I
High	IsMasterProtein	Q4DT12	Uncharacterized protein OS=Trypanosoma cruzi (strain CL Brener) GN=Tc00.1047053506265.130 PE=4 SV=1	0.821651	0.0649639	0	449658536906803	151315789473684	2	8	2	1	152	17873	12.03	High	High	High	High	37000000	40000000	43000000	31000000	0.931	240547411441803	2	DTU-I
High	IsMasterProtein	Q4CN40	Dihydroxyacetone kinase 1-like, putative OS=Trypanosoma cruzi (strain CL Brener) GN=Tc00.1047053503983.20 PE=4 SV=1	0.459229	0.331552	0	17609670841416	526315789473684	2	8	2	1	589	62132	6.92	High	High	High	High	18000000		5400000	4500000	0.259	335568590164185	2	DTU-I
High	IsMasterProtein	K4DWB7	Proton motive ATPase, putative OS=Trypanosoma cruzi GN=TCSYLVIO_006292 PE=4 SV=1	0.980267	0.00547835	0	813122012281009	777027027027027	2	9	2	1	296	33154	6.74	High	High	High	High	36000000	31000000	31000000	27000000	0.52	294370443820953	2	DTU-I
High	IsMasterProtein	V5BDK8	Methylthioribose-1-phosphate isomerase OS=Trypanosoma cruzi Dm28c GN=TCDM_09816 PE=3 SV=1	0.981748	0.00511021	0	196144529660644	904761904761905	2	8	2	1	420	45.27	6.71	High	High	High	High	15000000	14000000	12000000	9800000	0.35	369504127502441	2	DTU-I
High	IsMasterProtein	K4DRB9	Methionine aminopeptidase 2 OS=Trypanosoma cruzi GN=TCSYLVIO_008239 PE=3 SV=1	0.318475	0.452126	0	663489415641391	504731861198738	2	4	2	1	634	71529	9.03	High	Not Found	High	High				8700000	0.122	122346138954163	2	DTU-I
High	IsMasterProtein	K4DUX9	Proliferating cell nuclear antigen OS=Trypanosoma cruzi GN=TCSYLVIO_007029 PE=3 SV=1	0.397583	0.368362	0	679688175910581	761245674740484	2	12	2	1	289	31842	5.1	High	High	High	High	52000000	37000000	47000000	38000000	0.259	38957662820816	2	DTU-I
High	IsMasterProtein	K2LX98	Uncharacterized protein OS=Trypanosoma cruzi marinkellei GN=MOQ_009016 PE=4 SV=1	0.465124	0.328063	0	113092417309793	575815738963532	2	10	2	1	521	58019	8.82	High	High	High	High	15000000	17000000	20000000	22000000	0.241	371124751567841	2	DTU-I
High	IsMasterProtein	K4E1Q7	Ascorbate-dependent peroxidase, putative OS=Trypanosoma cruzi GN=TCSYLVIO_004399 PE=3 SV=1	0.984708	0.00426282	0	738752778191214	701219512195122	2	7	2	1	328	36497	7.39	High	High	High	High	69000000	60000000	110000000	110000000	0.233	199269506931305	2	DTU-I
High	IsMasterProtein	K2NRS1	Galactokinase-like protein, putative OS=Trypanosoma cruzi marinkellei GN=MOQ_004497 PE=3 SV=1	0.958746	0.0128689	0	351457535794654	170940170940171	5	28	2	1	468	51723	7.52	High	High	High	High	65000000	120000000	110000000	110000000	0.887	937392907142639	5	DTU-I
High	IsMasterProtein	K4DZL8	Uncharacterized protein OS=Trypanosoma cruzi GN=TCSYLVIO_005562 PE=4 SV=1	0.999988	2.38676e+08	0	166004668642502	576446280991736	25	193	2	1	484	55099	5.86	High	High	High	High	120000000	180000000	180000000	170000000	14199	603263121008873	25	DTU-I
High	IsMasterProtein	K4E190	Uncharacterized protein OS=Trypanosoma cruzi GN=TCSYLVIO_004638 PE=4 SV=1	0.273668	0.466943	0	75861757104318	852713178294574	2	5	2	1	258	29472	9.26	Not Found	High	High	High		27000000	32000000	26000000	0.274	158746123313904	2	DTU-I
High	IsMasterProtein	K2MC69	Importin beta-1 subunit, putative OS=Trypanosoma cruzi marinkellei GN=MOQ_003340 PE=4 SV=1	0.24108	0.512432	0	139633526475349	405092592592593	3	10	2	1	864	95336	4.72	High	High	Not Found	High	17000000	25000000		9900000	0.322	350618481636047	3	DTU-I
High	IsMasterProtein	V5BR95	Uncharacterized protein OS=Trypanosoma cruzi Dm28c GN=TCDM_04288 PE=4 SV=1	0.742077	0.115335	0	14259536123732	898203592814371	2	9	2	1	334	36.85	5.12	High	High	High	High	10000000	4600000	3400000	2300000	0.468	244953036308289	2	DTU-I
High	IsMasterProtein	K4EA35	Mitochondrial carrier protein, putative OS=Trypanosoma cruzi GN=TCSYLVIO_001516 PE=3 SV=1	0.935306	0.0187723	0	932575720940689	921501706484642	2	10	2	1	293	31.51	9.69	High	High	High	High	43000000	20000000	22000000	29000000	0.501	330975286960602	2	DTU-I
High	IsMasterProtein	Q4D0R5	Uncharacterized protein OS=Trypanosoma cruzi (strain CL Brener) GN=Tc00.1047053509831.33 PE=4 SV=1	0.734685	0.120547	0	752407284220287	344202898550725	2	6	2	1	552	61028	4.18	High	High	High	High	25000000	33000000	28000000	31000000	0.222	194541006088257	2	DTU-I
High	IsMasterProtein	V5AQ29	Calpain-like cysteine peptidase OS=Trypanosoma cruzi Dm28c GN=TCDM_09417 PE=4 SV=1	0.999055	0.000189161	0	706787005255217	317073170731707	2	4	2	1	82	9157	4.26	High	High	High	Not Found	25000000	23000000	20000000		1154	127011303901672	2	DTU-I
High	IsMasterProtein	K4DNQ9	Uncharacterized protein (Fragment) OS=Trypanosoma cruzi GN=TCSYLVIO_009291 PE=4 SV=1	0.997897	0.000436892	0	350178739345327	205882352941176	5	45	2	1	272	30455	9.22	High	High	High	High	15000000	17000000	17000000	12000000	2162	153438246250153	5	DTU-I
High	IsMasterProtein	K4E1D4	Acetyltransferase, putative OS=Trypanosoma cruzi GN=TCSYLVIO_004519 PE=4 SV=1	0.646739	0.189186	0	504349406556628	142857142857143	2	2	2	1	203	22964	8.87	Not Found	Not Found	High	High				16000000	0.468	290151023864746	2	DTU-I
High	IsMasterProtein	K4E437	Uncharacterized protein OS=Trypanosoma cruzi GN=TCSYLVIO_003543 PE=3 SV=1	0.635645	0.20216	0	106352108569156	710900473933649	2	12	2	1	422	47035	5.59	High	High	High	High	34000000	38000000	26000000	29000000	0.334	330128486156464	2	DTU-I
High	IsMasterProtein	Q4D757	Uncharacterized protein OS=Trypanosoma cruzi (strain CL Brener) GN=Tc00.1047053504071.30 PE=4 SV=1	0.372016	0.381205	0	647775143871231	365384615384615	2	11	2	1	520	58441	7.62	High	High	High	High	12000000	5600000	9400000	8600000	0.155	278268185853958	2	DTU-I
High	IsMasterProtein	Q4DXD7	Uncharacterized protein OS=Trypanosoma cruzi (strain CL Brener) GN=Tc00.1047053508879.210 PE=4 SV=1	0.583056	0.243268	0	132784099362916	548672566371681	2	5	2	1	565	63222	4.68	High	High	High	Not Found		11000000	8800000		0.28	181887469291687	2	DTU-I
High	IsMasterProtein	Q4DEC3	Uncharacterized protein OS=Trypanosoma cruzi (strain CL Brener) GN=Tc00.1047053507715.34 PE=4 SV=1	0.984452	0.00439905	0	24971137215339	265734265734266	2	19	2	1	143	16.48	9.51	High	High	High	High	38000000	34000000	34000000	38000000	2162	75684497833252	2	DTU-I
High	IsMasterProtein	K4E2I6	Importin beta-1 subunit, putative OS=Trypanosoma cruzi GN=TCSYLVIO_004543 PE=4 SV=1	0.99612	0.000853864	0	327859649107203	758620689655172	3	35	2	1	580	63853	4.61	High	High	High	High	22000000	20000000	21000000	15000000	0.905	135843422889709	3	DTU-I
High	IsMasterProtein	V5BFV8	Uncharacterized protein OS=Trypanosoma cruzi Dm28c GN=TCDM_08887 PE=4 SV=1	0.254129	0.509625	0	136466977693768	343283582089552	2	16	2	1	670	74752	8.6	High	High	High	High	69000000	53000000	53000000	52000000	0.269	529385118484497	2	DTU-I
High	IsMasterProtein	V5B6S6	Uncharacterized protein OS=Trypanosoma cruzi Dm28c GN=TCDM_14510 PE=4 SV=1	0.97153	0.00781787	0	707795292378152	645161290322581	2	9	2	1	310	34105	9.64	High	High	High	High	140000000	130000000	110000000	120000000	0.334	313993828296661	2	DTU-I
High	IsMasterProtein	K4DQT0	Retrotransposon hot spot (RHS) protein, putative (Fragment) OS=Trypanosoma cruzi GN=TCSYLVIO_008575 PE=4 SV=1	0.984407	0.00444456	0	217184771236875	149038461538462	2	12	2	1	208	23468	5.87	High	High	High	High	31000000	30000000	31000000	20000000	1154	596350586414337	2	DTU-I
High	IsMasterProtein	Q4E503	Elongation factor 1-gamma (EF-1-gamma), putative OS=Trypanosoma cruzi (strain CL Brener) GN=Tc00.1047053508873.399 PE=4 SV=1	0.997733	0.000520118	0	868515735248777	172897196261682	3	8	2	1	214	23.83	8.5	High	High	High	High	66000000	55000000	57000000	57000000	0.359	232144011259079	3	DTU-I
High	IsMasterProtein	K4E196	Uncharacterized protein OS=Trypanosoma cruzi GN=TCSYLVIO_004790 PE=4 SV=1	0.692076	0.156784	0	144991461416037	918032786885246	2	9	2	1	305	33216	6.55	High	High	High	High	8500000	10000000	12000000	11000000	0.438	292512512207031	2	DTU-I
High	IsMasterProtein	K2MBM9	ATP-binding cassette protein, putative (Fragment) OS=Trypanosoma cruzi marinkellei GN=MOQ_003579 PE=3 SV=1	0.356623	0.390537	0	163764113249594	456490727532097	2	11	2	1	701	79933	7.01	High	High	High	High	12000000	2400000	8800000	5800000	0.199	407501902580261	2	DTU-I
High	IsMasterProtein	K2N4N7	Uncharacterized protein OS=Trypanosoma cruzi marinkellei GN=MOQ_006592 PE=4 SV=1	0.614665	0.217566	0	434659122946952	952380952380952	2	6	2	1	231	26391	7.93	High	High	High	High	32000000	19000000	24000000	30000000	0.359	143072562217712	2	DTU-I
High	IsMasterProtein	K4E3D7	Uncharacterized protein OS=Trypanosoma cruzi GN=TCSYLVIO_003788 PE=3 SV=1	0.597058	0.231867	0	102059179958204	681818181818182	2	22	2	1	396	42498	8.07	High	High	High	High	53000000	47000000	42000000	43000000	0.202	770957465171814	2	DTU-I
High	IsMasterProtein	K4DPW5	Retrotransposon hot spot (RHS) protein, putative (Fragment) OS=Trypanosoma cruzi GN=TCSYLVIO_008937 PE=4 SV=1	0.956745	0.0135504	0	906144985526158	189189189189189	2	6	2	1	222	25644	4.59	High	High	High	High	33000000	25000000	13000000	22000000	0.585	146248700618744	2	DTU-I
High	IsMasterProtein	K2NGA5	Trichohyalin, putative (Fragment) OS=Trypanosoma cruzi marinkellei GN=MOQ_001412 PE=4 SV=1	0.669474	0.17107	0	815529441579439	424710424710425	2	8	2	1	259	31.05	9.89	High	High	High	High	39000000	32000000	34000000	36000000	0.501	228152859210968	2	DTU-I
High	IsMasterProtein	K2MDJ7	Chaperonin HSP60, mitochondrial, putative OS=Trypanosoma cruzi marinkellei GN=MOQ_002865 PE=3 SV=1	0.335109	0.44696	0	889918453102303	437710437710438	2	3	2	1	594	64315	7.64	High	High	Not Found	Not Found		15000000			0.136	718355250358582	2	DTU-I
High	IsMasterProtein	K4E1Q1	Uncharacterized protein OS=Trypanosoma cruzi GN=TCSYLVIO_004472 PE=4 SV=1	0.528153	0.285026	0	57703638160255	615384615384615	2	5	2	1	390	44.43	8.94	High	High	High	High	11000000	9000000	8400000	14000000	0.222	148760259151459	2	DTU-I
High	IsMasterProtein	K4E8W3	Uncharacterized protein OS=Trypanosoma cruzi GN=TCSYLVIO_001832 PE=4 SV=1	0.200835	0.521619	0	47617188640746	358695652173913	2	2	2	1	920	103379	6.16	Not Found	Not Found	High	Not Found					0.086	682888245582581	2	DTU-I
High	IsMasterProtein	K4E8W1	Uncharacterized protein OS=Trypanosoma cruzi GN=TCSYLVIO_001919 PE=4 SV=1	0.742077	0.115457	0	556476984341294	898876404494382	2	5	2	1	267	29308	6.51	High	High	High	High	24000000	15000000	15000000	19000000	0.52	162444372177124	2	DTU-I
High	IsMasterProtein	K2MYF9	Centromere/microtubule binding protein cbf5, putative OS=Trypanosoma cruzi marinkellei GN=MOQ_005337 PE=4 SV=1	0.31982	0.451833	0	800892462404657	537383177570093	2	9	2	1	428	48489	9.11	High	High	High	High	24000000	24000000	25000000	24000000	0.179	28893550157547	2	DTU-I
High	IsMasterProtein	P26795	60S acidic ribosomal protein P2-B OS=Trypanosoma cruzi PE=3 SV=1	0.987542	0.00334034	0	149077296045374	410714285714286	2	7	2	1	112	10919	4.22	High	High	High	High	19000000	150000000	140000000	270000000	2981	291108403205872	2	DTU-I
High	IsMasterProtein	K2M8A6	Uncharacterized protein OS=Trypanosoma cruzi marinkellei GN=MOQ_004884 PE=4 SV=1	0.67847	0.165837	0	409953116547676	110576923076923	2	5	2	1	208	23619	6.29	Not Found	High	High	High		18000000	13000000	15000000	0.468	391408693790436	2	DTU-I
High	IsMasterProtein	G3XCP0	Heat shock protein 20, putative OS=Trypanosoma cruzi (strain CL Brener) GN=Tc00.1047053510323.40 PE=3 SV=1	0.707532	0.139671	0	542680430747341	161971830985916	2	7	2	1	142	15858	7.97	High	High	High	High	60000000	50000000	45000000	93000000	0.52	179238653182983	2	DTU-I
High	IsMasterProtein	K2MQS6	Uncharacterized protein OS=Trypanosoma cruzi marinkellei GN=MOQ_002207 PE=4 SV=1	0.575493	0.249577	0	482309603931154	772200772200772	2	4	2	1	259	28502	6.68	High	High	High	Not Found	22000000	12000000	17000000		0.334	807225692272186	2	DTU-I
High	IsMasterProtein	K4E216	Uncharacterized protein OS=Trypanosoma cruzi GN=TCSYLVIO_004291 PE=4 SV=1	0.633347	0.203978	0	172384576540084	85995085995086	2	11	2	1	407	46285	6.61	High	High	High	High	14000000	18000000	13000000	18000000	0.413	43728059053421	2	DTU-I
High	IsMasterProtein	K4E1X7	Uncharacterized protein OS=Trypanosoma cruzi GN=TCSYLVIO_004759 PE=4 SV=1	0.741747	0.116065	0	546543301362072	958904109589041	2	4	2	1	292	33158	7.58	High	High	High	High		13000000	13000000	12000000	0.245	105932910442352	2	DTU-I
High	IsMasterProtein	K2MVY0	Ubiquitin carboxyl-terminal hydrolase OS=Trypanosoma cruzi marinkellei GN=MOQ_000374 PE=3 SV=1	0.72583	0.127351	0	838296787472143	935483870967742	2	9	2	1	310	34634	5	High	High	High	High	18000000	18000000	18000000	17000000	0.274	31804666519165	2	DTU-I
High	IsMasterProtein	K4DLY8	Uncharacterized protein OS=Trypanosoma cruzi GN=TCSYLVIO_009981 PE=4 SV=1	0.603382	0.22589	0	118512862565106	842572062084257	2	9	2	1	451	51757	5.87	High	High	High	High	20000000	16000000	9700000	11000000	0.179	368027994632721	2	DTU-I
High	IsMasterProtein	K4DVI6	Phosphomevalonate kinase protein, putative OS=Trypanosoma cruzi GN=TCSYLVIO_007028 PE=3 SV=1	0.345786	0.444175	0	128264877705486	567226890756303	2	10	2	1	476	51465	5.87	High	High	High	High	6500000	8900000	5000000	9100000	0.292	287689189910889	2	DTU-I
High	IsMasterProtein	Q4DYC0	Uncharacterized protein OS=Trypanosoma cruzi (strain CL Brener) GN=Tc00.1047053511817.70 PE=4 SV=1	0.707532	0.139449	0	16100757952023	236263736263736	2	8	2	1	182	19549	5.85	High	High	High	High	35000000		18000000	33000000	1154	187204949855804	2	DTU-I
High	IsMasterProtein	Q4CVL1	Amastin, putative OS=Trypanosoma cruzi (strain CL Brener) GN=Tc00.1047053509051.20 PE=4 SV=1	0.966	0.0103951	0	753578879424668	112359550561798	2	8	2	1	178	19575	9.51	High	High	High	High	24000000	16000000	21000000	26000000	0.778	231829979419708	2	DTU-I
High	IsMasterProtein	K4DMG9	Phosphoacetylglucosamine mutase OS=Trypanosoma cruzi GN=TCSYLVIO_009729 PE=4 SV=1	0.408824	0.363178	0.00082672	300275301416907	360655737704918	2	3	2	1	610	66707	5.83	Not Found	Not Found	High	High			15000000	26000000	0.141	651664447784424	2	DTU-I
High	IsMasterProtein	Q4E4W2	3-demethylubiquinone-9 3-methyltransferase, putative OS=Trypanosoma cruzi (strain CL Brener) GN=Tc00.1047053508461.30 PE=4 SV=1	0.653416	0.182529	0	170552208218892	143382352941176	2	12	2	1	272	30115	7.72	High	High	High	High	26000000	25000000	19000000	19000000	0.54	570282549858093	2	DTU-I
High	IsMasterProtein	Q4DFU5	40S ribosomal protein S21, putative OS=Trypanosoma cruzi (strain CL Brener) GN=Tc00.1047053507765.70 PE=4 SV=1	0.383036	0.376248	0	134840372382068	966386554621849	2	11	2	1	238	26499	11.72	High	High	High	High	170000000	140000000	130000000	83000000	1031	259238541126251	2	DTU-I
High	IsMasterProtein	K4DYQ9	Uncharacterized protein OS=Trypanosoma cruzi GN=TCSYLVIO_005675 PE=4 SV=1	0.999055	0.000212079	0	115862130815999	136363636363636	2	7	2	1	352	38.91	8.81	High	High	High	High	24000000	43000000	44000000		0.468	248848719596863	2	DTU-I
High	IsMasterProtein	K4DNW6	Retrotransposon hot spot (RHS) protein, putative (Fragment) OS=Trypanosoma cruzi GN=TCSYLVIO_009277 PE=4 SV=1	0.997732	0.00053388	0	120511116436455	113268608414239	2	4	2	1	309	34676	5.97	High	High	Not Found	Not Found	8200000	12000000			0.334	176660475730896	2	DTU-I
High	IsMasterProtein	Q4CX46	Dynein heavy chain, putative (Fragment) OS=Trypanosoma cruzi (strain CL Brener) GN=Tc00.1047053509585.10 PE=4 SV=1	0.615062	0.217267	0	89786041201817	623313545601727	17	71	2	1	3706	423684	5.55	High	High	High	High	20000000	13000000	13000000	12000000	0.222	257507287979126	17	DTU-I
High	IsMasterProtein	Q4E3C9	Uncharacterized protein OS=Trypanosoma cruzi (strain CL Brener) GN=Tc00.1047053508355.10 PE=4 SV=1	0.95201	0.0147046	0	367476610370511	107142857142857	2	3	2	1	196	21653	10.1	Not Found	High	High	High			13000000	14000000	0.334	470029056072235	2	DTU-I
High	IsMasterProtein	K4DWP0	Structural maintenance of chromosome (SMC) family protein, putative OS=Trypanosoma cruzi GN=TCSYLVIO_006421 PE=4 SV=1	0.399591	0.367791	0	380588322642451	3125	2	2	2	1	736	83284	5.52	Not Found	High	Not Found	Not Found		3500000			0.119	558731579780579	2	DTU-I
High	IsMasterProtein	K4E142	Fibrillarin, putative OS=Trypanosoma cruzi GN=TCSYLVIO_005034 PE=3 SV=1	0.415619	0.359611	0	221344452063086	107255520504732	2	20	2	1	317	34045	9.86	High	High	High	High	35000000	39000000	38000000	30000000	0.624	802224912643433	2	DTU-I
High	IsMasterProtein	Q4CTC8	Uncharacterized protein OS=Trypanosoma cruzi (strain CL Brener) GN=Tc00.1047053507569.10 PE=4 SV=1	0.999905	1.59608e+09	0	108633838687378	249388753056235	19	99	2	1	818	93035	4.93	High	High	High	High	97000000	89000000	90000000	92000000	2754	353593506097794	19	DTU-I
High	IsMasterProtein	V5BC49	Uncharacterized protein OS=Trypanosoma cruzi Dm28c GN=TCDM_08498 PE=4 SV=1	0.486216	0.311764	0	115457764271859	106770833333333	2	8	2	1	384	42875	5.59	High	High	High	High	17000000	18000000	22000000	28000000	0.194	343612513542175	2	DTU-I
High	IsMasterProtein	K4E9H4	Deoxyuridine triphosphatase, putative,dUTP diphosphatase, putative OS=Trypanosoma cruzi GN=TCSYLVIO_001828 PE=4 SV=1	0.96357	0.0113589	0	503783625693877	600706713780919	2	8	2	1	283	32084	5.34	High	High	High	High	15000000	16000000	12000000	9400000	0.292	201785590648651	2	DTU-I
High	IsMasterProtein	Q4DKK5	Carnitine/choline acetyltransferase, putative OS=Trypanosoma cruzi (strain CL Brener) GN=Tc00.1047053509999.90 PE=3 SV=1	0.902926	0.0290746	0	261586217316512	159016393442623	7	37	2	1	610	66947	6.65	High	High	High	High	110000000	47000000	51000000	46000000	0.528	111092123150826	7	DTU-I
High	IsMasterProtein	Q4D9F7	Uncharacterized protein OS=Trypanosoma cruzi (strain CL Brener) GN=Tc00.1047053509033.80 PE=4 SV=1	0.70568	0.14111	0	581130559235508	952380952380952	2	5	2	1	210	25313	11.72	High	High	High	High	33000000	34000000	33000000	24000000	0.585	163044044971466	2	DTU-I
High	IsMasterProtein	Q4E4V7	Prostaglandin F2alpha synthase OS=Trypanosoma cruzi (strain CL Brener) GN=Tc00.1047053508461.80 PE=4 SV=1	0.804408	0.0735792	0	143061518171128	572559366754617	18	154	2	1	379	42212	6.47	High	High	High	High	220000000	180000000	190000000	120000000	17166	469188689947128	18	DTU-I
High	IsMasterProtein	V5BNL1	Uncharacterized protein OS=Trypanosoma cruzi Dm28c GN=TCDM_05262 PE=4 SV=1	0.00766481	0.65399	0	135084079390281	281359906213365	2	10	2	1	853	96195	10.87	High	High	High	High	180000000	150000000	160000000	150000000	0.148	36844810962677	2	DTU-I
High	IsMasterProtein	K4DXD2	Glycogen synthase kinase-3 alpha, putative OS=Trypanosoma cruzi GN=TCSYLVIO_006156 PE=4 SV=1	0.526543	0.286669	0	644558207740196	991501416430595	2	3	2	1	353	40421	7.47	High	Not Found	Not Found	High	52000000			45000000	0.222	266700005531311	2	DTU-I
High	IsMasterProtein	K4E6W5	Mitochondrial DEAD box protein, putative OS=Trypanosoma cruzi GN=TCSYLVIO_002650 PE=3 SV=1	0.40042	0.367364	0	183364379598073	994475138121547	3	14	3	1	543	61154	7.87	High	High	High	High	13000000	11000000	17000000	17000000	0.45	408939564228058	3	DTU-I
High	IsMasterProtein	K4DZH0	Uncharacterized protein OS=Trypanosoma cruzi GN=TCSYLVIO_005630 PE=4 SV=1	0.692209	0.156292	0	98046923755333	932203389830508	3	13	3	1	472	51949	5.33	High	High	High	High	12000000	9500000	10000000	9800000	0.241	327649049758911	3	DTU-I
High	IsMasterProtein	K4DLH3	N-acetyltransferase subunit Nat1, putative OS=Trypanosoma cruzi GN=TCSYLVIO_010020 PE=4 SV=1	0.861554	0.0451805	0	119394326390415	491573033707865	3	10	3	1	712	82649	7.02	High	High	High	High	10000000	9200000	9800000	7400000	0.162	332804074287415	3	DTU-I
High	IsMasterProtein	V5BGL9	Proteasome beta 3 subunit OS=Trypanosoma cruzi Dm28c GN=TCDM_14499 PE=4 SV=1	0.987301	0.00342396	0	171319052098071	121951219512195	3	28	3	1	205	22387	5.06	High	High	High	High	57000000	56000000	71000000	48000000	2162	756357133388519	3	DTU-I
High	IsMasterProtein	K4DK21	Uncharacterized protein OS=Trypanosoma cruzi GN=TCSYLVIO_010614 PE=4 SV=1	0.735466	0.119463	0	176552936484876	723039215686275	3	15	3	1	816	90823	5.21	High	High	High	High	20000000	20000000	20000000	18000000	0.139	655201585292816	3	DTU-I
High	IsMasterProtein	K4DTM2	CTP synthase OS=Trypanosoma cruzi GN=TCSYLVIO_007288 PE=3 SV=1	0.993676	0.00128699	0	183711155211542	744500846023689	3	14	3	1	591	65567	6.79	High	High	High	High	23000000	22000000	19000000	17000000	0.292	495769867897034	3	DTU-I
High	IsMasterProtein	K4E4U2	Squalene monooxygenase, putative OS=Trypanosoma cruzi GN=TCSYLVIO_003484 PE=4 SV=1	0.575978	0.248994	0	197393475807721	769230769230769	3	14	3	1	572	63.85	8.73	High	High	High	High	73000000	57000000	56000000	54000000	0.225	601390552520752	3	DTU-I
High	IsMasterProtein	K2MW56	Coatomer subunit gamma OS=Trypanosoma cruzi marinkellei GN=MOQ_006244 PE=3 SV=1	0.561376	0.259457	0	163445319519095	728323699421965	3	4	3	1	865	96737	5.57	Not Found	High	Not Found	High		37000000		8200000	0.129	201802155971527	3	DTU-I
High	IsMasterProtein	K4E8G6	Nuclear receptor binding factor, putative OS=Trypanosoma cruzi GN=TCSYLVIO_001943 PE=4 SV=1	0.65245	0.183971	0	132511462340973	104477611940299	3	9	3	1	335	35559	9.5	High	High	High	High	25000000	14000000		20000000	0.501	287965869903564	3	DTU-I
High	IsMasterProtein	K4E3C4	Uncharacterized protein OS=Trypanosoma cruzi GN=TCSYLVIO_003802 PE=4 SV=1	0.729318	0.125262	0	142676515021972	112637362637363	3	5	3	1	364	40018	8.4	High	High	High	High	13000000		11000000	11000000	0.292	168619334697723	3	DTU-I
High	IsMasterProtein	K4DL32	Retrotransposon hot spot (RHS) protein, putative (Fragment) OS=Trypanosoma cruzi GN=TCSYLVIO_010221 PE=4 SV=1	0.835322	0.0578533	0	2912448058432	246753246753247	5	25	3	1	231	26632	5.06	High	High	High	High	78000000	73000000	94000000	70000000	1069	875397828817368	5	DTU-I
High	IsMasterProtein	Q4DD14	Uncharacterized protein OS=Trypanosoma cruzi (strain CL Brener) GN=Tc00.1047053511289.59 PE=4 SV=1	0.362272	0.386426	0	738349866182832	168674698795181	3	9	3	1	166	18728	10.14	High	High	High	High	34000000	30000000	26000000	24000000	0.778	243025677204132	3	DTU-I
High	IsMasterProtein	V5AUH1	Glycerol-3-phosphate dehydrogenase OS=Trypanosoma cruzi Dm28c GN=TCDM_07435 PE=3 SV=1	0.545167	0.271015	0	965060032335377	461760461760462	3	8	3	1	693	77317	8.32	High	High	High	High	18000000	22000000	28000000	37000000	0.199	24690523147583	3	DTU-I
High	IsMasterProtein	K4E9H0	Eukaryotic release factor 3, putative OS=Trypanosoma cruzi GN=TCSYLVIO_001622 PE=4 SV=1	0.300033	0.458147	0	584686123734964	7.5	3	6	3	1	680	74928	7.17	High	High	High	High	12000000	16000000	11000000	5100000	0.174	131020247936249	3	DTU-I
High	IsMasterProtein	K4E0L3	Phosphoribosylpyrophosphate synthetase, putative OS=Trypanosoma cruzi GN=TCSYLVIO_004767 PE=4 SV=1	0.500085	0.301521	0	12565162619802	477707006369427	3	11	3	1	942	106234	8.91	High	High	High	High	13000000	12000000	16000000	9000000	0.126	464206974506378	3	DTU-I
High	IsMasterProtein	K4DN97	Uncharacterized protein OS=Trypanosoma cruzi GN=TCSYLVIO_009352 PE=4 SV=1	0.6098	0.220912	0	119845621822733	105670103092784	3	8	3	1	388	43253	6.33	High	High	High	High	15000000	19000000	13000000	14000000	0.668	23079841375351	3	DTU-I
High	IsMasterProtein	K2MZJ0	Electron transfer protein, putative OS=Trypanosoma cruzi marinkellei GN=MOQ_004996 PE=4 SV=1	0.649818	0.186022	0	134170958172688	154882154882155	3	8	3	1	297	33059	5.53	High	High	High	High	11000000	8000000	11000000	14000000	0.585	346105396747589	3	DTU-I
High	IsMasterProtein	K4E177	Uncharacterized protein OS=Trypanosoma cruzi GN=TCSYLVIO_005008 PE=4 SV=1	0.695151	0.15391	0	147300187903227	137380191693291	3	9	3	1	313	34072	5.62	High	High	High	High	29000000	11000000	25000000	16000000	0.719	220833170413971	3	DTU-I
High	IsMasterProtein	K4E724	Uncharacterized protein OS=Trypanosoma cruzi GN=TCSYLVIO_002439 PE=4 SV=1	0.999213	0.000140993	0	32425864723211	956284153005464	3	19	3	1	1098	124158	5.14	High	High	High	High	53000000	36000000	47000000	51000000	0.229	88215874671936	3	DTU-I
High	IsMasterProtein	Q4CZ46	COP-coated vesicle membrane protein p24, putative OS=Trypanosoma cruzi (strain CL Brener) GN=Tc00.1047053503987.10 PE=3 SV=1	0.991137	0.00220368	0	650316155166967	136363636363636	3	8	3	1	220	24872	9.72	High	High	High	High	5600000	31000000	23000000	18000000	0.701	167437262535095	3	DTU-I
High	IsMasterProtein	K4E3Q9	Uncharacterized protein OS=Trypanosoma cruzi GN=TCSYLVIO_003795 PE=4 SV=1	0.744314	0.113615	0	596134257853306	818363273453094	3	7	3	1	501	55048	8.37	High	High	High	High	55000000	42000000	37000000	9100000	0.35	165526399612427	3	DTU-I
High	IsMasterProtein	K2MSU6	Uncharacterized protein OS=Trypanosoma cruzi marinkellei GN=MOQ_001421 PE=4 SV=1	0.261737	0.472135	0	154494525733503	637191157347204	3	6	3	1	769	84514	5.22	High	Not Found	High	High	9300000		12000000	19000000	0.194	208216946125031	3	DTU-I
High	IsMasterProtein	K2N4L6	Uncharacterized protein OS=Trypanosoma cruzi marinkellei GN=MOQ_003230 PE=4 SV=1	0.101336	0.587917	0	96035038492912	703363914373089	3	7	3	1	654	75.54	7.01	High	High	Not Found	High	11000000	4600000		18000000	0.162	250687955617905	3	DTU-I
High	IsMasterProtein	K4E4P8	60S ribosomal protein L9, putative OS=Trypanosoma cruzi GN=TCSYLVIO_003366 PE=4 SV=1	0.728915	0.125378	0	342291461211014	218181818181818	3	28	3	1	220	25.91	9.94	High	High	High	High	180000000	160000000	150000000	150000000	1929	100631548643112	3	DTU-I
High	IsMasterProtein	K4DN22	Uncharacterized protein (Fragment) OS=Trypanosoma cruzi GN=TCSYLVIO_009446 PE=4 SV=1	0.992849	0.00154398	0	435345400458702	340909090909091	10	54	3	1	308	35614	5.17	High	High	High	High	96000000	68000000	68000000	85000000	2728	179309487223625	10	DTU-I
High	IsMasterProtein	K4DTE6	Epsilon tubulin, putative (Fragment) OS=Trypanosoma cruzi GN=TCSYLVIO_007352 PE=3 SV=1	0.987976	0.00308851	0	151497732005665	479166666666667	14	266	3	1	336	38006	4.86	High	High	High	High	200000000	290000000	200000000	260000000	86992	821600147247314	14	DTU-I
High	IsMasterProtein	K2NEF3	Beta prime cop protein, putative OS=Trypanosoma cruzi marinkellei GN=MOQ_002782 PE=4 SV=1	0.379529	0.377246	0	105686849310248	33003300330033	3	5	3	1	909	100553	5.22	High	High	Not Found	High	30000000	16000000		20000000	0.129	153009355068207	3	DTU-I
High	IsMasterProtein	K2N4Q7	Ubiquinone biosynthesis protein COQ7, putative OS=Trypanosoma cruzi marinkellei GN=MOQ_003190 PE=4 SV=1	0.625891	0.20983	0	986080592203984	15609756097561	3	8	3	1	205	22955	6.87	High	High	High	High	18000000	13000000	12000000	17000000	0.701	277758347988129	3	DTU-I
High	IsMasterProtein	K2LVR5	V-type proton ATPase subunit a OS=Trypanosoma cruzi marinkellei GN=MOQ_009472 PE=3 SV=1	0.519218	0.290457	0	117823875236413	595084087968952	3	12	3	1	773	87869	5.68	High	High	High	High	28000000	19000000	15000000	17000000	0.179	391152539253235	3	DTU-I
High	IsMasterProtein	Q4DD69	Uncharacterized protein OS=Trypanosoma cruzi (strain CL Brener) GN=Tc00.1047053503975.40 PE=4 SV=1	0.13415	0.562372	0	109427902700137	54590570719603	4	12	3	1	806	84694	9.41	High	High	High	High	25000000	35000000	20000000	18000000	0.227	360287170410156	4	DTU-I
High	IsMasterProtein	K4DWV6	Protein transport protein Sec13, putative OS=Trypanosoma cruzi GN=TCSYLVIO_006131 PE=4 SV=1	0.665545	0.174166	0	691530901802336	957446808510638	3	8	3	1	376	41405	6.25	High	High	High	High	24000000	19000000	21000000	19000000	0.501	228304071426392	3	DTU-I
High	IsMasterProtein	K4DXF7	Glycylpeptide N-tetradecanoyltransferase OS=Trypanosoma cruzi GN=TCSYLVIO_006126 PE=3 SV=1	0.505441	0.297786	0	801940427726051	619469026548673	3	13	3	1	452	51245	6.65	High	High	High	High	20000000	17000000	14000000	15000000	0.35	312800744771957	3	DTU-I
High	IsMasterProtein	V5BE16	Uncharacterized protein OS=Trypanosoma cruzi Dm28c GN=TCDM_14382 PE=4 SV=1	0.999994	1.30362e+08	0	201537521781115	422680412371134	3	18	3	1	97	10946	7.24	High	High	High	High	150000000	120000000	120000000	120000000	3217	666722850799561	3	DTU-I
High	IsMasterProtein	K4E8A3	Uncharacterized protein OS=Trypanosoma cruzi GN=TCSYLVIO_002277 PE=4 SV=1	0.850749	0.0499378	0	162040908388171	137313432835821	3	14	3	1	335	37926	9.77	High	High	High	High	15000000	18000000	18000000	14000000	0.585	407958817481995	3	DTU-I
High	IsMasterProtein	V5AP89	Uncharacterized protein OS=Trypanosoma cruzi Dm28c GN=TCDM_13059 PE=4 SV=1	0.997149	0.000697164	0	249051744207313	788690476190476	4	14	3	1	672	77172	6.38	High	High	High	High	22000000	21000000	21000000	20000000	0.324	540755021572113	4	DTU-I
High	IsMasterProtein	Q4CR23	Uncharacterized protein OS=Trypanosoma cruzi (strain CL Brener) GN=Tc00.1047053504421.19 PE=4 SV=1	0.661933	0.176953	0	804663007376789	14018691588785	3	5	3	1	214	23896	9.38	High	High	High	High	31000000	26000000	28000000	18000000	0.389	133354337215424	3	DTU-I
High	IsMasterProtein	V5BBT5	COP-coated vesicle membrane protein OS=Trypanosoma cruzi Dm28c GN=TCDM_06571 PE=4 SV=1	0.990735	0.00234448	0	106927982295855	181102362204724	3	8	3	1	254	28489	7.5	High	High	High	High	40000000	31000000	21000000	30000000	0.701	239381477832794	3	DTU-I
High	IsMasterProtein	K4E5S5	Pyridoxal kinase, putative OS=Trypanosoma cruzi GN=TCSYLVIO_003182 PE=4 SV=1	0.796262	0.0775851	0	150666687100795	17	3	11	3	1	300	33359	6.44	High	High	High	High	50000000	32000000	67000000	41000000	1154	338431146144867	3	DTU-I
High	IsMasterProtein	V5BXH3	Uncharacterized protein OS=Trypanosoma cruzi Dm28c GN=TCDM_01993 PE=4 SV=1	0.514153	0.292707	0	133168721721665	767754318618042	3	6	3	1	521	56762	7.3	Not Found	High	High	High		30000000	17000000	26000000	0.35	185242462158203	3	DTU-I
High	IsMasterProtein	K4E455	Kynureninase OS=Trypanosoma cruzi GN=KYNU PE=3 SV=1	0.928461	0.0210834	0	811568276402205	817204301075269	3	9	3	1	465	51686	6.4	High	High	High	High	23000000	19000000	18000000	17000000	0.304	216451508998871	3	DTU-I
High	IsMasterProtein	K4E6Z7	Uncharacterized protein OS=Trypanosoma cruzi GN=TCSYLVIO_002961 PE=4 SV=1	0.976664	0.00660142	0	122351744155404	435267857142857	3	17	3	1	896	100862	5.67	High	High	High	High	31000000	28000000	29000000	26000000	0.126	482450857162476	3	DTU-I
High	IsMasterProtein	Q4D000	10 kDa heat shock protein, putative OS=Trypanosoma cruzi (strain CL Brener) GN=Tc00.1047053509505.50 PE=3 SV=1	0.463006	0.32933	0	158428735087274	255555555555556	3	42	3	1	180	20085	10.01	High	High	High	High	1200000000	1100000000	1100000000	1000000000	1154	152926357030869	3	DTU-I
High	IsMasterProtein	K4EB43	Uncharacterized protein OS=Trypanosoma cruzi GN=TCSYLVIO_001044 PE=4 SV=1	0.720468	0.13171	0	40155496425114	195718654434251	3	23	3	1	327	35961	9.55	High	High	High	High	62000000	59000000	75000000	76000000	1371	842690453529358	3	DTU-I
High	IsMasterProtein	Q4DKF8	Uncharacterized protein OS=Trypanosoma cruzi (strain CL Brener) GN=Tc00.1047053503697.70 PE=4 SV=1	0.73024	0.12421	0	750655794503299	232758620689655	3	9	3	1	116	13.62	6.6	High	High	High	High	47000000	36000000	39000000	41000000	1683	25723762512207	3	DTU-I
High	IsMasterProtein	K4DJQ7	Protein kinase, putative OS=Trypanosoma cruzi GN=TCSYLVIO_010611 PE=3 SV=1	0.754262	0.106506	0	668390861193067	642978003384095	3	10	3	1	591	63.5	6.74	High	High	High	High	43000000	25000000	41000000	23000000	0.136	258551286458969	3	DTU-I
High	IsMasterProtein	K4DJ15	Retrotransposon hot spot (RHS) protein, putative OS=Trypanosoma cruzi GN=TCSYLVIO_010841 PE=4 SV=1	0.98177	0.00505946	0	226037243795351	228971962616822	4	21	3	1	214	24984	8.09	High	High	High	High	42000000	40000000	36000000	37000000	1738	62924188375473	4	DTU-I
High	IsMasterProtein	Q4CU77	Proteasome beta 2 subunit, putative OS=Trypanosoma cruzi (strain CL Brener) GN=Tc00.1047053503891.100 PE=4 SV=1	0.738342	0.117643	0	918320570297685	131067961165049	3	12	3	1	206	22734	6.52	High	High	High	High	54000000	35000000	35000000	43000000	0.701	33662793636322	3	DTU-I
High	IsMasterProtein	K4EB67	Uncharacterized protein (Fragment) OS=Trypanosoma cruzi GN=TCSYLVIO_001237 PE=4 SV=1	0.99171	0.00192082	0	143250895574988	649350649350649	3	6	3	1	616	70486	6.09	High	High	High	High	13000000	82000000	3000000		0.274	204031343460083	3	DTU-I
High	IsMasterProtein	K4DTJ5	Dipeptidyl-peptidase 8-like serine peptidase OS=Trypanosoma cruzi GN=TCSYLVIO_007536 PE=4 SV=1	0.668474	0.171919	0	803946047866207	512514898688915	3	3	3	1	839	93058	5.86	Not Found	High	High	Not Found					0.184	835191345214844	3	DTU-I
High	IsMasterProtein	V5B959	Protein tyrosine phosphatase OS=Trypanosoma cruzi Dm28c GN=TCDM_14028 PE=4 SV=1	0.991146	0.00216882	0	52292494475144	488888888888889	6	40	3	1	180	19665	8.57	High	High	High	High	32000000	31000000	48000000	36000000	15681	153326171875	6	DTU-I
High	IsMasterProtein	K2MSI8	Uncharacterized protein OS=Trypanosoma cruzi marinkellei GN=MOQ_006166 PE=4 SV=1	0.562553	0.259144	0	132887918829009	129568106312292	3	14	3	1	301	32674	6.87	High	High	High	High	64000000	60000000	54000000	55000000	0.501	496022987365723	3	DTU-I
High	IsMasterProtein	K4DVW0	Uncharacterized protein OS=Trypanosoma cruzi GN=TCSYLVIO_006555 PE=4 SV=1	0.812387	0.0689904	0	111856825995715	888324873096447	3	14	3	1	394	43774	6.48	High	High	High	High	22000000	19000000	20000000	21000000	0.318	602299075126648	3	DTU-I
High	IsMasterProtein	Q4D7Y0	60S ribosomal protein L12, putative OS=Trypanosoma cruzi (strain CL Brener) GN=Tc00.1047053510755.129 PE=3 SV=1	0.405429	0.36446	0	265769747246236	252525252525253	3	31	3	1	198	21668	10.11	High	High	High	High	190000000	170000000	170000000	170000000	2511	11806912112236	3	DTU-I
High	IsMasterProtein	Q4DXW6	Ribosomal protein L37 OS=Trypanosoma cruzi (strain CL Brener) GN=Tc00.1047053506885.14 PE=3 SV=1	0.99976	4.9909e+09	0	10031809709452	273809523809524	3	13	3	1	84	10003	11.65	High	High	High	High	110000000	100000000	120000000	96000000	5.31	242082719802856	3	DTU-I
High	IsMasterProtein	K2MWD2	Unc104-like kinesin, putative OS=Trypanosoma cruzi marinkellei GN=MOQ_006178 PE=4 SV=1	0.0429678	0.625096	0	125181769013917	128855915657946	3	6	3	1	2561	298134	5.74	High	High	High	Not Found	14000000	12000000			0.058	186731293201447	3	DTU-I
High	IsMasterProtein	Q4CQ04	Uncharacterized protein OS=Trypanosoma cruzi (strain CL Brener) GN=Tc00.1047053503541.40 PE=4 SV=1	0.999948	9.35979e+08	0	16126515244305	56.25	3	18	3	1	48	5412	6.28	High	High	High	High	110000000	130000000	120000000	100000000	20544	576028785705566	3	DTU-I
High	IsMasterProtein	Q4DPH7	Uncharacterized protein OS=Trypanosoma cruzi (strain CL Brener) GN=Tc00.1047053510861.40 PE=4 SV=1	0.416666	0.358897	0	107425203037272	672727272727273	3	13	3	1	550	61446	5.54	High	High	High	High	16000000	16000000	17000000	16000000	0.233	388482671976089	3	DTU-I
High	IsMasterProtein	K4DXH0	Uncharacterized protein OS=Trypanosoma cruzi GN=TCSYLVIO_006113 PE=4 SV=1	0.381038	0.37696	0	189030757562635	137931034482759	3	12	3	1	464	50221	6.84	High	High	High	High	15000000	11000000		15000000	0.438	241204402446747	3	DTU-I
High	IsMasterProtein	K2MTF2	ABC transporter, putative OS=Trypanosoma cruzi marinkellei GN=MOQ_005823 PE=3 SV=1	0.255675	0.509199	0	119955792916407	471428571428571	3	20	3	1	700	78.34	6.55	High	High	High	High	23000000	21000000	20000000	20000000	0.233	653901782035828	3	DTU-I
High	IsMasterProtein	Q4DX30	Gamma-adaptin 1, putative OS=Trypanosoma cruzi (strain CL Brener) GN=Tc00.1047053508257.260 PE=4 SV=1	0.670874	0.170123	0	214563609654872	6.75	3	16	3	1	800	89085	5.29	High	High	High	High	7000000	10000000	11000000	11000000	0.222	678517115116119	3	DTU-I
High	IsMasterProtein	K4EB64	Uncharacterized protein OS=Trypanosoma cruzi GN=TCSYLVIO_001244 PE=4 SV=1	0.962105	0.011926	0	225297195341162	106635071090047	3	14	3	1	422	45872	7.37	High	High	High	High	31000000	32000000	34000000	24000000	0.468	499125361442566	3	DTU-I
High	IsMasterProtein	Q4CXF1	Kinetoplast DNA-associated protein, putative OS=Trypanosoma cruzi (strain CL Brener) GN=Tc00.1047053511039.10 PE=4 SV=1	0.547031	0.269378	0	168366181402784	151351351351351	3	17	3	1	185	21269	11.28	High	High	High	High	25000000	26000000	29000000	26000000	1.31	566297734975815	3	DTU-I
High	IsMasterProtein	V5DKQ7	Rab1 small GTP-binding protein OS=Trypanosoma cruzi Dm28c GN=TCDM_03326 PE=3 SV=1	0.53388	0.277991	0	140524295604613	176656151419558	4	18	3	1	317	36046	9.76	High	High	High	High	25000000	16000000	14000000	18000000	0.833	539782476425171	4	DTU-I
High	IsMasterProtein	K4E0R1	Aldehyde dehydrogenase, putative OS=Trypanosoma cruzi GN=TCSYLVIO_004949 PE=3 SV=1	0.652707	0.183342	0	121097587362589	932539682539683	3	13	3	1	504	54111	7.39	High	High	High	High	20000000	17000000	15000000	20000000	0.25	390223779678345	3	DTU-I
High	IsMasterProtein	Q4CPV3	Uncharacterized protein OS=Trypanosoma cruzi (strain CL Brener) GN=Tc00.1047053507585.20 PE=4 SV=1	0.348116	0.443372	0	948519792000413	114285714285714	3	6	3	1	280	31096	7.33	High	High	High	High	14000000	22000000	19000000	19000000	0.438	166841371059418	3	DTU-I
High	IsMasterProtein	K4E8C9	Lysosomal/endosomal membrane protein p67, putative,lysosomal membrane glycoprotein, putative OS=Trypanosoma cruzi GN=TCSYLVIO_002437 PE=4 SV=1	0.312552	0.454025	0	840276088203619	559006211180124	3	9	3	1	644	72649	7.43	High	High	High	High	62000000	37000000	36000000	36000000	0.15	259771947860718	3	DTU-I
High	IsMasterProtein	K4DMB8	Proteasome regulatory non-ATPase subunit, putative OS=Trypanosoma cruzi GN=TCSYLVIO_009688 PE=4 SV=1	0.716602	0.134074	0	14959648040978	160818713450292	3	12	3	1	342	37136	4.83	High	High	High	High	12000000	18000000	18000000	18000000	0.719	38275886297226	3	DTU-I
High	IsMasterProtein	K4E7I9	NADH-cytochrome b5 reductase, putative (Fragment) OS=Trypanosoma cruzi GN=TCSYLVIO_002404 PE=4 SV=1	0.854863	0.0476333	0	945198583244695	129251700680272	3	4	3	1	294	32434	9.45	Not Found	High	High	High		14000000	10000000	9400000	0.413	123089184761047	3	DTU-I
High	IsMasterProtein	Q4CPV9	Uncharacterized protein OS=Trypanosoma cruzi (strain CL Brener) GN=Tc00.1047053503819.10 PE=4 SV=1	0.717443	0.133736	0	16350541564941	158119658119658	3	18	3	1	234	26267	8.95	High	High	High	High	57000000	55000000	51000000	51000000	1031	668055068254471	3	DTU-I
High	IsMasterProtein	Q4DL58	Uncharacterized protein OS=Trypanosoma cruzi (strain CL Brener) GN=Tc00.1047053509029.60 PE=4 SV=1	0.501148	0.300966	0	78105216084233	551378446115288	3	10	3	1	798	90577	7.77	High	High	High	High	39000000	39000000	47000000	59000000	0.145	268275964260101	3	DTU-I
High	IsMasterProtein	Q4DS48	Uncharacterized protein OS=Trypanosoma cruzi (strain CL Brener) GN=Tc00.1047053506475.30 PE=4 SV=1	0.61831	0.215082	0	585147225573123	607638888888889	3	5	3	1	576	65282	9.91	High	Not Found	High	High	2500000		14000000	12000000	0.184	121791422367096	3	DTU-I
High	IsMasterProtein	Q4DQJ6	Cytochrome c oxidase subunit IX, putative OS=Trypanosoma cruzi (strain CL Brener) GN=Tc00.1047053507723.100 PE=4 SV=1	0.767416	0.0960659	0	203127990026014	459677419354839	3	17	3	1	124	13768	9.33	High	High	High	High	90000000	97000000	71000000	78000000	3642	574741034507751	3	DTU-I
High	IsMasterProtein	K4DRH8	Aldehyde dehydrogenase, putative OS=Trypanosoma cruzi GN=TCSYLVIO_008288 PE=3 SV=1	0.639966	0.197981	0	812740729712441	504201680672269	3	10	3	1	595	65.1	7.97	High	High	High	High	12000000	9400000	10000000	12000000	0.25	286061327457428	3	DTU-I
High	IsMasterProtein	K4DL33	Retrotransposon hot spot (RHS) protein, putative (Fragment) OS=Trypanosoma cruzi GN=TCSYLVIO_010257 PE=4 SV=1	0.996878	0.00076301	0	343201077786443	173228346456693	3	21	3	1	254	28736	8.44	High	High	High	High	49000000	36000000	46000000	42000000	1929	891651701927185	3	DTU-I
High	IsMasterProtein	V5B7Z0	Aldose 1-epimerase OS=Trypanosoma cruzi Dm28c GN=TCDM_08335 PE=3 SV=1	0.66343	0.1751	0	847934288304673	132124352331606	3	6	3	1	386	42803	5.76	High	High	High	High	14000000	13000000	12000000	18000000	0.413	160544586181641	3	DTU-I
High	IsMasterProtein	K4DR48	Uncharacterized protein OS=Trypanosoma cruzi GN=TCSYLVIO_008227 PE=4 SV=1	0.99097	0.00227369	0	128146895655784	505287896592244	3	4	3	1	851	98616	6.11	High	High	Not Found	Not Found	14000000	12000000			0.122	154452240467072	3	DTU-I
High	IsMasterProtein	Q4CLD0	Mevalonate kinase, putative (Fragment) OS=Trypanosoma cruzi (strain CL Brener) GN=Tc00.1047053436521.9 PE=3 SV=1	0.625787	0.209984	0	802737657750906	801104972375691	3	10	3	1	362	39.09	6.23	High	High	High	High	50000000	26000000	29000000	28000000	0.438	296366003751755	3	DTU-I
High	IsMasterProtein	K4E643	Uncharacterized protein OS=Trypanosoma cruzi GN=TCSYLVIO_002861 PE=4 SV=1	0.636284	0.200883	0	326052676053073	871632329635499	3	21	3	1	631	70822	9.03	High	High	High	High	31000000	22000000	22000000	21000000	0.557	853621714115143	3	DTU-I
High	IsMasterProtein	V5B9V5	(H )-ATPase G subunit OS=Trypanosoma cruzi Dm28c GN=TCDM_11273 PE=4 SV=1	0.588018	0.23917	0	133688057572465	213872832369942	3	12	3	1	173	19583	9.26	High	High	High	High	46000000	48000000	44000000	42000000	0.995	479827582836151	3	DTU-I
High	IsMasterProtein	Q4D511	Eukaryotic translation initiation factor eIF-4E, putative OS=Trypanosoma cruzi (strain CL Brener) GN=Tc00.1047053503593.10 PE=3 SV=1	0.457454	0.332361	0	157243273930909	164750957854406	3	14	3	1	261	28.93	6.65	High	High	High	High	17000000	14000000	11000000	10000000	0.719	475520380735397	3	DTU-I
High	IsMasterProtein	K4E3S0	RNA editing associated helicase 2, putative OS=Trypanosoma cruzi GN=TCSYLVIO_003791 PE=4 SV=1	0.208691	0.519745	0	159748858578755	229357798165138	3	4	3	1	2180	244211	6.44	High	Not Found	High	High	10000000			4000000	0.07	150510720014572	3	DTU-I
High	IsMasterProtein	V5BPJ5	Uncharacterized protein OS=Trypanosoma cruzi Dm28c GN=TCDM_03217 PE=4 SV=1	0.464149	0.328722	0	174002284413061	658783783783784	3	9	3	1	592	64816	8.9	High	High	High	High	12000000	3000000	9200000	4200000	0.274	30935243844986	3	DTU-I
High	IsMasterProtein	V5DBK9	Uncharacterized protein OS=Trypanosoma cruzi Dm28c GN=TCDM_06958 PE=4 SV=1	0.607314	0.222755	0	185252107640404	953545232273839	3	20	3	1	409	44634	9.94	High	High	High	High	51000000	63000000	65000000	61000000	0.551	66861171245575	3	DTU-I
High	IsMasterProtein	K2N4A7	40S ribosomal protein S23, putative OS=Trypanosoma cruzi marinkellei GN=MOQ_006718 PE=3 SV=1	0.751556	0.109278	0	190714553401787	259067357512953	3	49	3	1	193	22056	10.45	High	High	High	High	140000000	95000000	110000000	110000000	1848	132624427556992	3	DTU-I
High	IsMasterProtein	Q4CV48	Cytochrome c, putative OS=Trypanosoma cruzi (strain CL Brener) GN=Tc00.1047053508959.4 PE=3 SV=1	0.991287	0.00206216	0	124960037360202	333333333333333	3	12	3	1	114	12231	9.54	High	High	High	High	63000000	57000000	61000000	56000000	1371	416082534790039	3	DTU-I
High	IsMasterProtein	V5DH11	La RNA binding protein OS=Trypanosoma cruzi Dm28c GN=TCDM_04685 PE=4 SV=1	0.653657	0.182167	0	123871377778534	107142857142857	3	14	3	1	336	37881	8.95	High	High	High	High	44000000	27000000	27000000	31000000	0.492	502022466659546	3	DTU-I
High	IsMasterProtein	K4EBX4	GMP synthase, putative,glutamine amidotransferase, putative OS=Trypanosoma cruzi GN=TCSYLVIO_001147 PE=4 SV=1	0.792114	0.0804308	0	1351349252423	60882800608828	3	7	3	1	657	72124	6.4	High	High	High	High	10000000			14000000	0.166	244895020723343	3	DTU-I
High	IsMasterProtein	V5AVT4	Heat shock protein DNAJ OS=Trypanosoma cruzi Dm28c GN=TCDM_06863 PE=4 SV=1	0.676095	0.167174	0	68439389272956	120111731843575	3	6	3	1	358	39968	6.3	High	High	High	High	9900000	14000000	10000000	11000000	0.389	168808128833771	3	DTU-I
High	IsMasterProtein	Q4CP93	40S ribosomal protein S15a, putative OS=Trypanosoma cruzi (strain CL Brener) GN=Tc00.1047053509381.20 PE=3 SV=1	0.772079	0.0928176	0	187429183291064	198717948717949	3	25	3	1	156	17501	10.13	High	High	High	High	130000000	130000000	170000000	150000000	1154	105622581720352	3	DTU-I
High	IsMasterProtein	K4DWR9	Uncharacterized protein OS=Trypanosoma cruzi GN=TCSYLVIO_006404 PE=4 SV=1	0.775338	0.0909099	0	107590054089687	131578947368421	3	11	3	1	228	25508	4.75	High	High	High	High	20000000	15000000	12000000	15000000	0.638	393365759849548	3	DTU-I
High	IsMasterProtein	K4DU00	Adenylosuccinate lyase OS=Trypanosoma cruzi GN=TCSYLVIO_007148 PE=3 SV=1	0.645247	0.190919	0	823563566005246	649350649350649	3	4	3	1	462	52445	7.31	High	High	High	High			12000000		0.172	916832649707794	3	DTU-I
High	IsMasterProtein	K4E526	Ubiquitin fusion degradation protein 2, putative,ubiquitin conjugation factor E4 B, putative OS=Trypanosoma cruzi GN=TCSYLVIO_003162 PE=4 SV=1	0.299915	0.458247	0	845571471695152	345849802371542	3	5	3	1	1012	114148	5.85	Not Found	High	High	High		12000000	9500000	9300000	0.12	17645069360733	3	DTU-I
High	IsMasterProtein	K4DL11	Retrotransposon hot spot (RHS) protein, putative (Fragment) OS=Trypanosoma cruzi GN=TCSYLVIO_010160 PE=4 SV=1	0.980486	0.0053711	0	229348334169716	219409282700422	4	22	3	1	237	26528	4.98	High	High	High	High	39000000	40000000	44000000	49000000	1683	796237666606903	4	DTU-I
High	IsMasterProtein	K4E3V7	Microtubule-associated protein Gb4, putative OS=Trypanosoma cruzi GN=TCSYLVIO_003590 PE=4 SV=1	0.941932	0.0173628	0	219656156141574	457456541628545	3	16	3	1	1093	126494	5.24	High	High	High	High	65000000	59000000	52000000	54000000	0.129	728613238334656	3	DTU-I
High	IsMasterProtein	Q4CP97	Uncharacterized protein OS=Trypanosoma cruzi (strain CL Brener) GN=Tc00.1047053424123.20 PE=4 SV=1	0.881142	0.0368235	0	162705789564046	214285714285714	3	17	3	1	126	14281	5.03	High	High	High	High	130000000	110000000	110000000	110000000	1512	560809552669525	3	DTU-I
High	IsMasterProtein	Q4DRQ2	Protein phosphatase 2C, putative OS=Trypanosoma cruzi (strain CL Brener) GN=Tc00.1047053506739.200 PE=4 SV=1	0.3757	0.379202	0	641202036964932	891566265060241	3	8	3	1	415	46199	5.71	High	High	High	High	21000000	14000000	20000000	14000000	0.334	229511578083038	3	DTU-I
High	IsMasterProtein	K4DRQ2	Uncharacterized protein OS=Trypanosoma cruzi GN=TCSYLVIO_007992 PE=4 SV=1	0.283464	0.463878	0	102418362569817	327332242225859	3	4	3	1	1222	134911	6.01	High	Not Found	High	High	12000000		6300000	13000000	0.162	116554086208344	3	DTU-I
High	IsMasterProtein	K2N9I1	Uncharacterized protein OS=Trypanosoma cruzi marinkellei GN=MOQ_004660 PE=4 SV=1	0.776372	0.089811	0	129595613474938	989583333333333	3	16	3	1	576	62986	7.59	High	High	High	High	34000000	39000000	57000000	30000000	0.292	308796741962433	3	DTU-I
High	IsMasterProtein	Q4CYA6	Proteasome regulatory non-ATPase subunit 8, putative OS=Trypanosoma cruzi (strain CL Brener) GN=Tc00.1047053509649.30 PE=4 SV=1	0.228503	0.515608	0	150142221335789	12807881773399	3	15	3	1	406	45.58	5.72	High	High	High	High	30000000	50000000	47000000	34000000	0.551	522855539321899	3	DTU-I
High	IsMasterProtein	K4DX70	ATP-dependent RNA helicase, putative OS=Trypanosoma cruzi GN=TCSYLVIO_006093 PE=3 SV=1	0.409637	0.362417	0	102963735030457	491283676703645	3	10	3	1	631	68655	8.98	High	High	High	High	18000000	74000000	16000000	14000000	0.199	321942018270493	3	DTU-I
High	IsMasterProtein	K4DKF0	Vesicle-associated membrane protein, putative OS=Trypanosoma cruzi GN=TCSYLVIO_010526 PE=4 SV=1	0.626913	0.208285	0	103684671772784	176744186046512	3	12	3	1	215	24.09	8.5	High	High	High	High	44000000	34000000	34000000	48000000	0.778	353806385993958	3	DTU-I
High	IsMasterProtein	Q4DC38	40S ribosomal protein S13, putative OS=Trypanosoma cruzi (strain CL Brener) GN=Tc00.1047053511291.90 PE=3 SV=1	0.706691	0.140226	0	571113865685251	158940397350993	3	9	3	1	151	17248	10.54	High	High	High	High	73000000	93000000	70000000	50000000	0.874	175592595338821	3	DTU-I
High	IsMasterProtein	Q4DKX3	Uncharacterized protein OS=Trypanosoma cruzi (strain CL Brener) GN=Tc00.1047053506337.180 PE=4 SV=1	0.528632	0.28371	0	90950744214301	964467005076142	3	8	3	1	394	43866	5.92	High	High	High	High	15000000	16000000	11000000	14000000	0.35	265652048587799	3	DTU-I
High	IsMasterProtein	K4E9G0	Uncharacterized protein OS=Trypanosoma cruzi GN=TCSYLVIO_001586 PE=4 SV=1	0.979621	0.00579901	0	823207912687524	110539845758355	3	6	3	1	389	42614	6.67	High	High	High	High	18000000	16000000		8800000	0.369	157068679332733	3	DTU-I
High	IsMasterProtein	V5BF36	Uncharacterized protein OS=Trypanosoma cruzi Dm28c GN=TCDM_07163 PE=4 SV=1	0.694135	0.155104	0	85219477201901	12258064516129	3	6	3	1	310	33968	7.94	Not Found	High	High	Not Found		18000000	16000000		0.35	173754577636719	3	DTU-I
High	IsMasterProtein	K4E2P8	Coatomer epsilon subunit, putative OS=Trypanosoma cruzi GN=TCSYLVIO_004133 PE=4 SV=1	0.999226	0.000133731	0	36680098293176	197530864197531	4	24	3	1	324	34744	5.71	High	High	High	High	41000000	38000000	28000000	17000000	1955	935790798664093	4	DTU-I
High	IsMasterProtein	K4DZ33	Enoyl-CoA hydratase/isomerase family protein, putative OS=Trypanosoma cruzi GN=TCSYLVIO_005344 PE=4 SV=1	0.98969	0.00257176	0	286390486290548	198895027624309	6	17	3	1	362	40599	6.92	High	High	High	High	64000000	41000000	51000000	41000000	0.957	515750679969788	6	DTU-I
High	IsMasterProtein	V5BNE9	Uncharacterized protein OS=Trypanosoma cruzi Dm28c GN=TCDM_01841 PE=4 SV=1	0.666396	0.17342	0	242120655633865	10	3	17	3	1	460	51919	5.43	High	High	High	High	27000000	26000000	23000000	28000000	0.719	816661055088043	3	DTU-I
High	IsMasterProtein	K2N3M9	Deoxyribose-phosphate aldolase, putative OS=Trypanosoma cruzi marinkellei GN=MOQ_006916 PE=3 SV=1	0.5687	0.254146	0	289834494037046	175182481751825	3	22	3	1	274	29451	7.52	High	High	High	High	24000000	34000000	39000000	32000000	1683	776436281204224	3	DTU-I
High	IsMasterProtein	Q4DTK1	Uncharacterized protein OS=Trypanosoma cruzi (strain CL Brener) GN=Tc00.1047053507053.40 PE=4 SV=1	0.999965	7.0857e+08	0	145129213451538	304761904761905	3	17	3	1	105	12476	5.05	High	High	High	High	57000000	55000000	46000000	53000000	3642	491557652950287	3	DTU-I
High	IsMasterProtein	Q4CTB4	Uncharacterized protein OS=Trypanosoma cruzi (strain CL Brener) GN=Tc00.1047053509049.40 PE=4 SV=1	0.618008	0.215308	0	115699379835451	246268656716418	3	11	3	1	134	15453	8.5	High	High	High	High	18000000	18000000	14000000	12000000	0.995	362153837680817	3	DTU-I
High	IsMasterProtein	V5B3T2	Phosphoinositide-binding protein OS=Trypanosoma cruzi Dm28c GN=TCDM_03350 PE=4 SV=1	0.968302	0.00886737	0	12118868928264	781990521327014	3	11	3	1	422	48261	7.3	High	High	High	High	21000000	20000000	15000000	18000000	0.28	363312816619873	3	DTU-I
High	IsMasterProtein	K4E9P4	Malic enzyme OS=Trypanosoma cruzi GN=TCSYLVIO_001501 PE=3 SV=1	0.668249	0.172013	0	468950874641778	157522123893805	6	108	3	1	565	62681	6.64	High	High	High	High	76000000	65000000	67000000	62000000	1154	36294794356823	6	DTU-I
High	IsMasterProtein	K2MTY7	Signal recognition particle receptor like protein, putative OS=Trypanosoma cruzi marinkellei GN=MOQ_007097 PE=4 SV=1	0.349999	0.44288	0	19042641644899	601374570446735	3	9	3	1	582	63751	6.14	High	High	Not Found	High	11000000			10000000	0.292	257154386043549	3	DTU-I
High	IsMasterProtein	Q4DA04	Uncharacterized protein OS=Trypanosoma cruzi (strain CL Brener) GN=Tc00.1047053506797.110 PE=4 SV=1	0.764375	0.099509	0	1064329924138	273972602739726	3	9	3	1	146	16597	8.87	High	High	High	High	8800000	20000000	2200000	34000000	2162	265834649801254	3	DTU-I
High	IsMasterProtein	K4DT22	Ubiquitin-like protein, putative OS=Trypanosoma cruzi GN=TCSYLVIO_007484 PE=4 SV=1	0.579813	0.245784	0	12896126252882	110810810810811	3	11	3	1	370	41479	7.17	High	High	High	High	70000000	65000000	58000000	61000000	0.638	363505787849426	3	DTU-I
High	IsMasterProtein	Q4CSQ1	Uncharacterized protein OS=Trypanosoma cruzi (strain CL Brener) GN=Tc00.1047053506883.69 PE=4 SV=1	0.999974	4.29026e+08	0	225483262354277	50	3	21	3	1	84	9647	4.94	High	High	High	High	60000000	66000000	85000000	83000000	9	79271390914917	3	DTU-I
High	IsMasterProtein	K2N0M5	RAB GDP dissociation inhibitor alpha, putative OS=Trypanosoma cruzi marinkellei GN=MOQ_003171 PE=4 SV=1	0.579525	0.246113	0	153534371440646	943820224719101	3	11	3	1	445	49711	6.25	High	High	High	High	72000000	74000000	67000000	51000000	0.334	372636370658875	3	DTU-I
High	IsMasterProtein	K2MT40	Replication factor A, 51kDa subunit, putative OS=Trypanosoma cruzi marinkellei GN=MOQ_001354 PE=4 SV=1	0.509369	0.294914	0	850715612095526	666666666666667	3	8	3	1	465	51928	7.02	High	High	High	High	17000000	14000000	18000000	11000000	0.28	205448341369629	3	DTU-I
High	IsMasterProtein	Q4DUR6	Uncharacterized protein OS=Trypanosoma cruzi (strain CL Brener) GN=Tc00.1047053507951.270 PE=4 SV=1	0.652395	0.184149	0	158900577570986	121085594989562	3	5	3	1	479	53929	9.25	Not Found	High	High	High		19000000	4600000	16000000	0.28	220178241729736	3	DTU-I
High	IsMasterProtein	K4E2M2	Uncharacterized protein OS=Trypanosoma cruzi GN=TCSYLVIO_004072 PE=4 SV=1	0.17433	0.554177	0	156965483590233	447941888619855	3	15	3	1	826	92205	6.06	High	High	High	High	35000000	20000000	26000000	28000000	0.175	535695693492889	3	DTU-I
High	IsMasterProtein	K4DRE3	Uncharacterized protein (Fragment) OS=Trypanosoma cruzi GN=TCSYLVIO_008116 PE=4 SV=1	0.579074	0.24631	0	224595710923088	982142857142857	3	26	3	1	448	50604	8.91	High	High	High	High	48000000	44000000	42000000	44000000	0.778	834470340013504	3	DTU-I
High	IsMasterProtein	K4E2C0	Mannose-6-phosphate isomerase OS=Trypanosoma cruzi GN=TCSYLVIO_004145 PE=3 SV=1	0.952051	0.0146216	0	128069783601348	860215053763441	3	10	3	1	465	52165	6.43	High	High	High	High	15000000	21000000	26000000	20000000	0.52	358293433189392	3	DTU-I
High	IsMasterProtein	Q4DIM2	Uncharacterized protein OS=Trypanosoma cruzi (strain CL Brener) GN=Tc00.1047053509777.130 PE=4 SV=1	0.509069	0.295084	0	147768030005305	720268006700168	3	16	3	1	597	66847	7.65	High	High	High	High	20000000	19000000	17000000	20000000	0.241	588907198905945	3	DTU-I
High	IsMasterProtein	Q4CQM4	ADP-ribosylation factor 1, putative OS=Trypanosoma cruzi (strain CL Brener) GN=Tc00.1047053508415.50 PE=3 SV=1	0.753494	0.107141	0	136053089659819	208791208791209	3	15	3	1	182	20664	8.7	High	High	High	High	31000000	37000000	41000000	34000000	1.31	456146941184998	3	DTU-I
High	IsMasterProtein	K4DKF5	Elongation of fatty acids protein OS=Trypanosoma cruzi GN=TCSYLVIO_010463 PE=3 SV=1	0.77822	0.0887055	0	143565059114379	121107266435986	3	16	3	1	289	32.68	9.19	High	High	High	High	80000000	110000000	110000000	110000000	1031	497288293838501	3	DTU-I
High	IsMasterProtein	K4E4J0	Uncharacterized protein OS=Trypanosoma cruzi GN=TCSYLVIO_003482 PE=4 SV=1	0.389518	0.373357	0	151084422861898	282199710564399	3	11	3	1	1382	151884	5.2	High	High	High	High	20000000	17000000	15000000	15000000	0.108	315496129989624	3	DTU-I
High	IsMasterProtein	CONT_P12763	Alpha-2-HS-glycoprotein OS=Bos taurus GN=AHSG PE=1 SV=2	0.999992	1.69977e+08	0	943928327255274	974930362116992	3	11	3	1	359	38394	5.5	High	High	High	High	29000000	33000000	24000000	26000000	0.468	299636844396591	3	DTU-I
High	IsMasterProtein	K2NSZ1	RNA-binding protein 6, putative OS=Trypanosoma cruzi marinkellei GN=MOQ_004095 PE=4 SV=1	0.604801	0.225018	0	236898219811106	209821428571429	3	14	3	1	224	24852	9.39	High	High	High	High	140000000	180000000	110000000	110000000	9	426860117912292	3	DTU-I
High	IsMasterProtein	K4DR54	Uncharacterized protein OS=Trypanosoma cruzi GN=TCSYLVIO_008315 PE=4 SV=1	0.644525	0.191349	0	234851004237734	924764890282132	3	14	3	1	638	71724	5.85	High	High	High	High	19000000	11000000	61000000	21000000	0.585	478634340763092	3	DTU-I
High	IsMasterProtein	Q4DAS0	Oxidoreductase, putative OS=Trypanosoma cruzi (strain CL Brener) GN=Tc00.1047053506485.80 PE=4 SV=1	0.770154	0.0940423	0	851527021411565	121661721068249	3	9	3	1	337	36506	8.12	High	High	High	High	52000000	40000000	72000000	71000000	0.389	143864567279816	3	DTU-I
High	IsMasterProtein	K4E533	Uncharacterized protein OS=Trypanosoma cruzi GN=TCSYLVIO_003329 PE=4 SV=1	0.747179	0.11201	0	189461917634842	113924050632911	3	10	3	1	395	44224	8.68	High	High	High	High	24000000	32000000	24000000	23000000	0.778	350604076385498	3	DTU-I
High	IsMasterProtein	Q4CXZ8	Farnesyl pyrophosphate synthase, putative OS=Trypanosoma cruzi (strain CL Brener) GN=Tc00.1047053511823.70 PE=3 SV=1	0.648299	0.187435	0	832359971917279	682352941176471	3	9	3	1	425	48.81	6.37	High	High	High	High	38000000	33000000	35000000	31000000	0.318	255208373069763	3	DTU-I
High	IsMasterProtein	Q4D452	Eukaryotic translation initiation factor 3 subunit I OS=Trypanosoma cruzi (strain CL Brener) GN=Tc00.1047053511229.80 PE=3 SV=1	0.719844	0.132612	0	115653109944545	125730994152047	3	8	3	1	342	37623	6.05	High	High	High	High	21000000	14000000	16000000	19000000	0.719	26778130531311	3	DTU-I
High	IsMasterProtein	K4E5H9	Succinate dehydrogenase subunit OS=Trypanosoma cruzi GN=TCSYLVIO_003165 PE=4 SV=1	0.980114	0.00558501	0	229952218753007	200836820083682	3	17	3	1	239	28166	7.39	High	High	High	High	52000000	44000000	47000000	50000000	1276	616818599700928	3	DTU-I
High	IsMasterProtein	K2NNM1	Uncharacterized protein OS=Trypanosoma cruzi marinkellei GN=MOQ_005748 PE=4 SV=1	0.669895	0.170692	0	871536167563706	176744186046512	3	8	3	1	215	23917	5.43	High	High	High	High	17000000	11000000	15000000	13000000	0.701	26744589805603	3	DTU-I
High	IsMasterProtein	Q4E4E9	Tyrosine aminotransferase, putative OS=Trypanosoma cruzi (strain CL Brener) GN=Tc00.1047053510187.20 PE=4 SV=1	0.913382	0.0260593	0	153209862346973	839328537170264	3	15	3	1	417	46117	7.18	High	High	High	High	120000000	150000000	100000000	140000000	0.492	421686462163925	3	DTU-I
High	IsMasterProtein	CONT_P01966	Hemoglobin subunit alpha OS=Bos taurus GN=HBA PE=1 SV=2	0.9999	1.74298e+09	0	245256332715413	373239436619718	3	18	3	1	142	15175	8.44	High	High	High	High	58000000	53000000	48000000	41000000	1783	697417597770691	3	DTU-I
High	IsMasterProtein	V5C089	Serine/threonine protein phosphatase 2A regulatory subunit OS=Trypanosoma cruzi Dm28c GN=TCDM_01002 PE=4 SV=1	0.555377	0.263645	0	11594111602276	659722222222222	3	6	3	1	576	63318	6.65	High	High	High	High	20000000			15000000	0.245	197957301139832	3	DTU-I
High	IsMasterProtein	K2MQ25	Eukaryotic translation initiation factor 6 OS=Trypanosoma cruzi marinkellei GN=EIF6 PE=3 SV=1	0.599069	0.230246	0	436901083008003	186246418338109	3	28	3	1	349	39128	6.07	High	High	High	High	85000000	130000000	76000000	77000000	1154	96093111038208	3	DTU-I
High	IsMasterProtein	Q4E2R3	Uncharacterized protein OS=Trypanosoma cruzi (strain CL Brener) GN=Tc00.1047053504153.200 PE=4 SV=1	0.985811	0.00390195	0	173488171367823	154882154882155	3	21	3	1	297	34005	6.55	High	High	High	High	20000000	15000000	18000000	19000000	0.668	746895160675049	3	DTU-I
High	IsMasterProtein	K4DQZ8	Kinesin-like protein OS=Trypanosoma cruzi GN=TCSYLVIO_008291 PE=3 SV=1	0.96197	0.0119973	0	127048440480011	740740740740741	3	7	3	1	621	70726	8.31	High	High	Not Found	Not Found	14000000				0.179	982821869850159	3	DTU-I
High	IsMasterProtein	K2MXY3	Proteasome regulatory non-ATPase subunit 3, putative OS=Trypanosoma cruzi marinkellei GN=MOQ_004191 PE=4 SV=1	0.496609	0.304335	0	150728325805762	122754491017964	3	10	3	1	334	38015	6.74	High	High	High	High	55000000	24000000	53000000	58000000	0.52	277362079620361	3	DTU-I
High	IsMasterProtein	K2N128	60S ribosomal protein L2, putative OS=Trypanosoma cruzi marinkellei GN=MOQ_007971 PE=4 SV=1	0.3833	0.375963	0	39431102349133	207692307692308	3	70	3	1	260	28371	10.76	High	High	High	High	270000000	160000000	160000000	220000000	1955	280234138727188	3	DTU-I
High	IsMasterProtein	K4DXZ2	Glycerol kinase, glycosomal, putative OS=Trypanosoma cruzi GN=TCSYLVIO_005837 PE=3 SV=1	0.634581	0.203032	0	128340548436257	679611650485437	3	10	3	1	515	57119	8.4	High	High	High	High	26000000	20000000	16000000	18000000	0.225	32149299621582	3	DTU-I
High	IsMasterProtein	K2N984	Kinesin-like protein OS=Trypanosoma cruzi marinkellei GN=MOQ_004775 PE=3 SV=1	0.303478	0.45701	0	204257528789454	570388349514563	3	18	3	1	824	92542	6.61	High	High	High	High	17000000	13000000	7700000	9700000	0.19	689109706878662	3	DTU-I
High	IsMasterProtein	V5BQE2	Ribosomal protein S26 OS=Trypanosoma cruzi Dm28c GN=TCDM_14426 PE=4 SV=1	0.999959	7.7942e+08	0	160132386900131	241071428571429	3	24	3	1	112	12754	11.69	High	High	High	High	50000000	100000000	93000000	91000000	4179	619853729009628	3	DTU-I
High	IsMasterProtein	Q4DG20	Cystathionine beta-synthase, putative (Fragment) OS=Trypanosoma cruzi (strain CL Brener) GN=Tc00.1047053508241.149 PE=4 SV=1	0.964316	0.0110795	0	379210963332237	707070707070707	6	38	3	1	99	10603	8.38	High	High	High	High	130000000	120000000	170000000	110000000	12895	138688066720963	6	DTU-I
High	IsMasterProtein	Q4D030	Lectin, putative OS=Trypanosoma cruzi (strain CL Brener) GN=Tc00.1047053506239.30 PE=4 SV=1	0.546337	0.269864	0	136477735043292	690909090909091	3	14	3	1	550	63977	5.58	High	High	High	High	32000000	26000000	29000000	31000000	0.369	472981541156769	3	DTU-I
High	IsMasterProtein	K4DIS3	Uncharacterized protein OS=Trypanosoma cruzi GN=TCSYLVIO_010937 PE=4 SV=1	0.720362	0.132049	0	115109544636678	914179104477612	3	8	3	1	536	59426	5.19	High	High	High	High	12000000	12000000	14000000	10000000	0.241	297706806659698	3	DTU-I
High	IsMasterProtein	K4DLT0	Uncharacterized protein OS=Trypanosoma cruzi GN=TCSYLVIO_010007 PE=3 SV=1	0.748009	0.111515	0	78888998271826	952380952380952	3	14	3	1	315	35308	6.87	High	High	High	High	18000000	13000000	15000000	16000000	0.54	347450134754181	3	DTU-I
High	IsMasterProtein	V5AQD0	Uncharacterized protein OS=Trypanosoma cruzi Dm28c GN=TCDM_09288 PE=4 SV=1	0.999997	4.75656e+07	0	194326482591506	147826086956522	3	12	3	1	345	38445	9.16	High	High	High	High	75000000	45000000	38000000	37000000	0.468	520538244247437	3	DTU-I
High	IsMasterProtein	K2PCA8	Adenine phosphoribosyltransferase, putative OS=Trypanosoma cruzi marinkellei GN=MOQ_001110 PE=4 SV=1	0.686456	0.15953	0	178570713483	20	3	17	3	1	225	24256	7.42	High	High	High	High	45000000	46000000	38000000	39000000	0.848	571091585159302	3	DTU-I
High	IsMasterProtein	Q4D970	Cytochrome c oxidase copper chaperone, putative OS=Trypanosoma cruzi (strain CL Brener) GN=Tc00.1047053506691.64 PE=4 SV=1	0.810126	0.0701484	0	827038758622695	297297297297297	3	13	3	1	74	7994	7.56	High	High	High	High	34000000	27000000	30000000	24000000	2162	350683524608612	3	DTU-I
High	IsMasterProtein	K4EAJ6	Uncharacterized protein OS=Trypanosoma cruzi GN=TCSYLVIO_001351 PE=4 SV=1	0.352476	0.39349	0	188522441667523	125356125356125	3	16	3	1	351	39448	8.32	High	High	High	High	31000000	48000000	28000000	30000000	0.778	496669015884399	3	DTU-I
High	IsMasterProtein	K4DYT9	Ubiquitin carboxyl-terminal hydrolase OS=Trypanosoma cruzi GN=TCSYLVIO_005416 PE=3 SV=1	0.490414	0.30929	0	130583859711428	148305084745763	3	20	3	1	236	26194	5.07	High	High	High	High	21000000	21000000	21000000	23000000	0.638	640740098953247	3	DTU-I
High	IsMasterProtein	K4DPK2	Uncharacterized protein OS=Trypanosoma cruzi GN=TCSYLVIO_008897 PE=4 SV=1	0.666012	0.17398	0	252496168475613	155172413793103	3	17	3	1	348	38286	6.96	High	High	High	High	25000000	18000000	17000000	20000000	0.616	654797537326813	3	DTU-I
High	IsMasterProtein	Q4E4Q8	60S ribosomal protein L27A/L29, putative OS=Trypanosoma cruzi (strain CL Brener) GN=Tc00.1047053508461.500 PE=3 SV=1	0.999977	3.23117e+08	0	257771954835204	282758620689655	3	33	3	1	145	16186	10.48	High	High	High	High	60000000	54000000	48000000	53000000	4623	119916684865952	3	DTU-I
High	IsMasterProtein	V5AKF9	Retrotransposon hot spot (RHS) protein OS=Trypanosoma cruzi Dm28c GN=TCDM_11281 PE=4 SV=1	0.908643	0.0280849	0	264436894566723	102508178844057	9	40	3	1	917	104428	6.18	High	High	High	High	14000000	18000000	14000000	18000000	0.45	108116319537163	9	DTU-I
High	IsMasterProtein	K2N4N3	Serine/threonine protein kinase, putative,protein kinase, putative OS=Trypanosoma cruzi marinkellei GN=MOQ_003211 PE=4 SV=1	0.368325	0.383486	0	116118804082956	7.6	3	5	3	1	500	56197	6.76	High	Not Found	High	High	23000000		23000000	28000000	0.241	209858784675598	3	DTU-I
High	IsMasterProtein	K2NH19	Replication Factor A 28 kDa subunit, putative OS=Trypanosoma cruzi marinkellei GN=MOQ_001141 PE=4 SV=1	0.673119	0.168507	0	108085137487463	102484472049689	3	11	3	1	322	34653	7.5	High	High	High	High	22000000	20000000	21000000	20000000	0.501	353289704322815	3	DTU-I
High	IsMasterProtein	V5AUM3	Uncharacterized protein OS=Trypanosoma cruzi Dm28c GN=TCDM_07419 PE=4 SV=1	0.466025	0.327301	0	761432791336285	726392251815981	3	8	3	1	413	46564	9.25	High	High	High	High	63000000	52000000	76000000	54000000	0.28	228893325328827	3	DTU-I
High	IsMasterProtein	V5BUD4	DNA topoisomerase 2 OS=Trypanosoma cruzi Dm28c GN=TCDM_03128 PE=3 SV=1	0.268765	0.468821	0	117370452317612	292207792207792	3	5	3	1	1232	138353	9.39	High	High	High	Not Found	22000000	19000000	9400000		0.095	157442617416382	3	DTU-I
High	IsMasterProtein	V5DCU2	Cation transporter OS=Trypanosoma cruzi Dm28c GN=TCDM_06387 PE=4 SV=1	0.975099	0.00678872	0	155958598611659	891891891891892	3	26	3	1	370	39131	5.74	High	High	High	High	30000000	26000000	24000000	25000000	1054	673678503036499	3	DTU-I
High	IsMasterProtein	K4E595	Nitrate reductase, putative OS=Trypanosoma cruzi GN=TCSYLVIO_003124 PE=4 SV=1	0.974587	0.00704008	0	121615755064887	107438016528926	3	10	3	1	484	52599	7.25	High	High	High	High	27000000	22000000	20000000	22000000	0.186	362125840187073	3	DTU-I
High	IsMasterProtein	Q4DW38	40S ribosomal protein S24 OS=Trypanosoma cruzi (strain CL Brener) GN=Tc00.1047053507681.150 PE=3 SV=1	0.999985	2.71519e+08	0	191059661671389	248175182481752	3	17	3	1	137	15658	11.08	High	High	High	High	140000000	130000000	97000000	120000000	2162	49386855840683	3	DTU-I
High	IsMasterProtein	K4DTU9	Aminopeptidase, putative,metallo-peptidase, clan MA(E), family M1, putative OS=Trypanosoma cruzi GN=TCSYLVIO_007446 PE=4 SV=1	0.469045	0.324691	0	200597758668081	542099192618224	3	10	3	1	867	97053	6.38	High	High	High	High	10000000	18000000	19000000	13000000	0.212	464897294044495	3	DTU-I
High	IsMasterProtein	K2MB09	2-oxoisovalerate dehydrogenase beta subunit, mitochondrial, putative OS=Trypanosoma cruzi marinkellei GN=MOQ_003800 PE=4 SV=1	0.574174	0.250483	0	193856862716274	133152173913043	3	18	3	1	368	40167	6.92	High	High	High	High	54000000	46000000	36000000	36000000	0.833	633440713882446	3	DTU-I
High	IsMasterProtein	K2MWQ9	Acetyltransferase component of pyruvate dehydrogenase complex OS=Trypanosoma cruzi marinkellei GN=MOQ_004630 PE=3 SV=1	0.725496	0.127583	0	222235857112743	146496815286624	7	22	3	1	471	49586	6.46	High	High	High	High	29000000	23000000	25000000	23000000	0.738	637086634635925	7	DTU-I
High	IsMasterProtein	Q4D2A8	Uncharacterized protein OS=Trypanosoma cruzi (strain CL Brener) GN=Tc00.1047053511409.10 PE=4 SV=1	0.564289	0.257828	0	249025929765436	116152450090744	3	19	3	1	551	60479	6.32	High	High	High	High	52000000	37000000	51000000	47000000	0.468	696665258407593	3	DTU-I
High	IsMasterProtein	Q4DQ35	40S ribosomal protein L14, putative OS=Trypanosoma cruzi (strain CL Brener) GN=Tc00.1047053511825.200 PE=4 SV=1	0.537743	0.27493	0	672537431204346	833333333333333	3	12	3	1	288	34259	10.45	High	High	High	High	62000000	56000000	40000000	48000000	0.638	287549734115601	3	DTU-I
High	IsMasterProtein	V5BM72	Uncharacterized protein OS=Trypanosoma cruzi Dm28c GN=TCDM_04037 PE=4 SV=1	0.303851	0.45691	0	102493419709683	420792079207921	3	16	3	1	808	91804	5.53	High	High	High	High	9700000	8300000	13000000	10000000	0.136	454027655124664	3	DTU-I
High	IsMasterProtein	K2N013	Uncharacterized protein OS=Trypanosoma cruzi marinkellei GN=MOQ_003520 PE=4 SV=1	0.55929	0.260211	0	869063511985083	426320667284523	3	5	3	1	1079	119207	4.97	High	High	High	High	14000000	3500000		11000000	0.134	189946238994598	3	DTU-I
High	IsMasterProtein	K4DY13	Uncharacterized protein OS=Trypanosoma cruzi GN=TCSYLVIO_005698 PE=4 SV=1	0.43454	0.350617	0	105111696443591	122257053291536	3	13	3	1	319	35163	9.45	High	High	High	High	47000000	42000000	46000000	44000000	0.413	36472852230072	3	DTU-I
High	IsMasterProtein	Q4D4V5	Uncharacterized protein OS=Trypanosoma cruzi (strain CL Brener) GN=Tc00.1047053511523.14 PE=4 SV=1	0.714562	0.134864	0	204222738040874	39622641509434	3	12	3	1	106	12168	9.14	High	High	High	High	12000000		12000000	12000000	5813	432975919246674	3	DTU-I
High	IsMasterProtein	Q4CW64	Calpain-like cysteine peptidase, putative OS=Trypanosoma cruzi (strain CL Brener) GN=Tc00.1047053509003.30 PE=4 SV=1	0.999931	1.22267e+09	0	290406498809136	343511450381679	3	33	3	1	131	14863	6.92	High	High	High	High	260000000	250000000	260000000	250000000	4623	118651088237762	3	DTU-I
High	IsMasterProtein	K4DXX0	Uncharacterized protein (Fragment) OS=Trypanosoma cruzi GN=TCSYLVIO_005731 PE=4 SV=1	0.723999	0.128278	0	109414846962045	101351351351351	3	11	3	1	296	34105	9.07	High	High	High	High	15000000	12000000	13000000	15000000	0.54	301783151626587	3	DTU-I
High	IsMasterProtein	Q4CY73	Histone H2A OS=Trypanosoma cruzi (strain CL Brener) GN=Tc00.1047053511323.40 PE=3 SV=1	0.900989	0.0297077	0	102484980354865	185393258426966	3	12	3	1	178	18611	10.54	High	High	High	High	66000000	93000000	87000000	86000000	2162	4365489590168	3	DTU-I
High	IsMasterProtein	K4EAX2	Pyrroline-5-carboxylate reductase OS=Trypanosoma cruzi GN=TCSYLVIO_001247 PE=3 SV=1	0.711638	0.137106	0	832400885275959	118959107806691	3	16	3	1	269	28555	7.59	High	High	High	High	54000000	55000000	51000000	49000000	0.413	482914967536926	3	DTU-I
High	IsMasterProtein	Q4CLZ1	Ubiquitin-conjugating enzyme E2, putative OS=Trypanosoma cruzi (strain CL Brener) GN=Tc00.1047053453445.20 PE=3 SV=1	0.75076	0.110024	0	678718310321146	141304347826087	3	10	3	1	184	21479	8.6	High	High	High	High	51000000	54000000	49000000	49000000	0.995	254201837778091	3	DTU-I
High	IsMasterProtein	K4E1Y5	U2 splicing auxiliary factor, putative OS=Trypanosoma cruzi GN=TCSYLVIO_004516 PE=4 SV=1	0.779611	0.0875965	0	128518881369161	1931330472103	3	12	3	1	233	27477	9.33	High	High	High	High	24000000	16000000	20000000	17000000	1031	448964467048645	3	DTU-I
High	IsMasterProtein	Q26858	Hexose transporter OS=Trypanosoma cruzi PE=3 SV=1	0.430445	0.352468	0	705851430670509	349264705882353	3	10	3	1	544	58694	6.42	High	High	High	High	180000000	100000000	150000000	91000000	0.438	25275820016861	3	DTU-I
High	IsMasterProtein	K2NUT7	Proteasome regulatory non-ATPase subunit 7, putative OS=Trypanosoma cruzi marinkellei GN=MOQ_003399 PE=4 SV=1	0.404666	0.364937	0	781639706317342	82089552238806	3	4	3	1	402	46253	5.57	High	High	Not Found	High		11000000			0.304	976911520957947	3	DTU-I
High	IsMasterProtein	Q4DXL7	Adenylate kinase, putative OS=Trypanosoma cruzi (strain CL Brener) GN=Tc00.1047053506195.80 PE=3 SV=1	0.712678	0.136434	0	122901137439291	169724770642202	3	11	3	1	218	24423	8.72	High	High	High	High	20000000	17000000	19000000	20000000	0.638	376373388767242	3	DTU-I
High	IsMasterProtein	Q4DKQ2	Acyl carrier protein OS=Trypanosoma cruzi (strain CL Brener) GN=Tc00.1047053511867.140 PE=3 SV=1	0.999973	4.81049e+08	0	163173266044282	188235294117647	3	11	3	1	170	19112	5.91	High	High	High	High	53000000	44000000	46000000	44000000	1.31	403053004741669	3	DTU-I
High	IsMasterProtein	Q4D0A9	Ribonuclease mar1, putative OS=Trypanosoma cruzi (strain CL Brener) GN=Tc00.1047053509553.40 PE=4 SV=1	0.753206	0.10752	0	152600174567086	224489795918367	3	13	3	1	196	21414	7.68	High	High	High	High	85000000	68000000	77000000	73000000	0.874	523514811992645	3	DTU-I
High	IsMasterProtein	K4DYM7	Uncharacterized protein OS=Trypanosoma cruzi GN=TCSYLVIO_005716 PE=4 SV=1	0.701112	0.14514	0	138944174760846	164705882352941	3	21	3	1	255	28489	4.7	High	High	High	High	460000000	400000000	350000000	360000000	1783	505630838871002	3	DTU-I
High	IsMasterProtein	K4E9Q1	Uncharacterized protein OS=Trypanosoma cruzi GN=TCSYLVIO_001760 PE=4 SV=1	0.955768	0.0143053	0	272742702128197	464904284412033	3	18	3	1	1097	122288	5.78	High	High	High	High	7800000	12000000	9300000	6800000	0.187	691281158924103	3	DTU-I
High	IsMasterProtein	Q4D4E6	Dynein intermediate chain, putative OS=Trypanosoma cruzi (strain CL Brener) GN=Tc00.1047053507857.60 PE=4 SV=1	0.567211	0.25504	0	130905948548987	599700149925037	3	16	3	1	667	74692	6.28	High	High	High	High	36000000	26000000	23000000	23000000	0.189	533348442316055	3	DTU-I
High	IsMasterProtein	K4DRH6	Prostaglandin F2alpha synthase OS=Trypanosoma cruzi GN=TCSYLVIO_005740 PE=4 SV=1	0.99584	0.000936588	0	143369484792417	606860158311346	19	150	3	1	379	42182	6.32	High	High	High	High	880000000	1200000000	710000000	760000000	15681	484145367264748	19	DTU-I
High	IsMasterProtein	Q4DCJ1	Uncharacterized protein OS=Trypanosoma cruzi (strain CL Brener) GN=Tc00.1047053511469.20 PE=4 SV=1	0.694648	0.154209	0	780917784984267	166666666666667	3	11	3	1	120	14886	9.94	High	High	High	High	66000000	76000000	54000000	54000000	1683	293889677524567	3	DTU-I
High	IsMasterProtein	Q4DVF9	Uncharacterized protein OS=Trypanosoma cruzi (strain CL Brener) GN=Tc00.1047053506859.170 PE=4 SV=1	0.700127	0.145679	0	604532023476495	391791044776119	10	54	3	1	536	60427	4.7	High	High	High	High	38000000	31000000	36000000	31000000	1512	190039985895157	10	DTU-I
High	IsMasterProtein	K2MSC3	Thiolase protein-like protein, putative OS=Trypanosoma cruzi marinkellei GN=MOQ_001618 PE=3 SV=1	0.576075	0.248864	0	130283620750611	858895705521472	3	20	3	1	489	53298	9.13	High	High	High	High	62000000	49000000	58000000	82000000	0.407	39994019985199	3	DTU-I
High	IsMasterProtein	Q4DAD2	Uncharacterized protein OS=Trypanosoma cruzi (strain CL Brener) GN=Tc00.1047053508989.90 PE=4 SV=1	0.627504	0.207427	0	913931451936397	528455284552846	3	10	3	1	738	84455	6.84	High	High	High	High	4300000	2600000	11000000	18000000	0.148	340257694721222	3	DTU-I
High	IsMasterProtein	K4E3Q4	Cell differentiation protein, putative OS=Trypanosoma cruzi GN=TCSYLVIO_003684 PE=4 SV=1	0.499987	0.301687	0	124210190515947	137380191693291	3	3	3	1	313	35163	8.32	High	High	High	Not Found	5400000	7300000	11000000		0.438	11185093164444	3	DTU-I
High	IsMasterProtein	K4E5D5	Valyl-tRNA synthetase, putative OS=Trypanosoma cruzi GN=TCSYLVIO_003345 PE=3 SV=1	0.272103	0.467533	0	180761611278569	553846153846154	3	24	3	1	975	110998	6.77	High	High	High	High	33000000	33000000	33000000	22000000	0.286	569294263124466	3	DTU-I
High	IsMasterProtein	K4DRI7	Retrotransposon hot spot (RHS) protein, putative (Fragment) OS=Trypanosoma cruzi GN=TCSYLVIO_008062 PE=4 SV=1	0.980002	0.00563839	0	100209929668498	113333333333333	4	7	3	1	300	34466	5.69	High	High	High	High	17000000	22000000	24000000	28000000	0.778	222466821670532	4	DTU-I
High	IsMasterProtein	Q4CU94	Mannose-1-phosphate guanyltransferase, putative OS=Trypanosoma cruzi (strain CL Brener) GN=Tc00.1047053510947.10 PE=4 SV=1	0.609421	0.221429	0	993535086263618	140992167101828	3	7	3	1	383	42029	7.36	High	High	High	High	37000000	15000000	20000000	13000000	0.304	20029483795166	3	DTU-I
High	IsMasterProtein	K4DX32	Intraflagellar transport protein component, putative OS=Trypanosoma cruzi GN=TCSYLVIO_006057 PE=4 SV=1	0.653602	0.182257	0	12948558587804	8	3	6	3	1	650	72099	5.6	High	High	Not Found	High	21000000	17000000		8100000	0.322	153941881656647	3	DTU-I
High	IsMasterProtein	K4DWV0	Oligopeptidase B, putative,serine peptidase, clan SC, family S9A-like protein, putative OS=Trypanosoma cruzi GN=TCSYLVIO_006546 PE=4 SV=1	0.695132	0.154009	0	800364946478987	405594405594406	3	9	3	1	715	81093	6.18	High	High	High	High	21000000	20000000	19000000	22000000	0.184	246485068798065	3	DTU-I
High	IsMasterProtein	Q4D439	Ubiquitin-conjugating enzyme-like, putative OS=Trypanosoma cruzi (strain CL Brener) GN=Tc00.1047053503999.50 PE=4 SV=1	0.999971	5.85968e+07	0	200390651878615	318840579710145	3	19	3	1	138	15755	6.18	High	High	High	High	110000000	100000000	110000000	97000000	3217	543645308017731	3	DTU-I
High	IsMasterProtein	K4E6V6	UDP-Gal or UDP-GlcNAc-dependent glycosyltransferase, putative OS=Trypanosoma cruzi GN=TCSYLVIO_002822 PE=4 SV=1	0.997798	0.000506145	0	170663193092408	127659574468085	4	15	3	1	376	42343	8.68	High	High	High	High	31000000	29000000	39000000	47000000	0.369	36676393032074	4	DTU-I
High	IsMasterProtein	Q4CZH3	Histone H3, putative OS=Trypanosoma cruzi (strain CL Brener) GN=Tc00.1047053509471.59 PE=4 SV=1	0.50252	0.299907	0	161022048876608	212121212121212	3	19	3	1	198	22268	11.46	High	High	High	High	420000000	230000000	260000000	160000000	1.31	486798837184906	3	DTU-I
High	IsMasterProtein	Q4D6I5	40S ribosomal protein S14, putative OS=Trypanosoma cruzi (strain CL Brener) GN=Tc00.1047053409117.20 PE=3 SV=1	0.999845	2.48444e+09	0	116174252828308	236111111111111	3	14	3	1	144	15558	9.94	High	High	High	High	330000000	290000000	290000000	300000000	1371	416893975734711	3	DTU-I
High	IsMasterProtein	K4DRR4	Leucyl-tRNA synthetase, putative OS=Trypanosoma cruzi GN=TCSYLVIO_007991 PE=4 SV=1	0.99919	0.000148344	0	335662708037526	888888888888889	4	26	4	1	765	86.04	6.6	High	High	High	High	27000000	26000000	23000000	20000000	0.359	946905874013901	4	DTU-I
High	IsMasterProtein	V5AZ80	Uncharacterized protein OS=Trypanosoma cruzi Dm28c GN=TCDM_05191 PE=4 SV=1	0.889222	0.0327539	0	106906345563457	172932330827068	4	13	4	1	399	43837	5.22	High	High	High	High	20000000	19000000	11000000	9000000	0.334	410342493057251	4	DTU-I
High	IsMasterProtein	K4DXK1	Inosine-5'-monophosphate dehydrogenase OS=Trypanosoma cruzi GN=TCSYLVIO_005952 PE=3 SV=1	0.568898	0.253891	0	184125404613646	1015625	4	22	4	1	512	55633	8.5	High	High	High	High	57000000	53000000	53000000	53000000	0.359	76543212890625	4	DTU-I
High	IsMasterProtein	K2NJP3	Hslvu complex proteolytic subunit-like, putative OS=Trypanosoma cruzi marinkellei GN=MOQ_007134 PE=4 SV=1	0.745179	0.112998	0	168259266165394	220095693779904	4	21	4	1	209	22876	7.34	High	High	High	High	92000000	84000000	80000000	79000000	1.61	617299509048462	4	DTU-I
High	IsMasterProtein	K2N5T0	ADP-ribosylation factor 3, putative OS=Trypanosoma cruzi marinkellei GN=MOQ_006212 PE=3 SV=1	0.806354	0.0728678	0	374669381753324	212962962962963	4	30	4	1	216	24911	8.79	High	High	High	High	63000000	61000000	52000000	57000000	1894	133142637014389	4	DTU-I
High	IsMasterProtein	Q4DG45	60S ribosomal protein L26, putative OS=Trypanosoma cruzi (strain CL Brener) GN=Tc00.1047053510761.14 PE=4 SV=1	0.999996	7.97515e+07	0	178595689439601	265734265734266	4	21	4	1	143	16289	10.92	High	High	High	High	140000000	120000000	120000000	120000000	4179	668102366924286	4	DTU-I
High	IsMasterProtein	K4DTE0	Adenosine kinase, putative OS=Trypanosoma cruzi GN=TCSYLVIO_007384 PE=4 SV=1	0.745105	0.113245	0	254075269203645	151515151515152	4	25	4	1	330	35222	6.96	High	High	High	High	46000000	37000000	39000000	38000000	1254	873447329998016	4	DTU-I
High	IsMasterProtein	K4EAY5	Malic enzyme OS=Trypanosoma cruzi GN=TCSYLVIO_001500 PE=3 SV=1	0.805431	0.0732938	0	275540158759464	959860383944154	4	21	4	1	573	63558	6.74	High	High	High	High	32000000	21000000	26000000	36000000	0.63	734975380897522	4	DTU-I
High	IsMasterProtein	Q4DZB0	Eukaryotic translation initiation factor 5, putative OS=Trypanosoma cruzi (strain CL Brener) GN=Tc00.1047053504105.20 PE=4 SV=1	0.982944	0.00486106	0	345393477059757	168865435356201	4	18	4	1	379	42797	8.13	High	High	High	High	44000000	37000000	34000000	39000000	0.701	745116696357727	4	DTU-I
High	IsMasterProtein	Q4CS95	Uncharacterized protein OS=Trypanosoma cruzi (strain CL Brener) GN=Tc00.1047053507793.40 PE=4 SV=1	0.872017	0.040475	0	470770598615052	689320388349515	4	41	4	1	103	11926	4.74	High	High	High	High	170000000	160000000	140000000	140000000	38811	170408966064453	4	DTU-I
High	IsMasterProtein	K4E7D6	Uncharacterized protein OS=Trypanosoma cruzi GN=TCSYLVIO_002575 PE=4 SV=1	0.651712	0.184328	0	182970057615664	246153846153846	4	22	4	1	260	28426	10.02	High	High	High	High	75000000	56000000	72000000	62000000	0.968	699137282371521	4	DTU-I
High	IsMasterProtein	K4DTY6	Ubiquitin carboxyl-terminal hydrolase OS=Trypanosoma cruzi GN=TCSYLVIO_007591 PE=3 SV=1	0.548066	0.267849	0	101494159000255	947802197802198	4	6	4	1	728	81172	5.92	Not Found	High	High	High			12000000	14000000	0.266	188078904151917	4	DTU-I
High	IsMasterProtein	K4EAB5	Lysophospholipase, putative OS=Trypanosoma cruzi GN=TCSYLVIO_001324 PE=4 SV=1	0.702556	0.14395	0	84596590883439	138790035587189	4	10	4	1	281	30177	7.93	High	High	High	High	10000000	19000000	19000000	14000000	0.931	258608100414276	4	DTU-I
High	IsMasterProtein	Q4CN27	Kinetoplast DNA-associated protein, putative OS=Trypanosoma cruzi (strain CL Brener) GN=Tc00.1047053511029.20 PE=4 SV=1	0.994248	0.00119798	0	112714663203019	188405797101449	4	19	4	1	207	23733	12.12	High	High	High	High	51000000	48000000	45000000	42000000	2728	473688200712204	4	DTU-I
High	IsMasterProtein	V5AW43	Unspecified product OS=Trypanosoma cruzi Dm28c GN=TCDM_06755 PE=4 SV=1	0.540122	0.273908	0	263654122260274	147268408551069	4	22	4	1	421	46452	8.6	High	High	High	High	110000000	90000000	88000000	98000000	1069	789973349571228	4	DTU-I
High	IsMasterProtein	K4E4B6	Coatomer subunit alpha OS=Trypanosoma cruzi GN=TCSYLVIO_003688 PE=4 SV=1	0.738055	0.117886	0	167685240550276	444258172673931	4	12	4	1	1193	134776	7.01	High	High	High	High	15000000	11000000	17000000	14000000	0.134	445183057785034	4	DTU-I
High	IsMasterProtein	K4DRD1	Ubiquinone biosynthesis methyltransferase, putative OS=Trypanosoma cruzi GN=TCSYLVIO_008224 PE=3 SV=1	0.653501	0.182348	0	214442360747341	182758620689655	4	13	4	1	290	32558	5.81	High	High	High	High	20000000	24000000	21000000	22000000	0.833	451208646297455	4	DTU-I
High	IsMasterProtein	K2NIQ0	Uncharacterized protein OS=Trypanosoma cruzi marinkellei GN=MOQ_000499 PE=4 SV=1	0.145587	0.559457	0	21440465887585	546955624355005	4	19	4	1	969	108803	7.56	High	High	High	High	24000000	24000000	19000000	24000000	0.197	654867115020752	4	DTU-I
High	IsMasterProtein	Q4D0Y0	60S ribosomal subunit protein L31, putative OS=Trypanosoma cruzi (strain CL Brener) GN=Tc00.1047053510663.19 PE=4 SV=1	0.723932	0.128394	0	178824469536831	234042553191489	4	16	4	1	188	21575	11.52	High	High	High	High	97000000	59000000	82000000	75000000	4179	463949334621429	4	DTU-I
High	IsMasterProtein	K4DVY2	Retrotransposon hot spot (RHS) protein, putative (Fragment) OS=Trypanosoma cruzi GN=TCSYLVIO_006430 PE=4 SV=1	0.999947	1.02184e+09	0	173550331725749	296442687747036	7	19	4	1	253	28835	8.18	High	High	High	High	33000000	21000000	28000000	24000000	1154	56823100566864	7	DTU-I
High	IsMasterProtein	K4E5J5	Uncharacterized protein OS=Trypanosoma cruzi GN=TCSYLVIO_003030 PE=4 SV=1	0.955186	0.014382	0	433715369844605	522963459604425	10	29	4	1	2983	323584	6.13	Not Found	Not Found	High	High			10000000	9700000	0.161	943328248262405	10	DTU-I
High	IsMasterProtein	K4DJN6	26S proteasome regulatory non-ATPase subunit, putative OS=Trypanosoma cruzi GN=TCSYLVIO_010720 PE=4 SV=1	0.549031	0.267172	0	188787573719792	752212389380531	4	8	4	1	904	98.15	5.5	High	High	High	High	16000000	22000000	18000000	17000000	0.186	278385608196259	4	DTU-I
High	IsMasterProtein	V5DEL0	Hypoxanthine-guanine phosphoribosyltransferase OS=Trypanosoma cruzi Dm28c GN=TCDM_05590 PE=4 SV=1	0.244524	0.51183	0	203674809238588	204545454545455	4	13	4	1	308	35023	9.5	High	High	High	High	37000000	30000000	29000000	27000000	0.624	441243615150452	4	DTU-I
High	IsMasterProtein	V5BLX9	ATP synthase F1 subunit gamma protein OS=Trypanosoma cruzi Dm28c GN=TCDM_04251 PE=4 SV=1	0.993158	0.00144799	0	210086822056649	163398692810458	4	23	4	1	306	34633	9.36	High	High	High	High	61000000	54000000	49000000	52000000	0.65	806189897060394	4	DTU-I
High	IsMasterProtein	K4DRI9	Uncharacterized protein OS=Trypanosoma cruzi GN=TCSYLVIO_008264 PE=4 SV=1	0.499365	0.302351	0	165741406850286	383514596451059	4	8	4	1	1747	196953	6.15	High	High	High	High	12000000		10000000		0.06	279075210094452	4	DTU-I
High	IsMasterProtein	K4DKE2	Uncharacterized protein OS=Trypanosoma cruzi GN=TCSYLVIO_010353 PE=4 SV=1	0.986775	0.00355129	0	167155621802025	167213114754098	4	22	4	1	305	34676	6.87	High	High	High	High	220000000	210000000	200000000	210000000	1424	654055347442627	4	DTU-I
High	IsMasterProtein	K4E7X0	40S ribosomal protein S16, putative OS=Trypanosoma cruzi GN=TCSYLVIO_002326 PE=4 SV=1	0.374951	0.379584	0	128725140818477	16078431372549	4	18	4	1	255	29	9.95	High	High	High	High	170000000	170000000	170000000	140000000	0.931	503357998132706	4	DTU-I
High	IsMasterProtein	Q4D7V2	Acetylornithine deacetylase-like, putative OS=Trypanosoma cruzi (strain CL Brener) GN=Tc00.1047053508971.40 PE=4 SV=1	0.794291	0.0791534	0	312618369463615	159493670886076	5	34	4	1	395	43123	5.35	High	High	High	High	110000000	91000000	97000000	74000000	1081	108839034557343	5	DTU-I
High	IsMasterProtein	V5B2L9	3,2-trans-enoyl-CoA isomerase OS=Trypanosoma cruzi Dm28c GN=TCDM_10529 PE=3 SV=1	0.735679	0.119221	0	348227065438423	138461538461538	4	46	4	1	390	43928	7.74	High	High	High	High	100000000	100000000	96000000	96000000	1081	185196390032768	4	DTU-I
High	IsMasterProtein	K4E4C4	Tricarboxylate carrier, putative OS=Trypanosoma cruzi GN=TCSYLVIO_003432 PE=4 SV=1	0.685413	0.160119	0	360862924737118	123456790123457	4	30	4	1	405	45046	9.73	High	High	High	High	93000000	86000000	82000000	93000000	1228	102583490610123	4	DTU-I
High	IsMasterProtein	K4DTD3	Enoyl-CoA hydratase, mitochondrial, putative OS=Trypanosoma cruzi GN=TCSYLVIO_007590 PE=3 SV=1	0.995196	0.00106998	0	141966575701287	161048689138577	4	13	4	1	267	28771	8.62	High	High	High	High	77000000	65000000	61000000	66000000	0.719	308715201616287	4	DTU-I
High	IsMasterProtein	Q4DE00	Ubiquitin-conjugating enzyme E2, putative OS=Trypanosoma cruzi (strain CL Brener) GN=Tc00.1047053508303.4 PE=3 SV=1	0.999999	1.51074e+07	0	441182243366917	358108108108108	4	36	4	1	148	16756	6.55	High	High	High	High	49000000	46000000	45000000	47000000	9	164260593891144	4	DTU-I
High	IsMasterProtein	Q4DLS1	Bifunctional dihydrofolate reductase-thymidylate synthase OS=Trypanosoma cruzi (strain CL Brener) GN=Tc00.1047053509153.90 PE=3 SV=1	0.659714	0.178153	0	21331067103473	128598848368522	4	17	4	1	521	58816	7.14	High	High	High	High	50000000	52000000	46000000	44000000	0.468	654144613742828	4	DTU-I
High	IsMasterProtein	Q4D3K0	Tyrosyl or methionyl-tRNA synthetase, putative OS=Trypanosoma cruzi (strain CL Brener) GN=Tc00.1047053506573.30 PE=4 SV=1	0.597154	0.231516	0	12949030058433	209016393442623	4	12	4	1	244	26283	7.49	High	High	High	High	12000000	12000000	15000000	14000000	1069	333667953014374	4	DTU-I
High	IsMasterProtein	Q4E260	Uncharacterized protein OS=Trypanosoma cruzi (strain CL Brener) GN=Tc00.1047053508707.170 PE=4 SV=1	0.359673	0.388322	0	790524784273996	660522273425499	4	13	4	1	651	74.37	5.06	High	High	High	High	35000000	12000000	10000000	8400000	0.227	309201444387436	4	DTU-I
High	IsMasterProtein	K4DY50	Proteasome subunit alpha type OS=Trypanosoma cruzi GN=TCSYLVIO_005678 PE=3 SV=1	0.734752	0.120067	0	101343688009438	18	4	15	4	1	250	27491	7.05	High	High	High	High	61000000	40000000	49000000	41000000	0.778	466169381141663	4	DTU-I
High	IsMasterProtein	V5B8Z7	Nitrilase OS=Trypanosoma cruzi Dm28c GN=TCDM_07931 PE=4 SV=1	0.677034	0.166506	0	29765774878793	265232974910394	4	31	4	1	279	31137	6.07	High	High	High	High	62000000	60000000	58000000	83000000	0.968	13918088388443	4	DTU-I
High	IsMasterProtein	K4E1X3	Uncharacterized protein OS=Trypanosoma cruzi GN=TCSYLVIO_004312 PE=4 SV=1	0.701661	0.144491	0	178983168317225	433734939759036	4	14	4	1	1245	138126	6.76	High	High	High	High	13000000	10000000	9600000	7400000	0.171	422072350978851	4	DTU-I
High	IsMasterProtein	Q4DXR0	Uncharacterized protein OS=Trypanosoma cruzi (strain CL Brener) GN=Tc00.1047053510421.220 PE=4 SV=1	0.983495	0.00476546	0	158774243716331	243055555555556	4	17	4	1	144	17118	9.11	High	High	High	High	39000000	37000000	36000000	38000000	1.61	518351716995239	4	DTU-I
High	IsMasterProtein	V5BPC4	Isopentenyl-diphosphate delta-isomerase OS=Trypanosoma cruzi Dm28c GN=TCDM_01649 PE=3 SV=1	0.974335	0.00716579	0	194880666462301	148876404494382	4	16	4	1	356	39308	7.43	High	High	High	High	30000000	24000000	19000000	27000000	0.585	500015482902527	4	DTU-I
High	IsMasterProtein	K4DUC4	Uncharacterized protein OS=Trypanosoma cruzi GN=TCSYLVIO_007470 PE=4 SV=1	0.663142	0.175936	0	143041648928817	960334029227557	4	14	4	1	479	52413	6.83	High	High	High	High	18000000	29000000	28000000	19000000	0.346	446967606544495	4	DTU-I
High	IsMasterProtein	K4E7F1	Uncharacterized protein OS=Trypanosoma cruzi GN=TCSYLVIO_002556 PE=4 SV=1	0.660435	0.177323	0	291781770080429	205741626794258	4	121	4	1	209	22958	9.82	High	High	High	High	130000000	130000000	160000000	110000000	1929	436731367826462	4	DTU-I
High	IsMasterProtein	V5C1A8	Uncharacterized protein OS=Trypanosoma cruzi Dm28c GN=TCDM_00673 PE=4 SV=1	0.997406	0.000620141	0	128323358204963	138947368421053	4	7	4	1	475	52.88	7.31	High	High	High	High	36000000		27000000	34000000	0.52	21050271987915	4	DTU-I
High	IsMasterProtein	Q4DAE1	D-isomer specific 2-hydroxyacid dehydrogenase-protein, putative OS=Trypanosoma cruzi (strain CL Brener) GN=Tc00.1047053510099.120 PE=4 SV=1	0.908946	0.0278463	0	761828383182092	482352941176471	17	97	4	1	340	38486	6.46	High	High	High	High	310000000	270000000	260000000	250000000	6406	317169741988182	17	DTU-I
High	IsMasterProtein	K2P6Y7	Proteasome regulatory ATPase subunit 2, putative OS=Trypanosoma cruzi marinkellei GN=MOQ_002266 PE=3 SV=1	0.574868	0.249966	0	220984512076876	143564356435644	5	21	4	1	404	45398	8.65	High	High	High	High	44000000	22000000	19000000	19000000	0.817	486521275043488	5	DTU-I
High	IsMasterProtein	K2MEF1	RuvB-like DNA helicase, putative OS=Trypanosoma cruzi marinkellei GN=MOQ_002526 PE=4 SV=1	0.527224	0.286161	0	219655229989026	130718954248366	4	17	4	1	459	50056	6.24	High	High	High	High	26000000	23000000	37000000	30000000	0.738	558635574579239	4	DTU-I
High	IsMasterProtein	K2PFG5	Proteasome regulatory ATPase subunit 2, putative OS=Trypanosoma cruzi marinkellei GN=MOQ_000056 PE=3 SV=1	0.626869	0.20844	0	13893232400082	115646258503401	4	16	4	1	441	49081	5.94	High	High	High	High	23000000	21000000	19000000	20000000	0.359	456753381490707	4	DTU-I
High	IsMasterProtein	K4DLY7	Uncharacterized protein OS=Trypanosoma cruzi GN=TCSYLVIO_009787 PE=4 SV=1	0.526689	0.286556	0	141696286553648	555555555555556	4	15	4	1	792	90627	5.78	High	High	High	High	21000000	24000000	17000000	18000000	0.207	470575449466705	4	DTU-I
High	IsMasterProtein	Q4CT37	2-amino-3-ketobutyrate coenzyme A ligase, putative OS=Trypanosoma cruzi (strain CL Brener) GN=Tc00.1047053511899.40 PE=3 SV=1	0.629026	0.206644	0	263585736660264	113861386138614	4	26	4	1	404	43586	7.18	High	High	High	High	30000000	24000000	35000000	25000000	0.738	957692785263062	4	DTU-I
High	IsMasterProtein	V5DJK9	NADH-dependent fumarate reductase OS=Trypanosoma cruzi Dm28c GN=TCDM_03631 PE=4 SV=1	0.796006	0.0777281	0	604416896745937	116776315789474	10	52	4	1	1216	132.55	7.06	High	High	High	High	30000000	27000000	27000000	25000000	0.616	14807802438736	10	DTU-I
High	IsMasterProtein	V5B577	Uncharacterized protein OS=Trypanosoma cruzi Dm28c GN=TCDM_09533 PE=4 SV=1	0.404245	0.365317	0	133294826828325	147398843930636	4	13	4	1	346	39.94	7.68	High	High	High	High	27000000	16000000	14000000	21000000	0.551	387007865905762	4	DTU-I
High	IsMasterProtein	K4E6P0	Alkyl-dihydroxyacetone phosphate synthase, putative OS=Trypanosoma cruzi GN=TCSYLVIO_003068 PE=4 SV=1	0.621096	0.213264	0	196407432376214	102773246329527	4	24	4	1	613	69272	7.55	High	High	High	High	22000000	32000000	31000000	29000000	0.315	804950476884842	4	DTU-I
High	IsMasterProtein	K4DNN2	Proteasome subunit alpha type OS=Trypanosoma cruzi GN=TCSYLVIO_009373 PE=3 SV=1	0.803082	0.0738669	0	273162549519937	224489795918367	4	26	4	1	245	27118	5.01	High	High	High	High	94000000	80000000	79000000	82000000	1371	923919444084167	4	DTU-I
High	IsMasterProtein	V5AVW1	HNRNPA OS=Trypanosoma cruzi Dm28c GN=TCDM_06782 PE=4 SV=1	0.278953	0.465352	0	214450893109991	168067226890756	4	18	4	1	357	36291	9.52	High	High	High	High	88000000	64000000	54000000	57000000	1154	606551566123962	4	DTU-I
High	IsMasterProtein	K4EDR7	Mitochondrial RNA binding protein, putative OS=Trypanosoma cruzi GN=TCSYLVIO_000124 PE=4 SV=1	0.511996	0.293386	0	33215633297245	178666666666667	4	26	4	1	375	42497	8.73	High	High	High	High	72000000	57000000	65000000	60000000	0.688	117624562263489	4	DTU-I
High	IsMasterProtein	Q4E4I9	Polyadenylate-binding protein 1, putative OS=Trypanosoma cruzi (strain CL Brener) GN=Tc00.1047053506885.70 PE=4 SV=1	0.272402	0.467394	0	236178692387027	105263157894737	4	19	4	1	570	63811	8.81	High	High	High	High	23000000	24000000	18000000	20000000	0.401	613458299636841	4	DTU-I
High	IsMasterProtein	Q4CVQ4	60S acidic ribosomal protein P2 beta (H6.4), putative OS=Trypanosoma cruzi (strain CL Brener) GN=Tc00.1047053509165.40 PE=3 SV=1	0.718732	0.133287	0	118390140403501	364485981308411	4	15	4	1	107	10565	4.48	High	High	High	High	150000000	140000000	110000000	110000000	3642	433233422040939	4	DTU-I
High	IsMasterProtein	K4DYG2	Uncharacterized protein OS=Trypanosoma cruzi GN=TCSYLVIO_005992 PE=4 SV=1	0.612841	0.219206	0	187080016786401	220735785953177	4	30	4	1	299	33833	5.02	High	High	High	High	99000000	82000000	80000000	81000000	1054	100683655738831	4	DTU-I
High	IsMasterProtein	K4DNQ3	Uncharacterized protein OS=Trypanosoma cruzi GN=TCSYLVIO_009198 PE=4 SV=1	0.998689	0.000260015	0	25653353405999	113821138211382	4	22	4	1	738	82207	4.83	High	High	High	High	29000000	25000000	28000000	27000000	0.389	733887094259262	4	DTU-I
High	IsMasterProtein	V5AU06	Nucleolar protein OS=Trypanosoma cruzi Dm28c GN=TCDM_07668 PE=4 SV=1	0.980743	0.00531753	0	326803768306545	141372141372141	4	22	4	1	481	53611	8.65	High	High	High	High	37000000	33000000	31000000	39000000	0.61	102017642974854	4	DTU-I
High	IsMasterProtein	Q4D6J0	Calpain-like cysteine peptidase, putative OS=Trypanosoma cruzi (strain CL Brener) GN=Tc00.1047053506721.30 PE=4 SV=1	0.944828	0.0168057	0	263445141682051	16714066943776	48	189	4	1	4571	519024	5.36	High	High	High	High	49000000	39000000	43000000	47000000	0.641	656720953702927	48	DTU-I
High	IsMasterProtein	V5ARU0	Protein phosphatase 1 OS=Trypanosoma cruzi Dm28c GN=TCDM_08658 PE=4 SV=1	0.826991	0.0625506	0	1304094109372	149253731343284	4	7	4	1	402	45.73	5.59	Not Found	High	High	High		19000000	13000000	15000000	0.374	175702266693115	4	DTU-I
High	IsMasterProtein	K4E3N0	Uncharacterized protein OS=Trypanosoma cruzi GN=TCSYLVIO_003837 PE=4 SV=1	0.560215	0.259896	0	232068873890673	17921146953405	4	16	4	1	279	32404	5.77	High	High	High	High	37000000	43000000	40000000	4100000	1054	646077978610992	4	DTU-I
High	IsMasterProtein	K4EDK7	Uncharacterized protein OS=Trypanosoma cruzi GN=TCSYLVIO_000198 PE=4 SV=1	0.766951	0.0964687	0	39153878972671	164670658682635	4	32	4	1	334	38035	9.25	High	High	High	High	130000000	120000000	120000000	110000000	1081	115165349721909	4	DTU-I
High	IsMasterProtein	Q4D318	Small GTP-binding protein, putative OS=Trypanosoma cruzi (strain CL Brener) GN=Tc00.1047053509539.50 PE=3 SV=1	0.825956	0.0632607	0	247183560699242	314432989690722	4	23	4	1	194	21.88	7.55	High	High	High	High	89000000	77000000	53000000	58000000	1.61	633996150493622	4	DTU-I
High	IsMasterProtein	V5BQ61	Vacuolar protein sorting-associated protein 35 OS=Trypanosoma cruzi Dm28c GN=TCDM_04674 PE=4 SV=1	0.98432	0.00449005	0	20776250710571	614525139664804	4	18	4	1	895	101501	5.97	High	High	High	High	10000000	6800000	5400000	5800000	0.304	474326710700989	4	DTU-I
High	IsMasterProtein	K4E7C1	Protein disulfide isomerase, putative OS=Trypanosoma cruzi GN=TCSYLVIO_002346 PE=3 SV=1	0.875088	0.0387859	0	481218002282305	324468085106383	9	53	4	1	376	41.87	7.44	High	High	High	High	100000000	120000000	120000000	110000000	2162	165943415045738	9	DTU-I
High	IsMasterProtein	K4DZI9	Casein kinase, putative OS=Trypanosoma cruzi GN=TCSYLVIO_005145 PE=3 SV=1	0.309243	0.454914	0	11951407241199	124242424242424	4	16	4	1	330	38138	9.36	High	High	High	High	27000000	120000000	99000000	110000000	0.52	488799328804016	4	DTU-I
High	IsMasterProtein	V5DLD7	Uncharacterized protein OS=Trypanosoma cruzi Dm28c GN=TCDM_02978 PE=4 SV=1	0.987671	0.00317306	0	201220326001466	181818181818182	4	21	4	1	264	28447	11.44	High	High	High	High	57000000	47000000	49000000	42000000	0.968	633705670833588	4	DTU-I
High	IsMasterProtein	Q4DHS3	Uncharacterized protein OS=Trypanosoma cruzi (strain CL Brener) GN=Tc00.1047053507787.80 PE=4 SV=1	0.987804	0.00313068	0	225689200580526	375838926174497	4	22	4	1	149	16991	9.33	High	High	High	High	77000000	71000000	70000000	67000000	4179	655436365604401	4	DTU-I
High	IsMasterProtein	Q4E1C6	Uncharacterized protein OS=Trypanosoma cruzi (strain CL Brener) GN=Tc00.1047053511807.190 PE=4 SV=1	0.811552	0.0691354	0	168530151930761	13.6	4	9	4	1	375	40.8	9.22	High	High	High	High	16000000	14000000	15000000	24000000	0.425	270564727783203	4	DTU-I
High	IsMasterProtein	K4DXA0	RNA-binding protein, putative (Fragment) OS=Trypanosoma cruzi GN=TCSYLVIO_006059 PE=4 SV=1	0.546039	0.270107	0	133216034342906	91726618705036	4	15	4	1	556	62047	8.53	High	High	High	High	48000000	35000000	50000000	37000000	0.445	461715266704559	4	DTU-I
High	IsMasterProtein	K4E0Q0	Uncharacterized protein OS=Trypanosoma cruzi GN=TCSYLVIO_004761 PE=4 SV=1	0.999752	5.26544e+09	0	245054568453695	321428571428571	4	26	4	1	224	25302	9.38	High	High	High	High	53000000	49000000	47000000	49000000	1276	105218791723251	4	DTU-I
High	IsMasterProtein	V5BRX2	Cytochrome b5 OS=Trypanosoma cruzi Dm28c GN=TCDM_13763 PE=3 SV=1	0.982288	0.00500842	0	292913249180524	43609022556391	4	23	4	1	133	14933	5.52	High	High	High	High	97000000	97000000	93000000	130000000	4995	838432229757309	4	DTU-I
High	IsMasterProtein	K4DV79	Glucose-6-phosphate isomerase OS=Trypanosoma cruzi GN=TCSYLVIO_006941 PE=3 SV=1	0.767172	0.0963346	0	1987416358722	805921052631579	4	17	4	1	608	68168	7.31	High	High	High	High	32000000	28000000	40000000	30000000	0.54	524703426361084	4	DTU-I
High	IsMasterProtein	K2MW94	High mobility group protein, putative OS=Trypanosoma cruzi marinkellei GN=MOQ_006208 PE=4 SV=1	0.124741	0.584081	0	19750479494658	803324099722992	4	26	4	1	361	41489	9.76	High	High	High	High	43000000	43000000	43000000	36000000	0.668	737445486783981	4	DTU-I
High	IsMasterProtein	K4E1H5	Translation elongation factor 1-beta, putative OS=Trypanosoma cruzi GN=TCSYLVIO_004921 PE=3 SV=1	0.999771	4.71973e+09	0	384861157570715	357142857142857	5	70	4	1	224	24843	5.07	High	High	High	High	31000000	28000000	25000000	24000000	4623	279693738460541	5	DTU-I
High	IsMasterProtein	K2NL51	Proteasome alpha 7 subunit, putative (Fragment) OS=Trypanosoma cruzi marinkellei GN=MOQ_002330 PE=4 SV=1	0.501317	0.300465	0	99972877329556	141891891891892	4	18	4	1	296	32732	7.84	High	High	High	High	45000000	39000000	40000000	38000000	0.931	486491038799286	4	DTU-I
High	IsMasterProtein	Q4CY89	Uncharacterized protein OS=Trypanosoma cruzi (strain CL Brener) GN=Tc00.1047053508649.20 PE=4 SV=1	0.692525	0.156095	0	106215975759018	119540229885057	4	10	4	1	435	48754	6.16	High	High	High	High	29000000	19000000	18000000	18000000	0.389	27571873664856	4	DTU-I
High	IsMasterProtein	Q4E4S9	Protein kinase A catalytic subunit isoform 1, putative OS=Trypanosoma cruzi (strain CL Brener) GN=Tc00.1047053508461.310 PE=4 SV=1	0.551668	0.265441	0	151496287000929	118863049095607	4	15	4	1	387	44749	9.03	High	High	High	High	22000000	17000000	22000000	20000000	0.65	458305983543396	4	DTU-I
High	IsMasterProtein	K2PBN5	Serine/threonine-protein phosphatase OS=Trypanosoma cruzi marinkellei GN=MOQ_001281 PE=3 SV=1	0.999998	3.86059e+07	0	326900830618994	257425742574257	4	22	4	1	303	34394	5.74	High	High	High	High	17000000	14000000	17000000	16000000	1254	977436354160309	4	DTU-I
High	IsMasterProtein	K4EBV9	Thimet oligopeptidase, putative,metallo-peptidase, clan MA(E), family M3, putative OS=Trypanosoma cruzi GN=TCSYLVIO_000949 PE=3 SV=1	0.73755	0.118128	0	488188247233097	225947521865889	12	48	4	1	686	77603	5.99	High	High	High	High	61000000	57000000	58000000	54000000	1081	164166388988495	12	DTU-I
High	IsMasterProtein	Q4D1B8	Tryparedoxin, putative OS=Trypanosoma cruzi (strain CL Brener) GN=Tc00.1047053509997.30 PE=4 SV=1	1	2.98761e+06	0	33757132808209	409722222222222	4	459	4	1	144	16027	5.27	High	High	High	High	430000000	380000000	390000000	370000000	3329	161173837864399	4	DTU-I
High	IsMasterProtein	K4EBW4	Uncharacterized protein OS=Trypanosoma cruzi GN=TCSYLVIO_001161 PE=4 SV=1	0.623059	0.211894	0	137991764097463	101423487544484	4	10	4	1	562	61017	7.34	High	High	High	High	28000000	33000000	24000000	22000000	0.322	364270551204681	4	DTU-I
High	IsMasterProtein	K4EC08	Orotidine-5-phosphate decarboxylase/orotate phosphoribosyltransferase OS=Trypanosoma cruzi GN=TCSYLVIO_001116 PE=3 SV=1	0.984968	0.004171	0	292590928753629	122270742358079	4	22	4	1	458	49596	8.87	High	High	High	High	51000000	52000000	39000000	54000000	0.585	763125371932983	4	DTU-I
High	IsMasterProtein	Q4DHS1	Gamma-glutamylcysteine synthetase, putative OS=Trypanosoma cruzi (strain CL Brener) GN=Tc00.1047053507787.100 PE=4 SV=1	0.44041	0.347251	0	157861181812821	779220779220779	4	12	4	1	693	79334	5.96	High	High	High	High	28000000	20000000	20000000	24000000	0.274	486627006530762	4	DTU-I
High	IsMasterProtein	V5BX42	Uncharacterized protein OS=Trypanosoma cruzi Dm28c GN=TCDM_02118 PE=4 SV=1	0.540118	0.273968	0	329713725112332	201923076923077	4	22	4	1	416	45731	6.14	High	High	High	High	61000000	59000000	39000000	47000000	1015	660787405967712	4	DTU-I
High	IsMasterProtein	V5D9U0	Uncharacterized protein OS=Trypanosoma cruzi Dm28c GN=TCDM_07779 PE=4 SV=1	0.68004	0.164401	0	161114937293148	819165378670788	4	8	4	1	647	73063	7.58	High	High	High	High	36000000	27000000	28000000	41000000	0.468	260892617702484	4	DTU-I
High	IsMasterProtein	Q4CZY1	Uncharacterized protein OS=Trypanosoma cruzi (strain CL Brener) GN=Tc00.1047053511279.60 PE=3 SV=1	0.652372	0.184239	0	168466894151766	608272506082725	4	14	4	1	822	93488	6.55	High	High	High	High	18000000	22000000	20000000	17000000	0.216	451052579879761	4	DTU-I
High	IsMasterProtein	Q4CP51	GTP-binding nuclear protein rtb2, putative OS=Trypanosoma cruzi (strain CL Brener) GN=Tc00.1047053503539.30 PE=4 SV=1	0.680852	0.163436	0	295465156970939	257142857142857	4	30	4	1	280	31821	9.31	High	High	High	High	200000000	180000000	190000000	190000000	1581	953794896602631	4	DTU-I
High	IsMasterProtein	V5B4E8	Proteasome subunit alpha type OS=Trypanosoma cruzi Dm28c GN=TCDM_03196 PE=3 SV=1	0.989845	0.00253326	0	228654178259522	252830188679245	4	21	4	1	265	29347	5.66	High	High	High	High	19000000	19000000	14000000	15000000	1254	705923871994019	4	DTU-I
High	IsMasterProtein	K2MRP7	Uncharacterized protein OS=Trypanosoma cruzi marinkellei GN=MOQ_006469 PE=4 SV=1	0.564785	0.25764	0	158964776902107	106280193236715	4	14	4	1	414	45874	7.27	High	High	High	High	40000000	40000000	39000000	41000000	0.445	504401884078979	4	DTU-I
High	IsMasterProtein	Q4DLY0	Cytochrome b5-like, putative OS=Trypanosoma cruzi (strain CL Brener) GN=Tc00.1047053506753.110 PE=3 SV=1	0.699417	0.146431	0	212524025569981	508620689655172	4	14	4	1	116	12654	5.24	High	High	High	High	52000000	45000000	45000000	49000000	2728	540755858421326	4	DTU-I
High	IsMasterProtein	Q4E4R0	60S ribosomal protein L23, putative OS=Trypanosoma cruzi (strain CL Brener) GN=Tc00.1047053508461.490 PE=3 SV=1	0.809531	0.0705803	0	192705730722544	402877697841727	4	38	4	1	139	14907	10.29	High	High	High	High	92000000	73000000	92000000	56000000	2594	111095653295517	4	DTU-I
High	IsMasterProtein	K4EBS5	Uncharacterized protein OS=Trypanosoma cruzi GN=TCSYLVIO_000991 PE=4 SV=1	0.999319	0.00012646	0	211639063473318	131043256997455	4	12	4	1	786	87726	5.11	High	High	High	High	10000000	14000000	14000000	8600000	0.186	489052021503448	4	DTU-I
High	IsMasterProtein	K4ED14	Uncharacterized protein OS=Trypanosoma cruzi GN=TCSYLVIO_000390 PE=4 SV=1	0.477188	0.318669	0	199339140733783	109504132231405	4	16	4	1	484	55043	6.05	High	High	High	High	66000000	41000000	42000000	41000000	0.616	639781241416931	4	DTU-I
High	IsMasterProtein	K4E1F1	NADH dehydrogenase, putative OS=Trypanosoma cruzi GN=TCSYLVIO_004732 PE=4 SV=1	0.708233	0.139114	0	15399154397936	91796875	4	17	4	1	512	56526	9.25	High	High	High	High	28000000	130000000	130000000	30000000	0.322	657513692378998	4	DTU-I
High	IsMasterProtein	K2M6U1	Eukaryotic translation initiation factor 2 subunit, putative OS=Trypanosoma cruzi marinkellei GN=MOQ_005532 PE=4 SV=1	0.527718	0.285708	0	369543701263516	127882599580713	4	26	4	1	477	52518	7.03	High	High	High	High	38000000	37000000	37000000	36000000	0.823	103592007160187	4	DTU-I
High	IsMasterProtein	K4DTI7	Guanine deaminase, putative OS=Trypanosoma cruzi GN=TCSYLVIO_007737 PE=4 SV=1	0.996114	0.000874352	0	197472534266238	123893805309735	4	21	4	1	452	50065	6.21	High	High	High	High	25000000	14000000	21000000	19000000	0.616	743984563350677	4	DTU-I
High	IsMasterProtein	K4DSW3	Uncharacterized protein OS=Trypanosoma cruzi GN=TCSYLVIO_007554 PE=4 SV=1	0.917813	0.0254859	0	143552520993125	101010101010101	4	7	4	1	594	63328	7.01	High	High	High	High	14000000	9600000	4100000	5600000	0.468	198950427770615	4	DTU-I
High	IsMasterProtein	Q4CV79	60S ribosomal protein L44, putative OS=Trypanosoma cruzi (strain CL Brener) GN=Tc00.1047053506815.60 PE=3 SV=1	0.79931	0.0760085	0	945959588328358	349056603773585	4	15	4	1	106	12401	10.36	High	High	High	High	110000000	93000000	120000000	90000000	5813	363455060720444	4	DTU-I
High	IsMasterProtein	K4E430	Uncharacterized protein OS=Trypanosoma cruzi GN=TCSYLVIO_003547 PE=4 SV=1	0.757369	0.103545	0	188519338981819	757314974182444	4	18	4	1	581	61902	9.41	High	High	High	High	31000000	25000000	19000000	26000000	0.403	541826301813126	4	DTU-I
High	IsMasterProtein	K4E7K2	Asparagine synthetase a, putative OS=Trypanosoma cruzi GN=TCSYLVIO_002332 PE=3 SV=1	0.881589	0.0366861	0	157977310409223	126436781609195	4	18	4	1	348	39002	6.24	High	High	High	High	74000000	73000000	75000000	71000000	0.688	472206041812897	4	DTU-I
High	IsMasterProtein	Q4CMS5	Ribosomal protein S29, putative OS=Trypanosoma cruzi (strain CL Brener) GN=Tc00.1047053511015.20 PE=4 SV=1	0.619396	0.21372	0	821934900634126	473684210526316	4	14	4	1	57	6574	10.02	High	High	High	High	150000000	150000000	150000000	150000000	9	354291064739227	4	DTU-I
High	IsMasterProtein	K4E3G3	Uncharacterized protein OS=Trypanosoma cruzi GN=TCSYLVIO_004217 PE=4 SV=1	0.985607	0.00394659	0	197122320197377	130151843817787	4	21	4	1	461	50414	7.99	High	High	High	High	20000000	12000000	13000000	22000000	0.65	716711854934692	4	DTU-I
High	IsMasterProtein	K2MZ78	Uncharacterized protein OS=Trypanosoma cruzi marinkellei GN=MOQ_005112 PE=4 SV=1	0.765161	0.0991163	0	213107579760463	203947368421053	4	24	4	1	304	34282	9.35	High	High	High	High	48000000	42000000	43000000	42000000	1069	805998046398163	4	DTU-I
High	IsMasterProtein	Q4DAZ6	Heat shock 70 kDa protein, putative (Fragment) OS=Trypanosoma cruzi (strain CL Brener) GN=Tc00.1047053506135.9 PE=3 SV=1	0.752071	0.108151	0	649028623752489	432234432234432	9	74	4	1	273	30128	6.62	High	High	High	High	100000000	90000000	82000000	86000000	6499	276912245750427	9	DTU-I
High	IsMasterProtein	K4E9C2	Uncharacterized protein OS=Trypanosoma cruzi GN=TCSYLVIO_001630 PE=4 SV=1	0.613735	0.218239	0	227358972298777	227611940298507	4	22	4	1	268	27603	9.33	High	High	High	High	70000000	65000000	61000000	55000000	0.968	759912984371185	4	DTU-I
High	IsMasterProtein	Q4DX76	ATP synthase, epsilon chain, putative OS=Trypanosoma cruzi (strain CL Brener) GN=Tc00.1047053506945.240 PE=3 SV=1	0.999999	1.00333e+07	0	412689379489447	273224043715847	4	29	4	1	183	20233	6.14	High	High	High	High	91000000	67000000	73000000	66000000	6743	101103790044785	4	DTU-I
High	IsMasterProtein	K4E7W1	Trifunctional enzyme alpha subunit, mitochondrial-like protein OS=Trypanosoma cruzi GN=TCSYLVIO_002204 PE=4 SV=1	0.544344	0.271437	0	359099875017189	79656862745098	4	36	4	1	816	89674	9.41	High	High	High	High	34000000	30000000	31000000	23000000	0.355	123819037675858	4	DTU-I
High	IsMasterProtein	V5DA48	Uncharacterized protein OS=Trypanosoma cruzi Dm28c GN=TCDM_14371 PE=4 SV=1	0.995706	0.000958676	0	263550707873232	56140350877193	4	24	4	1	114	12678	7.09	High	High	High	High	140000000	150000000	130000000	180000000	4623	75180380821228	4	DTU-I
High	IsMasterProtein	K4DVJ5	Dihydrolipoamide acetyltransferase, putative OS=Trypanosoma cruzi GN=TCSYLVIO_006828 PE=4 SV=1	0.765349	0.0989856	0	252222905732766	245353159851301	4	23	4	1	269	28129	7.11	High	High	High	High	59000000	47000000	35000000	52000000	1371	765912642478943	4	DTU-I
High	IsMasterProtein	Q4E1B5	Uncharacterized protein OS=Trypanosoma cruzi (strain CL Brener) GN=Tc00.1047053511807.290 PE=4 SV=1	0.731893	0.123034	0	159451142886759	176991150442478	4	14	4	1	339	37008	5.41	High	High	High	High	21000000	15000000	12000000	16000000	0.624	501753726005554	4	DTU-I
High	IsMasterProtein	V5B398	Uncharacterized protein OS=Trypanosoma cruzi Dm28c GN=TCDM_13931 PE=4 SV=1	0.970964	0.00802187	0	223485427858772	242574257425743	4	22	4	1	202	24294	9.14	High	High	High	High	69000000	59000000	43000000	40000000	1154	721710354089737	4	DTU-I
High	IsMasterProtein	K2PB67	Vacuolar ATP synthase subunit b, putative OS=Trypanosoma cruzi marinkellei GN=MOQ_001445 PE=3 SV=1	0.627185	0.207973	0	155178235584487	116935483870968	4	25	4	1	496	55518	5.59	High	High	High	High	48000000	44000000	44000000	46000000	0.346	772382066249847	4	DTU-I
High	IsMasterProtein	K4DM34	Serine/threonine protein kinase, putative,protein kinase, putative OS=Trypanosoma cruzi GN=TCSYLVIO_009716 PE=4 SV=1	0.997913	0.000422892	0	852252247356698	114478114478114	4	17	4	1	297	33839	6.71	High	High	High	High	36000000	24000000	29000000	28000000	0.668	381517032384872	4	DTU-I
High	IsMasterProtein	Q4CRX5	60S ribosomal protein L17, putative OS=Trypanosoma cruzi (strain CL Brener) GN=Tc00.1047053503449.10 PE=3 SV=1	0.773414	0.0922729	0	230097101037691	204819277108434	4	21	4	1	166	19102	10.84	High	High	High	High	180000000	140000000	120000000	130000000	4012	602173833847046	4	DTU-I
High	IsMasterProtein	Q4DA54	Histidyl-tRNA synthetase, putative OS=Trypanosoma cruzi (strain CL Brener) GN=Tc00.1047053507019.40 PE=1 SV=1	0.666501	0.173233	0	987735041466436	96234309623431	4	13	4	1	478	53373	6	High	High	High	High	23000000	12000000	12000000	21000000	0.346	362844713926315	4	DTU-I
High	IsMasterProtein	K4E5V0	Kinesin-like protein OS=Trypanosoma cruzi GN=TCSYLVIO_003140 PE=3 SV=1	0.259527	0.47391	0	132554370405094	327011118378025	4	8	4	1	1529	172454	6.68	High	High	High	High	13000000	12000000	5000000	17000000	0.068	259794306755066	4	DTU-I
High	IsMasterProtein	K4DLV5	Pitrilysin-like metalloprotease, putative,metallo-peptidase, Clan ME, Family M16C, putative OS=Trypanosoma cruzi GN=TCSYLVIO_009816 PE=3 SV=1	0.947243	0.0163646	0	351965357146149	751953125	4	19	4	1	1024	114208	6.54	High	High	High	High	39000000	19000000	20000000	14000000	0.425	568123061656952	4	DTU-I
High	IsMasterProtein	V5BW05	Uncharacterized protein OS=Trypanosoma cruzi Dm28c GN=TCDM_00898 PE=4 SV=1	0.585069	0.241528	0	867732243290078	877944325481799	4	7	4	1	467	53532	5.31	High	Not Found	High	High	11000000				0.241	167001008987427	4	DTU-I
High	IsMasterProtein	K4DWT6	Serine/threonine protein phosphatase type 5, putative OS=Trypanosoma cruzi GN=TCSYLVIO_006147 PE=4 SV=1	0.981083	0.00526452	0	173349337524819	122881355932203	4	12	4	1	472	53538	7.11	High	High	High	High	19000000	30000000	31000000	22000000	0.374	393958697319031	4	DTU-I
High	IsMasterProtein	Q4CW52	IgE-dependent histamine-releasing factor, putative OS=Trypanosoma cruzi (strain CL Brener) GN=Tc00.1047053506207.50 PE=4 SV=1	0.697118	0.149188	0	102414454046214	252941176470588	4	12	4	1	170	19574	4.64	High	High	High	High	200000000	240000000	190000000	28000000	1512	329071981906891	4	DTU-I
High	IsMasterProtein	V5BKY5	Developmentally regulated GTP-binding protein OS=Trypanosoma cruzi Dm28c GN=TCDM_06584 PE=4 SV=1	0.478173	0.318302	0	168254066733313	995934959349593	4	13	4	1	492	55207	8.35	High	High	High	High	11000000	13000000	10000000	15000000	0.359	476493104696274	4	DTU-I
High	IsMasterProtein	Q4DAN2	Uncharacterized protein OS=Trypanosoma cruzi (strain CL Brener) GN=Tc00.1047053506727.50 PE=4 SV=1	0.755994	0.104065	0	148956049146434	301369863013699	4	21	4	1	146	16.4	9.41	High	High	High	High	57000000	55000000	52000000	49000000	1783	738480262756348	4	DTU-I
High	IsMasterProtein	Q4DWW5	Uncharacterized protein OS=Trypanosoma cruzi (strain CL Brener) GN=Tc00.1047053510729.220 PE=4 SV=1	0.731039	0.123623	0	144073013028459	454545454545455	4	13	4	1	1034	113332	7.4	High	High	High	High	34000000	29000000	29000000	24000000	0.222	422536807060242	4	DTU-I
High	IsMasterProtein	Q4CSL2	60S ribosomal protein L18, putative OS=Trypanosoma cruzi (strain CL Brener) GN=Tc00.1047053503395.40 PE=4 SV=1	0.69454	0.154508	0	350417641939391	151702786377709	4	82	4	1	323	36855	10.54	High	High	High	High	200000000	150000000	150000000	150000000	1448	32905145406723	4	DTU-I
High	IsMasterProtein	K4E5Y6	Amino acid transporter, putative OS=Trypanosoma cruzi GN=TCSYLVIO_002888 PE=4 SV=1	0.659627	0.178428	0	164882470600329	105590062111801	4	13	4	1	483	52043	7.21	High	High	High	High	26000000	23000000	49000000	28000000	0.551	521914100646973	4	DTU-I
High	IsMasterProtein	K4E9S5	Uncharacterized protein OS=Trypanosoma cruzi GN=TCSYLVIO_001472 PE=4 SV=1	0.794353	0.0787273	0	244149906750689	118257261410788	4	20	4	1	482	53282	6.61	High	High	High	High	89000000	58000000	62000000	60000000	1054	586437273025513	4	DTU-I
High	IsMasterProtein	Q4DYM9	Uncharacterized protein OS=Trypanosoma cruzi (strain CL Brener) GN=Tc00.1047053504427.140 PE=4 SV=1	0.420684	0.356943	0	290633604116113	793991416309013	4	12	4	1	932	100.75	5.31	High	High	High	High	7500000	9300000	7000000	3900000	0.278	433639430999756	4	DTU-I
High	IsMasterProtein	K2NTK0	Eukaryotic translation initiation factor 3 subunit E OS=Trypanosoma cruzi marinkellei GN=MOQ_001423 PE=3 SV=1	0.648522	0.187171	0	158704767095022	132678132678133	4	21	4	1	407	46325	6.01	High	High	High	High	34000000	28000000	30000000	28000000	0.407	82409937620163	4	DTU-I
High	IsMasterProtein	Q4E4N6	Uncharacterized protein OS=Trypanosoma cruzi (strain CL Brener) GN=Tc00.1047053506925.110 PE=4 SV=1	0.667464	0.172577	0	257127543896325	233576642335766	4	20	4	1	274	31532	8.7	High	High	High	High	53000000	49000000	61000000	44000000	0.968	707578232288361	4	DTU-I
High	IsMasterProtein	Q4E2W4	60S ribosomal protein L19, putative OS=Trypanosoma cruzi (strain CL Brener) GN=Tc00.1047053508175.329 PE=3 SV=1	0.332467	0.448007	0	188366210466569	994623655913978	4	17	4	1	372	38855	11.4	High	High	High	High	260000000	240000000	230000000	220000000	0.374	579376826286316	4	DTU-I
High	IsMasterProtein	K4E5U7	Lanosterol 14-alpha-demethylase, putative OS=Trypanosoma cruzi GN=TCSYLVIO_003383 PE=3 SV=1	0.7842	0.0855046	0	198918021531882	950819672131147	4	11	4	1	610	69701	8.21	High	High	High	High	18000000	18000000	18000000	23000000	0.509	406370831727982	4	DTU-I
High	IsMasterProtein	V5BDE1	Golgi/lysosome glycoprotein OS=Trypanosoma cruzi Dm28c GN=TCDM_07983 PE=4 SV=1	0.999503	9.10715e+09	0	169197630940872	134959349593496	4	13	4	1	615	68219	5.14	High	High	High	High	41000000	29000000	34000000	28000000	0.283	455895063877106	4	DTU-I
High	IsMasterProtein	K4DU68	Glycosomal membrane protein, putative OS=Trypanosoma cruzi GN=TCSYLVIO_007520 PE=4 SV=1	0.986732	0.00359409	0	152798745796604	169724770642202	4	18	4	1	218	24	9.94	High	High	High	High	170000000	150000000	160000000	140000000	1054	498907685279846	4	DTU-I
High	IsMasterProtein	K4E8Q2	Alanine--tRNA ligase OS=Trypanosoma cruzi GN=TCSYLVIO_001889 PE=3 SV=1	0.52265	0.288426	0	221844948425009	719499478623566	4	12	4	1	959	106056	5.95	High	High	High	High	21000000	18000000	21000000	21000000	0.163	491655476093292	4	DTU-I
High	IsMasterProtein	K4E4N2	Fatty acyl CoA synthetase 2, putative OS=Trypanosoma cruzi GN=TCSYLVIO_003436 PE=4 SV=1	0.325858	0.449862	0	241339764068659	110169491525424	5	21	4	1	708	79.78	6.16	High	High	High	High	50000000	41000000	43000000	42000000	0.324	791844708919525	5	DTU-I
High	IsMasterProtein	K4EBE3	Peptidyl-prolyl cis-trans isomerase OS=Trypanosoma cruzi GN=TCSYLVIO_001056 PE=3 SV=1	0.764205	0.0996397	0	115299217130644	185714285714286	4	26	4	1	210	22869	8.94	High	High	High	High	250000000	190000000	120000000	180000000	0.931	619105845689774	4	DTU-I
High	IsMasterProtein	K4DSL1	Eukaryotic translation initiation factor 1A, putative OS=Trypanosoma cruzi GN=TCSYLVIO_007656 PE=3 SV=1	0.776318	0.0899489	0	114124709528869	18859649122807	4	11	4	1	228	25361	7.28	High	High	High	High	34000000	21000000	30000000	29000000	1031	337451388835907	4	DTU-I
High	IsMasterProtein	Q4CPU3	Uncharacterized protein OS=Trypanosoma cruzi (strain CL Brener) GN=Tc00.1047053408437.20 PE=4 SV=1	0.86907	0.0414618	0	179119928075525	483333333333333	4	10	4	1	120	13419	7.81	High	High	High	High	52000000	5900000	20000000	19000000	4179	3249103307724	4	DTU-I
High	IsMasterProtein	Q4E636	Uncharacterized protein OS=Trypanosoma cruzi (strain CL Brener) GN=Tc00.1047053508153.560 PE=4 SV=1	0.779121	0.0881517	0	143810621723891	175257731958763	4	14	4	1	291	30968	5.87	High	High	High	High	15000000	12000000	22000000	15000000	0.848	372855452299118	4	DTU-I
High	IsMasterProtein	K4DXJ9	Galactokinase-like protein, putative OS=Trypanosoma cruzi GN=TCSYLVIO_005867 PE=4 SV=1	0.979043	0.00590779	0	422707106615978	222222222222222	7	35	4	1	468	51.9	7.53	High	High	High	High	74000000	59000000	56000000	65000000	0.995	110295609474182	7	DTU-I
High	IsMasterProtein	V5B8Z3	Uncharacterized protein OS=Trypanosoma cruzi Dm28c GN=TCDM_09813 PE=4 SV=1	0.690491	0.157667	0	138245752489064	145299145299145	5	13	5	1	351	43.06	9.31	High	High	High	High	25000000	26000000	22000000	26000000	0.73	356364197731018	5	DTU-I
High	IsMasterProtein	V5BC30	Uncharacterized protein OS=Trypanosoma cruzi Dm28c GN=TCDM_06378 PE=4 SV=1	0.998656	0.000280238	0	332156202500105	123563218390805	5	26	5	1	696	76043	8.19	High	High	High	High	23000000	22000000	26000000	28000000	0.42	953027782440186	5	DTU-I
High	IsMasterProtein	V5BDM6	Oligosaccharyl transferase subunit OS=Trypanosoma cruzi Dm28c GN=TCDM_07896 PE=4 SV=1	0.478017	0.318407	0	224233607818584	686746987951807	5	24	5	1	830	93745	9.45	High	High	High	High	36000000	30000000	29000000	28000000	0.528	692762727737427	5	DTU-I
High	IsMasterProtein	K4DJW9	Superoxide dismutase OS=Trypanosoma cruzi GN=TCSYLVIO_010549 PE=3 SV=1	0.836657	0.0574221	0	560172966657796	257510729613734	5	50	5	1	233	26178	8.78	High	High	High	High	100000000	110000000	110000000	110000000	3.87	200061067819595	5	DTU-I
High	IsMasterProtein	Q4CXV1	Peptidyl-prolyl cis-trans isomerase OS=Trypanosoma cruzi (strain CL Brener) GN=Tc00.1047053506413.80 PE=3 SV=1	0.807928	0.0715824	0	192366911252946	258928571428571	5	21	5	1	224	24173	8.54	High	High	High	High	48000000	40000000	38000000	43000000	1683	625999975204468	5	DTU-I
High	IsMasterProtein	V5BPW0	Uncharacterized protein OS=Trypanosoma cruzi Dm28c GN=TCDM_14496 PE=4 SV=1	0.728687	0.125611	0	289483983916047	392857142857143	5	24	5	1	224	25.33	4.5	High	High	High	High	41000000	40000000	39000000	33000000	2455	837452280521393	5	DTU-I
High	IsMasterProtein	K4DIQ5	Uncharacterized protein OS=Trypanosoma cruzi GN=TCSYLVIO_010962 PE=4 SV=1	0.965936	0.0104639	0	189997403911157	756756756756757	5	13	5	1	925	103325	5.58	High	High	High	High	23000000	26000000	23000000	14000000	0.245	429006111621857	5	DTU-I
High	IsMasterProtein	K4DLP3	Paraflagellar rod component par4, putative OS=Trypanosoma cruzi GN=TCSYLVIO_009893 PE=4 SV=1	0.645479	0.190142	0	402574734395038	106896551724138	5	39	5	1	580	68237	5.29	High	High	High	High	20000000	17000000	14000000	19000000	0.535	143408453226089	5	DTU-I
High	IsMasterProtein	K4E4R7	Homoserine kinase, putative OS=Trypanosoma cruzi GN=TCSYLVIO_003339 PE=3 SV=1	0.699756	0.146002	0	369158002811799	18.75	5	33	5	1	336	35851	6.52	High	High	High	High	64000000	54000000	54000000	53000000	1581	129904265880585	5	DTU-I
High	IsMasterProtein	K4ECB4	Prohibitin, putative OS=Trypanosoma cruzi GN=TCSYLVIO_000995 PE=4 SV=1	0.817251	0.0665449	0	123725293993615	154411764705882	5	23	5	1	272	30911	9.06	High	High	High	High	22000000	20000000	16000000	19000000	0.874	571450355052948	5	DTU-I
High	IsMasterProtein	K4DU77	Calmodulin, putative OS=Trypanosoma cruzi GN=TCSYLVIO_007073 PE=4 SV=1	0.937131	0.0179513	0	168448474593683	21031746031746	5	16	5	1	252	28437	6.24	High	High	High	High	23000000	18000000	18000000	15000000	0.968	456590323448181	5	DTU-I
High	IsMasterProtein	Q4D8E8	Uncharacterized protein OS=Trypanosoma cruzi (strain CL Brener) GN=Tc00.1047053511761.60 PE=4 SV=1	0.830058	0.0612761	0	190961303922897	24	5	26	5	1	250	27473	7.66	High	High	High	High	70000000	58000000	63000000	70000000	1154	670811598300934	5	DTU-I
High	IsMasterProtein	V5ASS1	Lysine--tRNA ligase OS=Trypanosoma cruzi Dm28c GN=TCDM_08178 PE=3 SV=1	0.999998	3.31029e+07	0	38623725998226	129310344827586	5	33	5	1	580	65.98	5.88	High	High	High	High	57000000	52000000	52000000	53000000	0.63	118645886421204	5	DTU-I
High	IsMasterProtein	K4DJR2	Uncharacterized protein OS=Trypanosoma cruzi GN=TCSYLVIO_010606 PE=4 SV=1	0.983675	0.00471887	0	257452494668555	172323759791123	5	17	5	1	383	41599	7.53	High	High	High	High	39000000	36000000	45000000	26000000	0.616	622576885223389	5	DTU-I
High	IsMasterProtein	Q4E0X3	Nucleolar RNA binding protein, putative OS=Trypanosoma cruzi (strain CL Brener) GN=Tc00.1047053508277.230 PE=4 SV=1	0.474074	0.320705	0	308514348890804	179435483870968	5	20	5	1	496	55044	9.19	High	High	High	High	24000000	9500000	26000000	27000000	0.668	638814138174057	5	DTU-I
High	IsMasterProtein	K4EBS4	Uncharacterized protein OS=Trypanosoma cruzi GN=TCSYLVIO_001213 PE=4 SV=1	0.50666	0.297	0	22643968080791	728929384965831	5	14	5	1	878	100702	8.62	High	High	High	High	22000000	19000000	19000000	22000000	0.35	521274237632751	5	DTU-I
High	IsMasterProtein	K2M5T5	RNA-binding protein, putative OS=Trypanosoma cruzi marinkellei GN=MOQ_005930 PE=4 SV=1	0.449702	0.342391	0	375423585056844	196428571428571	5	36	5	1	336	37788	9.25	High	High	High	High	84000000	79000000	72000000	68000000	2728	132751247644424	5	DTU-I
High	IsMasterProtein	K4E583	Phosphatase 2C, putative OS=Trypanosoma cruzi GN=TCSYLVIO_003097 PE=4 SV=1	0.734509	0.121616	0	151557006826096	12565445026178	5	14	5	1	382	41.34	5.35	High	High	High	High	27000000	27000000	21000000	15000000	0.65	421149759292603	5	DTU-I
High	IsMasterProtein	K2NAE7	Uncharacterized protein OS=Trypanosoma cruzi marinkellei GN=MOQ_004302 PE=4 SV=1	0.705409	0.14166	0	165070479273961	18	5	23	5	1	350	38528	9.36	High	High	High	High	43000000	40000000	38000000	39000000	0.65	755983883142471	5	DTU-I
High	IsMasterProtein	Q4CXX4	S-phase kinase-associated protein, putative OS=Trypanosoma cruzi (strain CL Brener) GN=Tc00.1047053506297.350 PE=4 SV=1	1	115362	0	284477427565673	274725274725275	5	26	5	1	182	21214	4.68	High	High	High	High	26000000	30000000	31000000	24000000	2831	880758284330368	5	DTU-I
High	IsMasterProtein	K4E7A6	Proteasome regulatory non-ATPase subunit 2, putative OS=Trypanosoma cruzi GN=TCSYLVIO_002611 PE=4 SV=1	0.533261	0.278229	0	271668755586217	759625390218522	5	20	5	1	961	105645	5.64	High	High	High	High	9200000	20000000	17000000	16000000	0.274	75374703168869	5	DTU-I
High	IsMasterProtein	K4EDR4	Uncharacterized protein OS=Trypanosoma cruzi GN=TCSYLVIO_000059 PE=4 SV=1	0.992049	0.00174796	0	247051095134671	108298171589311	5	23	5	1	711	79554	5.07	High	High	High	High	33000000	33000000	27000000	25000000	0.468	772467585802078	5	DTU-I
High	IsMasterProtein	K2LZ76	Calcium-transporting ATPase OS=Trypanosoma cruzi marinkellei GN=MOQ_008274 PE=3 SV=1	0.0870502	0.592087	0	19546526758429	57116953762466	5	8	5	1	1103	122083	6.19	High	High	High	High	12000000			12000000	0.182	284979350566864	5	DTU-I
High	IsMasterProtein	K4DJ75	Mitogen-activated protein kinase, putative OS=Trypanosoma cruzi GN=TCSYLVIO_010938 PE=4 SV=1	0.778406	0.088567	0	243835526041966	236453201970443	5	11	5	1	406	46513	6.52	High	High	High	High	18000000	28000000	26000000	14000000	0.701	40603883266449	5	DTU-I
High	IsMasterProtein	Q4DW33	Uncharacterized protein OS=Trypanosoma cruzi (strain CL Brener) GN=Tc00.1047053507681.210 PE=4 SV=1	0.725308	0.127699	0	310244245415532	528025995125914	5	30	5	1	1231	136651	7.12	High	High	High	High	39000000	36000000	38000000	34000000	0.269	126748565912247	5	DTU-I
High	IsMasterProtein	Q4DJ40	Adenosine 5'-monophosphoramidase, putative OS=Trypanosoma cruzi (strain CL Brener) GN=Tc00.1047053511239.49 PE=4 SV=1	0.770693	0.0939065	0	186443334366202	432624113475177	5	26	5	1	141	15547	7.01	High	High	High	High	63000000	50000000	47000000	54000000	1848	860202465057373	5	DTU-I
High	IsMasterProtein	V5DIG4	Uncharacterized protein OS=Trypanosoma cruzi Dm28c GN=TCDM_04102 PE=4 SV=1	0.201668	0.52126	0	841536995290726	55472263868066	20	73	5	1	4669	533722	5.48	High	High	High	High	21000000	17000000	10000000	18000000	0.189	252665900468826	20	DTU-I
High	IsMasterProtein	Q4CVH3	60S ribosomal protein L6, putative OS=Trypanosoma cruzi (strain CL Brener) GN=Tc00.1047053505843.20 PE=4 SV=1	0.769922	0.094178	0	112262852910509	233160621761658	5	15	5	1	193	21458	10.7	High	High	High	High	100000000	100000000	71000000	82000000	2162	372217292785645	5	DTU-I
High	IsMasterProtein	Q4DQ49	Centrin, putative OS=Trypanosoma cruzi (strain CL Brener) GN=Tc00.1047053508323.60 PE=4 SV=1	0.999416	0.000107876	0	201653568949361	456375838926175	5	19	5	1	149	16513	4.49	High	High	High	High	93000000	92000000	84000000	84000000	3642	55276629447937	5	DTU-I
High	IsMasterProtein	K4E794	Uncharacterized protein OS=Trypanosoma cruzi GN=TCSYLVIO_002517 PE=4 SV=1	0.926342	0.0216298	0	353136340241691	316455696202532	9	46	5	1	395	42652	7.27	High	High	High	High	120000000	100000000	97000000	96000000	1848	140452688097954	9	DTU-I
High	IsMasterProtein	V5BAU6	Uncharacterized protein OS=Trypanosoma cruzi Dm28c GN=TCDM_06989 PE=4 SV=1	0.615755	0.21644	0	155174758265165	10.56	5	10	5	1	625	69552	5.3	High	High	High	High	14000000	6200000	8400000	7500000	0.509	350397996902466	5	DTU-I
High	IsMasterProtein	Q4CTD7	Histone H2B OS=Trypanosoma cruzi (strain CL Brener) GN=Tc00.1047053511635.20 PE=3 SV=1	0.694159	0.154906	0	193245596490767	446428571428571	5	32	5	1	112	12339	11.63	High	High	High	High	2300000000	2100000000	2000000000	2100000000	3642	886692718267441	5	DTU-I
High	IsMasterProtein	V5C2R1	Rab7 GTP binding protein OS=Trypanosoma cruzi Dm28c GN=TCDM_00086 PE=3 SV=1	0.714525	0.135427	0	273138836490345	218579234972678	6	21	5	1	366	41072	8.69	High	High	High	High	52000000	68000000	49000000	61000000	1738	605564787387848	6	DTU-I
High	IsMasterProtein	K4DYT4	Electron transfer flavoprotein, putative OS=Trypanosoma cruzi GN=TCSYLVIO_005410 PE=4 SV=1	0.718805	0.133062	0	251000277354776	361940298507463	5	25	5	1	268	29748	8.21	High	High	High	High	69000000	47000000	65000000	60000000	1336	969336810112	5	DTU-I
High	IsMasterProtein	V5BGM9	Ribonucleoprotein p18 OS=Trypanosoma cruzi Dm28c GN=TCDM_06471 PE=4 SV=1	0.657638	0.179616	0	511813971538242	144886363636364	5	46	5	1	352	39993	8.38	High	High	High	High	95000000	80000000	86000000	82000000	2162	162869610548019	5	DTU-I
High	IsMasterProtein	K4DMD5	60S ribosomal protein L7a, putative OS=Trypanosoma cruzi GN=TCSYLVIO_009765 PE=4 SV=1	0.527564	0.285764	0	498010741442453	238390092879257	7	55	5	1	323	35549	11.24	High	High	High	High	240000000	220000000	210000000	210000000	2.34	203049606919289	7	DTU-I
High	IsMasterProtein	K4DMD2	Cytochrome c1, heme protein, mitochondrial, putative OS=Trypanosoma cruzi GN=TCSYLVIO_009818 PE=4 SV=1	0.994873	0.00111917	0	462037503275302	372093023255814	5	53	5	1	258	29989	7.17	High	High	High	High	67000000	59000000	44000000	61000000	11328	147198640346527	5	DTU-I
High	IsMasterProtein	K4EE31	Aminopeptidase, putative,metallo-peptidase, Clan MF, Family M17, putative OS=Trypanosoma cruzi GN=TCSYLVIO_000171 PE=4 SV=1	0.569435	0.253442	0	149876395941471	924657534246575	5	18	5	1	584	62.27	9.11	High	High	High	High	22000000	22000000	22000000	20000000	0.433	508462014198303	5	DTU-I
High	IsMasterProtein	K4E4U7	Reticulon-like protein OS=Trypanosoma cruzi GN=TCSYLVIO_003288 PE=4 SV=1	0.99988	2.08019e+09	0	469816992920244	225531914893617	5	42	5	1	235	26831	9.86	High	High	High	High	87000000	38000000	27000000	31000000	4623	158540759801865	5	DTU-I
High	IsMasterProtein	K4DV40	60S ribosomal protein L10, putative OS=Trypanosoma cruzi GN=TCSYLVIO_007173 PE=4 SV=1	0.669384	0.171259	0	291798253542454	21830985915493	5	23	5	1	284	32.81	10.1	High	High	High	High	240000000	220000000	220000000	220000000	1738	724629380702972	5	DTU-I
High	IsMasterProtein	K2NXC2	Proteasome regulatory ATPase subunit 1, putative (Fragment) OS=Trypanosoma cruzi marinkellei GN=MOQ_000052 PE=3 SV=1	0.722176	0.130002	0	151050889321908	116465863453815	5	17	5	1	498	55.8	9	High	High	High	High	34000000	25000000	26000000	19000000	0.417	469796376228333	5	DTU-I
High	IsMasterProtein	V5BJK3	40S ribosomal protein S8 OS=Trypanosoma cruzi Dm28c GN=TCDM_07254 PE=3 SV=1	0.572623	0.251513	0	303640684461976	26953125	5	35	5	1	256	29021	10.73	High	High	High	High	88000000	82000000	79000000	79000000	1512	132296650886536	5	DTU-I
High	IsMasterProtein	K4DU84	Calpain-like cysteine peptidase, putative,cysteine peptidase, Clan CA, family C2, putative OS=Trypanosoma cruzi GN=TCSYLVIO_007147 PE=4 SV=1	0.435119	0.350333	0	161280136415068	752941176470588	5	21	5	1	850	95171	5.11	High	High	High	High	14000000	17000000	14000000	16000000	0.318	595433564186096	5	DTU-I
High	IsMasterProtein	V5C012	N-acetylglucosamine-6-phosphate deacetylase-like protein OS=Trypanosoma cruzi Dm28c GN=TCDM_01242 PE=4 SV=1	0.772955	0.0925447	0	243385345298798	159353348729792	5	23	5	1	433	47189	7.31	High	High	High	High	67000000	49000000	45000000	51000000	0.738	694210865497589	5	DTU-I
High	IsMasterProtein	Q4D6C5	Uncharacterized protein (Fragment) OS=Trypanosoma cruzi (strain CL Brener) GN=Tc00.1047053506673.69 PE=4 SV=1	0.14192	0.560264	0	243743178790026	887747615553925	5	22	5	1	1363	152035	5.1	High	High	High	High	66000000	57000000	55000000	54000000	0.13	900176155567169	5	DTU-I
High	IsMasterProtein	K4E527	Eukaryotic translation initiation factor 3 subunit 7-like protein, putative OS=Trypanosoma cruzi GN=TCSYLVIO_003333 PE=4 SV=1	0.634344	0.203348	0	186543821614758	129482071713147	5	16	5	1	502	57348	5.81	High	High	High	High	21000000	20000000	18000000	21000000	0.501	523755314350128	5	DTU-I
High	IsMasterProtein	K4E0C9	Uncharacterized protein OS=Trypanosoma cruzi GN=TCSYLVIO_005324 PE=4 SV=1	0.87179	0.0407553	0	28743715451451	124361158432709	5	23	5	1	587	66394	6.32	High	High	High	High	30000000	26000000	25000000	24000000	0.484	754365341663361	5	DTU-I
High	IsMasterProtein	K4E6C7	Uncharacterized protein OS=Trypanosoma cruzi GN=TCSYLVIO_002960 PE=4 SV=1	0.429498	0.3528	0	268070189153094	784077201447527	5	16	5	1	829	93.76	9.25	High	High	High	High	20000000	31000000	17000000	20000000	0.311	494287533760071	5	DTU-I
High	IsMasterProtein	Q4CNF4	60S ribosomal protein L11, putative OS=Trypanosoma cruzi (strain CL Brener) GN=Tc00.1047053508197.10 PE=3 SV=1	0.999995	1.03265e+08	0	151963716194374	203125	5	21	5	1	192	22245	10.13	High	High	High	High	91000000	78000000	71000000	88000000	1848	592885041236877	5	DTU-I
High	IsMasterProtein	Q4DAT6	Hsc70-interacting protein (Hip), putative OS=Trypanosoma cruzi (strain CL Brener) GN=Tc00.1047053510143.24 PE=4 SV=1	0.435782	0.350191	0	261412045529142	136363636363636	5	26	5	1	462	48062	4.94	High	High	High	High	120000000	110000000	100000000	110000000	0.833	103123126506805	5	DTU-I
High	IsMasterProtein	K4E891	Regulatory subunit of protein kinase a-like protein, putative OS=Trypanosoma cruzi GN=TCSYLVIO_002171 PE=4 SV=1	0.650735	0.185133	0	347159992449017	139165009940358	5	32	5	1	503	56764	5.25	High	High	High	High	67000000	68000000	60000000	66000000	0.585	101022302150726	5	DTU-I
High	IsMasterProtein	K4E228	Isoleucyl-tRNA synthetase, putative OS=Trypanosoma cruzi GN=TCSYLVIO_004705 PE=3 SV=1	0.367213	0.383914	0	187491721959718	631487889273356	5	11	5	1	1156	132.28	7.18	High	High	High	High	13000000		12000000	24000000	0.166	360747429132462	5	DTU-I
High	IsMasterProtein	Q4E0Q3	40S ribosomal protein S5, putative OS=Trypanosoma cruzi (strain CL Brener) GN=Tc00.1047053506297.150 PE=3 SV=1	0.868995	0.0416035	0	715149555802366	410526315789474	5	52	5	1	190	21239	10.26	High	High	High	High	250000000	280000000	240000000	240000000	11589	187617326974869	5	DTU-I
High	IsMasterProtein	Q4E093	40S ribosomal protein S18, putative OS=Trypanosoma cruzi (strain CL Brener) GN=Tc00.1047053506679.100 PE=3 SV=1	1	377520	0	151302849959215	254901960784314	5	21	5	1	153	17536	10.76	High	High	High	High	260000000	250000000	240000000	230000000	1.61	611389110088348	5	DTU-I
High	IsMasterProtein	K4E7U0	Heat shock protein HslVU, ATPase subunit HslU, putative OS=Trypanosoma cruzi GN=TCSYLVIO_002410 PE=4 SV=1	0.852982	0.0489306	0	227560515945803	172631578947368	5	21	5	1	475	52366	8.18	High	High	High	High	38000000	33000000	29000000	34000000	0.45	706785249710083	5	DTU-I
High	IsMasterProtein	V5BDS8	Uncharacterized protein OS=Trypanosoma cruzi Dm28c GN=TCDM_05619 PE=4 SV=1	0.755379	0.105227	0	248604558002097	135664335664336	5	21	5	1	715	81553	7.58	High	High	High	High	34000000	27000000	28000000	27000000	0.311	593733913898468	5	DTU-I
High	IsMasterProtein	Q4CQG0	40S ribosomal protein S12 OS=Trypanosoma cruzi (strain CL Brener) GN=Tc00.1047053508551.20 PE=3 SV=1	0.994098	0.00122683	0	22246336850162	436619718309859	5	41	5	1	142	15887	5.14	High	High	High	High	140000000	87000000	74000000	91000000	4012	118175805807114	5	DTU-I
High	IsMasterProtein	Q4DWJ0	Mitochondrial RNA-binding protein 2, putative OS=Trypanosoma cruzi (strain CL Brener) GN=Tc00.1047053506755.260 PE=4 SV=1	0.698421	0.147818	0	279174779590498	243362831858407	5	19	5	1	226	25494	9.54	High	High	High	High	34000000	37000000	30000000	34000000	1512	572764151096344	5	DTU-I
High	IsMasterProtein	V5BD69	Threonine synthase OS=Trypanosoma cruzi Dm28c GN=TCDM_05925 PE=4 SV=1	0.595024	0.233546	0	435350882349982	13963963963964	5	32	5	1	666	73972	6.95	High	High	High	High	21000000	22000000	11000000	16000000	0.725	127980602741241	5	DTU-I
High	IsMasterProtein	K4E5U6	Adenosine kinase, putative OS=Trypanosoma cruzi GN=TCSYLVIO_003153 PE=4 SV=1	0.999451	9.65838e+09	0	357414617730838	236994219653179	5	45	5	1	346	37967	5.36	High	High	High	High	58000000	60000000	54000000	52000000	1239	167835858941078	5	DTU-I
High	IsMasterProtein	V5DM12	Ribosomal protein S19 OS=Trypanosoma cruzi Dm28c GN=TCDM_13966 PE=4 SV=1	0.999571	7.62048e+08	0	119829246912508	239520958083832	5	19	5	1	167	18765	10.76	High	High	High	High	48000000	97000000	88000000	96000000	1.61	470935832262039	5	DTU-I
High	IsMasterProtein	Q4D4L4	40S ribosomal protein S11, putative OS=Trypanosoma cruzi (strain CL Brener) GN=Tc00.1047053507837.50 PE=3 SV=1	0.721861	0.130459	0	197294185295577	255681818181818	5	36	5	1	176	20274	10.42	High	High	High	High	140000000	110000000	120000000	110000000	2511	107056827306747	5	DTU-I
High	IsMasterProtein	K4DZZ0	Acetyltransferase component of pyruvate dehydrogenase complex OS=Trypanosoma cruzi GN=TCSYLVIO_005024 PE=3 SV=1	0.84321	0.0536727	0	34166489731477	288747346072187	9	32	5	1	471	49704	7.02	High	High	High	High	38000000	40000000	38000000	37000000	1.61	885710861682892	9	DTU-I
High	IsMasterProtein	Q4DHQ3	Flagellar radial spoke protein-like, putative OS=Trypanosoma cruzi (strain CL Brener) GN=Tc00.1047053510149.120 PE=4 SV=1	0.686971	0.159333	0	170863562382051	112436115843271	5	11	5	1	587	65821	4.7	High	High	High	High	12000000	23000000	19000000	14000000	0.468	383977954387665	5	DTU-I
High	IsMasterProtein	K4EE74	Mitochondrial DNA primase, putative OS=Trypanosoma cruzi GN=TCSYLVIO_000085 PE=4 SV=1	0.95874	0.0129438	0	220315959903171	115569823434992	5	20	5	1	623	68511	9.36	High	High	High	High	31000000	23000000	20000000	29000000	0.342	654511513710022	5	DTU-I
High	IsMasterProtein	K4E1E6	Eukaryotic translation initiation factor 3 subunit 8, putative OS=Trypanosoma cruzi GN=TCSYLVIO_004576 PE=4 SV=1	0.563739	0.258017	0	174965396760779	754189944134078	5	14	5	1	716	82146	5.55	High	High	High	High	71000000	19000000	44000000	19000000	0.271	388545107841492	5	DTU-I
High	IsMasterProtein	V5D9A3	Glutamamyl carboxypeptidase OS=Trypanosoma cruzi Dm28c GN=TCDM_07976 PE=4 SV=1	0.874011	0.039351	0	299873326267357	213197969543147	8	41	5	1	394	43691	7.59	High	High	High	High	58000000	46000000	45000000	43000000	1291	124508892059326	8	DTU-I
High	IsMasterProtein	K4DYE4	Uncharacterized protein OS=Trypanosoma cruzi GN=TCSYLVIO_005548 PE=4 SV=1	0.661139	0.177045	0	172917501830762	11.68	5	17	5	1	625	70722	5.55	High	High	High	High	50000000	43000000	35000000	34000000	0.343	567155002355576	5	DTU-I
High	IsMasterProtein	K4E2W1	Uncharacterized protein OS=Trypanosoma cruzi GN=TCSYLVIO_004216 PE=4 SV=1	0.736428	0.118736	0	133263321530961	114285714285714	5	23	5	1	490	53235	7.78	High	High	High	High	31000000	31000000	27000000	26000000	0.585	679816451072693	5	DTU-I
High	IsMasterProtein	K2N722	Proteasome regulatory ATPase subunit 3, putative OS=Trypanosoma cruzi marinkellei GN=MOQ_005732 PE=3 SV=1	0.603114	0.226108	0	184856196338027	143920595533499	5	20	5	1	403	44725	7.21	High	High	High	High	20000000	21000000	16000000	18000000	0.557	702957472801209	5	DTU-I
High	IsMasterProtein	K4E3K4	Serine-palmitoyl-CoA transferase, putative OS=Trypanosoma cruzi GN=TCSYLVIO_003739 PE=4 SV=1	0.6459	0.189447	0	29062810340127	156822810590631	5	21	5	1	491	54287	7.34	High	High	High	High	32000000	24000000	29000000	21000000	0.905	640277384519577	5	DTU-I
High	IsMasterProtein	K4DY39	Galactokinase, putative OS=Trypanosoma cruzi GN=TCSYLVIO_005784 PE=3 SV=1	0.594949	0.233616	0	142063002436099	136069114470842	5	13	5	1	463	51509	7.99	High	High	High	High	38000000	38000000	32000000	37000000	0.73	380949159860611	5	DTU-I
High	IsMasterProtein	K2PDY3	Acyl-CoA dehydrogenase, putative OS=Trypanosoma cruzi marinkellei GN=MOQ_000671 PE=3 SV=1	0.960087	0.0126487	0	381857564629595	201995012468828	5	38	5	1	401	44037	8.38	High	High	High	High	85000000	60000000	67000000	54000000	1783	134692200899124	5	DTU-I
High	IsMasterProtein	K4DTC7	Calpain-like cysteine peptidase, putative,cysteine peptidase, Clan CA, family C2, putative OS=Trypanosoma cruzi GN=TCSYLVIO_007374 PE=4 SV=1	0.930613	0.0204402	0	574436423526589	142427281845537	9	47	5	1	997	112661	6.25	High	High	High	High	290000000	250000000	250000000	280000000	0.675	166607391834259	9	DTU-I
High	IsMasterProtein	Q4CVT7	Imidazolonepropionase, putative OS=Trypanosoma cruzi (strain CL Brener) GN=Tc00.1047053508741.140 PE=4 SV=1	0.833275	0.0585712	0	385911639721859	225581395348837	5	32	5	1	430	46704	6.14	High	High	High	High	82000000	70000000	67000000	72000000	1994	106536072254181	5	DTU-I
High	IsMasterProtein	K4DZV7	Mitochondrial RNA binding protein 1, putative OS=Trypanosoma cruzi GN=TCSYLVIO_005489 PE=4 SV=1	0.639886	0.198062	0	161700068962008	323671497584541	5	14	5	1	207	23.06	9.6	High	High	High	High	55000000	51000000	59000000	59000000	0.968	405235586166382	5	DTU-I
High	IsMasterProtein	K4E1N3	Quinone oxidoreductase, putative OS=Trypanosoma cruzi GN=TCSYLVIO_004489 PE=4 SV=1	0.757086	0.103675	0	234669714946118	212574850299401	5	28	5	1	334	35952	7.9	High	High	High	High	59000000	22000000	17000000	23000000	1069	923016486167908	5	DTU-I
High	IsMasterProtein	K4DS68	Glucose-regulated protein 78, putative (Fragment) OS=Trypanosoma cruzi GN=TCSYLVIO_008232 PE=3 SV=1	0.374785	0.379679	0	293550203384447	54728370221328	30	386	5	1	497	54615	5.77	High	High	High	High	560000000	580000000	580000000	590000000	157489	118660388970375	30	DTU-I
High	IsMasterProtein	Q4DSA7	Nucleosome assembly protein, putative OS=Trypanosoma cruzi (strain CL Brener) GN=Tc00.1047053507031.29 PE=3 SV=1	0.646489	0.189273	0	260750474076131	174033149171271	5	27	5	1	362	41054	4.67	High	High	High	High	67000000	68000000	63000000	58000000	0.968	830147620439529	5	DTU-I
High	IsMasterProtein	K4E0F0	Uncharacterized protein (Fragment) OS=Trypanosoma cruzi GN=TCSYLVIO_004852 PE=4 SV=1	0.999943	1.11275e+09	0	278752711298397	553679945982444	5	21	5	1	1481	161103	5.77	High	High	High	High	53000000	53000000	47000000	55000000	0.194	690796964168549	5	DTU-I
High	IsMasterProtein	Q4CLF8	Calpain-like cysteine peptidase, putative (Fragment) OS=Trypanosoma cruzi (strain CL Brener) GN=Tc00.1047053484311.10 PE=4 SV=1	0.956709	0.0137032	0	448871053299911	150554675118859	6	36	5	1	631	72045	4.84	High	High	High	High	31000000	34000000	30000000	36000000	0.802	1408953602314	6	DTU-I
High	IsMasterProtein	K4DV45	Spermidine synthase, putative OS=Trypanosoma cruzi GN=TCSYLVIO_007160 PE=3 SV=1	0.979757	0.00574541	0	220078167463983	226351351351351	5	25	5	1	296	33064	5.17	High	High	High	High	130000000	120000000	100000000	95000000	1371	723347015380859	5	DTU-I
High	IsMasterProtein	Q4CXG2	DnaJ chaperone protein, putative OS=Trypanosoma cruzi (strain CL Brener) GN=Tc00.1047053511043.30 PE=4 SV=1	0.6255	0.210061	0	246534774069557	181303116147309	5	14	5	1	353	38.37	8.34	High	High	High	High	32000000	26000000	47000000	25000000	1154	27611159324646	5	DTU-I
High	IsMasterProtein	K4E0G3	Sterol C-24 reductase, putative OS=Trypanosoma cruzi GN=TCSYLVIO_004869 PE=4 SV=1	0.813142	0.068558	0	179009567129685	922131147540984	5	24	5	1	488	57735	8.9	High	High	High	High	140000000	250000000	110000000	130000000	0.778	790323886871338	5	DTU-I
High	IsMasterProtein	K4E6H1	Malate dehydrogenase OS=Trypanosoma cruzi GN=TCSYLVIO_002700 PE=3 SV=1	0.80944	0.0708672	0	239446651060217	219879518072289	5	37	5	1	332	35586	6.73	High	High	High	High	130000000	130000000	110000000	130000000	1154	116363805770874	5	DTU-I
High	IsMasterProtein	V5BJM4	Small GTP-binding protein Rab11 OS=Trypanosoma cruzi Dm28c GN=TCDM_03285 PE=3 SV=1	0.702264	0.144058	0	239504255121319	226053639846743	5	25	5	1	261	29137	9.38	High	High	High	High	63000000	77000000	79000000	77000000	1371	753330056667328	5	DTU-I
High	IsMasterProtein	Q4D6V2	Ribonucleoside-diphosphate reductase small chain, putative OS=Trypanosoma cruzi (strain CL Brener) GN=Tc00.1047053506621.30 PE=4 SV=1	0.863098	0.0440414	0	19814084576222	148367952522255	5	23	5	1	337	38999	5.07	High	High	High	High	210000000	180000000	190000000	170000000	0.65	695651743412018	5	DTU-I
High	IsMasterProtein	K4E503	dTDP-glucose 4,6-dehydratase, putative OS=Trypanosoma cruzi GN=TCSYLVIO_003187 PE=4 SV=1	0.641678	0.19374	0	603055440597872	172151898734177	5	52	5	1	395	44402	7.85	High	High	High	High	100000000	110000000	95000000	85000000	1512	207212018013	5	DTU-I
High	IsMasterProtein	K4E1F6	Uncharacterized protein OS=Trypanosoma cruzi GN=TCSYLVIO_004722 PE=4 SV=1	0.677388	0.166124	0	12408249755396	853242320819113	5	18	5	1	586	65238	8.07	High	High	High	High	68000000	18000000	57000000	19000000	0.365	58980902671814	5	DTU-I
High	IsMasterProtein	K2N0S2	40S ribosomal protein S2, putative OS=Trypanosoma cruzi marinkellei GN=MOQ_008101 PE=3 SV=1	0.417121	0.358564	0	205108157072575	209125475285171	5	28	5	1	263	28498	9.79	High	High	High	High	170000000	140000000	63000000	130000000	0.931	931880742311478	5	DTU-I
High	IsMasterProtein	K4DKH0	Proteasome subunit alpha type OS=Trypanosoma cruzi GN=TCSYLVIO_010341 PE=3 SV=1	0.726263	0.12712	0	221161456162898	178321678321678	5	24	5	1	286	31936	6.05	High	High	High	High	64000000	60000000	52000000	56000000	1154	744894542694092	5	DTU-I
High	IsMasterProtein	K4E9B7	Pyruvate phosphate dikinase, putative OS=Trypanosoma cruzi GN=TCSYLVIO_001633 PE=4 SV=1	0.857692	0.046474	0	16359661120374	485008818342152	21	183	5	1	567	61781	8.53	High	High	High	High	420000000	410000000	400000000	380000000	6552	564945286870003	21	DTU-I
High	IsMasterProtein	K2NLJ5	Proteasome subunit beta type OS=Trypanosoma cruzi marinkellei GN=MOQ_001192 PE=3 SV=1	0.766408	0.0974037	0	168753839973535	219512195121951	5	17	5	1	246	27826	6.64	High	High	High	High	39000000	37000000	32000000	38000000	1054	553515427112579	5	DTU-I
High	IsMasterProtein	K4E7R1	Uncharacterized protein OS=Trypanosoma cruzi GN=TCSYLVIO_002348 PE=4 SV=1	0.790616	0.0809971	0	130919425228961	145658263305322	5	11	5	1	357	39878	6.8	High	High	High	High	29000000	100000000	23000000	26000000	0.585	302082731723785	5	DTU-I
High	IsMasterProtein	V5B8C0	Uncharacterized protein OS=Trypanosoma cruzi Dm28c GN=TCDM_08164 PE=4 SV=1	0.755771	0.104583	0	263117902858421	121265377855888	5	27	5	1	569	64562	6.71	High	High	High	High	55000000	36000000	37000000	31000000	0.978	865926520824432	5	DTU-I
High	IsMasterProtein	K4DJE2	Aminopeptidase, putative,metallo-peptidase, Clan MG, Family M24, putative OS=Trypanosoma cruzi GN=TCSYLVIO_010728 PE=4 SV=1	0.547462	0.269012	0	187385597468523	479638009049774	5	16	5	1	1105	123796	5.53	High	High	High	High	41000000	16000000	16000000	47000000	0.208	452526245117188	5	DTU-I
High	IsMasterProtein	V5BL26	60S acidic ribosomal protein P0 OS=Trypanosoma cruzi Dm28c GN=TCDM_04519 PE=3 SV=1	0.60242	0.228117	0	196494615331773	190184049079755	5	31	5	1	326	35252	5.11	High	High	High	High	250000000	200000000	200000000	190000000	0.73	104870943546295	5	DTU-I
High	IsMasterProtein	K4ED97	Obg-like ATPase 1 OS=Trypanosoma cruzi GN=TCSYLVIO_000468 PE=3 SV=1	0.598654	0.230599	0	208326849192378	16751269035533	5	15	5	1	394	44249	6.67	High	High	High	High	26000000	22000000	36000000	23000000	0.778	427859358787537	5	DTU-I
High	IsMasterProtein	Q4DY32	RNA-binding protein, putative OS=Trypanosoma cruzi (strain CL Brener) GN=Tc00.1047053511727.270 PE=4 SV=1	0.547482	0.268951	0	203662733104719	206225680933852	5	23	5	1	257	27602	11.06	High	High	High	High	140000000	120000000	120000000	120000000	1512	623566591739655	5	DTU-I
High	IsMasterProtein	K4DPH5	Uncharacterized protein OS=Trypanosoma cruzi GN=TCSYLVIO_008890 PE=4 SV=1	0.905458	0.0284495	0	348380555076245	132231404958678	6	22	6	1	605	68021	7.9	High	High	High	High	16000000	22000000	21000000	16000000	0.748	748882467746735	6	DTU-I
High	IsMasterProtein	Q4D214	Cytochrome c oxidase subunit V, putative OS=Trypanosoma cruzi (strain CL Brener) GN=Tc00.1047053508503.20 PE=4 SV=1	1	4333.05	0	368249326082126	397959183673469	6	36	6	1	196	22237	6.43	High	High	High	High	240000000	210000000	230000000	210000000	2728	122526277184486	6	DTU-I
High	IsMasterProtein	V5BX20	Protein mkt1 OS=Trypanosoma cruzi Dm28c GN=TCDM_02077 PE=4 SV=1	0.999734	6.10581e+09	0	216404671263587	940054495912807	6	18	6	1	734	82854	6.32	High	High	High	High	39000000	34000000	33000000	38000000	0.389	549196547269821	6	DTU-I
High	IsMasterProtein	K4E5S9	Importin subunit alpha OS=Trypanosoma cruzi GN=TCSYLVIO_003173 PE=3 SV=1	0.547438	0.269073	0	315837921467136	180112570356473	6	28	6	1	533	57713	5.15	High	High	High	High	28000000	19000000	23000000	18000000	0.711	100975697994232	6	DTU-I
[truncated: 9,148 more rows]
