# Supplementary material for: Development of a Trypanosoma cruzi strain typing assay using MS2 peptide spectral libraries (Tc-STAMS2)
Source: PLoS Negl Trop Dis. 2018 Apr 2;12(4):e0006351. doi: 10.1371/journal.pntd.0006351 (PMC5897034; doi:10.1371/journal.pntd.0006351)
Supplement: S4 Table — Protein accessions are organized based on the DTU where they were identified. (XLSX) [file pntd.0006351.s012.xlsx]

## Sheet: PSMs Identified in with Rep
	PSMs Identified
DTUs	Rep1	Rep2	Rep3	Rep4	Total	Search Input	Percentage	Search input not identified
DTU I	7902	8006	7820	7846	31574	106396	29.6759	74822
DTU II	8439	8392	8433	8388	33652	105949	31.7625	72297
DTU III	6972	7042	6920	6797	27731	103421	26.8137	75690
DTU IV	7812	7675	7702	7888	31077	106290	29.2379	75213
DTU V	7278	7554	7497	7631	29960	103918	28.8304	73958
DTU VI	8539	8319	8622	8420	33900	106005	31.9796	72105
Rep = replicate
