# Supplementary material for: Development of a Trypanosoma cruzi strain typing assay using MS2 peptide spectral libraries (Tc-STAMS2)
Source: PLoS Negl Trop Dis. 2018 Apr 2;12(4):e0006351. doi: 10.1371/journal.pntd.0006351 (PMC5897034; doi:10.1371/journal.pntd.0006351)
Supplement: S5 Table — Protein accessions are organized based on the DTU where they were identified. (XLSX) [file pntd.0006351.s013.xlsx]

## Sheet: DTUs Regulated Proteins 
Regulated proteins among the six DTUs
C: ANOVA Significant	N: -Log ANOVA p value	N: ANOVA q-value	T: Protein IDs	T: Majority protein IDs	T: Fasta headers	LFQ intensity CL14Rep1	LFQ intensity CL14Rep2	LFQ intensity CL14Rep3	LFQ intensity CL14Rep4	LFQ intensity DTUIRep1	LFQ intensity DTUIRep2	LFQ intensity DTUIRep3	LFQ intensity DTUIRep4	LFQ intensity DTUIIRep1	LFQ intensity DTUIIRep2	LFQ intensity DTUIIRep3	LFQ intensity DTUIIRep4	LFQ intensity DTUIIIRep1	LFQ intensity DTUIIIRep2	LFQ intensity DTUIIIRep3	LFQ intensity DTUIIIRep4	LFQ intensity DTUIVRep1	LFQ intensity DTUIVRep2	LFQ intensity DTUIVRep3	LFQ intensity DTUIVRep4	LFQ intensity DTUVRep1	LFQ intensity DTUVRep2	LFQ intensity DTUVRep3	LFQ intensity DTUVRep4	LFQ intensity DTUVIRep1	LFQ intensity DTUVIRep2	LFQ intensity DTUVIRep3	LFQ intensity DTUVIRep4
+	7.53053	1.07336e-07	sp|Q4CUM2|MVP_TRYCC;tr|Q4CRB1|Q4CRB1_TRYCC;tr|Q4CYD6|Q4CYD6_TRYCC	sp|Q4CUM2|MVP_TRYCC;tr|Q4CRB1|Q4CRB1_TRYCC	>sp|Q4CUM2|MVP_TRYCC Major vault protein OS=Trypanosoma cruzi (strain CL Brener) GN=Tc00.1047053510353.10 PE=3 SV=1;>tr|Q4CRB1|Q4CRB1_TRYCC Major vault protein, putative (Fragment) OS=Trypanosoma cruzi (strain CL Brener) GN=Tc00.1047053509541.19 PE=4 SV=1	-0.965145	-0.637768	0.113736	0.210618	1.15922	1.5772	1.46507	1.24825	-0.323478	1.33632	0.4785	0.588792	0.73525	0.656136	1.23921	0.730902	-0.577024	-0.602364	-0.302136	-0.487613	-1.15804	-1.73383	-1.92466	-1.63453	-0.515236	0.0832952	-0.735129	-0.0255615
+	7.87562	5.16393e-08	sp|Q4CWX1|PURA2_TRYCC	sp|Q4CWX1|PURA2_TRYCC	>sp|Q4CWX1|PURA2_TRYCC Adenylosuccinate synthetase 2 OS=Trypanosoma cruzi (strain CL Brener) GN=Tc00.1047053508731.60 PE=3 SV=1	-1.66262	-0.502482	-0.727314	-1.0549	0.521089	0.577896	-0.165986	0.604368	0.761974	1.66176	0.670065	1.24965	-0.580639	-0.160056	-0.266552	-0.443531	0.411287	1.00194	0.302336	1.24166	0.265868	1.1643	0.597902	0.799185	-1.66721	-1.61684	-1.87099	-1.11216
+	13.4362	5.81807e-13	sp|Q4DZ41|RS3A2_TRYCC;sp|Q4D2R9|RS3A1_TRYCC;tr|Q4CT90|Q4CT90_TRYCC	sp|Q4DZ41|RS3A2_TRYCC;sp|Q4D2R9|RS3A1_TRYCC;tr|Q4CT90|Q4CT90_TRYCC	>sp|Q4DZ41|RS3A2_TRYCC 40S ribosomal protein S3a-2 OS=Trypanosoma cruzi (strain CL Brener) GN=Tc00.1047053511001.9 PE=3 SV=1;>sp|Q4D2R9|RS3A1_TRYCC 40S ribosomal protein S3a-1 OS=Trypanosoma cruzi (strain CL Brener) GN=Tc00.1047053503635.59 PE=3 SV=1;>tr|Q	1.30047	1.00571	1.12414	1.32641	0.134267	0.326142	0.116703	0.0709601	-1.6467	-1.47786	-1.02998	-1.06498	-1.04656	-0.632003	-0.66323	-1.01017	0.0160551	0.0419189	0.0325689	-0.454428	-0.251681	-0.857822	-0.704975	-0.681142	1.65959	1.49903	1.47208	1.39549
+	9.73125	1.09569e-09	sp|Q4DA80|PRCMA_TRYCC;sp|Q868H8|PRCMB_TRYCC	sp|Q4DA80|PRCMA_TRYCC;sp|Q868H8|PRCMB_TRYCC	>sp|Q4DA80|PRCMA_TRYCC Proline racemase A OS=Trypanosoma cruzi (strain CL Brener) GN=PA45-A PE=1 SV=2;>sp|Q868H8|PRCMB_TRYCC Proline racemase B OS=Trypanosoma cruzi (strain CL Brener) GN=PA45-B PE=1 SV=1	0.865954	0.884439	0.384789	1.02828	-0.00511964	0.0224175	-0.253591	0.34159	NaN	NaN	-1.36953	-1.36049	-1.57118	-1.17411	-1.53816	-1.68593	NaN	NaN	NaN	NaN	0.982675	1.39754	1.18871	0.756648	0.0278758	0.362339	0.416743	0.298117
+	26.086	1.22485e-23	sp|Q4DJ07|PGFS_TRYCC	sp|Q4DJ07|PGFS_TRYCC	>sp|Q4DJ07|PGFS_TRYCC Prostaglandin F synthase OS=Trypanosoma cruzi (strain CL Brener) GN=Tc00.1047053511287.49 PE=1 SV=2	-0.81228	-0.846627	-0.765304	-0.792778	1.02704	1.07921	0.922319	1.01361	0.173217	0.169328	0.163844	0.0412007	1.00813	0.94669	0.944471	1.03079	1.06408	1.04393	0.998303	1.10984	-1.45391	-1.51075	-1.41177	-1.44348	-0.856762	-0.99197	-0.880503	-0.969867
+	10.9147	9.66478e-11	sp|Q4DZP2|RL18_TRYCC;tr|Q4DHK0|Q4DHK0_TRYCC;tr|Q4CSL2|Q4CSL2_TRYCC	sp|Q4DZP2|RL18_TRYCC;tr|Q4DHK0|Q4DHK0_TRYCC;tr|Q4CSL2|Q4CSL2_TRYCC	>sp|Q4DZP2|RL18_TRYCC 60S ribosomal protein L18 OS=Trypanosoma cruzi (strain CL Brener) GN=RPL18 PE=3 SV=1;>tr|Q4DHK0|Q4DHK0_TRYCC 60S ribosomal protein L18, putative OS=Trypanosoma cruzi (strain CL Brener) GN=Tc00.1047053506181.50 PE=4 SV=1;>tr|Q4CSL2|Q4C	1.41194	1.16777	1.02434	1.72042	-0.365119	-0.1438	-0.484936	-0.422815	-0.912149	-1.18191	-1.09997	-1.41458	-0.177682	-0.397456	-0.65433	-0.551323	0.362045	0.34662	-0.222248	-0.382131	-0.887864	-1.24006	-0.321425	-1.0396	1.73425	1.28384	1.29104	1.55715
+	5.39016	1.03401e-05	sp|Q4E097|IF61_TRYCC	sp|Q4E097|IF61_TRYCC	>sp|Q4E097|IF61_TRYCC Eukaryotic translation initiation factor 6 OS=Trypanosoma cruzi (strain CL Brener) GN=EIF6 PE=3 SV=2	1.03739	0.605978	0.860234	0.463533	-0.101986	-0.507019	-0.451363	0.0817821	0.68814	0.874522	-0.52317	0.741127	-0.292715	-0.702413	-1.28244	NaN	NaN	NaN	-2.68968	-2.28143	0.148889	0.0574639	-0.376472	0.39084	0.978176	0.953645	1.47985	-0.152884
+	5.52286	7.73613e-06	sp|Q4E162|IF4A_TRYCC;tr|Q4E0F6|Q4E0F6_TRYCC	sp|Q4E162|IF4A_TRYCC;tr|Q4E0F6|Q4E0F6_TRYCC	>sp|Q4E162|IF4A_TRYCC Probable eukaryotic initiation factor 4A OS=Trypanosoma cruzi (strain CL Brener) GN=Tc00.1047053511585.190 PE=3 SV=1;>tr|Q4E0F6|Q4E0F6_TRYCC Eukaryotic initiation factor 4a, putative OS=Trypanosoma cruzi (strain CL Brener) GN=Tc00.104	0.578262	1.08465	0.752786	0.59595	-0.18186	-0.319123	-0.00469468	-0.612057	-0.95563	-0.763659	-1.35696	-0.363074	-1.36625	-0.707235	-1.99374	-1.46062	-0.1685	-0.372692	-0.669152	0.344747	2.53567	0.761864	0.173693	1.11268	0.748392	0.84692	1.25078	0.50886
+	9.71856	1.11932e-09	sp|Q4E657|PFKA_TRYCC	sp|Q4E657|PFKA_TRYCC	>sp|Q4E657|PFKA_TRYCC ATP-dependent 6-phosphofructokinase OS=Trypanosoma cruzi (strain CL Brener) GN=pfk PE=1 SV=1	0.569269	0.918508	1.12175	1.11513	-0.226729	-0.276617	-0.147737	-0.763151	-0.687678	-1.30796	-0.646852	-1.08158	0.462607	0.434874	0.77111	0.276401	-1.05003	-1.65895	-2.2497	-1.8013	0.95511	0.44658	1.38567	0.928622	0.529409	0.426124	0.67015	0.886966
+	16.2633	2.08784e-15	sp|Q7Z1V1|CP51_TRYCC	sp|Q7Z1V1|CP51_TRYCC	>sp|Q7Z1V1|CP51_TRYCC Sterol 14-alpha demethylase OS=Trypanosoma cruzi (strain CL Brener) GN=CYP51 PE=1 SV=1	1.42283	1.55361	1.57268	1.24689	0.129767	0.0165949	0.397764	-0.107906	-0.349609	-0.794539	-0.645075	-0.332582	-0.117086	-0.340838	-0.281183	-0.492845	1.37584	1.42365	1.28546	1.2421	-1.46112	-1.27112	-1.42533	-1.37969	-0.633547	-0.546998	-0.685549	-0.802163
+	11.409	3.59406e-11	sp|Q9GT49|TRYS_TRYCC	sp|Q9GT49|TRYS_TRYCC	>sp|Q9GT49|TRYS_TRYCC Trypanothione synthetase OS=Trypanosoma cruzi (strain CL Brener) GN=TRS PE=1 SV=1	0.700674	0.372755	1.07689	0.581463	-0.97772	-0.453872	-0.60797	-0.534667	-1.67366	-0.969118	-1.06746	-0.891165	0.79149	1.11477	1.04608	1.2869	-1.08514	-1.65127	-1.16626	-1.64594	0.60259	1.16494	0.819104	1.15101	0.347939	0.584624	0.647811	0.435191
+	2.70587	0.00322958	tr|Q4CKG3|Q4CKG3_TRYCC	tr|Q4CKG3|Q4CKG3_TRYCC	>tr|Q4CKG3|Q4CKG3_TRYCC Microtubule-associated protein Gb4, putative (Fragment) OS=Trypanosoma cruzi (strain CL Brener) GN=Tc00.1047053441241.10 PE=4 SV=1	-0.900665	0.418228	-0.388761	0.416025	NaN	NaN	NaN	NaN	1.07024	1.08626	0.0252635	0.760855	0.630189	0.189264	0.534479	0.794575	NaN	NaN	NaN	NaN	-1.14692	NaN	-3.1365	-0.8577	0.0832912	0.463512	-0.422984	0.38135
+	12.3575	4.9286e-12	tr|Q4CKQ6|Q4CKQ6_TRYCC;tr|Q4CLD7|Q4CLD7_TRYCC;tr|Q4CKJ0|Q4CKJ0_TRYCC;tr|Q4CKJ1|Q4CKJ1_TRYCC;tr|Q4CZ39|Q4CZ39_TRYCC	tr|Q4CKQ6|Q4CKQ6_TRYCC;tr|Q4CLD7|Q4CLD7_TRYCC;tr|Q4CKJ0|Q4CKJ0_TRYCC	>tr|Q4CKQ6|Q4CKQ6_TRYCC Fatty acid desaturase, putative OS=Trypanosoma cruzi (strain CL Brener) GN=Tc00.1047053509239.10 PE=3 SV=1;>tr|Q4CLD7|Q4CLD7_TRYCC Fatty acid desaturase, putative (Fragment) OS=Trypanosoma cruzi (strain CL Brener) GN=Tc00.1047053511	1.10703	1.06785	1.10106	1.08814	-0.781151	-1.03983	-1.30504	-0.925704	-1.26633	NaN	NaN	NaN	0.868008	0.590116	0.703467	0.770186	-1.32859	-1.17644	-1.19314	-0.919131	NaN	NaN	NaN	NaN	0.683117	0.626054	0.538796	0.79154
+	9.5274	1.66014e-09	tr|Q4CKT7|Q4CKT7_TRYCC	tr|Q4CKT7|Q4CKT7_TRYCC	>tr|Q4CKT7|Q4CKT7_TRYCC Amastin, putative (Fragment) OS=Trypanosoma cruzi (strain CL Brener) GN=Tc00.1047053511497.19 PE=4 SV=1	-1.21801	-0.555352	-1.06	-0.568425	NaN	-0.0896836	-0.0964204	NaN	0.260615	0.710481	0.539322	0.507702	-0.444416	0.0495245	-0.370287	-0.0375692	2.05137	2.39061	1.72909	1.45631	NaN	-0.969752	-0.868706	-0.739958	-1.05622	-0.642494	-0.461621	-0.516122
+	6.4693	1.00739e-06	tr|Q4CL38|Q4CL38_TRYCC	tr|Q4CL38|Q4CL38_TRYCC	>tr|Q4CL38|Q4CL38_TRYCC Uncharacterized protein OS=Trypanosoma cruzi (strain CL Brener) GN=Tc00.1047053485683.10 PE=4 SV=1	0.264128	-0.0532357	0.200233	0.694752	NaN	NaN	NaN	NaN	-0.944785	-0.83647	NaN	-1.52484	NaN	NaN	NaN	NaN	0.802947	1.46688	1.51644	1.84752	-0.871913	-0.94599	-0.889125	-1.47192	0.00795623	0.323524	-0.0890245	0.502919
+	6.36466	1.2593e-06	tr|Q4D9J0|Q4D9J0_TRYCC;tr|Q4CLA0|Q4CLA0_TRYCC	tr|Q4D9J0|Q4D9J0_TRYCC;tr|Q4CLA0|Q4CLA0_TRYCC	>tr|Q4D9J0|Q4D9J0_TRYCC Endoplasmatic reticulum retrieval protein, putative OS=Trypanosoma cruzi (strain CL Brener) GN=Tc00.1047053506857.100 PE=4 SV=1;>tr|Q4CLA0|Q4CLA0_TRYCC Endoplasmatic reticulum retrieval protein, putative OS=Trypanosoma cruzi (strain	0.220176	0.374501	0.297991	-0.289777	-1.21519	-0.64993	-1.24925	-0.813893	-0.523961	0.249061	-0.561533	0.0775294	-0.060089	0.892376	1.43783	0.21073	-0.992976	NaN	-1.08497	-0.36121	NaN	-1.22206	-0.962619	-0.51837	1.56628	2.1018	1.11576	1.96181
+	10.5265	2.08524e-10	tr|Q4CLA1|Q4CLA1_TRYCC	tr|Q4CLA1|Q4CLA1_TRYCC	>tr|Q4CLA1|Q4CLA1_TRYCC Alpha tubulin, putative OS=Trypanosoma cruzi (strain CL Brener) GN=Tc00.1047053411235.9 PE=3 SV=1	0.442637	0.689929	1.24071	1.05746	-0.847789	-0.729704	-0.907127	-1.07898	-0.52094	-0.479206	-0.676302	-0.989549	-1.36066	-0.873762	-1.67841	-0.977291	-0.133572	-0.663293	-0.199346	-0.22682	1.38529	1.0002	1.91337	1.58362	0.424443	0.773807	0.830097	1.00117
+	8.90031	6.09822e-09	tr|Q4DJT8|Q4DJT8_TRYCC;tr|Q4CLD0|Q4CLD0_TRYCC	tr|Q4DJT8|Q4DJT8_TRYCC;tr|Q4CLD0|Q4CLD0_TRYCC	>tr|Q4DJT8|Q4DJT8_TRYCC Mevalonate kinase, putative OS=Trypanosoma cruzi (strain CL Brener) GN=Tc00.1047053509237.10 PE=3 SV=1;>tr|Q4CLD0|Q4CLD0_TRYCC Mevalonate kinase, putative (Fragment) OS=Trypanosoma cruzi (strain CL Brener) GN=Tc00.1047053436521.9 PE	0.639822	0.350038	0.277474	0.652063	-1.76506	-1.93959	-1.76567	-1.11256	0.420542	0.391351	-0.126046	-0.271463	0.816437	0.832526	0.642099	1.91917	0.893	1.25819	0.996152	1.02427	-1.05778	-0.611937	-0.962602	-1.27157	-0.190077	0.0013583	-0.445837	0.405712
+	3.13199	0.00129308	tr|Q4CLF8|Q4CLF8_TRYCC	tr|Q4CLF8|Q4CLF8_TRYCC	>tr|Q4CLF8|Q4CLF8_TRYCC Calpain-like cysteine peptidase, putative (Fragment) OS=Trypanosoma cruzi (strain CL Brener) GN=Tc00.1047053484311.10 PE=4 SV=1	-0.982582	-0.822687	0.206666	0.571503	-0.662535	-0.281847	NaN	NaN	0.797673	1.80953	1.53842	0.987752	NaN	NaN	NaN	NaN	1.12336	0.930419	0.767367	0.0437579	-1.56148	-0.320271	NaN	-0.906278	-0.51424	-1.61439	0.0147966	-1.12494
+	9.86753	8.26739e-10	tr|Q4CLI9|Q4CLI9_TRYCC;tr|Q4CKF9|Q4CKF9_TRYCC	tr|Q4CLI9|Q4CLI9_TRYCC	>tr|Q4CLI9|Q4CLI9_TRYCC Retrotransposon hot spot (RHS) protein, putative (Fragment) OS=Trypanosoma cruzi (strain CL Brener) GN=Tc00.1047053506421.10 PE=4 SV=1	-0.122009	-0.228549	-0.311464	-0.229139	NaN	NaN	NaN	NaN	-0.447697	-0.206897	-0.402215	-0.341307	0.610925	0.709751	0.758239	0.977498	-0.644575	-1.0952	-1.38112	-0.694805	NaN	-2.35145	NaN	NaN	1.4192	1.21078	1.34452	1.42551
+	2.07717	0.0126385	tr|Q4CU35|Q4CU35_TRYCC;tr|Q4D4Q1|Q4D4Q1_TRYCC;tr|Q4CLM9|Q4CLM9_TRYCC	tr|Q4CU35|Q4CU35_TRYCC;tr|Q4D4Q1|Q4D4Q1_TRYCC;tr|Q4CLM9|Q4CLM9_TRYCC	>tr|Q4CU35|Q4CU35_TRYCC Leucine-rich repeat protein, putative (Fragment) OS=Trypanosoma cruzi (strain CL Brener) GN=Tc00.1047053511573.10 PE=4 SV=1;>tr|Q4D4Q1|Q4D4Q1_TRYCC Leucine-rich repeat protein, putative OS=Trypanosoma cruzi (strain CL Brener) GN=Tc0	0.806784	-0.34831	-0.83493	-0.943769	NaN	NaN	NaN	NaN	1.05607	1.45038	0.768303	0.803277	NaN	-0.729444	-2.12245	NaN	0.0211914	-0.421763	0.992811	0.933554	NaN	NaN	NaN	NaN	NaN	-0.925918	NaN	-0.505789
+	8.24272	2.36502e-08	tr|Q4CLP1|Q4CLP1_TRYCC	tr|Q4CLP1|Q4CLP1_TRYCC	>tr|Q4CLP1|Q4CLP1_TRYCC ATP-dependent Clp protease subunit, heat shock protein 100, putative (Fragment) OS=Trypanosoma cruzi (strain CL Brener) GN=Tc00.1047053508807.10 PE=4 SV=1	-0.534961	-0.726853	-0.911609	-0.371626	-1.35063	-0.449615	0.182465	-1.44298	1.06665	1.03881	1.37283	0.865419	-0.449615	-0.228275	-0.00745997	-0.388452	0.66699	1.23306	1.09534	1.14057	0.885172	0.812255	0.890373	1.06036	-1.01961	-1.72532	-0.950247	-1.75303
+	10.7236	1.41072e-10	tr|Q4CLP3|Q4CLP3_TRYCC	tr|Q4CLP3|Q4CLP3_TRYCC	>tr|Q4CLP3|Q4CLP3_TRYCC Succinyl-CoA ligase [GDP-forming] beta-chain, putative (Fragment) OS=Trypanosoma cruzi (strain CL Brener) GN=Tc00.1047053507767.10 PE=4 SV=1	NaN	NaN	NaN	-1.03907	1.01647	1.20403	1.06587	0.968798	-0.742909	-1.14913	-0.627069	-0.800288	1.33823	1.36571	NaN	1.50828	NaN	NaN	NaN	NaN	-0.147478	-0.476611	-0.172047	-0.219549	-1.06303	NaN	-0.951193	-1.07901
+	14.6502	6.18649e-14	tr|Q4CSK6|Q4CSK6_TRYCC;tr|Q4CLP6|Q4CLP6_TRYCC;tr|Q4CLP5|Q4CLP5_TRYCC	tr|Q4CSK6|Q4CSK6_TRYCC;tr|Q4CLP6|Q4CLP6_TRYCC;tr|Q4CLP5|Q4CLP5_TRYCC	>tr|Q4CSK6|Q4CSK6_TRYCC Uncharacterized protein OS=Trypanosoma cruzi (strain CL Brener) GN=Tc00.1047053509141.40 PE=4 SV=1;>tr|Q4CLP6|Q4CLP6_TRYCC Uncharacterized protein OS=Trypanosoma cruzi (strain CL Brener) GN=Tc00.1047053511687.10 PE=4 SV=1;>tr|Q4CLP5	0.665546	0.866477	0.952112	1.06007	-0.942816	-1.249	-1.0349	-1.278	1.5861	1.66638	1.67741	1.87528	-1.15891	-1.00715	-1.07343	-0.81561	-0.261224	-0.45916	-0.519844	-0.164363	0.295355	0.714545	0.277781	0.448344	-0.81749	-0.132006	-0.566073	-0.605435
+	2.31012	0.00756768	tr|Q4CLP9|Q4CLP9_TRYCC	tr|Q4CLP9|Q4CLP9_TRYCC	>tr|Q4CLP9|Q4CLP9_TRYCC Paraxonemal rod protein PAR2, putative (Fragment) OS=Trypanosoma cruzi (strain CL Brener) GN=Tc00.1047053434931.10 PE=4 SV=1	NaN	NaN	-0.850582	-0.806947	NaN	NaN	NaN	NaN	1.40961	1.6042	0.514516	0.606833	NaN	NaN	NaN	NaN	NaN	NaN	NaN	NaN	NaN	NaN	-1.2922	NaN	NaN	-0.0600036	-0.312452	-0.812972
+	4.30873	0.000107219	tr|Q4CZ48|Q4CZ48_TRYCC;tr|Q4CM35|Q4CM35_TRYCC;tr|Q4CLQ9|Q4CLQ9_TRYCC	tr|Q4CZ48|Q4CZ48_TRYCC;tr|Q4CM35|Q4CM35_TRYCC;tr|Q4CLQ9|Q4CLQ9_TRYCC	>tr|Q4CZ48|Q4CZ48_TRYCC Cytochrome c oxidase subunit 10, putative OS=Trypanosoma cruzi (strain CL Brener) GN=Tc00.1047053510783.49 PE=4 SV=1;>tr|Q4CM35|Q4CM35_TRYCC Cytochrome c oxidase subunit 10, putative OS=Trypanosoma cruzi (strain CL Brener) GN=Tc00.1	-0.802866	-0.227312	-0.275049	-0.406255	-0.63736	-0.0308889	-1.06059	-0.567342	1.16498	1.6352	1.98087	2.7808	-1.03118	-0.201626	0.0924847	0.0261097	-1.00522	-0.81585	0.374453	0.457332	NaN	NaN	NaN	NaN	-0.213467	0.141429	-1.11758	-0.261082
+	7.23437	2.02879e-07	tr|Q4CLR4|Q4CLR4_TRYCC	tr|Q4CLR4|Q4CLR4_TRYCC	>tr|Q4CLR4|Q4CLR4_TRYCC Uncharacterized protein (Fragment) OS=Trypanosoma cruzi (strain CL Brener) GN=Tc00.1047053511519.9 PE=4 SV=1	0.917464	0.941619	0.16987	0.840301	-0.848624	-1.3087	-1.6861	-1.75812	-1.1764	-0.934777	-0.592928	-1.09513	-0.411113	-0.793588	0.437129	-0.483407	-0.271611	0.418886	0.373412	0.304182	-0.354837	1.01569	0.157264	0.16987	1.58757	2.02499	1.331	1.0261
+	9.36333	2.28532e-09	tr|Q4CLU9|Q4CLU9_TRYCC;tr|Q4CLV0|Q4CLV0_TRYCC	tr|Q4CLU9|Q4CLU9_TRYCC;tr|Q4CLV0|Q4CLV0_TRYCC	>tr|Q4CLU9|Q4CLU9_TRYCC 40S ribosomal protein S8 OS=Trypanosoma cruzi (strain CL Brener) GN=Tc00.1047053511069.20 PE=3 SV=1;>tr|Q4CLV0|Q4CLV0_TRYCC 40S ribosomal protein S8 OS=Trypanosoma cruzi (strain CL Brener) GN=Tc00.1047053511069.10 PE=3 SV=1	1.2459	1.22869	0.901595	0.968902	-0.28619	-0.174114	-0.18152	0.0519867	-1.90578	-2.00392	-1.3953	-1.4214	0.325858	-0.325782	0.83236	0.297478	-0.160163	0.382228	-0.0885068	-0.331966	-1.09973	-1.10464	-0.35456	-0.34316	1.71406	1.24579	0.909956	1.07192
+	10.5588	1.95443e-10	tr|Q4CLW3|Q4CLW3_TRYCC;tr|Q4D8T0|Q4D8T0_TRYCC	tr|Q4CLW3|Q4CLW3_TRYCC	>tr|Q4CLW3|Q4CLW3_TRYCC Trifunctional enzyme alpha subunit, mitochondrial-like protein, putative (Fragment) OS=Trypanosoma cruzi (strain CL Brener) GN=Tc00.1047053509701.10 PE=4 SV=1	-0.307088	-0.588175	-0.0276	-0.153626	-0.901518	-0.616908	-0.905873	-0.912731	-0.202098	0.340128	-0.0369845	0.113311	0.141417	0.473999	0.377316	0.598702	-1.31152	-0.796105	-0.788582	0.226152	2.15668	1.93733	2.09383	2.14706	-0.709427	-0.747026	-0.753445	-0.847221
+	1.70256	0.0281769	tr|Q4D7N5|Q4D7N5_TRYCC;tr|Q4CLW6|Q4CLW6_TRYCC	tr|Q4D7N5|Q4D7N5_TRYCC;tr|Q4CLW6|Q4CLW6_TRYCC	>tr|Q4D7N5|Q4D7N5_TRYCC Zinc finger protein 2, putative OS=Trypanosoma cruzi (strain CL Brener) GN=Tc00.1047053503989.10 PE=4 SV=1;>tr|Q4CLW6|Q4CLW6_TRYCC Zinc finger protein 2, putative OS=Trypanosoma cruzi (strain CL Brener) GN=Tc00.1047053401469.10 PE=4	NaN	0.497277	1.42468	0.235964	-1.56633	NaN	-0.588118	-0.250543	NaN	NaN	-1.3247	NaN	NaN	NaN	NaN	-0.91919	NaN	NaN	NaN	NaN	NaN	NaN	NaN	NaN	NaN	1.03019	0.533756	0.927016
+	14.458	8.81372e-14	tr|Q4CLW8|Q4CLW8_TRYCC	tr|Q4CLW8|Q4CLW8_TRYCC	>tr|Q4CLW8|Q4CLW8_TRYCC Methyltransferase OS=Trypanosoma cruzi (strain CL Brener) GN=Tc00.1047053505683.10 PE=3 SV=1	0.18235	0.26846	-0.102274	0.119863	1.15125	0.988679	1.06577	0.953946	-0.0435948	-0.115332	-0.52124	-0.0489751	0.613706	0.351625	0.192201	0.648855	-1.55983	-1.42112	-1.40532	-1.51867	1.50693	1.28571	0.868217	1.37671	-1.02726	-1.08207	-1.45894	-1.26964
+	10.6453	1.62453e-10	tr|Q4CTN0|Q4CTN0_TRYCC;tr|Q4CLZ1|Q4CLZ1_TRYCC	tr|Q4CTN0|Q4CTN0_TRYCC;tr|Q4CLZ1|Q4CLZ1_TRYCC	>tr|Q4CTN0|Q4CTN0_TRYCC Ubiquitin-conjugating enzyme E2, putative OS=Trypanosoma cruzi (strain CL Brener) GN=Tc00.1047053508137.30 PE=3 SV=1;>tr|Q4CLZ1|Q4CLZ1_TRYCC Ubiquitin-conjugating enzyme E2, putative OS=Trypanosoma cruzi (strain CL Brener) GN=Tc00.1	0.644419	-0.10779	-0.533327	0.0832542	-1.25447	-0.930252	-1.53431	-1.02444	1.2977	1.0311	1.27718	0.813965	1.43088	0.934055	1.07805	1.16453	-1.24582	-1.60743	-1.19967	-1.08358	0.849669	0.8669	0.598024	0.414158	-0.361357	-0.766012	-0.683949	-0.151482
+	3.84313	0.000290315	tr|Q4CLZ2|Q4CLZ2_TRYCC	tr|Q4CLZ2|Q4CLZ2_TRYCC	>tr|Q4CLZ2|Q4CLZ2_TRYCC Uncharacterized protein OS=Trypanosoma cruzi (strain CL Brener) GN=Tc00.1047053453445.10 PE=4 SV=1	-0.014193	-0.318582	-0.535566	-1.27847	-0.0969706	-1.56026	-1.21357	-0.627204	NaN	NaN	NaN	NaN	0.455426	0.176572	0.385615	0.805764	-0.516823	-0.71421	0.628558	NaN	1.72359	1.71832	1.22728	1.1018	-1.34707	NaN	NaN	NaN
+	3.84278	0.000290157	tr|Q4CM27|Q4CM27_TRYCC	tr|Q4CM27|Q4CM27_TRYCC	>tr|Q4CM27|Q4CM27_TRYCC U2 splicing auxiliary factor, putative OS=Trypanosoma cruzi (strain CL Brener) GN=Tc00.1047053503577.20 PE=4 SV=1	-0.0697597	-1.02609	-0.520248	0.123688	-0.96917	-1.43893	-1.07418	-1.28999	1.05311	0.00630617	-1.11188	-0.483527	1.25081	1.24244	0.8786	0.889279	-2.02592	NaN	-0.209966	-0.490473	1.46772	0.812875	1.77358	0.419201	-0.0388264	0.500384	-0.445471	0.776433
+	18.1357	5.20115e-17	tr|Q4CVR5|Q4CVR5_TRYCC;tr|Q4CM56|Q4CM56_TRYCC	tr|Q4CVR5|Q4CVR5_TRYCC;tr|Q4CM56|Q4CM56_TRYCC	>tr|Q4CVR5|Q4CVR5_TRYCC Tryparedoxin peroxidase, putative OS=Trypanosoma cruzi (strain CL Brener) GN=Tc00.1047053487507.10 PE=4 SV=1;>tr|Q4CM56|Q4CM56_TRYCC Tryparedoxin peroxidase, putative OS=Trypanosoma cruzi (strain CL Brener) GN=Tc00.1047053507259.10	0.848883	0.580838	0.618485	0.575948	-0.251235	-0.378399	-0.17217	-0.347066	0.900283	1.06424	1.1137	1.3248	-0.069736	-0.424021	-0.365496	-0.367368	-1.97195	-2.27252	-2.06004	-2.04484	0.662601	0.588123	0.752366	0.554534	0.291706	0.173412	0.346915	0.327996
+	8.00202	3.93141e-08	tr|Q4CM65|Q4CM65_TRYCC	tr|Q4CM65|Q4CM65_TRYCC	>tr|Q4CM65|Q4CM65_TRYCC Pyrroline-5-carboxylate synthetase-like protein, putative (Fragment) OS=Trypanosoma cruzi (strain CL Brener) GN=Tc00.1047053511023.10 PE=3 SV=1	-0.153504	0.0640685	-0.673115	0.221951	-0.364377	-0.308309	-0.667632	-0.420908	0.716778	1.51807	0.941741	1.40704	-0.704944	-1.61827	-0.308037	-1.47015	1.65248	1.64919	1.39252	1.4196	-0.142538	-0.594197	0.279481	0.243203	-1.05199	-0.49448	-1.47405	-1.05962
+	6.55005	8.62163e-07	tr|Q4CM66|Q4CM66_TRYCC	tr|Q4CM66|Q4CM66_TRYCC	>tr|Q4CM66|Q4CM66_TRYCC Uncharacterized protein OS=Trypanosoma cruzi (strain CL Brener) GN=Tc00.1047053509651.10 PE=4 SV=1	-0.0060337	-0.194866	-0.24615	-0.307077	NaN	NaN	NaN	NaN	1.09706	1.75314	1.65966	1.37586	NaN	NaN	NaN	NaN	NaN	NaN	NaN	NaN	-1.02625	-1.33121	-1.4628	-0.687425	-0.521965	-0.355998	0.0448661	0.209188
+	8.12743	3.00903e-08	tr|Q4CM68|Q4CM68_TRYCC	tr|Q4CM68|Q4CM68_TRYCC	>tr|Q4CM68|Q4CM68_TRYCC 3-oxo-5-alpha-steroid 4-dehydrogenase, putative (Fragment) OS=Trypanosoma cruzi (strain CL Brener) GN=Tc00.1047053457251.10 PE=4 SV=1	-1.69563	-0.226906	-1.30211	-0.973517	0.400991	0.496756	-0.0700138	0.711352	-0.604318	-0.723509	0.126738	-1.03415	0.388023	1.07188	0.527453	0.0975339	1.08556	1.18253	1.39463	1.37772	0.950583	0.698209	1.02775	0.590792	-1.1886	-1.17088	-1.45989	-1.67898
+	5.53842	7.51575e-06	tr|Q4CM92|Q4CM92_TRYCC	tr|Q4CM92|Q4CM92_TRYCC	>tr|Q4CM92|Q4CM92_TRYCC Uncharacterized protein OS=Trypanosoma cruzi (strain CL Brener) GN=Tc00.1047053508955.20 PE=4 SV=1	-1.1492	-0.529291	-0.807407	-0.850809	0.248664	0.204242	-0.165459	-0.149712	0.812946	1.07442	1.82364	0.611658	1.13084	0.959442	0.490159	-1.23889	-1.65903	-1.3481	-1.70944	-1.99945	0.42037	0.735574	0.313567	0.54427	0.494381	1.07018	0.621514	0.0509258
+	4.21713	0.000130489	tr|Q4CM96|Q4CM96_TRYCC	tr|Q4CM96|Q4CM96_TRYCC	>tr|Q4CM96|Q4CM96_TRYCC Uncharacterized protein (Fragment) OS=Trypanosoma cruzi (strain CL Brener) GN=Tc00.1047053509245.10 PE=4 SV=1	-1.02263	-1.68571	-0.525362	NaN	0.398873	0.780845	0.988225	0.63978	-0.825726	-1.20311	-0.892528	NaN	NaN	NaN	NaN	NaN	1.0864	0.850649	1.50559	0.936083	0.580754	1.35027	0.829416	-0.690276	-0.181054	-0.626119	-1.5517	-0.742679
+	3.83096	0.00029616	tr|Q4CMA6|Q4CMA6_TRYCC	tr|Q4CMA6|Q4CMA6_TRYCC	>tr|Q4CMA6|Q4CMA6_TRYCC Retrotransposon hot spot (RHS) protein, putative (Fragment) OS=Trypanosoma cruzi (strain CL Brener) GN=Tc00.1047053503483.9 PE=4 SV=1	0.263083	0.262789	1.02572	0.545271	NaN	NaN	NaN	NaN	-0.290314	0.924174	0.0376668	-0.0853945	NaN	NaN	NaN	NaN	NaN	NaN	NaN	NaN	-1.15176	-0.765026	-1.73215	-2.16215	0.458831	0.540587	0.740427	1.38824
+	6.82252	4.81088e-07	tr|Q4CMB7|Q4CMB7_TRYCC;tr|Q4CM63|Q4CM63_TRYCC;tr|Q4CMB6|Q4CMB6_TRYCC	tr|Q4CMB7|Q4CMB7_TRYCC;tr|Q4CM63|Q4CM63_TRYCC	>tr|Q4CMB7|Q4CMB7_TRYCC Methyltransferase OS=Trypanosoma cruzi (strain CL Brener) GN=Tc00.1047053504191.10 PE=3 SV=1;>tr|Q4CM63|Q4CM63_TRYCC Methyltransferase (Fragment) OS=Trypanosoma cruzi (strain CL Brener) GN=Tc00.1047053510185.10 PE=3 SV=1	NaN	NaN	NaN	NaN	1.10561	1.59565	1.54241	1.00739	NaN	-0.758091	NaN	-0.130767	NaN	NaN	NaN	NaN	0.55241	0.448397	0.706136	0.605502	-1.36634	NaN	-0.943503	-1.07447	-0.777226	-0.769321	-1.22295	-0.520832
+	14.0564	2.0486e-13	tr|Q4CMC7|Q4CMC7_TRYCC;tr|Q4DZJ0|Q4DZJ0_TRYCC;tr|Q4DZI8|Q4DZI8_TRYCC	tr|Q4CMC7|Q4CMC7_TRYCC;tr|Q4DZJ0|Q4DZJ0_TRYCC	>tr|Q4CMC7|Q4CMC7_TRYCC Uncharacterized protein OS=Trypanosoma cruzi (strain CL Brener) GN=Tc00.1047053506551.10 PE=4 SV=1;>tr|Q4DZJ0|Q4DZJ0_TRYCC Uncharacterized protein OS=Trypanosoma cruzi (strain CL Brener) GN=Tc00.1047053508799.270 PE=4 SV=1	-0.891787	-0.940515	-1.22484	-0.840162	1.56537	1.51775	1.49545	1.25021	0.346058	0.517587	0.472397	0.603469	-0.367384	-0.461341	-0.108406	-0.684554	0.939703	1.35585	1.12463	1.41295	-0.726862	-0.610637	-0.524177	-1.0914	-1.35213	-0.867199	-0.996194	-0.913833
+	1.4717	0.0463155	tr|Q4CMD6|Q4CMD6_TRYCC;tr|Q4D318|Q4D318_TRYCC	tr|Q4CMD6|Q4CMD6_TRYCC;tr|Q4D318|Q4D318_TRYCC	>tr|Q4CMD6|Q4CMD6_TRYCC ADP-ribosylation factor, putative (Fragment) OS=Trypanosoma cruzi (strain CL Brener) GN=Tc00.1047053419417.4 PE=3 SV=1;>tr|Q4D318|Q4D318_TRYCC Small GTP-binding protein, putative OS=Trypanosoma cruzi (strain CL Brener) GN=Tc00.10470	0.216784	1.082	1.02181	0.478777	0.35282	1.42315	1.26469	-0.145542	-0.594224	-1.13639	-0.0817816	0.629794	NaN	NaN	NaN	NaN	-0.12735	-0.0582635	-1.13848	-0.35964	NaN	NaN	NaN	-3.1381	0.557772	-0.245494	-0.116293	0.11397
+	9.72181	1.11537e-09	tr|Q4CMD9|Q4CMD9_TRYCC;tr|Q4CLK5|Q4CLK5_TRYCC;tr|Q4CN21|Q4CN21_TRYCC;tr|Q4CT79|Q4CT79_TRYCC	tr|Q4CMD9|Q4CMD9_TRYCC	>tr|Q4CMD9|Q4CMD9_TRYCC Fatty acyl CoA synthetase 2, putative OS=Trypanosoma cruzi (strain CL Brener) GN=Tc00.1047053506261.10 PE=4 SV=1	-1.81988	-1.77206	-1.863	-1.62187	0.0710798	-0.0886515	0.0509636	-0.229782	0.823438	1.63199	1.21728	1.7281	-0.0291018	-0.710535	0.483528	0.166696	0.819848	0.501852	0.813855	0.343085	0.239858	0.560154	0.678415	0.887699	-0.471381	-1.25969	-0.524193	-0.627702
+	3.03883	0.00157292	tr|Q4DQQ2|Q4DQQ2_TRYCC;tr|Q4CME2|Q4CME2_TRYCC	tr|Q4DQQ2|Q4DQQ2_TRYCC;tr|Q4CME2|Q4CME2_TRYCC	>tr|Q4DQQ2|Q4DQQ2_TRYCC Homoserine kinase, putative OS=Trypanosoma cruzi (strain CL Brener) GN=Tc00.1047053509167.150 PE=3 SV=1;>tr|Q4CME2|Q4CME2_TRYCC Homoserine kinase, putative OS=Trypanosoma cruzi (strain CL Brener) GN=Tc00.1047053503597.10 PE=3 SV=1	0.69781	-0.21916	-0.860687	-0.729745	1.41233	1.92627	1.40163	1.73545	0.141115	0.106349	-0.887238	-0.052919	0.380887	0.525522	0.840305	-0.260198	-1.26802	-1.84291	-0.147958	-1.15964	-1.05787	0.247196	-0.0393661	-0.789667	0.386022	-0.881914	1.48513	-1.08872
+	2.4476	0.0056071	tr|Q4CZF5|Q4CZF5_TRYCC;tr|Q4CMM4|Q4CMM4_TRYCC	tr|Q4CZF5|Q4CZF5_TRYCC;tr|Q4CMM4|Q4CMM4_TRYCC	>tr|Q4CZF5|Q4CZF5_TRYCC Profilin OS=Trypanosoma cruzi (strain CL Brener) GN=Tc00.1047053510911.10 PE=3 SV=1;>tr|Q4CMM4|Q4CMM4_TRYCC Profilin OS=Trypanosoma cruzi (strain CL Brener) GN=Tc00.1047053458759.10 PE=3 SV=1	NaN	-1.61084	-1.19726	-1.25071	NaN	NaN	NaN	NaN	NaN	NaN	NaN	-1.21233	-0.492649	0.429998	1.38047	0.214372	NaN	NaN	NaN	NaN	0.751784	NaN	-0.250191	NaN	0.991714	0.645722	1.15377	0.446144
+	3.42494	0.000705919	tr|Q4CMQ4|Q4CMQ4_TRYCC;tr|Q4CMQ5|Q4CMQ5_TRYCC	tr|Q4CMQ4|Q4CMQ4_TRYCC	>tr|Q4CMQ4|Q4CMQ4_TRYCC Carboxypeptidase OS=Trypanosoma cruzi (strain CL Brener) GN=Tc00.1047053508671.20 PE=3 SV=1	0.928048	0.951429	0.697025	1.7931	NaN	NaN	NaN	NaN	-0.267004	0.0355859	0.065249	0.506297	NaN	NaN	NaN	NaN	NaN	NaN	NaN	NaN	-0.767199	-2.3503	-0.95392	-1.11011	-0.172173	0.350287	0.758825	-0.465148
+	6.98676	3.40532e-07	tr|Q4D6X7|Q4D6X7_TRYCC;tr|Q4CMQ9|Q4CMQ9_TRYCC	tr|Q4D6X7|Q4D6X7_TRYCC;tr|Q4CMQ9|Q4CMQ9_TRYCC	>tr|Q4D6X7|Q4D6X7_TRYCC Uncharacterized protein OS=Trypanosoma cruzi (strain CL Brener) GN=Tc00.1047053511647.10 PE=4 SV=1;>tr|Q4CMQ9|Q4CMQ9_TRYCC Uncharacterized protein OS=Trypanosoma cruzi (strain CL Brener) GN=Tc00.1047053404843.20 PE=4 SV=1	NaN	-1.06216	-1.32413	-1.64726	0.986869	0.638322	NaN	1.11838	NaN	NaN	NaN	NaN	0.36965	1.0493	1.13612	0.753255	-0.138076	-0.0416081	-0.287775	-0.540802	1.01329	NaN	NaN	1.62233	-1.36408	-0.631842	-0.798248	-0.851537
+	5.74722	4.79721e-06	tr|Q4CMR1|Q4CMR1_TRYCC;tr|Q4D6C5|Q4D6C5_TRYCC	tr|Q4CMR1|Q4CMR1_TRYCC;tr|Q4D6C5|Q4D6C5_TRYCC	>tr|Q4CMR1|Q4CMR1_TRYCC Uncharacterized protein (Fragment) OS=Trypanosoma cruzi (strain CL Brener) GN=Tc00.1047053509577.9 PE=4 SV=1;>tr|Q4D6C5|Q4D6C5_TRYCC Uncharacterized protein (Fragment) OS=Trypanosoma cruzi (strain CL Brener) GN=Tc00.1047053506673.69	-0.0135408	-0.504094	-0.717854	-0.749205	0.497112	0.446667	0.74954	0.229728	0.444183	2.29341	0.72005	0.780322	0.634658	-0.0980605	0.197345	0.860631	-0.570169	-1.43131	-1.02208	-0.635729	0.558425	1.55343	0.638031	0.835369	-1.73827	-0.856192	-0.998047	-2.10434
+	7.95188	4.37783e-08	tr|Q4CMS4|Q4CMS4_TRYCC;tr|Q4CQV5|Q4CQV5_TRYCC	tr|Q4CMS4|Q4CMS4_TRYCC;tr|Q4CQV5|Q4CQV5_TRYCC	>tr|Q4CMS4|Q4CMS4_TRYCC Trichohyalin, putative (Fragment) OS=Trypanosoma cruzi (strain CL Brener) GN=Tc00.1047053511015.30 PE=4 SV=1;>tr|Q4CQV5|Q4CQV5_TRYCC Trichohyalin, putative OS=Trypanosoma cruzi (strain CL Brener) GN=Tc00.1047053511805.20 PE=4 SV=1	NaN	-0.992857	-0.823814	-0.82299	0.354593	0.664319	0.624263	0.941122	1.20814	1.06619	1.67101	1.08968	0.395077	0.373148	-0.611368	0.227978	-0.199192	0.0945792	-0.227028	-0.199367	0.718058	0.683371	0.201394	0.417682	-0.808888	-1.67304	-2.47786	-1.89419
+	11.044	7.53789e-11	tr|Q4CXR4|Q4CXR4_TRYCC;tr|Q4CPB5|Q4CPB5_TRYCC;tr|Q4CMS5|Q4CMS5_TRYCC	tr|Q4CXR4|Q4CXR4_TRYCC;tr|Q4CPB5|Q4CPB5_TRYCC;tr|Q4CMS5|Q4CMS5_TRYCC	>tr|Q4CXR4|Q4CXR4_TRYCC Ribosomal protein S29, putative OS=Trypanosoma cruzi (strain CL Brener) GN=Tc00.1047053506025.14 PE=4 SV=1;>tr|Q4CPB5|Q4CPB5_TRYCC Ribosomal protein S29, putative OS=Trypanosoma cruzi (strain CL Brener) GN=Tc00.1047053509201.15 PE=4	1.22352	0.683585	0.818969	1.12012	0.0329756	-0.0215442	-0.241434	0.0653246	0.0462284	-0.317868	-0.850412	-0.538311	-0.527004	-0.0173498	-0.11579	-0.373491	0.0946487	-0.6348	-0.308454	-0.31152	-1.27957	-1.69889	-1.97209	-1.3485	1.95865	1.62208	1.35136	1.53957
+	21.371	9.0767e-20	tr|Q4CMT2|Q4CMT2_TRYCC;tr|Q4D5A7|Q4D5A7_TRYCC	tr|Q4CMT2|Q4CMT2_TRYCC;tr|Q4D5A7|Q4D5A7_TRYCC	>tr|Q4CMT2|Q4CMT2_TRYCC Microtubule-associated protein, putative (Fragment) OS=Trypanosoma cruzi (strain CL Brener) GN=Tc00.1047053507447.19 PE=4 SV=1;>tr|Q4D5A7|Q4D5A7_TRYCC Microtubule-associated protein, putative (Fragment) OS=Trypanosoma cruzi (strain	-0.390074	-0.418353	-0.249862	-0.28868	0.122857	0.267624	0.210522	0.315347	0.540379	0.613535	0.731688	0.68586	0.990435	0.979135	1.02404	1.07483	1.02274	1.18799	1.30856	1.16741	-1.35238	-1.25239	-1.38163	-1.15214	-1.51656	-1.48683	-1.30811	-1.44595
+	9.56903	1.51981e-09	tr|Q4CMU8|Q4CMU8_TRYCC;tr|Q4CL36|Q4CL36_TRYCC	tr|Q4CMU8|Q4CMU8_TRYCC	>tr|Q4CMU8|Q4CMU8_TRYCC NADH-dependent fumarate reductase, putative OS=Trypanosoma cruzi (strain CL Brener) GN=Tc00.1047053510215.10 PE=4 SV=1	1.07452	1.2366	1.15428	0.998128	-0.583374	-0.114051	-0.00422714	-0.527966	-0.0943196	0.0491145	0.0392712	0.113862	0.731232	1.61063	0.834444	0.172689	-0.387289	-0.638977	-0.381391	-0.865703	-2.30553	-1.99199	-1.44205	-1.5418	0.690093	0.562131	1.11441	0.49727
+	13.9978	2.27369e-13	tr|Q4CMZ5|Q4CMZ5_TRYCC	tr|Q4CMZ5|Q4CMZ5_TRYCC	>tr|Q4CMZ5|Q4CMZ5_TRYCC Transaldolase OS=Trypanosoma cruzi (strain CL Brener) GN=Tc00.1047053507889.10 PE=3 SV=1	0.273912	0.22498	0.407779	0.481149	1.94538	2.08295	1.93666	1.77278	-0.637312	-0.585921	-0.680341	-0.798054	-1.29018	-1.34356	-1.9098	-1.1851	-0.177177	0.0656063	-0.124894	-0.0410911	0.561315	0.352279	-0.0172167	0.027019	-0.590215	-0.291589	-0.398758	-0.0605973
+	3.28722	0.000943224	tr|Q4CN63|Q4CN63_TRYCC;tr|Q4CKN9|Q4CKN9_TRYCC	tr|Q4CN63|Q4CN63_TRYCC	>tr|Q4CN63|Q4CN63_TRYCC Uncharacterized protein OS=Trypanosoma cruzi (strain CL Brener) GN=Tc00.1047053509935.20 PE=4 SV=1	0.743094	0.993011	0.772039	0.817153	NaN	NaN	NaN	NaN	0.225531	-0.326773	-1.16661	NaN	NaN	0.563634	1.1246	0.322837	NaN	NaN	NaN	NaN	NaN	NaN	NaN	NaN	NaN	-1.88463	-0.924297	-1.25959
+	8.63408	1.07344e-08	tr|Q4CNC1|Q4CNC1_TRYCC;tr|Q4CWW7|Q4CWW7_TRYCC	tr|Q4CNC1|Q4CNC1_TRYCC;tr|Q4CWW7|Q4CWW7_TRYCC	>tr|Q4CNC1|Q4CNC1_TRYCC Aspartyl-tRNA synthetase, putative OS=Trypanosoma cruzi (strain CL Brener) GN=Tc00.1047053510777.20 PE=3 SV=1;>tr|Q4CWW7|Q4CWW7_TRYCC Aspartyl-tRNA synthetase, putative (Fragment) OS=Trypanosoma cruzi (strain CL Brener) GN=Tc00.1047	-1.09186	-0.996367	-0.541593	-1.03058	1.76894	1.76662	2.6498	1.74571	-0.470506	-0.837886	-0.775058	-0.338348	-0.30868	-0.568551	-0.49048	-0.413009	-0.399407	-0.816289	-0.244835	-1.30978	1.09984	0.424875	-0.109927	0.331456	0.0500824	0.400051	0.619238	-0.113465
+	6.45775	1.03247e-06	tr|Q4CND5|Q4CND5_TRYCC	tr|Q4CND5|Q4CND5_TRYCC	>tr|Q4CND5|Q4CND5_TRYCC 26S proteasome regulatory non-ATPase subunit, putative (Fragment) OS=Trypanosoma cruzi (strain CL Brener) GN=Tc00.1047053504221.20 PE=4 SV=1	0.208232	0.377075	0.608264	-0.638372	-0.721969	-0.656318	-0.494987	-0.843397	0.656202	1.53058	1.36463	1.48473	-1.0669	-1.2152	-2.28261	-2.33123	0.472334	0.221808	0.694889	1.39214	-0.40418	-0.231936	0.482459	0.105549	0.869513	0.116896	0.323011	-0.0212251
+	13.8921	2.6583e-13	tr|Q4CNF4|Q4CNF4_TRYCC;tr|Q4CNF1|Q4CNF1_TRYCC	tr|Q4CNF4|Q4CNF4_TRYCC	>tr|Q4CNF4|Q4CNF4_TRYCC 60S ribosomal protein L11, putative OS=Trypanosoma cruzi (strain CL Brener) GN=Tc00.1047053508197.10 PE=3 SV=1	1.30633	1.09617	1.29583	1.34351	-0.494958	-0.246112	-0.460123	-0.508828	-0.178595	-0.368579	-0.126506	0.327294	-0.434583	-0.813636	-0.461026	-0.243168	0.138005	-0.0709423	-0.169569	0.0860875	-1.91745	-1.48868	-1.67796	-1.41468	1.23072	1.17764	1.43056	1.64324
+	3.55985	0.00052669	tr|Q4DE73|Q4DE73_TRYCC;tr|Q4CNF9|Q4CNF9_TRYCC	tr|Q4DE73|Q4DE73_TRYCC;tr|Q4CNF9|Q4CNF9_TRYCC	>tr|Q4DE73|Q4DE73_TRYCC (H+)-ATPase G subunit, putative OS=Trypanosoma cruzi (strain CL Brener) GN=Tc00.1047053506375.110 PE=4 SV=1;>tr|Q4CNF9|Q4CNF9_TRYCC (H+)-ATPase G subunit, putative OS=Trypanosoma cruzi (strain CL Brener) GN=Tc00.1047053510993.10 PE=	-0.0450233	0.561797	-0.10844	0.631322	-1.18983	-0.614539	-0.474116	-1.47086	0.0618069	1.7196	1.97208	1.96793	-1.3915	-0.461152	-0.0235049	-2.09966	-0.282503	-0.28579	0.322649	0.646355	0.319186	-0.414043	-1.46441	-0.254691	0.672563	0.187053	0.710742	0.806973
+	2.92288	0.00200124	tr|Q4CNG5|Q4CNG5_TRYCC	tr|Q4CNG5|Q4CNG5_TRYCC	>tr|Q4CNG5|Q4CNG5_TRYCC Calpain-like cysteine peptidase, putative (Fragment) OS=Trypanosoma cruzi (strain CL Brener) GN=Tc00.1047053510801.10 PE=4 SV=1	-1.81447	0.34533	-0.343113	-0.723786	0.368215	0.820397	2.04245	1.44663	0.493918	0.638478	0.699069	1.35773	-0.270411	-0.505915	-0.152646	-0.545429	0.0498589	0.688065	0.906683	0.840369	0.199005	-2.05787	-0.278754	-1.05564	-0.900433	-0.0828464	-0.185629	-1.97926
+	4.48549	7.23218e-05	tr|Q4CNH7|Q4CNH7_TRYCC	tr|Q4CNH7|Q4CNH7_TRYCC	>tr|Q4CNH7|Q4CNH7_TRYCC Importin subunit alpha OS=Trypanosoma cruzi (strain CL Brener) GN=Tc00.1047053509057.20 PE=3 SV=1	-0.133231	-0.393749	0.398945	0.635772	0.00284271	0.869094	0.145441	0.864104	-2.29662	-0.663179	-0.91443	-2.19672	1.39884	1.76878	1.47653	1.21881	-1.2068	0.102958	NaN	-0.344155	0.0196581	0.593651	-0.214991	-1.14619	-0.351639	0.413044	0.077018	-0.123782
+	5.62786	6.22512e-06	tr|Q4CNI4|Q4CNI4_TRYCC;tr|Q4CT34|Q4CT34_TRYCC	tr|Q4CNI4|Q4CNI4_TRYCC;tr|Q4CT34|Q4CT34_TRYCC	>tr|Q4CNI4|Q4CNI4_TRYCC Uncharacterized protein OS=Trypanosoma cruzi (strain CL Brener) GN=Tc00.1047053510683.20 PE=4 SV=1;>tr|Q4CT34|Q4CT34_TRYCC Uncharacterized protein OS=Trypanosoma cruzi (strain CL Brener) GN=Tc00.1047053504575.20 PE=4 SV=1	NaN	NaN	NaN	NaN	NaN	NaN	NaN	NaN	-2.19477	NaN	NaN	NaN	1.04886	1.04121	1.32009	0.625044	0.644874	0.960717	0.553999	0.285479	-0.524365	-0.862978	-0.610299	-0.735842	NaN	-0.767169	-0.784858	NaN
+	2.63848	0.00371861	tr|Q4CNI8|Q4CNI8_TRYCC	tr|Q4CNI8|Q4CNI8_TRYCC	>tr|Q4CNI8|Q4CNI8_TRYCC Uncharacterized protein OS=Trypanosoma cruzi (strain CL Brener) GN=Tc00.1047053509139.10 PE=4 SV=1	NaN	-0.700288	NaN	NaN	NaN	NaN	NaN	NaN	NaN	NaN	NaN	NaN	NaN	NaN	NaN	NaN	NaN	NaN	NaN	NaN	0.625638	1.62865	0.785463	0.454293	-1.01126	NaN	-0.766631	-1.01586
+	1.91639	0.0177969	tr|Q4CNM0|Q4CNM0_TRYCC;tr|Q4DFG7|Q4DFG7_TRYCC	tr|Q4CNM0|Q4CNM0_TRYCC	>tr|Q4CNM0|Q4CNM0_TRYCC Uncharacterized protein OS=Trypanosoma cruzi (strain CL Brener) GN=Tc00.1047053458015.10 PE=4 SV=1	NaN	NaN	NaN	NaN	NaN	NaN	NaN	NaN	1.14035	0.798853	1.0862	NaN	NaN	NaN	NaN	NaN	NaN	NaN	NaN	NaN	NaN	NaN	-0.371263	-1.15026	NaN	-0.371263	NaN	-1.13262
+	4.32257	0.000104314	tr|Q4CNM1|Q4CNM1_TRYCC	tr|Q4CNM1|Q4CNM1_TRYCC	>tr|Q4CNM1|Q4CNM1_TRYCC Uncharacterized protein OS=Trypanosoma cruzi (strain CL Brener) GN=Tc00.1047053458015.4 PE=4 SV=1	-0.265955	NaN	-0.749181	-0.136576	NaN	-1.72188	-1.81828	NaN	0.484044	0.831432	0.811447	0.808378	-0.869484	NaN	0.258075	-0.335447	-1.06659	-1.34938	NaN	0.357722	1.29928	1.59586	0.763712	1.55869	0.027972	NaN	0.234429	-0.718252
+	9.91591	7.45661e-10	tr|Q4CNM5|Q4CNM5_TRYCC;tr|Q4CQI1|Q4CQI1_TRYCC	tr|Q4CNM5|Q4CNM5_TRYCC	>tr|Q4CNM5|Q4CNM5_TRYCC ATP-dependent Clp protease subunit, heat shock protein 100 (HSP100), putative (Fragment) OS=Trypanosoma cruzi (strain CL Brener) GN=Tc00.1047053508665.14 PE=4 SV=1	-0.0609877	-0.114557	0.170658	0.204845	-0.519512	-0.290004	-1.0178	-0.179696	0.662194	0.849894	0.904519	1.06187	-1.10454	-0.866191	-0.981984	-2.04294	1.51964	1.59392	1.11925	2.0363	0.517094	0.138388	0.263608	0.34287	-1.26367	-1.18071	-0.946034	-0.81641
+	6.47786	9.8968e-07	tr|Q4CNP4|Q4CNP4_TRYCC	tr|Q4CNP4|Q4CNP4_TRYCC	>tr|Q4CNP4|Q4CNP4_TRYCC 2-oxoglutarate dehydrogenase, E2 component, dihydrolipoamide succinyltransferase, putative OS=Trypanosoma cruzi (strain CL Brener) GN=Tc00.1047053503935.20 PE=3 SV=1	-1.48257	-1.29715	NaN	-1.50492	NaN	NaN	NaN	NaN	0.0623448	0.531232	0.133096	0.271967	-0.370008	-0.538256	NaN	-0.475532	NaN	NaN	NaN	NaN	0.740946	1.11349	1.21782	1.59754	NaN	NaN	NaN	NaN
+	7.75052	6.67954e-08	tr|Q4CNR6|Q4CNR6_TRYCC	tr|Q4CNR6|Q4CNR6_TRYCC	>tr|Q4CNR6|Q4CNR6_TRYCC ATP synthase, alpha chain, mitochondrial, putative (Fragment) OS=Trypanosoma cruzi (strain CL Brener) GN=Tc00.1047053510395.10 PE=4 SV=1	-0.153662	-0.232103	0.392904	-0.348673	-0.0656292	-0.0316137	0.171165	-0.15139	0.867633	1.54537	1.21609	1.01034	-2.29136	-1.12428	-2.19391	-1.54358	-0.833739	0.155578	0.689261	0.502674	0.836091	0.886711	1.4366	1.09596	-0.297414	-0.254489	-0.465326	-0.819221
+	1.62484	0.0333186	tr|Q4CNT1|Q4CNT1_TRYCC;tr|Q4D5M6|Q4D5M6_TRYCC	tr|Q4CNT1|Q4CNT1_TRYCC	>tr|Q4CNT1|Q4CNT1_TRYCC Uncharacterized protein (Fragment) OS=Trypanosoma cruzi (strain CL Brener) GN=Tc00.1047053510969.40 PE=4 SV=1	NaN	NaN	0.369255	NaN	NaN	0.235558	NaN	NaN	-0.950828	-1.70401	-0.206271	0.0740425	-1.66327	NaN	NaN	NaN	0.516448	1.26463	0.105023	1.42089	NaN	NaN	NaN	NaN	0.538535	NaN	NaN	NaN
+	5.62032	6.31182e-06	tr|Q4CNU0|Q4CNU0_TRYCC	tr|Q4CNU0|Q4CNU0_TRYCC	>tr|Q4CNU0|Q4CNU0_TRYCC Lysosomal/endosomal membrane protein p67, putative OS=Trypanosoma cruzi (strain CL Brener) GN=Tc00.1047053510825.30 PE=4 SV=1	1.43983	1.05782	1.75327	-0.243604	-0.907903	-0.688463	-0.975138	-1.2343	-0.636558	-1.2093	-1.3142	-0.46808	1.03574	0.753104	0.536555	1.30641	NaN	-0.885277	-1.41655	-0.858627	0.915384	0.96605	0.821764	0.785557	NaN	-0.692268	-0.351084	0.50988
+	2.05079	0.0133757	tr|Q4CNV1|Q4CNV1_TRYCC	tr|Q4CNV1|Q4CNV1_TRYCC	>tr|Q4CNV1|Q4CNV1_TRYCC Uncharacterized protein OS=Trypanosoma cruzi (strain CL Brener) GN=Tc00.1047053447255.10 PE=4 SV=1	0.497138	-0.115946	-1.29171	-0.57739	NaN	NaN	NaN	NaN	-0.618991	NaN	0.158271	NaN	NaN	NaN	NaN	NaN	NaN	NaN	NaN	NaN	1.73943	1.67666	0.254714	0.978029	-0.861371	-0.780793	NaN	-1.05805
+	7.77287	6.39284e-08	tr|Q4CNZ3|Q4CNZ3_TRYCC;tr|Q4CQ88|Q4CQ88_TRYCC	tr|Q4CNZ3|Q4CNZ3_TRYCC;tr|Q4CQ88|Q4CQ88_TRYCC	>tr|Q4CNZ3|Q4CNZ3_TRYCC Uncharacterized protein OS=Trypanosoma cruzi (strain CL Brener) GN=Tc00.1047053507769.30 PE=4 SV=1;>tr|Q4CQ88|Q4CQ88_TRYCC Uncharacterized protein OS=Trypanosoma cruzi (strain CL Brener) GN=Tc00.1047053506553.20 PE=4 SV=1	-1.59517	-0.683978	-0.636958	-0.720435	-0.652229	0.510303	0.497501	-0.486077	-0.0122187	0.140141	0.20394	0.0612953	1.53773	1.95711	1.94555	1.62787	-1.1714	NaN	NaN	-0.859892	0.538182	0.731658	0.283263	0.525462	-1.04705	-1.05937	-1.23573	-0.399484
+	8.24719	2.3473e-08	tr|Q4CP00|Q4CP00_TRYCC	tr|Q4CP00|Q4CP00_TRYCC	>tr|Q4CP00|Q4CP00_TRYCC Cytoskeleton-associated protein CAP5.5, putative (Fragment) OS=Trypanosoma cruzi (strain CL Brener) GN=Tc00.1047053511333.4 PE=4 SV=1	-0.0156259	0.27589	0.516524	0.316821	-0.127982	NaN	NaN	0.163539	-0.619624	-0.804927	0.0675588	-0.692133	NaN	NaN	NaN	NaN	1.76822	1.55778	1.43147	1.7882	-0.163188	0.145141	0.195575	-0.294944	-1.02806	-1.77524	-1.07143	-1.63357
+	8.53094	1.3243e-08	tr|Q4CP05|Q4CP05_TRYCC;tr|Q4CVH2|Q4CVH2_TRYCC	tr|Q4CP05|Q4CP05_TRYCC;tr|Q4CVH2|Q4CVH2_TRYCC	>tr|Q4CP05|Q4CP05_TRYCC Succinate dehydrogenase, putative OS=Trypanosoma cruzi (strain CL Brener) GN=Tc00.1047053504949.30 PE=4 SV=1;>tr|Q4CVH2|Q4CVH2_TRYCC Succinate dehydrogenase, putative OS=Trypanosoma cruzi (strain CL Brener) GN=Tc00.1047053505843.24	0.297201	0.950037	0.737485	0.234333	-0.164725	NaN	-0.760906	0.279208	0.45815	0.343203	0.623308	0.324562	1.04249	0.91674	0.607097	0.767332	0.430479	0.220111	0.20903	0.558981	-2.42144	NaN	NaN	-2.73232	-0.585503	-1.03954	NaN	-1.2953
+	6.19702	1.83462e-06	tr|Q4DIB9|Q4DIB9_TRYCC;tr|Q4CP51|Q4CP51_TRYCC	tr|Q4DIB9|Q4DIB9_TRYCC;tr|Q4CP51|Q4CP51_TRYCC	>tr|Q4DIB9|Q4DIB9_TRYCC GTP-binding nuclear protein rtb2, putative OS=Trypanosoma cruzi (strain CL Brener) GN=Tc00.1047053509455.80 PE=4 SV=1;>tr|Q4CP51|Q4CP51_TRYCC GTP-binding nuclear protein rtb2, putative OS=Trypanosoma cruzi (strain CL Brener) GN=Tc00	-0.825498	-1.23984	-0.206977	-0.64488	0.533838	0.0574149	0.0796411	1.03348	-1.12394	-2.18841	-1.74487	-1.57931	0.371461	0.328966	0.508205	0.792816	0.0626267	-0.631262	0.674982	0.109208	-0.654695	0.670734	0.104767	0.094374	1.59286	1.7537	1.63154	0.439073
+	4.57054	6.04433e-05	tr|Q4CP61|Q4CP61_TRYCC;tr|Q4DW67|Q4DW67_TRYCC	tr|Q4CP61|Q4CP61_TRYCC;tr|Q4DW67|Q4DW67_TRYCC	>tr|Q4CP61|Q4CP61_TRYCC Uncharacterized protein OS=Trypanosoma cruzi (strain CL Brener) GN=Tc00.1047053508549.20 PE=4 SV=1;>tr|Q4DW67|Q4DW67_TRYCC Uncharacterized protein OS=Trypanosoma cruzi (strain CL Brener) GN=Tc00.1047053508231.40 PE=4 SV=1	NaN	-0.249109	-0.160352	0.63053	NaN	-0.52024	NaN	-1.67822	-1.51032	-1.27074	-0.931217	-0.368044	0.394486	NaN	1.12086	NaN	0.955634	0.780707	0.60102	0.376377	-0.939286	NaN	-1.07303	-0.827329	1.7837	1.02554	0.475587	1.38345
+	4.13685	0.000155636	tr|Q4CP83|Q4CP83_TRYCC	tr|Q4CP83|Q4CP83_TRYCC	>tr|Q4CP83|Q4CP83_TRYCC CTP synthase (Fragment) OS=Trypanosoma cruzi (strain CL Brener) GN=Tc00.1047053508993.10 PE=3 SV=1	1.03867	1.15708	1.45669	2.4068	-1.13477	0.248376	-0.134921	-0.71793	-0.731616	-0.571554	-0.138793	0.129503	-1.00668	-1.2632	-0.653181	-0.0429286	-0.981095	0.313926	-1.79854	-1.31782	-0.243141	-0.682066	0.837435	0.270304	0.422	1.24333	0.939402	0.954724
+	7.05809	2.91536e-07	tr|Q4CXX2|Q4CXX2_TRYCC;tr|Q4CP93|Q4CP93_TRYCC	tr|Q4CXX2|Q4CXX2_TRYCC;tr|Q4CP93|Q4CP93_TRYCC	>tr|Q4CXX2|Q4CXX2_TRYCC 40S ribosomal protein S15a, putative OS=Trypanosoma cruzi (strain CL Brener) GN=Tc00.1047053508041.30 PE=3 SV=1;>tr|Q4CP93|Q4CP93_TRYCC 40S ribosomal protein S15a, putative OS=Trypanosoma cruzi (strain CL Brener) GN=Tc00.10470535093	1.1044	0.938575	1.39297	0.873986	-1.34071	-0.423927	-0.0907804	0.0504411	-1.13005	-1.82884	-1.09545	-1.20997	1.24025	0.428642	0.28418	-0.183308	-1.12162	-0.0789236	-0.820117	0.0432837	-0.484336	-0.472151	-0.81458	-0.701443	1.28667	1.17821	1.3062	1.66837
+	5.83935	3.995e-06	tr|Q4CP97|Q4CP97_TRYCC;tr|Q4DZS6|Q4DZS6_TRYCC	tr|Q4CP97|Q4CP97_TRYCC;tr|Q4DZS6|Q4DZS6_TRYCC	>tr|Q4CP97|Q4CP97_TRYCC Uncharacterized protein OS=Trypanosoma cruzi (strain CL Brener) GN=Tc00.1047053424123.20 PE=4 SV=1;>tr|Q4DZS6|Q4DZS6_TRYCC Uncharacterized protein OS=Trypanosoma cruzi (strain CL Brener) GN=Tc00.1047053507711.20 PE=4 SV=1	-0.312293	-0.450494	-0.388284	-0.706992	-0.00904622	-1.46311	-0.931092	0.273429	0.709325	1.93262	2.2575	1.8384	0.243107	-0.171301	-0.0745998	-0.743625	0.627102	0.982856	0.998754	0.595232	-1.09997	-1.13455	-1.47946	-1.07051	0.738773	-0.246836	-0.321401	-0.593531
+	3.58665	0.000496451	tr|Q4CPC1|Q4CPC1_TRYCC	tr|Q4CPC1|Q4CPC1_TRYCC	>tr|Q4CPC1|Q4CPC1_TRYCC 1-acyl-sn-glycerol-3-phosphate acyltransferase, putative (Fragment) OS=Trypanosoma cruzi (strain CL Brener) GN=Tc00.1047053510723.29 PE=4 SV=1	-0.54523	-1.05304	-0.596672	-0.850454	NaN	NaN	NaN	NaN	NaN	NaN	NaN	NaN	1.01154	0.0310271	0.355901	-0.350223	2.25725	1.68475	0.183603	1.55064	-1.14397	-0.886389	NaN	NaN	-0.65462	-0.282105	-0.437661	-0.274338
+	1.82897	0.0215115	tr|Q4CPE2|Q4CPE2_TRYCC	tr|Q4CPE2|Q4CPE2_TRYCC	>tr|Q4CPE2|Q4CPE2_TRYCC Biotin/lipoate protein ligase, putative OS=Trypanosoma cruzi (strain CL Brener) GN=Tc00.1047053509749.10 PE=4 SV=1	-0.895746	0.381853	-1.99602	-0.225306	0.625079	-0.0242676	0.470948	1.05943	NaN	NaN	NaN	NaN	1.43838	NaN	1.53217	0.98787	NaN	NaN	NaN	NaN	0.0832585	-0.426694	NaN	-0.532303	-1.50716	0.431208	-0.00296401	-1.39974
+	1.49179	0.0443447	tr|Q4CPG2|Q4CPG2_TRYCC	tr|Q4CPG2|Q4CPG2_TRYCC	>tr|Q4CPG2|Q4CPG2_TRYCC Dynein heavy chain, putative (Fragment) OS=Trypanosoma cruzi (strain CL Brener) GN=Tc00.1047053509583.19 PE=4 SV=1	-0.696579	-0.26439	0.291778	-0.399058	-0.308618	-0.152351	-0.243174	-0.107351	1.00313	0.171635	1.97705	1.80878	-0.888538	NaN	1.14248	0.238554	-0.984219	-1.86494	-1.58672	-0.0698473	NaN	-0.449307	-1.25217	1.74077	0.904017	-0.174206	NaN	0.163284
+	5.69288	5.4074e-06	tr|Q4CPG3|Q4CPG3_TRYCC	tr|Q4CPG3|Q4CPG3_TRYCC	>tr|Q4CPG3|Q4CPG3_TRYCC Chaperonin TCP20, putative OS=Trypanosoma cruzi (strain CL Brener) GN=Tc00.1047053509583.10 PE=3 SV=1	1.01706	1.36329	1.21867	0.789958	-0.823977	0.338256	0.237873	-0.172081	-1.55814	-2.29549	-1.80808	-1.4877	0.122185	0.48724	0.0716576	-0.461904	-0.403527	-1.20664	-0.746434	0.396406	0.344842	0.386512	1.32042	0.308939	1.45078	0.0164994	0.949696	0.143681
+	10.3806	2.85137e-10	tr|Q4CPG4|Q4CPG4_TRYCC;tr|Q4CV79|Q4CV79_TRYCC;tr|Q4CPI8|Q4CPI8_TRYCC	tr|Q4CPG4|Q4CPG4_TRYCC;tr|Q4CV79|Q4CV79_TRYCC;tr|Q4CPI8|Q4CPI8_TRYCC	>tr|Q4CPG4|Q4CPG4_TRYCC 60S ribosomal protein L44, putative (Fragment) OS=Trypanosoma cruzi (strain CL Brener) GN=Tc00.1047053509583.4 PE=3 SV=1;>tr|Q4CV79|Q4CV79_TRYCC 60S ribosomal protein L44, putative OS=Trypanosoma cruzi (strain CL Brener) GN=Tc00.104	1.17943	0.654015	0.835572	0.368159	0.801764	0.621181	0.712581	0.351668	-0.874615	-0.437781	-1.11699	-0.587798	0.239504	-0.392343	-0.541445	-0.364865	-0.250367	-0.56644	0.275907	-0.0184662	-1.45315	-1.49015	-1.6196	-1.97182	1.11009	1.2473	1.62261	1.66605
+	2.50263	0.00496594	tr|Q4CPH7|Q4CPH7_TRYCC;tr|Q4CUQ9|Q4CUQ9_TRYCC	tr|Q4CPH7|Q4CPH7_TRYCC;tr|Q4CUQ9|Q4CUQ9_TRYCC	>tr|Q4CPH7|Q4CPH7_TRYCC Uncharacterized protein OS=Trypanosoma cruzi (strain CL Brener) GN=Tc00.1047053509063.10 PE=4 SV=1;>tr|Q4CUQ9|Q4CUQ9_TRYCC Uncharacterized protein OS=Trypanosoma cruzi (strain CL Brener) GN=Tc00.1047053511735.30 PE=4 SV=1	-1.52495	-0.764388	-0.630438	-1.42807	NaN	0.475177	NaN	NaN	0.812537	-0.907113	1.35522	-0.103634	NaN	NaN	0.564844	-0.922382	1.60038	0.395121	0.899447	1.38428	0.787184	0.396067	0.529766	0.187384	NaN	-0.167304	-1.61992	-1.31921
+	1.81622	0.0220883	tr|Q4CPJ0|Q4CPJ0_TRYCC	tr|Q4CPJ0|Q4CPJ0_TRYCC	>tr|Q4CPJ0|Q4CPJ0_TRYCC Thioredoxin, putative (Fragment) OS=Trypanosoma cruzi (strain CL Brener) GN=Tc00.1047053510949.20 PE=4 SV=1	NaN	NaN	NaN	NaN	NaN	-1.08145	-0.989404	NaN	NaN	NaN	NaN	NaN	NaN	NaN	NaN	NaN	0.367815	1.21628	0.486761	NaN	NaN	NaN	NaN	NaN	NaN	NaN	NaN	NaN
+	5.80554	4.24773e-06	tr|Q4DQQ9|Q4DQQ9_TRYCC;tr|Q4CPJ7|Q4CPJ7_TRYCC	tr|Q4DQQ9|Q4DQQ9_TRYCC;tr|Q4CPJ7|Q4CPJ7_TRYCC	>tr|Q4DQQ9|Q4DQQ9_TRYCC Uncharacterized protein OS=Trypanosoma cruzi (strain CL Brener) GN=Tc00.1047053509167.80 PE=4 SV=1;>tr|Q4CPJ7|Q4CPJ7_TRYCC Uncharacterized protein OS=Trypanosoma cruzi (strain CL Brener) GN=Tc00.1047053510443.30 PE=4 SV=1	1.03334	0.0144196	0.811056	1.05705	0.303545	0.00847625	-0.0687869	0.159125	-1.81763	-0.512702	NaN	-1.36579	0.832539	1.36059	NaN	1.07721	-0.317129	-0.809086	-1.48081	-0.597355	-1.94126	-0.675261	-0.701317	-0.532087	0.724112	0.891949	1.40157	1.14422
+	5.21879	1.48376e-05	tr|Q4CWR4|Q4CWR4_TRYCC;tr|Q4CPK3|Q4CPK3_TRYCC	tr|Q4CWR4|Q4CWR4_TRYCC;tr|Q4CPK3|Q4CPK3_TRYCC	>tr|Q4CWR4|Q4CWR4_TRYCC Ubiquitin-like protein, putative OS=Trypanosoma cruzi (strain CL Brener) GN=Tc00.1047053506583.30 PE=4 SV=1;>tr|Q4CPK3|Q4CPK3_TRYCC Ubiquitin-like protein, putative OS=Trypanosoma cruzi (strain CL Brener) GN=Tc00.1047053506677.10 PE	-0.248284	0.194053	0.505363	0.977925	0.173395	0.669452	0.262355	-0.0640583	-0.38788	-0.742567	0.372969	-0.154535	0.340138	0.927746	0.938022	1.26529	-1.69015	-1.50375	-1.27777	NaN	-0.188055	-1.67344	-0.690924	-2.18385	0.492732	1.41607	0.85307	1.41669
+	3.08842	0.00141791	tr|Q4E674|Q4E674_TRYCC;tr|Q4CPK7|Q4CPK7_TRYCC	tr|Q4E674|Q4E674_TRYCC;tr|Q4CPK7|Q4CPK7_TRYCC	>tr|Q4E674|Q4E674_TRYCC Ubiquinone biosynthesis protein COQ7 homolog, putative OS=Trypanosoma cruzi (strain CL Brener) GN=Tc00.1047053508153.170 PE=4 SV=1;>tr|Q4CPK7|Q4CPK7_TRYCC Ubiquinone biosynthesis protein COQ7 homolog, putative OS=Trypanosoma cruzi (	-0.691287	-1.45743	-1.3662	0.621288	1.02189	1.14405	1.2527	-0.0515535	1.01235	0.824255	1.26377	2.65686	-0.391927	-0.0242429	NaN	-0.475711	-1.26582	-1.37735	-0.105366	-0.479247	-0.12684	-0.0152014	-0.131994	-0.863183	-0.0495497	-0.977445	0.0531922	NaN
+	5.4901	8.31342e-06	tr|Q4CPP0|Q4CPP0_TRYCC	tr|Q4CPP0|Q4CPP0_TRYCC	>tr|Q4CPP0|Q4CPP0_TRYCC Co-chaperone GrpE, putative OS=Trypanosoma cruzi (strain CL Brener) GN=Tc00.1047053507929.20 PE=3 SV=1	-0.900919	-0.277478	-1.8848	-1.1158	0.905888	1.85581	0.842732	0.836252	-0.930922	-0.178227	-1.08484	-0.0446014	-0.935405	-0.409854	-0.747158	-0.58983	0.852446	0.554471	1.19906	0.718363	1.62668	1.07147	1.04097	0.40844	-0.275466	-1.70939	-0.0673464	-0.760563
+	14.5668	7.10173e-14	tr|Q4CPQ6|Q4CPQ6_TRYCC	tr|Q4CPQ6|Q4CPQ6_TRYCC	>tr|Q4CPQ6|Q4CPQ6_TRYCC Calpain cysteine peptidase, putative (Fragment) OS=Trypanosoma cruzi (strain CL Brener) GN=Tc00.1047053505985.9 PE=4 SV=1	0.222205	0.268395	0.257524	0.213556	-0.439727	-0.588906	-0.598763	-0.28036	1.11987	0.947017	1.42018	1.08968	1.19807	0.560996	0.915275	1.23465	-1.9685	-1.98818	-2.02758	-1.74271	0.559339	0.273643	0.56791	0.196863	-0.554836	-0.194438	-0.458543	-0.202631
+	5.58006	6.8524e-06	tr|Q4CPQ7|Q4CPQ7_TRYCC	tr|Q4CPQ7|Q4CPQ7_TRYCC	>tr|Q4CPQ7|Q4CPQ7_TRYCC Uncharacterized protein (Fragment) OS=Trypanosoma cruzi (strain CL Brener) GN=Tc00.1047053510977.9 PE=4 SV=1	-0.715808	-0.502439	-0.158145	-0.596588	1.2893	0.714246	0.397262	1.43727	1.07306	NaN	0.363359	0.150572	-0.0250842	-0.0132902	-0.193414	-0.623165	NaN	NaN	NaN	NaN	1.38601	0.851696	0.851801	0.517158	-1.75724	-2.44979	-0.958435	-1.03834
+	8.32846	1.99092e-08	tr|Q4CPR5|Q4CPR5_TRYCC	tr|Q4CPR5|Q4CPR5_TRYCC	>tr|Q4CPR5|Q4CPR5_TRYCC Proteasome activator protein PA26, putative OS=Trypanosoma cruzi (strain CL Brener) GN=Tc00.1047053511465.10 PE=4 SV=1	-0.768278	-1.08321	-0.175814	-0.217129	-0.392257	-0.457526	-0.458867	-0.556825	1.02038	0.983129	0.962071	1.24358	1.23102	1.67935	1.89076	1.24358	0.471889	-0.38441	-0.575273	-0.74161	-0.232291	-0.0195691	0.71243	0.231191	-1.42137	-1.59801	-1.8183	-0.768635
+	3.47262	0.00063895	tr|Q4CPU7|Q4CPU7_TRYCC	tr|Q4CPU7|Q4CPU7_TRYCC	>tr|Q4CPU7|Q4CPU7_TRYCC Uncharacterized protein OS=Trypanosoma cruzi (strain CL Brener) GN=Tc00.1047053427789.20 PE=4 SV=1	-1.65205	NaN	-2.31981	NaN	NaN	NaN	NaN	NaN	0.302067	0.911658	0.263993	0.569338	NaN	NaN	NaN	NaN	NaN	NaN	NaN	NaN	NaN	0.370489	NaN	0.841035	0.587947	-0.397611	0.0518061	0.471133
+	9.71664	1.11991e-09	tr|Q4CPV7|Q4CPV7_TRYCC	tr|Q4CPV7|Q4CPV7_TRYCC	>tr|Q4CPV7|Q4CPV7_TRYCC Eukaryotic translation initiation factor 2 subunit, putative OS=Trypanosoma cruzi (strain CL Brener) GN=Tc00.1047053503819.30 PE=4 SV=1	0.729498	0.670184	0.497543	0.745633	-0.728905	-0.718261	-0.0814953	0.0599342	-1.64912	-0.875449	-1.65187	-1.31087	1.22826	1.02388	1.89986	1.36148	-0.703151	-1.08394	-1.58232	-1.30055	0.218827	0.00145844	0.431162	0.118529	0.345393	0.551537	0.753233	1.04951
+	3.54424	0.000545277	tr|Q4CPV9|Q4CPV9_TRYCC	tr|Q4CPV9|Q4CPV9_TRYCC	>tr|Q4CPV9|Q4CPV9_TRYCC Uncharacterized protein OS=Trypanosoma cruzi (strain CL Brener) GN=Tc00.1047053503819.10 PE=4 SV=1	0.998075	0.669404	-0.709299	1.01764	-1.76355	-0.519767	-0.296893	-1.25525	-0.18053	-0.0443547	1.25753	0.588175	-0.269521	-0.203231	-1.50514	-0.42394	-1.51183	-1.72122	-0.387186	-0.769107	0.436954	1.00712	0.76264	0.396063	0.195516	1.00184	1.25389	1.97597
+	8.46915	1.49083e-08	tr|Q4CPW5|Q4CPW5_TRYCC	tr|Q4CPW5|Q4CPW5_TRYCC	>tr|Q4CPW5|Q4CPW5_TRYCC Glutamamyl carboxypeptidase, putative OS=Trypanosoma cruzi (strain CL Brener) GN=Tc00.1047053507657.20 PE=4 SV=1	NaN	NaN	NaN	NaN	0.907985	0.970029	0.665903	0.722711	-1.23058	-1.16741	-1.07911	-0.904821	NaN	-2.11187	NaN	NaN	1.05795	NaN	0.766712	1.07351	-0.122058	0.123691	0.112419	0.214936	NaN	NaN	NaN	NaN
+	6.61797	7.40376e-07	tr|Q4E3Q7|Q4E3Q7_TRYCC;tr|Q4CPW7|Q4CPW7_TRYCC;tr|Q4CN42|Q4CN42_TRYCC;tr|Q4CQL6|Q4CQL6_TRYCC;tr|Q4CP24|Q4CP24_TRYCC;tr|Q4DYE3|Q4DYE3_TRYCC;tr|Q4E0D9|Q4E0D9_TRYCC;tr|Q4E5D3|Q4E5D3_TRYCC;tr|Q4DLF6|Q4DLF6_TRYCC;tr|Q4D9Z8|Q4D9Z8_TRYCC;tr|Q4E1U6|Q4E1U6_TRYCC;tr|Q4D5M5|Q4D5M5_TRYCC	tr|Q4E3Q7|Q4E3Q7_TRYCC;tr|Q4CPW7|Q4CPW7_TRYCC;tr|Q4CN42|Q4CN42_TRYCC;tr|Q4CQL6|Q4CQL6_TRYCC;tr|Q4CP24|Q4CP24_TRYCC;tr|Q4DYE3|Q4DYE3_TRYCC	>tr|Q4E3Q7|Q4E3Q7_TRYCC Surface protease GP63, putative OS=Trypanosoma cruzi (strain CL Brener) GN=Tc00.1047053506401.380 PE=4 SV=1;>tr|Q4CPW7|Q4CPW7_TRYCC Surface protease GP63, putative OS=Trypanosoma cruzi (strain CL Brener) GN=Tc00.1047053508611.30 PE=	-0.90103	-1.06245	-0.515848	-1.33439	NaN	NaN	1.13137	NaN	0.569175	1.56843	1.22481	0.904514	NaN	NaN	NaN	NaN	0.575348	1.38776	0.33734	1.06107	-0.0245005	-0.195632	-0.158793	0.267195	-1.51064	-0.959153	-1.2018	-1.16277
+	12.6304	2.86645e-12	tr|Q4CPZ0|Q4CPZ0_TRYCC	tr|Q4CPZ0|Q4CPZ0_TRYCC	>tr|Q4CPZ0|Q4CPZ0_TRYCC Calreticulin, putative OS=Trypanosoma cruzi (strain CL Brener) GN=Tc00.1047053510685.10 PE=3 SV=1	-1.65798	-1.53483	-1.68402	-1.05659	-0.111201	-0.0490514	-0.137052	0.304572	-0.12401	-0.201506	-0.0539241	0.218247	1.19796	1.29333	1.47269	1.75754	0.831816	0.995156	1.14978	1.50091	-0.0576776	-0.282063	0.0378814	0.115532	-1.28191	-0.942537	-0.926558	-0.7745
+	7.53588	1.06282e-07	tr|Q4CQ04|Q4CQ04_TRYCC	tr|Q4CQ04|Q4CQ04_TRYCC	>tr|Q4CQ04|Q4CQ04_TRYCC Uncharacterized protein OS=Trypanosoma cruzi (strain CL Brener) GN=Tc00.1047053503541.40 PE=4 SV=1	1.21221	0.920541	0.658299	1.27057	0.0284198	0.545102	-0.0998784	0.334379	-0.124937	0.592771	-0.38504	-0.222036	-1.43075	-1.89305	-1.70634	-1.05635	-0.646094	-0.714268	-0.56963	-1.48575	-0.186677	0.219589	-0.865148	0.334812	1.69701	1.11724	0.754075	1.70092
+	8.24199	2.36242e-08	tr|Q4CQ34|Q4CQ34_TRYCC;tr|Q4CUZ9|Q4CUZ9_TRYCC;tr|Q4DUN6|Q4DUN6_TRYCC;tr|Q4D981|Q4D981_TRYCC	tr|Q4CQ34|Q4CQ34_TRYCC;tr|Q4CUZ9|Q4CUZ9_TRYCC	>tr|Q4CQ34|Q4CQ34_TRYCC Cysteinyl-tRNA synthetase, putative OS=Trypanosoma cruzi (strain CL Brener) GN=Tc00.1047053507297.20 PE=3 SV=1;>tr|Q4CUZ9|Q4CUZ9_TRYCC Cysteinyl-tRNA synthetase, putative OS=Trypanosoma cruzi (strain CL Brener) GN=Tc00.1047053507537	-0.420766	-0.917173	-0.753296	-0.0733693	-1.19567	-0.500195	-0.234373	-0.368728	0.168159	-0.22185	-0.222847	-0.0208534	1.35002	0.601145	0.91198	0.988365	0.634822	0.731302	0.377235	-0.188253	-1.54235	-1.36759	-0.988386	-2.27439	1.07805	1.36134	1.29757	1.79011
+	12.6536	2.76255e-12	tr|Q4CQ46|Q4CQ46_TRYCC	tr|Q4CQ46|Q4CQ46_TRYCC	>tr|Q4CQ46|Q4CQ46_TRYCC Proliferating cell nuclear antigen OS=Trypanosoma cruzi (strain CL Brener) GN=Tc00.1047053507913.30 PE=3 SV=1	1.22268	1.31838	1.28577	0.985701	-0.111789	-0.398206	-0.342482	-0.293497	-0.270314	-0.0824813	0.171889	0.207037	1.46631	1.34146	0.950714	0.893598	-1.29223	-1.326	-1.60612	-1.85985	-0.933876	-1.15102	-1.0266	-1.0017	-0.0617613	0.704119	0.533212	0.677048
+	13.4961	5.41331e-13	tr|Q4CQ52|Q4CQ52_TRYCC;tr|Q4CNY1|Q4CNY1_TRYCC;tr|Q4CP01|Q4CP01_TRYCC	tr|Q4CQ52|Q4CQ52_TRYCC;tr|Q4CNY1|Q4CNY1_TRYCC	>tr|Q4CQ52|Q4CQ52_TRYCC P-type H+-ATPase, putative (Fragment) OS=Trypanosoma cruzi (strain CL Brener) GN=Tc00.1047053505763.19 PE=3 SV=1;>tr|Q4CNY1|Q4CNY1_TRYCC Plasma-membrane proton-efflux P-type ATPase, putative OS=Trypanosoma cruzi (strain CL Brener) G	0.839192	0.564105	0.694524	0.628609	0.318493	0.230365	0.27919	0.0308385	0.904918	0.805228	1.09294	0.991456	-0.219815	0.110479	-0.189004	0.0915374	-1.17056	-1.51755	-1.15143	-0.513494	-1.39353	-1.74641	-1.92725	-1.76099	1.14586	0.949961	0.997094	0.915248
+	2.01555	0.0143906	tr|Q4CQ53|Q4CQ53_TRYCC	tr|Q4CQ53|Q4CQ53_TRYCC	>tr|Q4CQ53|Q4CQ53_TRYCC Proton motive ATPase 1, putative (Fragment) OS=Trypanosoma cruzi (strain CL Brener) GN=Tc00.1047053505763.10 PE=4 SV=1	NaN	NaN	NaN	NaN	-0.597431	NaN	NaN	-0.782811	0.635546	1.26301	NaN	0.714712	NaN	NaN	NaN	NaN	NaN	NaN	-1.23303	NaN	NaN	NaN	NaN	NaN	NaN	NaN	NaN	NaN
+	8.65997	1.01761e-08	tr|Q4DHZ9|Q4DHZ9_TRYCC;tr|Q4D3B0|Q4D3B0_TRYCC;tr|Q4CQ81|Q4CQ81_TRYCC;tr|Q4D7Y0|Q4D7Y0_TRYCC	tr|Q4DHZ9|Q4DHZ9_TRYCC;tr|Q4D3B0|Q4D3B0_TRYCC;tr|Q4CQ81|Q4CQ81_TRYCC;tr|Q4D7Y0|Q4D7Y0_TRYCC	>tr|Q4DHZ9|Q4DHZ9_TRYCC 60S ribosomal protein L12, putative OS=Trypanosoma cruzi (strain CL Brener) GN=Tc00.1047053511071.171 PE=3 SV=1;>tr|Q4D3B0|Q4D3B0_TRYCC 60S ribosomal protein L12, putative OS=Trypanosoma cruzi (strain CL Brener) GN=Tc00.104705350841	1.09886	1.29591	1.08593	1.28264	-0.160091	0.215	0.1942	0.238517	NaN	NaN	-0.334632	-1.14577	-0.554471	-0.743087	-0.511007	-1.59546	-0.189991	-0.908209	-0.529538	-0.828512	-1.10806	-0.995364	-1.23176	NaN	1.32581	1.43463	1.55817	1.10629
+	5.75272	4.74534e-06	tr|Q4CQA2|Q4CQA2_TRYCC	tr|Q4CQA2|Q4CQA2_TRYCC	>tr|Q4CQA2|Q4CQA2_TRYCC 25 kDa translation elongation factor 1-beta OS=Trypanosoma cruzi (strain CL Brener) GN=Tc00.1047053507671.30 PE=3 SV=1	0.520367	0.555976	0.666444	0.343527	-0.14259	-0.055146	-0.00900088	-0.209154	-0.845577	-1.18457	-2.20862	-2.66358	NaN	NaN	NaN	NaN	NaN	NaN	NaN	NaN	0.843503	0.381003	0.497124	0.566216	0.962446	0.798248	0.668512	0.514871
+	3.83589	0.000293208	tr|Q4CQB1|Q4CQB1_TRYCC	tr|Q4CQB1|Q4CQB1_TRYCC	>tr|Q4CQB1|Q4CQB1_TRYCC Eukaryotic translation initiation factor 1A, putative (Fragment) OS=Trypanosoma cruzi (strain CL Brener) GN=Tc00.1047053503945.10 PE=4 SV=1	0.921229	0.865882	1.23391	1.65692	-0.205552	-0.49641	-0.506895	-0.691541	0.334794	-2.52484	-1.2813	-2.21028	0.901054	-0.427989	-0.0585867	0.583811	0.974453	1.04256	0.662401	0.974545	-0.330282	-0.465577	NaN	-0.132734	0.456239	-0.642432	-0.0281106	-0.605281
+	12.3798	4.71687e-12	tr|Q4CQF8|Q4CQF8_TRYCC;tr|Q4DKD0|Q4DKD0_TRYCC;tr|Q4D0V4|Q4D0V4_TRYCC;tr|Q4CQF9|Q4CQF9_TRYCC;tr|Q4DW70|Q4DW70_TRYCC;tr|Q4CKT5|Q4CKT5_TRYCC	tr|Q4CQF8|Q4CQF8_TRYCC;tr|Q4DKD0|Q4DKD0_TRYCC;tr|Q4D0V4|Q4D0V4_TRYCC;tr|Q4CQF9|Q4CQF9_TRYCC	>tr|Q4CQF8|Q4CQF8_TRYCC Hexose transporter, putative (Fragment) OS=Trypanosoma cruzi (strain CL Brener) GN=Tc00.1047053508551.39 PE=3 SV=1;>tr|Q4DKD0|Q4DKD0_TRYCC Hexose transporter, putative OS=Trypanosoma cruzi (strain CL Brener) GN=Tc00.1047053506355.10	-0.906531	-1.07769	-0.908204	-1.11515	0.505971	0.23762	0.210619	0.540897	-0.160748	0.542815	0.390565	0.588374	0.503704	1.02921	1.00445	0.915586	0.314799	0.0721682	0.622606	0.35232	1.25722	0.938976	0.653214	0.912047	-1.53348	-1.77726	-2.12634	-1.98774
+	5.46857	8.70612e-06	tr|Q4CQG3|Q4CQG3_TRYCC;tr|Q4CYS4|Q4CYS4_TRYCC	tr|Q4CQG3|Q4CQG3_TRYCC	>tr|Q4CQG3|Q4CQG3_TRYCC Endoribonuclease L-PSP (Pb5), putative OS=Trypanosoma cruzi (strain CL Brener) GN=Tc00.1047053505647.40 PE=4 SV=1	0.945275	0.77089	1.32899	1.18626	-0.947682	-1.33007	0.139045	-0.895264	-1.16662	NaN	-1.14286	NaN	-1.31178	-1.78002	-0.983833	-0.1664	1.31489	0.63596	0.742069	0.905033	NaN	NaN	NaN	NaN	0.559592	0.374396	0.457623	0.36452
+	8.45046	1.54731e-08	tr|Q4CY42|Q4CY42_TRYCC;tr|Q4CQG8|Q4CQG8_TRYCC	tr|Q4CY42|Q4CY42_TRYCC;tr|Q4CQG8|Q4CQG8_TRYCC	>tr|Q4CY42|Q4CY42_TRYCC Uncharacterized protein OS=Trypanosoma cruzi (strain CL Brener) GN=Tc00.1047053504005.54 PE=4 SV=1;>tr|Q4CQG8|Q4CQG8_TRYCC Uncharacterized protein OS=Trypanosoma cruzi (strain CL Brener) GN=Tc00.1047053511479.39 PE=4 SV=1	-0.644293	-0.112529	0.371511	-0.0748001	0.325838	0.43293	0.836752	0.563433	0.82935	0.183792	1.24463	0.455181	0.888547	1.08865	1.63869	1.36323	-0.332053	-0.158412	-0.57031	-1.08489	-1.70971	-1.53378	-2.50128	-1.66181	-0.0292988	-0.220264	0.0379354	0.372955
+	9.18212	3.39661e-09	tr|Q4DED2|Q4DED2_TRYCC;tr|Q4CQJ7|Q4CQJ7_TRYCC	tr|Q4DED2|Q4DED2_TRYCC;tr|Q4CQJ7|Q4CQJ7_TRYCC	>tr|Q4DED2|Q4DED2_TRYCC Ribosomal protein L21E (60S), putative OS=Trypanosoma cruzi (strain CL Brener) GN=Tc00.1047053506405.149 PE=4 SV=1;>tr|Q4CQJ7|Q4CQJ7_TRYCC Ribosomal protein L21E (60S), putative OS=Trypanosoma cruzi (strain CL Brener) GN=Tc00.104705	0.0136557	0.721038	0.907011	1.04171	0.380806	0.410743	0.180813	0.434408	-0.651576	-1.23124	-0.813266	-0.159064	0.0171987	-0.318008	-0.294033	-0.789262	0.368935	0.291557	-0.0766567	-0.280814	-1.18429	-1.50348	-1.57816	-2.09172	1.74636	1.39924	1.72977	1.32834
+	2.27149	0.00821223	tr|Q4CQK6|Q4CQK6_TRYCC;tr|Q4CQK7|Q4CQK7_TRYCC;tr|Q4CPV4|Q4CPV4_TRYCC	tr|Q4CQK6|Q4CQK6_TRYCC;tr|Q4CQK7|Q4CQK7_TRYCC;tr|Q4CPV4|Q4CPV4_TRYCC	>tr|Q4CQK6|Q4CQK6_TRYCC Amino acid transporter, putative (Fragment) OS=Trypanosoma cruzi (strain CL Brener) GN=Tc00.1047053507659.30 PE=4 SV=1;>tr|Q4CQK7|Q4CQK7_TRYCC Amino acid transporter, putative OS=Trypanosoma cruzi (strain CL Brener) GN=Tc00.10470535	NaN	NaN	NaN	NaN	-0.263986	-0.0302818	-1.18061	-0.309807	NaN	NaN	NaN	NaN	1.21115	0.780572	NaN	1.18915	NaN	NaN	NaN	NaN	NaN	NaN	NaN	-1.39618	NaN	NaN	NaN	NaN
+	3.00738	0.00168524	tr|Q4D7Y8|Q4D7Y8_TRYCC;tr|Q4CQM4|Q4CQM4_TRYCC	tr|Q4D7Y8|Q4D7Y8_TRYCC;tr|Q4CQM4|Q4CQM4_TRYCC	>tr|Q4D7Y8|Q4D7Y8_TRYCC ADP-ribosylation factor 1, putative OS=Trypanosoma cruzi (strain CL Brener) GN=Tc00.1047053508415.40 PE=3 SV=1;>tr|Q4CQM4|Q4CQM4_TRYCC ADP-ribosylation factor 1, putative OS=Trypanosoma cruzi (strain CL Brener) GN=Tc00.1047053508415	0.496088	-2.23439	-1.42572	-0.228079	-0.710368	0.530471	1.05654	0.812873	0.125546	0.00179473	0.963756	-0.378519	-1.38442	-0.824612	-1.34673	-1.30784	-0.824084	NaN	NaN	-0.00360457	1.39313	0.824637	1.25816	1.27127	0.373027	0.413471	0.10616	1.04145
+	8.47097	1.48898e-08	tr|Q4CQQ9|Q4CQQ9_TRYCC	tr|Q4CQQ9|Q4CQQ9_TRYCC	>tr|Q4CQQ9|Q4CQQ9_TRYCC Ribosomal protein S6, putative OS=Trypanosoma cruzi (strain CL Brener) GN=Tc00.1047053508277.120 PE=4 SV=1	0.575296	0.0823826	-0.308558	0.105038	-0.333731	0.365951	0.264014	-0.137643	-1.28282	-0.502357	-0.630509	-0.865086	-0.781112	-1.109	-0.420582	-0.289985	-0.172477	-0.265393	-1.01245	-0.664923	-0.37617	-0.512348	-0.568422	0.297601	2.56011	2.33876	1.94316	1.70125
+	2.23337	0.00892878	tr|Q4CQR0|Q4CQR0_TRYCC;tr|Q4CQR1|Q4CQR1_TRYCC	tr|Q4CQR0|Q4CQR0_TRYCC	>tr|Q4CQR0|Q4CQR0_TRYCC cAMP specific phosphodiesterase, putative OS=Trypanosoma cruzi (strain CL Brener) GN=Tc00.1047053509943.20 PE=4 SV=1	0.641893	-0.0136694	0.152124	1.78808	0.703816	-0.52794	0.622051	-1.13867	0.886206	NaN	NaN	0.631149	0.4622	0.549315	1.61369	0.832589	-0.0872472	-0.651284	NaN	-1.45457	NaN	NaN	-1.44937	-1.08775	NaN	-1.1241	-1.34853	NaN
+	4.53946	6.43461e-05	tr|Q4CQS1|Q4CQS1_TRYCC	tr|Q4CQS1|Q4CQS1_TRYCC	>tr|Q4CQS1|Q4CQS1_TRYCC 6-phosphogluconolactonase, putative OS=Trypanosoma cruzi (strain CL Brener) GN=Tc00.1047053503713.30 PE=4 SV=1	-0.171228	0.464771	0.380304	0.775281	-1.52067	-1.33768	NaN	NaN	0.528268	-0.303843	0.267786	0.692807	NaN	NaN	NaN	NaN	NaN	1.36026	0.767454	0.696807	0.209014	0.746892	0.897369	0.866726	-1.88924	-1.27162	-1.9114	-0.248062
+	11.6753	2.07438e-11	tr|Q4DBM7|Q4DBM7_TRYCC;tr|Q4CQS6|Q4CQS6_TRYCC;tr|Q4DKH8|Q4DKH8_TRYCC;tr|Q4DBM6|Q4DBM6_TRYCC;tr|Q4CQS5|Q4CQS5_TRYCC	tr|Q4DBM7|Q4DBM7_TRYCC;tr|Q4CQS6|Q4CQS6_TRYCC;tr|Q4DKH8|Q4DKH8_TRYCC	>tr|Q4DBM7|Q4DBM7_TRYCC Heat shock protein 85, putative OS=Trypanosoma cruzi (strain CL Brener) GN=Tc00.1047053509105.140 PE=3 SV=1;>tr|Q4CQS6|Q4CQS6_TRYCC Heat shock protein 85, putative OS=Trypanosoma cruzi (strain CL Brener) GN=Tc00.1047053507713.30 PE=	0.297838	1.07726	0.792455	0.750969	-0.274276	-0.430985	-0.229102	-0.381574	-1.59871	-1.37333	-1.37658	-0.93724	-0.650645	-0.205966	-0.0683836	-0.231347	-0.64084	-0.483901	-0.397036	-0.286302	0.200046	-0.342746	-0.302108	-0.561558	2.14537	1.50142	1.88967	2.1176
+	11.466	3.2109e-11	tr|Q4CQU0|Q4CQU0_TRYCC;tr|Q4CUT9|Q4CUT9_TRYCC;tr|Q4CL25|Q4CL25_TRYCC	tr|Q4CQU0|Q4CQU0_TRYCC;tr|Q4CUT9|Q4CUT9_TRYCC	>tr|Q4CQU0|Q4CQU0_TRYCC 40S ribosomal protein SA OS=Trypanosoma cruzi (strain CL Brener) GN=Tc00.1047053503719.20 PE=3 SV=1;>tr|Q4CUT9|Q4CUT9_TRYCC 40S ribosomal protein SA, putative (Fragment) OS=Trypanosoma cruzi (strain CL Brener) GN=Tc00.1047053503757.	1.22501	0.938007	1.25707	1.00519	-0.0876369	0.43356	0.328129	0.307949	-0.354994	-0.366811	-0.465451	-0.728953	-0.446617	-1.44057	-0.613591	-1.28602	0.116212	-0.354422	0.0709796	-0.0544224	-1.51498	-1.10901	-1.07995	-1.66701	1.33947	1.58957	1.48675	1.47254
+	8.56127	1.24243e-08	tr|Q4CQW2|Q4CQW2_TRYCC;tr|Q4CQW1|Q4CQW1_TRYCC;tr|Q4CMS3|Q4CMS3_TRYCC;tr|Q4CY07|Q4CY07_TRYCC	tr|Q4CQW2|Q4CQW2_TRYCC;tr|Q4CQW1|Q4CQW1_TRYCC	>tr|Q4CQW2|Q4CQW2_TRYCC 60S ribosomal protein L4, putative OS=Trypanosoma cruzi (strain CL Brener) GN=Tc00.1047053504121.30 PE=4 SV=1;>tr|Q4CQW1|Q4CQW1_TRYCC 60S ribosomal protein L14, putative (Fragment) OS=Trypanosoma cruzi (strain CL Brener) GN=Tc00.104	1.27093	0.745502	0.910144	0.802742	-0.0386398	-0.682614	-0.320427	-0.607178	-1.01753	-1.72453	-1.21148	-1.63345	0.796576	-0.030087	0.867753	-0.217231	0.0922647	-0.532673	-0.395638	-0.594764	-0.936806	-0.328583	-0.32394	-1.04943	1.46781	1.62378	1.94992	1.11756
+	7.26531	1.90257e-07	tr|Q4DRX1|Q4DRX1_TRYCC;tr|Q4CQW5|Q4CQW5_TRYCC	tr|Q4DRX1|Q4DRX1_TRYCC;tr|Q4CQW5|Q4CQW5_TRYCC	>tr|Q4DRX1|Q4DRX1_TRYCC Fumarate hydratase, putative OS=Trypanosoma cruzi (strain CL Brener) GN=Tc00.1047053507669.10 PE=4 SV=1;>tr|Q4CQW5|Q4CQW5_TRYCC Fumarate hydratase, putative OS=Trypanosoma cruzi (strain CL Brener) GN=Tc00.1047053509879.40 PE=4 SV=1	-2.63227	-0.814071	-0.731566	-1.1303	0.422813	0.680252	0.106495	0.341872	-0.79716	0.0721411	-0.428202	-0.348878	0.542404	0.615144	0.75462	0.464782	1.33286	1.59532	1.32452	1.67189	-0.0175583	0.121067	0.734459	0.359836	-0.814412	-0.930619	-0.912931	-1.58252
+	6.48007	9.86633e-07	tr|Q4CQY3|Q4CQY3_TRYCC	tr|Q4CQY3|Q4CQY3_TRYCC	>tr|Q4CQY3|Q4CQY3_TRYCC Aminopeptidase P1, putative OS=Trypanosoma cruzi (strain CL Brener) GN=Tc00.1047053503991.20 PE=3 SV=1	-1.15724	NaN	-0.87193	-0.715196	NaN	NaN	-0.601989	NaN	-0.197527	-0.333559	0.126912	-0.715982	-0.500981	NaN	-0.254401	0.166204	NaN	NaN	NaN	NaN	1.48993	1.64408	1.63936	1.80022	-0.782328	NaN	NaN	-0.735575
+	5.08392	1.99785e-05	tr|Q4CR09|Q4CR09_TRYCC;tr|Q4CR10|Q4CR10_TRYCC	tr|Q4CR09|Q4CR09_TRYCC;tr|Q4CR10|Q4CR10_TRYCC	>tr|Q4CR09|Q4CR09_TRYCC Glutamamyl carboxypeptidase, putative OS=Trypanosoma cruzi (strain CL Brener) GN=Tc00.1047053510837.20 PE=4 SV=1;>tr|Q4CR10|Q4CR10_TRYCC Acetylornithine deacetylase, putative (Fragment) OS=Trypanosoma cruzi (strain CL Brener) GN=Tc0	-1.83332	-0.83932	NaN	-1.03311	-0.438325	-0.458816	-0.267918	-0.340699	0.973904	0.73172	1.29238	1.00676	-0.394483	-0.62391	-0.58112	-0.268819	0.823377	0.715397	2.34471	0.911529	-1.13988	NaN	NaN	NaN	-0.580068	NaN	NaN	NaN
+	16.5062	1.25789e-15	tr|Q4CR18|Q4CR18_TRYCC	tr|Q4CR18|Q4CR18_TRYCC	>tr|Q4CR18|Q4CR18_TRYCC Glutamate dehydrogenase, putative (Fragment) OS=Trypanosoma cruzi (strain CL Brener) GN=Tc00.1047053509445.39 PE=4 SV=1	0.209892	0.255882	0.188224	0.261474	-0.856501	-1.16703	-0.902528	-0.978036	1.59785	1.87398	1.759	1.92156	-0.673162	-0.858364	-0.706824	-0.323915	-1.20303	-1.0325	-1.43504	-1.3222	0.427804	0.151926	0.0796776	0.145146	0.824142	0.576266	0.544419	0.6419
+	2.52087	0.00477683	tr|Q4CR23|Q4CR23_TRYCC	tr|Q4CR23|Q4CR23_TRYCC	>tr|Q4CR23|Q4CR23_TRYCC Uncharacterized protein OS=Trypanosoma cruzi (strain CL Brener) GN=Tc00.1047053504421.19 PE=4 SV=1	0.635618	0.139453	-0.0597165	0.287997	-0.917955	-0.176653	-1.69	-0.64229	-1.11038	0.910189	0.127654	-0.2391	-0.893892	-0.650044	-0.00457409	NaN	0.749364	1.09535	0.510678	0.131093	-2.69073	-0.190982	NaN	NaN	0.842409	1.78215	1.61	0.444358
+	1.5484	0.039069	tr|Q4CR32|Q4CR32_TRYCC;tr|Q4DEA1|Q4DEA1_TRYCC	tr|Q4CR32|Q4CR32_TRYCC;tr|Q4DEA1|Q4DEA1_TRYCC	>tr|Q4CR32|Q4CR32_TRYCC Uncharacterized protein OS=Trypanosoma cruzi (strain CL Brener) GN=Tc00.1047053511143.12 PE=4 SV=1;>tr|Q4DEA1|Q4DEA1_TRYCC Uncharacterized protein (Fragment) OS=Trypanosoma cruzi (strain CL Brener) GN=Tc00.1047053510519.149 PE=4 SV=	-0.773022	-0.173637	-0.488195	-0.205584	0.315729	-1.01746	-2.4739	-0.540495	1.37174	1.45386	1.80909	-0.708385	1.0966	NaN	0.652368	NaN	NaN	-0.707073	NaN	NaN	-0.117583	0.305996	1.4022	0.354216	-1.17942	-0.0792982	-0.0956694	-0.202068
+	8.78722	7.861e-09	tr|Q4DSB7|Q4DSB7_TRYCC;tr|Q4CR34|Q4CR34_TRYCC	tr|Q4DSB7|Q4DSB7_TRYCC;tr|Q4CR34|Q4CR34_TRYCC	>tr|Q4DSB7|Q4DSB7_TRYCC Uncharacterized protein OS=Trypanosoma cruzi (strain CL Brener) GN=Tc00.1047053509767.170 PE=4 SV=1;>tr|Q4CR34|Q4CR34_TRYCC Uncharacterized protein OS=Trypanosoma cruzi (strain CL Brener) GN=Tc00.1047053506219.40 PE=4 SV=1	0.679682	0.861381	0.58229	0.657378	-0.911063	-0.798416	-0.348372	-1.07035	-0.466015	-0.215186	-1.0619	-0.971194	-0.200842	-1.13678	-1.39508	-1.36028	2.18399	1.72446	1.28271	1.98384	-0.51922	-0.0538189	-0.165266	-0.725558	0.295122	0.364835	0.664566	0.119097
+	15.4502	1.10311e-14	tr|Q4E4Q2|Q4E4Q2_TRYCC;tr|Q4CR48|Q4CR48_TRYCC;tr|Q4DC12|Q4DC12_TRYCC	tr|Q4E4Q2|Q4E4Q2_TRYCC;tr|Q4CR48|Q4CR48_TRYCC;tr|Q4DC12|Q4DC12_TRYCC	>tr|Q4E4Q2|Q4E4Q2_TRYCC Gim5A protein, putative OS=Trypanosoma cruzi (strain CL Brener) GN=Tc00.1047053508461.570 PE=4 SV=1;>tr|Q4CR48|Q4CR48_TRYCC Gim5A protein, putative OS=Trypanosoma cruzi (strain CL Brener) GN=Tc00.1047053510669.20 PE=4 SV=1;>tr|Q4DC1	-0.359917	-0.715667	-0.293759	-0.163486	1.4008	1.89735	1.78602	1.64066	-0.239924	-0.110267	-0.452935	-0.370267	1.31656	1.2917	1.54271	1.08764	-0.464988	-0.822153	-0.797591	-0.679197	-0.777882	-0.872248	-1.04681	-1.02377	-0.707556	-0.644816	-0.724458	-0.695749
+	3.87102	0.000273372	tr|Q4CR84|Q4CR84_TRYCC;tr|Q4DDK1|Q4DDK1_TRYCC	tr|Q4CR84|Q4CR84_TRYCC;tr|Q4DDK1|Q4DDK1_TRYCC	>tr|Q4CR84|Q4CR84_TRYCC Uncharacterized protein (Fragment) OS=Trypanosoma cruzi (strain CL Brener) GN=Tc00.1047053507967.30 PE=4 SV=1;>tr|Q4DDK1|Q4DDK1_TRYCC Uncharacterized protein OS=Trypanosoma cruzi (strain CL Brener) GN=Tc00.1047053509267.40 PE=4 SV=1	-0.121619	NaN	1.33395	0.330465	0.0202534	0.477	0.163538	0.388823	-1.30802	-1.13907	-0.969997	-0.755039	0.988132	1.37613	1.11847	NaN	NaN	-1.30941	-0.699974	NaN	-1.24792	0.208425	-1.74426	-0.667233	0.177446	0.353352	1.61557	1.411
+	1.73555	0.0261907	tr|Q4DBR3|Q4DBR3_TRYCC;tr|Q4CRA7|Q4CRA7_TRYCC	tr|Q4DBR3|Q4DBR3_TRYCC;tr|Q4CRA7|Q4CRA7_TRYCC	>tr|Q4DBR3|Q4DBR3_TRYCC Stress-inducible protein STI1-like, putative OS=Trypanosoma cruzi (strain CL Brener) GN=Tc00.1047053508625.130 PE=4 SV=1;>tr|Q4CRA7|Q4CRA7_TRYCC Stress-inducible protein STI1-like, putative OS=Trypanosoma cruzi (strain CL Brener) GN	-1.20669	-2.23292	-0.179254	-0.891021	1.95555	-1.56995	-0.134688	0.023347	-0.150434	0.730445	-0.718451	0.885669	0.684867	0.480237	0.348978	0.355732	0.587753	0.277466	1.85468	2.08396	-0.901658	-0.540074	-0.228502	0.0151644	-0.237738	-1.06059	0.0406415	-0.272521
+	12.0788	8.64697e-12	tr|Q4CRF7|Q4CRF7_TRYCC;tr|Q4CRF5|Q4CRF5_TRYCC	tr|Q4CRF7|Q4CRF7_TRYCC;tr|Q4CRF5|Q4CRF5_TRYCC	>tr|Q4CRF7|Q4CRF7_TRYCC Elongation factor 1-alpha OS=Trypanosoma cruzi (strain CL Brener) GN=Tc00.1047053511369.10 PE=3 SV=1;>tr|Q4CRF5|Q4CRF5_TRYCC Elongation factor 1-alpha (EF-1-alpha), putative (Fragment) OS=Trypanosoma cruzi (strain CL Brener) GN=Tc00	0.941969	0.466486	1.04439	0.69272	-0.29547	0.371158	0.0345626	-0.341944	-0.944332	-0.978962	-1.13171	-1.10051	-1.27401	-1.25846	-0.694106	-0.771486	-1.32424	-1.15967	-0.807048	-0.57706	1.01566	0.789117	0.613463	0.863917	1.45948	1.41061	1.41293	1.54254
+	11.4148	3.59054e-11	tr|Q4D0U7|Q4D0U7_TRYCC;tr|Q4CRH9|Q4CRH9_TRYCC;tr|Q4D4L4|Q4D4L4_TRYCC	tr|Q4D0U7|Q4D0U7_TRYCC;tr|Q4CRH9|Q4CRH9_TRYCC;tr|Q4D4L4|Q4D4L4_TRYCC	>tr|Q4D0U7|Q4D0U7_TRYCC 40S ribosomal protein S11, putative OS=Trypanosoma cruzi (strain CL Brener) GN=Tc00.1047053508319.70 PE=3 SV=1;>tr|Q4CRH9|Q4CRH9_TRYCC 40S ribosomal protein S11, putative OS=Trypanosoma cruzi (strain CL Brener) GN=Tc00.1047053511139	0.684754	0.98812	1.00653	0.765621	0.66977	-0.0047051	0.624883	0.587629	-1.01918	-0.408704	-1.33498	-1.57023	-1.39518	-1.24586	-1.12877	-1.30876	-0.497264	-1.12091	-0.9235	-0.736077	0.671156	0.462278	0.703503	0.393763	1.25841	1.3368	1.37188	1.16903
+	10.1853	4.23682e-10	tr|Q4CRM4|Q4CRM4_TRYCC	tr|Q4CRM4|Q4CRM4_TRYCC	>tr|Q4CRM4|Q4CRM4_TRYCC Asparagine synthetase A, putative OS=Trypanosoma cruzi (strain CL Brener) GN=Tc00.1047053503625.10 PE=3 SV=1	1.45782	1.55094	1.59933	1.323	0.970939	1.08144	0.476532	0.67228	-1.62765	-1.8673	-1.64283	-1.61185	0.759607	0.0751339	0.718718	-0.0123355	0.0507372	-0.296503	-0.421931	0.188582	0.370373	-0.403983	-0.778848	-0.327948	-0.696849	-0.289806	-0.457203	-0.860407
+	11.7443	1.7932e-11	tr|Q4CRM5|Q4CRM5_TRYCC;tr|Q4D0U5|Q4D0U5_TRYCC	tr|Q4CRM5|Q4CRM5_TRYCC	>tr|Q4CRM5|Q4CRM5_TRYCC Retrotransposon hot spot (RHS) protein, putative (Fragment) OS=Trypanosoma cruzi (strain CL Brener) GN=Tc00.1047053509917.19 PE=4 SV=1	-0.239207	0.214532	0.156641	-0.05222	-1.18916	-1.88935	-1.74044	-1.53817	-0.670592	-0.620551	-0.768739	-0.739187	0.459169	1.21113	0.976551	0.679962	1.1413	0.603036	0.794235	0.762184	-0.715355	-0.341422	-0.881525	-0.662385	1.7192	1.08779	1.27815	0.964421
+	7.18763	2.23327e-07	tr|Q4CRN7|Q4CRN7_TRYCC	tr|Q4CRN7|Q4CRN7_TRYCC	>tr|Q4CRN7|Q4CRN7_TRYCC R27-2 protein, putative OS=Trypanosoma cruzi (strain CL Brener) GN=Tc00.1047053510247.10 PE=4 SV=1	0.259127	0.449148	0.505951	0.156286	-3.11081	-1.60836	-1.74514	-1.42158	0.893421	0.684295	1.06237	1.73932	0.289818	0.019017	0.513681	0.807031	-0.0312005	-0.909018	-0.429625	-0.554969	0.137249	-0.0174112	0.741129	0.65613	0.499673	0.200293	0.292826	-0.0786586
+	1.65879	0.0309883	tr|Q4CRS4|Q4CRS4_TRYCC;tr|Q4CZ65|Q4CZ65_TRYCC	tr|Q4CRS4|Q4CRS4_TRYCC;tr|Q4CZ65|Q4CZ65_TRYCC	>tr|Q4CRS4|Q4CRS4_TRYCC Trans-sialidase, putative OS=Trypanosoma cruzi (strain CL Brener) GN=Tc00.1047053503767.10 PE=4 SV=1;>tr|Q4CZ65|Q4CZ65_TRYCC Trans-sialidase, putative OS=Trypanosoma cruzi (strain CL Brener) GN=Tc00.1047053507213.40 PE=4 SV=1	NaN	NaN	-0.783755	-1.25405	NaN	NaN	NaN	NaN	1.19088	NaN	0.288813	0.558107	NaN	NaN	NaN	NaN	NaN	NaN	NaN	NaN	NaN	NaN	NaN	NaN	NaN	NaN	NaN	NaN
+	3.49732	0.000604394	tr|Q4CRU4|Q4CRU4_TRYCC	tr|Q4CRU4|Q4CRU4_TRYCC	>tr|Q4CRU4|Q4CRU4_TRYCC Uncharacterized protein OS=Trypanosoma cruzi (strain CL Brener) GN=Tc00.1047053510953.40 PE=4 SV=1	0.789358	1.26774	0.447949	0.632315	NaN	NaN	NaN	NaN	NaN	NaN	NaN	NaN	NaN	NaN	NaN	NaN	-0.528188	-0.831836	-0.365913	-0.672826	1.29737	1.69749	0.800047	-0.24035	-1.25698	-0.819013	-0.542664	-1.67451
+	3.7004	0.000390574	tr|Q4CRU8|Q4CRU8_TRYCC	tr|Q4CRU8|Q4CRU8_TRYCC	>tr|Q4CRU8|Q4CRU8_TRYCC Alkyl-dihydroxyacetone phosphate synthase, putative OS=Trypanosoma cruzi (strain CL Brener) GN=Tc00.1047053503815.10 PE=4 SV=1	0.674101	2.00725	1.92632	1.02901	-0.644973	1.01539	0.0069249	1.16743	-0.545727	-1.03993	-1.69779	-0.816021	0.321757	1.07117	-0.161557	0.383816	-0.710474	-1.02456	-1.46469	-0.443007	-0.0617421	0.407905	-1.63435	-1.04777	0.206096	0.01636	0.799994	0.259051
+	3.23271	0.00105517	tr|Q4CRW7|Q4CRW7_TRYCC	tr|Q4CRW7|Q4CRW7_TRYCC	>tr|Q4CRW7|Q4CRW7_TRYCC Uncharacterized protein (Fragment) OS=Trypanosoma cruzi (strain CL Brener) GN=Tc00.1047053511691.39 PE=4 SV=1	-1.12605	NaN	-0.334222	-1.13391	1.19246	1.39753	0.949666	1.06153	NaN	NaN	NaN	NaN	NaN	NaN	NaN	NaN	-0.721249	0.654338	0.023343	0.299666	NaN	NaN	-0.724562	-1.53854	NaN	NaN	NaN	NaN
+	8.06197	3.4519e-08	tr|Q4DC23|Q4DC23_TRYCC;tr|Q4CRX5|Q4CRX5_TRYCC	tr|Q4DC23|Q4DC23_TRYCC;tr|Q4CRX5|Q4CRX5_TRYCC	>tr|Q4DC23|Q4DC23_TRYCC 60S ribosomal protein L17, putative OS=Trypanosoma cruzi (strain CL Brener) GN=Tc00.1047053506213.80 PE=3 SV=1;>tr|Q4CRX5|Q4CRX5_TRYCC 60S ribosomal protein L17, putative OS=Trypanosoma cruzi (strain CL Brener) GN=Tc00.1047053503449	1.46647	1.20464	1.04477	1.63956	-0.0918804	-0.944769	-1.50636	-1.27862	-0.266872	-0.143658	-0.338393	-0.633125	0.698481	0.936044	-0.0359473	0.2205	0.173832	0.0128764	0.094022	0.536095	-1.42864	-1.05979	-1.3302	-1.88791	NaN	0.74153	0.934193	1.24314
+	6.51075	9.26739e-07	tr|Q4CRX7|Q4CRX7_TRYCC	tr|Q4CRX7|Q4CRX7_TRYCC	>tr|Q4CRX7|Q4CRX7_TRYCC Ascorbate-dependent peroxidase, putative OS=Trypanosoma cruzi (strain CL Brener) GN=Tc00.1047053503745.30 PE=3 SV=1	-0.588624	0.174553	-0.404895	NaN	NaN	NaN	NaN	NaN	1.34664	0.373124	1.1485	0.893798	0.781461	1.18123	NaN	0.584262	0.452243	0.559148	0.654115	0.913584	-1.85712	-1.28391	NaN	-1.78438	-1.25695	-1.00632	-0.440208	-0.440253
+	3.38267	0.000771294	tr|Q4CWL1|Q4CWL1_TRYCC;tr|Q4CS20|Q4CS20_TRYCC	tr|Q4CWL1|Q4CWL1_TRYCC;tr|Q4CS20|Q4CS20_TRYCC	>tr|Q4CWL1|Q4CWL1_TRYCC Uncharacterized protein OS=Trypanosoma cruzi (strain CL Brener) GN=Tc00.1047053506979.50 PE=4 SV=1;>tr|Q4CS20|Q4CS20_TRYCC Uncharacterized protein OS=Trypanosoma cruzi (strain CL Brener) GN=Tc00.1047053503499.10 PE=4 SV=1	NaN	NaN	0.101439	NaN	NaN	-6.3386e-05	NaN	-1.08325	NaN	NaN	-0.208445	NaN	1.41549	1.4111	1.05996	0.731728	NaN	-1.8689	NaN	NaN	0.152753	NaN	0.49759	0.677878	-1.20153	NaN	-0.96803	-0.717723
+	6.41052	1.14202e-06	tr|Q4E4F5|Q4E4F5_TRYCC;tr|Q4CS26|Q4CS26_TRYCC	tr|Q4E4F5|Q4E4F5_TRYCC;tr|Q4CS26|Q4CS26_TRYCC	>tr|Q4E4F5|Q4E4F5_TRYCC Glycine cleavage system H protein, putative OS=Trypanosoma cruzi (strain CL Brener) GN=Tc00.1047053506885.430 PE=3 SV=1;>tr|Q4CS26|Q4CS26_TRYCC Glycine cleavage system H protein, putative OS=Trypanosoma cruzi (strain CL Brener) GN=T	-1.6325	-0.480583	-1.20819	-1.30906	-0.113691	-0.264429	-0.436778	-0.364034	-0.124336	-0.085533	-0.509255	-0.0770007	1.21089	0.066362	1.34051	0.763102	-1.32624	-1.38376	-0.518115	-0.365324	1.54295	1.839	1.98429	0.936575	NaN	0.111959	0.767228	-0.364034
+	12.261	5.8884e-12	tr|Q4CS68|Q4CS68_TRYCC	tr|Q4CS68|Q4CS68_TRYCC	>tr|Q4CS68|Q4CS68_TRYCC Uncharacterized protein (Fragment) OS=Trypanosoma cruzi (strain CL Brener) GN=Tc00.1047053511033.29 PE=4 SV=1	-2.1564	-1.73084	-1.81749	-1.66232	1.10287	0.744996	1.13303	0.864029	0.213447	0.0120397	0.510424	NaN	0.0957046	0.000398114	-0.0448873	0.212946	NaN	NaN	NaN	NaN	1.08275	0.991971	0.700295	1.01225	-0.144059	-0.415737	-0.284494	-0.420938
+	6.73227	5.83464e-07	tr|Q4CX49|Q4CX49_TRYCC;tr|Q4CS80|Q4CS80_TRYCC	tr|Q4CX49|Q4CX49_TRYCC;tr|Q4CS80|Q4CS80_TRYCC	>tr|Q4CX49|Q4CX49_TRYCC Uncharacterized protein OS=Trypanosoma cruzi (strain CL Brener) GN=Tc00.1047053504203.40 PE=4 SV=1;>tr|Q4CS80|Q4CS80_TRYCC Uncharacterized protein OS=Trypanosoma cruzi (strain CL Brener) GN=Tc00.1047053503791.30 PE=4 SV=1	-0.975704	-0.390202	-0.314654	-0.114496	0.848961	0.486769	0.407471	0.713654	1.59535	1.55898	1.23107	1.62795	-0.182257	-1.06567	0.156021	-0.0276503	-1.21627	0.273393	-0.231036	-0.266256	-1.64696	-1.78024	-0.631705	-2.11423	0.590629	0.705935	0.0274722	0.733681
+	5.37048	1.07464e-05	tr|Q4CS87|Q4CS87_TRYCC	tr|Q4CS87|Q4CS87_TRYCC	>tr|Q4CS87|Q4CS87_TRYCC Calpain cysteine peptidase, putative (Fragment) OS=Trypanosoma cruzi (strain CL Brener) GN=Tc00.1047053511441.10 PE=4 SV=1	-0.361913	-0.373741	-0.164985	-0.465825	-0.117362	NaN	0.3353	-0.617391	0.0904751	-0.129432	0.517331	0.402286	-0.095271	NaN	-1.39856	NaN	2.34759	1.29832	1.32933	1.97913	-0.315191	-0.0318005	-0.293019	0.970408	-0.818065	-0.933035	-1.70789	-1.44668
+	13.2822	7.79551e-13	tr|Q4CST9|Q4CST9_TRYCC;tr|Q4CS95|Q4CS95_TRYCC	tr|Q4CST9|Q4CST9_TRYCC;tr|Q4CS95|Q4CS95_TRYCC	>tr|Q4CST9|Q4CST9_TRYCC Uncharacterized protein OS=Trypanosoma cruzi (strain CL Brener) GN=Tc00.1047053507165.30 PE=4 SV=1;>tr|Q4CS95|Q4CS95_TRYCC Uncharacterized protein OS=Trypanosoma cruzi (strain CL Brener) GN=Tc00.1047053507793.40 PE=4 SV=1	-1.70701	-1.766	-1.29467	-1.21143	0.337778	0.537266	0.47013	0.400289	1.26457	0.857242	1.2381	0.906369	-1.3634	-1.05691	-1.97473	-1.26844	0.0429704	0.332947	0.147038	0.218945	0.72395	0.984111	0.881489	0.972063	0.287043	0.380074	0.217612	0.442581
+	5.81201	4.20788e-06	tr|Q4CS97|Q4CS97_TRYCC	tr|Q4CS97|Q4CS97_TRYCC	>tr|Q4CS97|Q4CS97_TRYCC Cysteine synthase, putative OS=Trypanosoma cruzi (strain CL Brener) GN=Tc00.1047053507793.20 PE=4 SV=1	NaN	NaN	-0.492233	-0.160374	1.18746	1.36879	1.34313	0.766956	NaN	NaN	NaN	NaN	0.866555	0.901991	0.762019	1.22297	-0.676283	-1.12702	-1.98781	-1.42162	NaN	0.117655	NaN	-0.731765	-0.423653	-0.742984	-0.126899	-0.646884
+	3.79559	0.000319146	tr|Q4CSB2|Q4CSB2_TRYCC;tr|Q4DEF3|Q4DEF3_TRYCC	tr|Q4CSB2|Q4CSB2_TRYCC;tr|Q4DEF3|Q4DEF3_TRYCC	>tr|Q4CSB2|Q4CSB2_TRYCC NADP-dependent alcohol hydrogenase, putative (Fragment) OS=Trypanosoma cruzi (strain CL Brener) GN=Tc00.1047053504339.19 PE=3 SV=1;>tr|Q4DEF3|Q4DEF3_TRYCC NADP-dependent alcohol hydrogenase, putative OS=Trypanosoma cruzi (strain CL	1.19217	1.21942	1.2868	0.934382	NaN	NaN	NaN	NaN	-0.944354	-0.412357	-0.0914397	-0.899127	NaN	NaN	NaN	NaN	NaN	NaN	NaN	NaN	-0.748205	NaN	-1.45521	NaN	NaN	NaN	-0.0820849	NaN
+	10.0744	5.39858e-10	tr|Q4CSB7|Q4CSB7_TRYCC;tr|Q4CRW5|Q4CRW5_TRYCC	tr|Q4CSB7|Q4CSB7_TRYCC	>tr|Q4CSB7|Q4CSB7_TRYCC Uncharacterized protein OS=Trypanosoma cruzi (strain CL Brener) GN=Tc00.1047053509707.10 PE=4 SV=1	-1.39041	-1.26288	-1.44751	NaN	NaN	NaN	NaN	NaN	1.51596	1.53077	1.40205	1.35567	-0.658234	-0.307981	-0.564698	-0.853054	-0.655318	-0.48762	-0.378006	-0.141278	0.383561	0.496886	0.552153	0.90994	NaN	NaN	NaN	NaN
+	9.16233	3.54269e-09	tr|Q4CSC4|Q4CSC4_TRYCC	tr|Q4CSC4|Q4CSC4_TRYCC	>tr|Q4CSC4|Q4CSC4_TRYCC S-adenosylmethionine synthase OS=Trypanosoma cruzi (strain CL Brener) GN=Tc00.1047053506945.160 PE=3 SV=1	0.604075	0.775972	1.1692	0.775147	-0.0236725	0.406264	-0.389621	0.526936	-0.423491	-0.520725	-1.07827	-1.16067	-0.633305	-0.880159	-0.680168	-1.44714	-0.599384	-0.530167	-1.00054	-1.27292	-0.18422	0.334937	-0.351389	-0.579318	1.758	2.0342	1.71463	1.65579
+	8.69547	9.43633e-09	tr|Q4CSI2|Q4CSI2_TRYCC	tr|Q4CSI2|Q4CSI2_TRYCC	>tr|Q4CSI2|Q4CSI2_TRYCC Uncharacterized protein OS=Trypanosoma cruzi (strain CL Brener) GN=Tc00.1047053506441.20 PE=4 SV=1	0.638957	0.291403	0.479793	0.261241	-0.753737	-1.16443	-0.854593	-1.00929	0.280202	-0.329954	0.00861299	0.434939	1.12947	0.434939	0.363428	1.6015	1.66318	1.56371	1.28801	1.49606	-0.335449	-1.01419	-0.429361	-1.5492	-0.901042	-1.35902	-1.06238	-1.1728
+	6.93471	3.78038e-07	tr|Q4CSK3|Q4CSK3_TRYCC;tr|Q4CKW4|Q4CKW4_TRYCC	tr|Q4CSK3|Q4CSK3_TRYCC;tr|Q4CKW4|Q4CKW4_TRYCC	>tr|Q4CSK3|Q4CSK3_TRYCC Uncharacterized protein OS=Trypanosoma cruzi (strain CL Brener) GN=Tc00.1047053506235.20 PE=4 SV=1;>tr|Q4CKW4|Q4CKW4_TRYCC Uncharacterized protein (Fragment) OS=Trypanosoma cruzi (strain CL Brener) GN=Tc00.1047053413977.10 PE=4 SV=1	0.483585	0.74401	0.565871	0.346757	0.456138	-0.0212446	0.314363	0.749042	-0.764309	-1.94047	-1.41157	-2.65229	0.306087	1.09057	1.07371	0.321583	-1.31206	-0.302235	-0.385509	-0.917867	0.128538	-0.51256	-0.352027	-0.602303	1.35314	1.27531	1.10198	0.86376
+	1.90119	0.0183947	tr|Q4CSK4|Q4CSK4_TRYCC;tr|Q4CXW8|Q4CXW8_TRYCC	tr|Q4CSK4|Q4CSK4_TRYCC;tr|Q4CXW8|Q4CXW8_TRYCC	>tr|Q4CSK4|Q4CSK4_TRYCC Translation initiation factor IF-2, putative OS=Trypanosoma cruzi (strain CL Brener) GN=Tc00.1047053506235.10 PE=4 SV=1;>tr|Q4CXW8|Q4CXW8_TRYCC Translation initiation factor IF-2, putative OS=Trypanosoma cruzi (strain CL Brener) GN=	0.139955	-0.998728	NaN	-0.289126	-0.336532	NaN	-1.03346	NaN	-0.420701	NaN	NaN	NaN	1.72336	NaN	NaN	NaN	NaN	NaN	NaN	NaN	-1.77553	NaN	NaN	NaN	0.437037	0.716857	0.802932	1.03394
+	5.12265	1.83334e-05	tr|Q4CSL1|Q4CSL1_TRYCC	tr|Q4CSL1|Q4CSL1_TRYCC	>tr|Q4CSL1|Q4CSL1_TRYCC 40S ribosomal protein S12 OS=Trypanosoma cruzi (strain CL Brener) GN=Tc00.1047053503395.50 PE=3 SV=1	0.889447	1.20935	0.528293	0.612889	-0.0453771	-0.318731	0.0765965	-0.0872794	NaN	-1.32501	NaN	-1.34968	NaN	NaN	-1.1932	NaN	-0.993726	-1.71586	NaN	NaN	NaN	NaN	NaN	NaN	0.694717	1.1368	0.441265	1.4395
+	9.31853	2.51584e-09	tr|Q4CSN9|Q4CSN9_TRYCC;tr|Q4DN94|Q4DN94_TRYCC;tr|Q4CQE5|Q4CQE5_TRYCC;tr|Q4CN82|Q4CN82_TRYCC;tr|Q4CSP0|Q4CSP0_TRYCC;tr|Q4DN97|Q4DN97_TRYCC;tr|Q4CSN8|Q4CSN8_TRYCC;tr|Q4DN96|Q4DN96_TRYCC;tr|Q4CN81|Q4CN81_TRYCC	tr|Q4CSN9|Q4CSN9_TRYCC;tr|Q4DN94|Q4DN94_TRYCC;tr|Q4CQE5|Q4CQE5_TRYCC;tr|Q4CN82|Q4CN82_TRYCC;tr|Q4CSP0|Q4CSP0_TRYCC;tr|Q4DN97|Q4DN97_TRYCC	>tr|Q4CSN9|Q4CSN9_TRYCC Casein kinase, putative OS=Trypanosoma cruzi (strain CL Brener) GN=Tc00.1047053507541.40 PE=3 SV=1;>tr|Q4DN94|Q4DN94_TRYCC Casein kinase, putative OS=Trypanosoma cruzi (strain CL Brener) GN=Tc00.1047053508541.230 PE=3 SV=1;>tr|Q4CQE	-0.283606	-0.419929	0.255942	-0.337098	-1.24778	-1.03572	-1.93444	-1.29474	-0.224145	-0.305624	-0.581948	0.161228	0.251253	-0.0675473	0.244514	0.028848	2.74073	1.7175	1.93831	1.69941	-0.0688795	0.0984049	-0.670572	0.0962781	-0.258439	-0.327056	-0.322521	0.14762
+	4.12238	0.00016045	tr|Q4D568|Q4D568_TRYCC;tr|Q4CSP8|Q4CSP8_TRYCC	tr|Q4D568|Q4D568_TRYCC;tr|Q4CSP8|Q4CSP8_TRYCC	>tr|Q4D568|Q4D568_TRYCC p21 antigen protein, putative OS=Trypanosoma cruzi (strain CL Brener) GN=Tc00.1047053506883.40 PE=4 SV=1;>tr|Q4CSP8|Q4CSP8_TRYCC p21 antigen protein, putative OS=Trypanosoma cruzi (strain CL Brener) GN=Tc00.1047053510429.50 PE=4 SV=	-0.0346236	0.467808	1.20185	0.522019	0.612789	0.478992	0.0670058	0.480538	0.756104	1.01936	0.457888	0.503881	-0.647769	NaN	1.17341	1.13457	-0.425157	-0.872764	-0.922078	-1.11743	-1.49753	-3.00994	-1.02636	-1.05127	0.297361	1.17721	-0.0399478	0.294082
+	3.22786	0.00106571	tr|Q4CSQ1|Q4CSQ1_TRYCC	tr|Q4CSQ1|Q4CSQ1_TRYCC	>tr|Q4CSQ1|Q4CSQ1_TRYCC Uncharacterized protein OS=Trypanosoma cruzi (strain CL Brener) GN=Tc00.1047053506883.69 PE=4 SV=1	-0.939345	-0.231877	0.259045	-0.324312	-0.553395	0.8202	0.783718	1.04452	0.907312	0.493721	0.531322	0.0696688	1.38311	1.52459	1.02464	1.45475	0.295882	-2.43128	-1.4231	-0.26589	-0.847882	0.185047	NaN	0.117993	-1.57925	-0.779863	-0.352463	-1.16686
+	4.77034	3.90373e-05	tr|Q4CSS4|Q4CSS4_TRYCC	tr|Q4CSS4|Q4CSS4_TRYCC	>tr|Q4CSS4|Q4CSS4_TRYCC Uncharacterized protein (Fragment) OS=Trypanosoma cruzi (strain CL Brener) GN=Tc00.1047053503571.19 PE=4 SV=1	-0.0758256	0.153057	-0.197987	-0.916119	NaN	NaN	NaN	NaN	NaN	NaN	NaN	NaN	0.612786	0.0644492	NaN	0.0482273	0.477062	-0.327574	0.193761	-0.168805	NaN	-1.23211	-1.91818	-1.30738	1.93629	NaN	1.08416	1.57418
+	1.70284	0.0281861	tr|Q4CSS5|Q4CSS5_TRYCC;tr|Q4DDW3|Q4DDW3_TRYCC	tr|Q4CSS5|Q4CSS5_TRYCC	>tr|Q4CSS5|Q4CSS5_TRYCC Flagellum-adhesion glycoprotein, putative OS=Trypanosoma cruzi (strain CL Brener) GN=Tc00.1047053503571.10 PE=4 SV=1	NaN	-1.09047	NaN	-1.07491	-0.125743	0.53462	1.61972	0.646626	NaN	NaN	-1.68016	NaN	0.259428	NaN	0.39598	0.514914	NaN	NaN	NaN	NaN	NaN	NaN	NaN	NaN	NaN	NaN	NaN	NaN
+	4.04628	0.000187443	tr|Q4CSV9|Q4CSV9_TRYCC;tr|Q4DBC3|Q4DBC3_TRYCC	tr|Q4CSV9|Q4CSV9_TRYCC;tr|Q4DBC3|Q4DBC3_TRYCC	>tr|Q4CSV9|Q4CSV9_TRYCC Glutamine dependent carbamoyl-phosphate synthase, putative (Fragment) OS=Trypanosoma cruzi (strain CL Brener) GN=Tc00.1047053508373.10 PE=4 SV=1;>tr|Q4DBC3|Q4DBC3_TRYCC Glutamine-dependent carbamoyl-phosphate synthetase, putative (F	-0.0128377	-0.0684154	0.216316	-0.301558	-1.34052	0.0671953	-0.528317	-0.466549	-0.32426	-0.0425473	NaN	0.448449	-0.575452	-1.46295	-2.5523	-0.588497	-0.268376	-0.377086	-0.479923	0.991924	1.89706	1.39301	2.34521	0.849318	0.324532	0.356268	-0.181494	0.681801
+	16.1031	2.80359e-15	tr|Q4CSX7|Q4CSX7_TRYCC	tr|Q4CSX7|Q4CSX7_TRYCC	>tr|Q4CSX7|Q4CSX7_TRYCC Peptide methionine sulfoxide reductase, putative OS=Trypanosoma cruzi (strain CL Brener) GN=Tc00.1047053510855.10 PE=3 SV=1	-0.189368	-0.0857739	-0.077742	-0.125564	-0.164081	-0.274429	-0.474764	-0.287903	0.890086	1.10419	1.26376	1.20264	-1.8998	-1.49994	-1.28813	-1.22665	1.83842	1.56898	1.68918	1.48507	-0.445103	-0.356833	-0.563544	-0.552525	-0.357217	-0.479591	-0.346314	-0.347046
+	12.5876	3.11195e-12	tr|Q4D137|Q4D137_TRYCC;tr|Q4CSZ2|Q4CSZ2_TRYCC;tr|Q4D139|Q4D139_TRYCC;tr|Q4D2S5|Q4D2S5_TRYCC	tr|Q4D137|Q4D137_TRYCC;tr|Q4CSZ2|Q4CSZ2_TRYCC;tr|Q4D139|Q4D139_TRYCC	>tr|Q4D137|Q4D137_TRYCC Calmodulin OS=Trypanosoma cruzi (strain CL Brener) GN=Tc00.1047053507483.50 PE=4 SV=1;>tr|Q4CSZ2|Q4CSZ2_TRYCC Calmodulin OS=Trypanosoma cruzi (strain CL Brener) GN=Tc00.1047053506391.10 PE=4 SV=1;>tr|Q4D139|Q4D139_TRYCC Calmodulin,	-0.799258	-0.671792	-0.673696	-0.632559	1.05784	1.26122	1.15963	1.51543	0.333144	0.165669	0.874342	0.444488	-0.115679	0.378174	-0.0403556	0.0812124	-1.87244	-1.76426	-1.18105	-1.65898	1.07198	1.30781	0.999395	1.09116	-0.862304	-0.486599	-0.206532	-0.775985
+	4.02235	0.000196412	tr|Q4CT35|Q4CT35_TRYCC	tr|Q4CT35|Q4CT35_TRYCC	>tr|Q4CT35|Q4CT35_TRYCC Ubiquinol-cytochrome C reductase, putative OS=Trypanosoma cruzi (strain CL Brener) GN=Tc00.1047053504575.15 PE=4 SV=1	-0.396462	-0.568808	-0.259286	-0.0135007	0.58674	0.625144	0.635538	0.405392	1.20304	1.06371	0.431082	0.870354	-0.797633	-0.606783	-0.411568	0.440084	-0.0894949	1.00329	1.56155	0.653547	-0.351468	-0.0328308	1.4817	-0.705635	-0.816544	-1.21276	-1.90999	-2.7884
+	14.557	7.13871e-14	tr|Q4DI02|Q4DI02_TRYCC;tr|Q4CT37|Q4CT37_TRYCC;tr|Q4CT40|Q4CT40_TRYCC	tr|Q4DI02|Q4DI02_TRYCC;tr|Q4CT37|Q4CT37_TRYCC	>tr|Q4DI02|Q4DI02_TRYCC 2-amino-3-ketobutyrate coenzyme A ligase, putative OS=Trypanosoma cruzi (strain CL Brener) GN=Tc00.1047053511071.140 PE=3 SV=1;>tr|Q4CT37|Q4CT37_TRYCC 2-amino-3-ketobutyrate coenzyme A ligase, putative OS=Trypanosoma cruzi (strain C	-0.344521	-0.536409	-0.476018	-0.535558	0.0577733	-0.166806	0.230271	0.283606	0.0897024	-0.0514322	-0.0747542	-0.0579451	NaN	NaN	NaN	NaN	0.0226232	0.178991	-0.284744	0.183328	1.81134	1.79031	1.85329	1.82737	-1.31999	-1.41605	-1.38091	-1.68347
+	7.56378	1.00405e-07	tr|Q4CT43|Q4CT43_TRYCC;tr|Q4CMQ7|Q4CMQ7_TRYCC;tr|Q4CL55|Q4CL55_TRYCC	tr|Q4CT43|Q4CT43_TRYCC;tr|Q4CMQ7|Q4CMQ7_TRYCC	>tr|Q4CT43|Q4CT43_TRYCC Trypanothione reductase, putative OS=Trypanosoma cruzi (strain CL Brener) GN=Tc00.1047053503555.30 PE=3 SV=1;>tr|Q4CMQ7|Q4CMQ7_TRYCC Trypanothione reductase, putative (Fragment) OS=Trypanosoma cruzi (strain CL Brener) GN=Tc00.104705	-0.404232	0.0614365	-0.106476	-0.362253	0.323848	0.091669	0.294163	0.492277	-1.38282	-0.791791	-2.29936	-1.64941	-0.00847039	-1.19048	-0.103788	-1.41393	-0.257632	0.301125	-0.0509332	-0.236099	1.79615	1.6995	1.54147	1.44935	0.720031	0.836474	0.46297	0.187213
+	5.05907	2.10183e-05	tr|Q4E0R9|Q4E0R9_TRYCC;tr|Q4CTB4|Q4CTB4_TRYCC	tr|Q4E0R9|Q4E0R9_TRYCC;tr|Q4CTB4|Q4CTB4_TRYCC	>tr|Q4E0R9|Q4E0R9_TRYCC Uncharacterized protein OS=Trypanosoma cruzi (strain CL Brener) GN=Tc00.1047053509965.420 PE=4 SV=1;>tr|Q4CTB4|Q4CTB4_TRYCC Uncharacterized protein OS=Trypanosoma cruzi (strain CL Brener) GN=Tc00.1047053509049.40 PE=4 SV=1	1.29268	1.74141	1.34744	1.88368	0.508897	-0.159518	-0.630389	-1.46733	-0.905575	-1.61305	-1.15411	NaN	0.243348	-0.61758	-0.392815	-0.633566	-1.14936	-1.16009	-0.297367	-0.768986	1.10914	0.594545	0.882676	-0.212083	-0.245309	0.0592041	0.936918	0.807185
+	8.62662	1.08533e-08	tr|Q4CTC8|Q4CTC8_TRYCC	tr|Q4CTC8|Q4CTC8_TRYCC	>tr|Q4CTC8|Q4CTC8_TRYCC Uncharacterized protein OS=Trypanosoma cruzi (strain CL Brener) GN=Tc00.1047053507569.10 PE=4 SV=1	0.16134	0.00241312	-0.453368	0.389525	1.82547	1.8139	1.54938	1.95053	-0.68089	-1.33313	-1.35121	-1.26069	0.245431	-0.24336	0.47421	-0.322377	0.8095	0.431872	0.62708	0.611531	-1.34799	-0.27868	-1.21381	-1.30579	0.11679	-0.210314	-0.0360675	-0.971303
+	2.41932	0.00594678	tr|Q4CTD5|Q4CTD5_TRYCC	tr|Q4CTD5|Q4CTD5_TRYCC	>tr|Q4CTD5|Q4CTD5_TRYCC Protein tyrosine phosphatase, putative OS=Trypanosoma cruzi (strain CL Brener) GN=Tc00.1047053511635.40 PE=4 SV=1	NaN	-1.12855	NaN	-1.22914	NaN	NaN	NaN	NaN	NaN	NaN	NaN	NaN	NaN	NaN	NaN	-0.0910331	NaN	NaN	NaN	NaN	0.480914	0.842724	1.12509	NaN	NaN	NaN	NaN	NaN
+	6.774	5.34513e-07	tr|Q4CTD8|Q4CTD8_TRYCC;tr|Q4CTD7|Q4CTD7_TRYCC	tr|Q4CTD8|Q4CTD8_TRYCC;tr|Q4CTD7|Q4CTD7_TRYCC	>tr|Q4CTD8|Q4CTD8_TRYCC Histone H2B OS=Trypanosoma cruzi (strain CL Brener) GN=Tc00.1047053511635.10 PE=3 SV=1;>tr|Q4CTD7|Q4CTD7_TRYCC Histone H2B OS=Trypanosoma cruzi (strain CL Brener) GN=Tc00.1047053511635.20 PE=3 SV=1	-0.30203	0.307659	-0.109819	1.39516	-2.26342	-1.37019	-2.14252	-1.78006	0.461931	0.464909	0.209272	0.391786	0.302539	0.578481	0.944682	0.911275	0.397728	0.0384077	0.0620288	0.304813	-0.681443	-0.424171	-0.819862	-0.739066	1.26141	0.486359	1.81161	0.302539
+	11.2033	5.37307e-11	tr|Q4DJZ7|Q4DJZ7_TRYCC;tr|Q4CTG8|Q4CTG8_TRYCC;tr|Q4DBY4|Q4DBY4_TRYCC	tr|Q4DJZ7|Q4DJZ7_TRYCC;tr|Q4CTG8|Q4CTG8_TRYCC;tr|Q4DBY4|Q4DBY4_TRYCC	>tr|Q4DJZ7|Q4DJZ7_TRYCC Ribosomal protein L36, putative OS=Trypanosoma cruzi (strain CL Brener) GN=Tc00.1047053509671.64 PE=4 SV=1;>tr|Q4CTG8|Q4CTG8_TRYCC 60S ribosomal protein l36, putative OS=Trypanosoma cruzi (strain CL Brener) GN=Tc00.1047053510767.20	1.1688	0.735892	0.799331	0.846581	-0.351801	-0.012565	0.0830847	0.222689	0.476731	0.0242916	-0.432729	-0.524447	-0.718044	-0.339945	-0.590942	-0.905061	0.398292	-0.186121	0.0129106	0.08495	-2.05317	-1.58107	-1.73495	-1.43085	1.4559	1.61081	1.63346	1.30797
+	5.24732	1.39402e-05	tr|Q4CTK7|Q4CTK7_TRYCC;tr|Q4CWB7|Q4CWB7_TRYCC	tr|Q4CTK7|Q4CTK7_TRYCC;tr|Q4CWB7|Q4CWB7_TRYCC	>tr|Q4CTK7|Q4CTK7_TRYCC Uncharacterized protein OS=Trypanosoma cruzi (strain CL Brener) GN=Tc00.1047053504165.10 PE=4 SV=1;>tr|Q4CWB7|Q4CWB7_TRYCC Uncharacterized protein OS=Trypanosoma cruzi (strain CL Brener) GN=Tc00.1047053508981.30 PE=4 SV=1	-0.218925	-0.133656	0.0908024	0.24017	NaN	NaN	NaN	NaN	-0.443677	-1.46474	NaN	-2.40467	0.907831	0.692955	1.04186	1.18693	-0.931405	-0.0290401	-1.45304	-0.668342	1.47308	1.11258	0.924538	1.23822	-0.514854	-0.385158	-0.501637	0.24017
+	8.05577	3.49221e-08	tr|Q4CTQ3|Q4CTQ3_TRYCC;tr|Q4CL61|Q4CL61_TRYCC	tr|Q4CTQ3|Q4CTQ3_TRYCC	>tr|Q4CTQ3|Q4CTQ3_TRYCC 3,2-trans-enoyl-CoA isomerase, mitochondrial, putative OS=Trypanosoma cruzi (strain CL Brener) GN=Tc00.1047053509261.30 PE=4 SV=1	-1.44491	-0.847629	-1.42839	-1.14537	-0.236689	-0.406017	-0.352081	-0.58044	-0.334	-0.234211	-0.246133	0.173907	1.65212	0.272199	0.421058	1.6926	0.161668	0.182436	-0.263768	-0.539263	1.84771	1.02753	1.81813	1.86568	-0.579348	-0.812174	-0.837994	-0.826625
+	8.31905	2.02876e-08	tr|Q4CTR0|Q4CTR0_TRYCC;tr|Q4CL52|Q4CL52_TRYCC	tr|Q4CTR0|Q4CTR0_TRYCC	>tr|Q4CTR0|Q4CTR0_TRYCC Leucyl-tRNA synthetase, putative OS=Trypanosoma cruzi (strain CL Brener) GN=Tc00.1047053511049.40 PE=3 SV=1	0.771546	0.669176	0.524141	-0.0851246	-0.949166	-1.3963	-0.80806	-0.942562	1.11531	1.46516	1.30812	1.52219	-0.447777	-1.08409	-0.429934	-0.197174	-1.2178	-1.11874	-2.23384	-1.01169	0.124748	0.713826	0.205433	0.768793	1.05587	0.783412	0.785956	0.108586
+	9.84367	8.62849e-10	tr|Q4CTR5|Q4CTR5_TRYCC;tr|Q4DQ35|Q4DQ35_TRYCC	tr|Q4CTR5|Q4CTR5_TRYCC;tr|Q4DQ35|Q4DQ35_TRYCC	>tr|Q4CTR5|Q4CTR5_TRYCC 40S ribosomal protein L14, putative OS=Trypanosoma cruzi (strain CL Brener) GN=Tc00.1047053506861.30 PE=4 SV=1;>tr|Q4DQ35|Q4DQ35_TRYCC 40S ribosomal protein L14, putative OS=Trypanosoma cruzi (strain CL Brener) GN=Tc00.1047053511825	1.08748	1.24558	0.471369	0.737239	0.345272	-0.084557	-0.26096	0.0498764	-0.183243	-1.3151	-1.20576	-0.433289	-0.265409	-0.0835982	-0.341703	-0.467124	-0.0212065	-0.456213	-0.0976873	-0.29481	-0.988433	-1.21097	-1.60288	-1.48767	1.59622	1.91167	1.43112	1.9248
+	6.49504	9.55102e-07	tr|Q4CTR7|Q4CTR7_TRYCC	tr|Q4CTR7|Q4CTR7_TRYCC	>tr|Q4CTR7|Q4CTR7_TRYCC Malate dehydrogenase OS=Trypanosoma cruzi (strain CL Brener) GN=Tc00.1047053506937.10 PE=3 SV=1	-0.791207	-0.0130631	-0.240766	-0.336144	0.531298	0.994486	0.689654	0.447422	0.51361	0.345595	-0.521746	0.494304	NaN	-0.313285	NaN	-1.47883	1.10107	2.07108	1.31982	1.88578	-1.5025	-1.24226	-0.948901	NaN	-0.580195	-0.476471	-0.742506	-1.20624
+	2.94136	0.00193527	tr|Q4DKR1|Q4DKR1_TRYCC;tr|Q4CTU6|Q4CTU6_TRYCC	tr|Q4DKR1|Q4DKR1_TRYCC;tr|Q4CTU6|Q4CTU6_TRYCC	>tr|Q4DKR1|Q4DKR1_TRYCC Proteasome alpha 7 subunit, putative OS=Trypanosoma cruzi (strain CL Brener) GN=Tc00.1047053511867.50 PE=4 SV=1;>tr|Q4CTU6|Q4CTU6_TRYCC Proteasome alpha 7 subunit, putative OS=Trypanosoma cruzi (strain CL Brener) GN=Tc00.10470535077	-1.392	-0.556957	-0.579201	-1.14772	0.00494195	-0.057223	-0.236521	-0.322342	1.62935	2.01704	0.432038	1.23312	1.0527	-2.55864	-0.962315	-0.625062	0.917728	0.379787	0.877348	0.722452	0.177586	1.13674	-0.28815	0.392613	-0.496625	-0.0513303	-0.881268	-0.818078
+	8.52579	1.33605e-08	tr|Q4CU30|Q4CU30_TRYCC;tr|Q4CNK1|Q4CNK1_TRYCC;tr|Q4CU04|Q4CU04_TRYCC	tr|Q4CU30|Q4CU30_TRYCC	>tr|Q4CU30|Q4CU30_TRYCC Nucleolar protein, putative (Fragment) OS=Trypanosoma cruzi (strain CL Brener) GN=Tc00.1047053511573.58 PE=4 SV=1	1.03282	1.34802	0.803681	0.710394	-0.321551	-0.270618	0.384904	0.219795	-2.19699	-2.19956	-1.78994	-1.73662	1.35102	0.415958	0.553882	0.392762	-0.799807	-0.755382	NaN	0.0206988	0.225629	-0.29115	0.225455	0.323058	0.196016	0.60532	0.513883	1.03832
+	2.27788	0.0081088	tr|Q4CU32|Q4CU32_TRYCC	tr|Q4CU32|Q4CU32_TRYCC	>tr|Q4CU32|Q4CU32_TRYCC Mitogen-activated protein kinase, putative OS=Trypanosoma cruzi (strain CL Brener) GN=Tc00.1047053511573.40 PE=4 SV=1	-0.647411	0.243754	-0.243606	0.129968	-0.79542	-0.529219	-0.399025	-0.188886	0.273985	-0.035933	-0.612671	-0.207852	-0.262394	-0.200094	-3.54975	NaN	-0.0860062	0.668424	0.912941	0.611488	1.16857	1.47796	1.73836	0.941473	0.190185	0.332149	-0.930992	NaN
+	3.87424	0.000271719	tr|Q4CU34|Q4CU34_TRYCC	tr|Q4CU34|Q4CU34_TRYCC	>tr|Q4CU34|Q4CU34_TRYCC Uncharacterized protein OS=Trypanosoma cruzi (strain CL Brener) GN=Tc00.1047053511573.20 PE=4 SV=1	0.0628884	-0.169835	0.43924	0.163834	0.588991	0.849285	1.60245	1.44741	-0.297172	-0.770224	-1.11108	-0.908649	1.31988	1.10847	0.017043	0.86095	-0.442568	-2.04935	-0.868917	-2.22769	1.03289	0.0689188	0.056128	0.291231	-1.04006	0.407114	-1.20278	0.771594
+	10.7246	1.41436e-10	tr|Q4CU39|Q4CU39_TRYCC	tr|Q4CU39|Q4CU39_TRYCC	>tr|Q4CU39|Q4CU39_TRYCC L-threonine 3-dehydrogenase, putative OS=Trypanosoma cruzi (strain CL Brener) GN=Tc00.1047053507923.10 PE=4 SV=1	0.627749	0.889222	0.724176	0.475557	1.11484	1.3735	1.3544	0.956525	0.996385	0.749246	0.749383	0.346961	-1.76585	-1.2364	-1.41978	-2.27431	-0.552653	-0.353875	-0.704855	-0.697271	0.184872	0.233347	0.412412	0.891034	-1.20436	-0.662535	-0.482256	-0.725455
+	13.7531	3.25458e-13	tr|Q4CU52|Q4CU52_TRYCC	tr|Q4CU52|Q4CU52_TRYCC	>tr|Q4CU52|Q4CU52_TRYCC D-isomer specific 2-hydroxyacid dehydrogenase-protein, putative (Fragment) OS=Trypanosoma cruzi (strain CL Brener) GN=Tc00.1047053506263.10 PE=4 SV=1	-0.124993	-0.00125542	-0.212838	-0.324655	1.41869	1.58117	1.71661	1.66555	-0.441793	-0.4085	-0.618497	-0.664439	NaN	NaN	NaN	NaN	0.943807	0.66506	0.742984	0.504017	-1.55597	-1.74678	-1.4452	-1.25317	-0.255824	-0.00340639	-0.26609	0.0855192
+	10.1766	4.28558e-10	tr|Q4CU60|Q4CU60_TRYCC;tr|Q4CU61|Q4CU61_TRYCC	tr|Q4CU60|Q4CU60_TRYCC;tr|Q4CU61|Q4CU61_TRYCC	>tr|Q4CU60|Q4CU60_TRYCC 60S ribosomal protein L5, putative OS=Trypanosoma cruzi (strain CL Brener) GN=Tc00.1047053510765.70 PE=3 SV=1;>tr|Q4CU61|Q4CU61_TRYCC 60S ribosomal protein L5, putative OS=Trypanosoma cruzi (strain CL Brener) GN=Tc00.1047053509671.8	1.1188	1.03691	0.69966	0.854832	-0.0297537	-0.235812	-0.279799	0.0526643	-1.32785	-0.890513	-0.586114	-0.193861	-0.502471	0.265374	0.518616	-0.191042	-0.795234	-0.740422	-0.925445	-1.28923	-0.98259	-0.515466	-1.19879	-0.930321	1.62341	1.82823	1.79717	1.81905
+	2.10135	0.0119781	tr|Q4DJZ3|Q4DJZ3_TRYCC;tr|Q4CU63|Q4CU63_TRYCC	tr|Q4DJZ3|Q4DJZ3_TRYCC;tr|Q4CU63|Q4CU63_TRYCC	>tr|Q4DJZ3|Q4DJZ3_TRYCC COP-coated vesicle membrane protein gp25L, putative OS=Trypanosoma cruzi (strain CL Brener) GN=Tc00.1047053509671.90 PE=3 SV=1;>tr|Q4CU63|Q4CU63_TRYCC COP-coated vesicle membrane protein gp25L, putative OS=Trypanosoma cruzi (strain	NaN	NaN	NaN	NaN	-0.0164019	NaN	NaN	NaN	NaN	0.211458	0.0164704	-0.223326	-0.320191	NaN	-0.790074	-1.74863	NaN	1.43455	1.43614	NaN	NaN	NaN	NaN	NaN	NaN	NaN	NaN	NaN
+	4.10031	0.000167623	tr|Q4CU66|Q4CU66_TRYCC	tr|Q4CU66|Q4CU66_TRYCC	>tr|Q4CU66|Q4CU66_TRYCC Retrotransposon hot spot (RHS) protein, putative OS=Trypanosoma cruzi (strain CL Brener) GN=Tc00.1047053463155.20 PE=4 SV=1	-0.792004	-0.715239	-0.858879	NaN	NaN	NaN	NaN	NaN	NaN	NaN	NaN	NaN	NaN	NaN	NaN	NaN	1.52575	1.34243	1.53987	0.377816	NaN	NaN	NaN	NaN	-0.662233	-0.522708	-0.565651	-0.669154
+	3.32395	0.000869931	tr|Q4CU77|Q4CU77_TRYCC	tr|Q4CU77|Q4CU77_TRYCC	>tr|Q4CU77|Q4CU77_TRYCC Proteasome beta 2 subunit, putative OS=Trypanosoma cruzi (strain CL Brener) GN=Tc00.1047053503891.100 PE=4 SV=1	-1.08389	-1.71812	-1.34438	-1.82797	-0.568528	-1.04843	-0.234858	-0.0695445	0.438939	0.0273236	0.0880545	1.41627	0.981573	0.978003	1.2039	0.964914	1.52734	0.659638	0.0503244	-0.274306	1.13151	1.25215	-0.702838	0.0469467	-1.04027	-0.633922	-1.11896	0.899117
+	1.79781	0.0229559	tr|Q4CU84|Q4CU84_TRYCC;tr|Q4CRJ6|Q4CRJ6_TRYCC	tr|Q4CU84|Q4CU84_TRYCC	>tr|Q4CU84|Q4CU84_TRYCC Uncharacterized protein (Fragment) OS=Trypanosoma cruzi (strain CL Brener) GN=Tc00.1047053507675.10 PE=4 SV=1	NaN	-0.536735	NaN	NaN	NaN	NaN	NaN	NaN	NaN	NaN	-0.843944	NaN	NaN	1.49709	NaN	1.04034	NaN	NaN	NaN	NaN	NaN	NaN	NaN	NaN	-0.51906	NaN	NaN	-0.637695
+	7.18165	2.24868e-07	tr|Q4CU87|Q4CU87_TRYCC	tr|Q4CU87|Q4CU87_TRYCC	>tr|Q4CU87|Q4CU87_TRYCC Uncharacterized protein OS=Trypanosoma cruzi (strain CL Brener) GN=Tc00.1047053511319.20 PE=4 SV=1	1.23469	0.0535322	0.361426	0.565693	-0.80613	-1.30137	-1.16569	-1.2998	1.64735	1.86802	1.72077	2.19276	-0.968627	-0.872177	-0.158081	-0.049472	-1.24834	-0.614472	-0.158081	-0.42145	-0.403144	0.210529	-0.394847	-0.534621	0.569357	0.724094	-0.294884	-0.457032
+	4.08561	0.000172905	tr|Q4CU92|Q4CU92_TRYCC;tr|Q4CMT5|Q4CMT5_TRYCC	tr|Q4CU92|Q4CU92_TRYCC;tr|Q4CMT5|Q4CMT5_TRYCC	>tr|Q4CU92|Q4CU92_TRYCC Uncharacterized protein OS=Trypanosoma cruzi (strain CL Brener) GN=Tc00.1047053510947.30 PE=4 SV=1;>tr|Q4CMT5|Q4CMT5_TRYCC Uncharacterized protein OS=Trypanosoma cruzi (strain CL Brener) GN=Tc00.1047053509497.20 PE=4 SV=1	-0.514482	-1.42437	-0.932709	-0.824502	-0.442079	-1.02731	-1.51516	-0.964873	2.57835	0.761641	2.06279	0.803666	-1.57214	0.549358	0.0341089	-0.830048	1.01144	-0.00076865	-0.523456	-0.476878	0.571118	0.624354	0.364036	0.586393	0.269926	0.307451	0.442594	0.0815478
+	8.70019	9.36352e-09	tr|Q4CUC8|Q4CUC8_TRYCC;tr|Q4CUC7|Q4CUC7_TRYCC	tr|Q4CUC8|Q4CUC8_TRYCC;tr|Q4CUC7|Q4CUC7_TRYCC	>tr|Q4CUC8|Q4CUC8_TRYCC Ribosomal protein S7, putative OS=Trypanosoma cruzi (strain CL Brener) GN=Tc00.1047053506593.19 PE=4 SV=1;>tr|Q4CUC7|Q4CUC7_TRYCC Ribosomal protein S7, putative OS=Trypanosoma cruzi (strain CL Brener) GN=Tc00.1047053506593.30 PE=4 S	1.53011	0.751267	1.20152	1.24876	0.34535	0.156328	-0.271749	-0.0704024	-0.748384	-0.338568	-0.397469	-0.860213	-0.507353	-0.702756	-0.596986	-0.131766	-0.194902	-0.226064	-1.19932	-0.793301	-1.13088	-1.23847	-0.405287	-1.70802	1.48724	1.30436	1.5335	1.96346
+	4.02021	0.000197111	tr|Q4CUE0|Q4CUE0_TRYCC	tr|Q4CUE0|Q4CUE0_TRYCC	>tr|Q4CUE0|Q4CUE0_TRYCC Uncharacterized protein (Fragment) OS=Trypanosoma cruzi (strain CL Brener) GN=Tc00.1047053503413.4 PE=4 SV=1	-1.12289	-1.42891	-1.29385	-1.68933	0.169837	0.369545	0.509183	0.194014	1.5005	-0.639709	-0.742576	-0.304429	NaN	NaN	NaN	-1.55647	1.44107	1.25609	0.65503	1.2167	0.778651	0.218919	0.619748	0.352273	NaN	NaN	NaN	-0.503404
+	4.04366	0.00018805	tr|Q4CUG4|Q4CUG4_TRYCC	tr|Q4CUG4|Q4CUG4_TRYCC	>tr|Q4CUG4|Q4CUG4_TRYCC Eukaryotic translation initiation factor 3 subunit G OS=Trypanosoma cruzi (strain CL Brener) GN=Tc00.1047053508689.20 PE=3 SV=1	0.66615	-0.0119832	0.0938566	0.266779	-0.996805	-0.567588	-0.273828	-1.10379	-1.49935	-1.08549	-1.28155	-0.687679	-1.00808	1.41452	-0.212365	-0.307304	0.383449	-1.26199	-0.0379708	-0.739257	0.532323	-0.39386	1.38546	0.435166	1.25268	1.53708	1.38197	2.11947
+	1.71749	0.027277	tr|Q4CUG6|Q4CUG6_TRYCC;tr|Q4CQ93|Q4CQ93_TRYCC	tr|Q4CUG6|Q4CUG6_TRYCC	>tr|Q4CUG6|Q4CUG6_TRYCC Inosine-5-monophosphate dehydrogenase OS=Trypanosoma cruzi (strain CL Brener) GN=Tc00.1047053507211.40 PE=3 SV=1	0.0174871	-0.0196431	-0.0895356	0.154017	NaN	NaN	NaN	NaN	NaN	-2.47615	NaN	NaN	NaN	NaN	NaN	NaN	NaN	NaN	NaN	NaN	NaN	NaN	NaN	NaN	0.832592	0.97237	0.226421	0.382444
+	1.77216	0.0242122	tr|Q4CUG9|Q4CUG9_TRYCC	tr|Q4CUG9|Q4CUG9_TRYCC	>tr|Q4CUG9|Q4CUG9_TRYCC Choline/carnitine O-acyltransferase, putative (Fragment) OS=Trypanosoma cruzi (strain CL Brener) GN=Tc00.1047053507211.10 PE=4 SV=1	NaN	NaN	NaN	NaN	NaN	NaN	NaN	NaN	-0.15283	NaN	-1.22696	-0.730198	0.539057	1.67237	0.620895	0.4148	NaN	NaN	NaN	NaN	-1.13713	NaN	NaN	NaN	NaN	NaN	NaN	NaN
+	3.20239	0.00112197	tr|Q4CUJ0|Q4CUJ0_TRYCC;tr|Q4DZV5|Q4DZV5_TRYCC;tr|Q4CW26|Q4CW26_TRYCC;tr|Q4DZV4|Q4DZV4_TRYCC;tr|Q4DZV6|Q4DZV6_TRYCC;tr|Q4CNB5|Q4CNB5_TRYCC	tr|Q4CUJ0|Q4CUJ0_TRYCC;tr|Q4DZV5|Q4DZV5_TRYCC;tr|Q4CW26|Q4CW26_TRYCC;tr|Q4DZV4|Q4DZV4_TRYCC;tr|Q4DZV6|Q4DZV6_TRYCC;tr|Q4CNB5|Q4CNB5_TRYCC	>tr|Q4CUJ0|Q4CUJ0_TRYCC Uncharacterized protein (Fragment) OS=Trypanosoma cruzi (strain CL Brener) GN=Tc00.1047053508263.5 PE=4 SV=1;>tr|Q4DZV5|Q4DZV5_TRYCC Uncharacterized protein OS=Trypanosoma cruzi (strain CL Brener) GN=Tc00.1047053506789.340 PE=4 SV=1	NaN	NaN	-0.589512	-1.1832	-0.136425	NaN	0.696011	0.506483	1.58541	1.59031	0.943935	1.23127	-0.761113	-0.510402	-0.736434	-0.611292	-0.0277552	-1.80242	NaN	NaN	NaN	NaN	NaN	NaN	-0.194867	NaN	NaN	NaN
+	6.75233	5.58298e-07	tr|Q4CUM0|Q4CUM0_TRYCC;tr|Q4CRB3|Q4CRB3_TRYCC	tr|Q4CUM0|Q4CUM0_TRYCC	>tr|Q4CUM0|Q4CUM0_TRYCC Paraflagellar rod component Par4, putative OS=Trypanosoma cruzi (strain CL Brener) GN=Tc00.1047053510353.30 PE=4 SV=1	0.343459	-0.27462	0.163389	-0.831618	0.329738	-0.0220054	0.327795	0.693595	1.64182	1.83617	1.70226	1.16517	0.361695	0.310885	0.402107	0.978411	-0.446208	-0.0316904	-0.31057	-1.56344	-1.37668	NaN	-1.75363	-1.92197	-0.111524	-1.0402	-0.456681	-0.11565
+	3.79204	0.000321335	tr|Q4DE34|Q4DE34_TRYCC;tr|Q4CUN8|Q4CUN8_TRYCC	tr|Q4DE34|Q4DE34_TRYCC;tr|Q4CUN8|Q4CUN8_TRYCC	>tr|Q4DE34|Q4DE34_TRYCC Cytochrome c oxidase assembly factor, putative OS=Trypanosoma cruzi (strain CL Brener) GN=Tc00.1047053506649.50 PE=4 SV=1;>tr|Q4CUN8|Q4CUN8_TRYCC Cytochrome c oxidase assembly factor, putative OS=Trypanosoma cruzi (strain CL Brener)	-0.698107	-0.432882	-0.0597123	-1.12862	-0.560086	NaN	NaN	0.133541	-0.412287	-0.0641211	-0.0443979	NaN	NaN	NaN	-0.0362439	-0.754259	1.9396	1.70539	NaN	1.65777	NaN	NaN	NaN	NaN	-1.24558	NaN	NaN	NaN
+	1.64058	0.0322238	tr|Q4CUS0|Q4CUS0_TRYCC	tr|Q4CUS0|Q4CUS0_TRYCC	>tr|Q4CUS0|Q4CUS0_TRYCC Uncharacterized protein OS=Trypanosoma cruzi (strain CL Brener) GN=Tc00.1047053506715.40 PE=4 SV=1	NaN	-1.35101	0.107434	0.0784327	NaN	0.526449	0.251248	NaN	-0.00308788	NaN	-1.94549	NaN	NaN	NaN	NaN	NaN	-0.679223	-0.861377	-1.01826	-0.407219	1.9225	1.8941	0.184519	0.838988	-0.560287	0.674167	0.796666	-0.44855
+	1.92892	0.017325	tr|Q4CUW6|Q4CUW6_TRYCC	tr|Q4CUW6|Q4CUW6_TRYCC	>tr|Q4CUW6|Q4CUW6_TRYCC Uncharacterized protein OS=Trypanosoma cruzi (strain CL Brener) GN=Tc00.1047053507777.20 PE=4 SV=1	-0.0219947	1.46533	0.496026	0.656584	-1.88555	-2.80157	-0.516035	-1.15991	0.687969	1.0323	0.531626	-2.15636	-0.361337	0.132025	0.09471	0.418953	1.0585	0.12342	-0.0240611	0.350417	0.904527	-0.183256	1.02097	0.609559	-0.854071	0.107887	0.298355	-0.0250221
+	11.5249	2.85756e-11	tr|Q4CUY3|Q4CUY3_TRYCC;tr|Q4D2G4|Q4D2G4_TRYCC;tr|Q4CKY4|Q4CKY4_TRYCC	tr|Q4CUY3|Q4CUY3_TRYCC;tr|Q4D2G4|Q4D2G4_TRYCC	>tr|Q4CUY3|Q4CUY3_TRYCC Peptidyl-prolyl cis-trans isomerase OS=Trypanosoma cruzi (strain CL Brener) GN=Tc00.1047053510259.50 PE=3 SV=1;>tr|Q4D2G4|Q4D2G4_TRYCC Peptidyl-prolyl cis-trans isomerase OS=Trypanosoma cruzi (strain CL Brener) GN=Tc00.1047053509215	-0.256189	-0.497077	-0.0740691	-0.223575	-0.314598	-0.111037	0.0462789	-0.186323	0.323032	-0.200641	-0.661466	-0.0515565	0.497888	0.991375	0.636692	0.885873	1.51468	1.47581	1.67972	2.3786	-0.282975	-0.514499	-0.261286	-0.540344	-1.71075	-1.44032	-1.60272	-1.50053
+	3.01992	0.00164104	tr|Q4CV38|Q4CV38_TRYCC	tr|Q4CV38|Q4CV38_TRYCC	>tr|Q4CV38|Q4CV38_TRYCC Rab1 small GTP-binding protein, putative OS=Trypanosoma cruzi (strain CL Brener) GN=Tc00.1047053503689.4 PE=3 SV=1	-1.44124	-1.41767	0.450116	0.0912658	-0.864586	-1.02555	-1.45185	0.805747	0.592467	0.894717	0.740904	-0.146819	0.202868	0.584399	0.153149	0.804133	NaN	-1.9728	-1.53885	-0.468741	1.69202	1.11756	1.45315	0.912901	-0.111848	0.0485446	0.585996	-0.68998
+	7.70255	7.42223e-08	tr|Q4CV42|Q4CV42_TRYCC	tr|Q4CV42|Q4CV42_TRYCC	>tr|Q4CV42|Q4CV42_TRYCC Calpain-like cysteine peptidase, putative OS=Trypanosoma cruzi (strain CL Brener) GN=Tc00.1047053509001.40 PE=4 SV=1	0.743318	0.364828	1.11708	0.306612	1.16115	1.15484	1.25146	1.70542	0.3827	0.319011	-0.163094	0.270034	0.0510139	0.438931	0.0494113	-0.250738	-0.120627	-0.160425	-0.664168	-0.350672	-1.43714	-1.75782	-2.67906	-1.7275	0.297825	-0.962164	0.165238	0.494532
+	3.67466	0.000411725	tr|Q4CVA1|Q4CVA1_TRYCC	tr|Q4CVA1|Q4CVA1_TRYCC	>tr|Q4CVA1|Q4CVA1_TRYCC Proline oxidase, putative OS=Trypanosoma cruzi (strain CL Brener) GN=Tc00.1047053506411.30 PE=4 SV=1	-0.761142	NaN	NaN	NaN	NaN	NaN	NaN	NaN	1.8141	1.19635	1.02962	0.716644	NaN	NaN	NaN	NaN	-0.735096	-0.78099	-1.65021	NaN	-0.324963	0.00240536	-0.346268	-0.160446	NaN	NaN	NaN	NaN
+	8.2005	2.57085e-08	tr|Q4CVA3|Q4CVA3_TRYCC	tr|Q4CVA3|Q4CVA3_TRYCC	>tr|Q4CVA3|Q4CVA3_TRYCC Thimet oligopeptidase, putative OS=Trypanosoma cruzi (strain CL Brener) GN=Tc00.1047053506411.10 PE=3 SV=1	1.60088	1.62387	1.39833	1.58878	NaN	NaN	NaN	NaN	-0.902537	-1.42163	-1.47225	-0.849963	NaN	NaN	NaN	NaN	NaN	-1.01007	-0.282103	NaN	0.278617	0.203479	0.142303	0.161297	-0.293579	-0.21358	-0.12441	-0.427435
+	3.10218	0.0013785	tr|Q4CVA9|Q4CVA9_TRYCC	tr|Q4CVA9|Q4CVA9_TRYCC	>tr|Q4CVA9|Q4CVA9_TRYCC Histone H1, putative OS=Trypanosoma cruzi (strain CL Brener) GN=Tc00.1047053509837.40 PE=4 SV=1	0.365319	0.306494	0.355393	NaN	-2.51279	-2.07604	NaN	NaN	-0.846125	0.610538	0.38729	0.284066	-1.11582	0.444726	0.202036	NaN	NaN	-0.273276	-0.153457	-0.32302	0.780037	NaN	1.81397	0.332798	NaN	0.738734	0.679127	NaN
+	1.47621	0.0459221	tr|Q4CVB2|Q4CVB2_TRYCC	tr|Q4CVB2|Q4CVB2_TRYCC	>tr|Q4CVB2|Q4CVB2_TRYCC Uncharacterized protein OS=Trypanosoma cruzi (strain CL Brener) GN=Tc00.1047053509837.10 PE=4 SV=1	-0.371625	-0.269519	-0.509506	-0.0425108	0.234078	0.15512	0.0871131	-0.0831631	-0.122376	-0.57068	0.966601	1.3086	-1.28766	-0.557863	1.44858	-3.22745	0.207882	0.531477	0.897413	0.76027	0.784887	0.963163	0.91826	1.13424	-1.25258	-0.860729	-1.12069	-0.121336
+	7.20538	2.15378e-07	tr|Q4CVB9|Q4CVB9_TRYCC;tr|Q4DBM0|Q4DBM0_TRYCC	tr|Q4CVB9|Q4CVB9_TRYCC;tr|Q4DBM0|Q4DBM0_TRYCC	>tr|Q4CVB9|Q4CVB9_TRYCC Mitochondrial RNA binding protein, putative (Fragment) OS=Trypanosoma cruzi (strain CL Brener) GN=Tc00.1047053510509.50 PE=4 SV=1;>tr|Q4DBM0|Q4DBM0_TRYCC Mitochondrial RNA binding protein, putative OS=Trypanosoma cruzi (strain CL Br	0.660145	0.907003	-0.512352	0.313374	-0.402124	-0.202284	-0.369065	-0.453463	-1.27589	-0.703791	0.10384	-0.221013	-2.08786	-1.58877	-1.40432	-1.68971	1.1912	1.48557	1.4289	0.708943	0.495445	0.675128	1.38233	1.37686	-0.234728	0.212404	-0.166049	0.370266
+	1.87611	0.0194122	tr|Q4CVC6|Q4CVC6_TRYCC	tr|Q4CVC6|Q4CVC6_TRYCC	>tr|Q4CVC6|Q4CVC6_TRYCC Uncharacterized protein OS=Trypanosoma cruzi (strain CL Brener) GN=Tc00.1047053506317.10 PE=4 SV=1	NaN	-1.29229	NaN	NaN	0.823068	NaN	-0.66661	NaN	0.687645	1.04082	1.75335	1.11329	NaN	-1.2331	-1.09059	-0.788199	0.596163	-1.49282	-0.154664	0.0217575	NaN	-0.632782	NaN	NaN	NaN	NaN	0.916249	0.398712
+	3.91038	0.000250711	tr|Q4CVE1|Q4CVE1_TRYCC;tr|Q4CXT2|Q4CXT2_TRYCC	tr|Q4CVE1|Q4CVE1_TRYCC;tr|Q4CXT2|Q4CXT2_TRYCC	>tr|Q4CVE1|Q4CVE1_TRYCC Uncharacterized protein OS=Trypanosoma cruzi (strain CL Brener) GN=Tc00.1047053507933.10 PE=4 SV=1;>tr|Q4CXT2|Q4CXT2_TRYCC Uncharacterized protein (Fragment) OS=Trypanosoma cruzi (strain CL Brener) GN=Tc00.1047053504133.15 PE=4 SV=1	1.97853	1.92469	2.05946	0.903589	-0.183972	-0.649649	-0.638946	-0.367502	0.536294	0.436646	1.06654	-0.0154023	0.218278	-1.32669	-0.842493	NaN	-0.0318042	NaN	-0.209862	NaN	-1.18436	-1.80298	0.320311	-0.238621	-0.193256	-0.950473	-0.224011	-0.584312
+	1.76392	0.0246051	tr|Q4CVE4|Q4CVE4_TRYCC	tr|Q4CVE4|Q4CVE4_TRYCC	>tr|Q4CVE4|Q4CVE4_TRYCC Uncharacterized protein OS=Trypanosoma cruzi (strain CL Brener) GN=Tc00.1047053507033.10 PE=4 SV=1	-0.191105	-0.0628384	-1.68746	1.22744	NaN	NaN	NaN	-1.74521	NaN	-0.594858	-0.562952	NaN	-0.37911	1.43105	NaN	1.36638	-0.615867	-1.18852	-0.821922	NaN	1.2846	1.33129	0.74362	1.09445	-0.198893	-0.370764	-0.102833	0.0435149
+	4.11565	0.000162262	tr|Q4CVF3|Q4CVF3_TRYCC;tr|Q4CK87|Q4CK87_TRYCC;tr|Q4DE41|Q4DE41_TRYCC	tr|Q4CVF3|Q4CVF3_TRYCC	>tr|Q4CVF3|Q4CVF3_TRYCC Cation transporter, putative OS=Trypanosoma cruzi (strain CL Brener) GN=Tc00.1047053509197.39 PE=4 SV=1	0.891436	1.11589	1.26694	0.349391	-1.04856	-1.01143	-0.946839	-1.02724	NaN	NaN	NaN	NaN	NaN	-1.58812	NaN	NaN	NaN	NaN	NaN	NaN	NaN	NaN	NaN	NaN	-0.0307838	0.914343	0.259118	0.855851
+	4.1445	0.000153139	tr|Q4CVF7|Q4CVF7_TRYCC;tr|Q4CMJ8|Q4CMJ8_TRYCC	tr|Q4CVF7|Q4CVF7_TRYCC;tr|Q4CMJ8|Q4CMJ8_TRYCC	>tr|Q4CVF7|Q4CVF7_TRYCC Tricarboxylate carrier, putative OS=Trypanosoma cruzi (strain CL Brener) GN=Tc00.1047053511583.40 PE=4 SV=1;>tr|Q4CMJ8|Q4CMJ8_TRYCC Tricarboxylate carrier, putative (Fragment) OS=Trypanosoma cruzi (strain CL Brener) GN=Tc00.10470535	NaN	-0.770182	-0.998962	NaN	1.23528	1.15463	0.945875	1.08763	-1.51558	-1.03508	NaN	NaN	-0.136807	0.783243	0.747734	0.895446	-0.521908	-1.57538	-0.620345	0.240061	0.581429	0.691446	0.0156041	0.696513	NaN	NaN	NaN	-1.90066
+	4.44357	7.95328e-05	tr|Q4CVG3|Q4CVG3_TRYCC	tr|Q4CVG3|Q4CVG3_TRYCC	>tr|Q4CVG3|Q4CVG3_TRYCC Uncharacterized protein OS=Trypanosoma cruzi (strain CL Brener) GN=Tc00.1047053507873.60 PE=3 SV=1	-0.794895	0.719678	NaN	0.168499	-0.101195	-0.521777	NaN	-0.188511	-0.405917	-0.70394	0.478055	0.00148032	1.44956	1.90415	2.14637	1.36188	NaN	NaN	-1.5563	NaN	-0.171631	-0.705128	-0.712839	-0.674169	NaN	NaN	-1.04811	-0.645274
+	11.3806	3.79006e-11	tr|Q4CVH4|Q4CVH4_TRYCC	tr|Q4CVH4|Q4CVH4_TRYCC	>tr|Q4CVH4|Q4CVH4_TRYCC Glutamate dehydrogenase, putative (Fragment) OS=Trypanosoma cruzi (strain CL Brener) GN=Tc00.1047053505843.10 PE=4 SV=1	0.0907648	0.136604	-0.124601	0.431237	-1.04518	-1.03958	-0.857138	-1.08282	1.85232	1.69701	1.84	1.76416	-0.622832	-0.235769	-1.08597	-0.826493	-1.27156	-0.830666	-1.2547	-1.13591	0.984232	-0.0284982	0.103472	0.66662	0.616078	0.637602	0.336014	0.285599
+	8.62858	1.08376e-08	tr|Q4CVJ1|Q4CVJ1_TRYCC	tr|Q4CVJ1|Q4CVJ1_TRYCC	>tr|Q4CVJ1|Q4CVJ1_TRYCC Uncharacterized protein OS=Trypanosoma cruzi (strain CL Brener) GN=Tc00.1047053504199.20 PE=4 SV=1	-2.18117	NaN	-1.54038	-1.32498	0.357813	0.503321	0.704659	0.530237	0.0259059	-0.0613247	-0.122485	-0.103054	0.85823	1.1203	0.982725	0.803029	NaN	NaN	NaN	NaN	0.633675	0.404985	0.23299	0.320356	-2.14483	NaN	NaN	NaN
+	1.61463	0.0339833	tr|Q4CVJ2|Q4CVJ2_TRYCC;tr|Q4DD07|Q4DD07_TRYCC	tr|Q4CVJ2|Q4CVJ2_TRYCC;tr|Q4DD07|Q4DD07_TRYCC	>tr|Q4CVJ2|Q4CVJ2_TRYCC Uncharacterized protein OS=Trypanosoma cruzi (strain CL Brener) GN=Tc00.1047053504199.10 PE=4 SV=1;>tr|Q4DD07|Q4DD07_TRYCC Uncharacterized protein (Fragment) OS=Trypanosoma cruzi (strain CL Brener) GN=Tc00.1047053506637.10 PE=4 SV=1	-0.626517	-0.574701	0.884787	-0.332773	NaN	-1.10513	NaN	-0.65226	-0.0993136	0.817052	2.13184	1.34583	-0.667131	-0.485341	-0.368677	0.103421	NaN	NaN	-2.3312	NaN	0.243323	NaN	0.957166	0.0816564	NaN	0.677964	NaN	NaN
+	3.35179	0.000820952	tr|Q4CVK9|Q4CVK9_TRYCC	tr|Q4CVK9|Q4CVK9_TRYCC	>tr|Q4CVK9|Q4CVK9_TRYCC Adenosine kinase, putative OS=Trypanosoma cruzi (strain CL Brener) GN=Tc00.1047053509051.40 PE=4 SV=1	0.335511	0.168016	0.50344	0.574707	NaN	1.42073	0.660869	NaN	-0.220261	-0.769604	-0.784749	0.854324	-1.27951	-0.564758	0.294257	-0.218177	-1.40166	-0.857467	-1.28771	-2.738	0.383679	1.73898	0.218052	0.753585	0.668691	-0.207102	1.06864	0.685528
+	2.71456	0.00316913	tr|Q4CVL1|Q4CVL1_TRYCC;tr|Q4E0S2|Q4E0S2_TRYCC	tr|Q4CVL1|Q4CVL1_TRYCC;tr|Q4E0S2|Q4E0S2_TRYCC	>tr|Q4CVL1|Q4CVL1_TRYCC Amastin, putative OS=Trypanosoma cruzi (strain CL Brener) GN=Tc00.1047053509051.20 PE=4 SV=1;>tr|Q4E0S2|Q4E0S2_TRYCC Amastin, putative OS=Trypanosoma cruzi (strain CL Brener) GN=Tc00.1047053509965.390 PE=4 SV=1	-0.926651	NaN	-0.58625	-1.05257	1.11112	0.797848	-0.052522	0.914327	1.15492	0.215387	0.266297	0.442014	-0.728974	1.66163	0.803148	1.84427	NaN	NaN	NaN	NaN	-0.942359	-0.651775	NaN	0.158598	-0.92633	-0.677789	-0.993519	-1.83083
+	9.07026	4.26173e-09	tr|Q4CVQ4|Q4CVQ4_TRYCC	tr|Q4CVQ4|Q4CVQ4_TRYCC	>tr|Q4CVQ4|Q4CVQ4_TRYCC 60S acidic ribosomal protein P2 beta (H6.4), putative OS=Trypanosoma cruzi (strain CL Brener) GN=Tc00.1047053509165.40 PE=3 SV=1	0.320234	0.793756	0.421131	0.831756	0.69384	0.335925	0.714114	1.43837	-1.86928	-1.32781	-2.06608	-1.65076	0.517697	0.313341	0.868629	0.301168	0.0114489	-0.475627	-0.121604	-0.786691	-0.33846	-0.566935	-1.36761	-1.12101	0.808982	1.03478	1.14062	1.14607
+	4.59	5.82332e-05	tr|Q4D2Z8|Q4D2Z8_TRYCC;tr|Q4CVR4|Q4CVR4_TRYCC	tr|Q4D2Z8|Q4D2Z8_TRYCC;tr|Q4CVR4|Q4CVR4_TRYCC	>tr|Q4D2Z8|Q4D2Z8_TRYCC Nucleosome assembly protein-like protein, putative OS=Trypanosoma cruzi (strain CL Brener) GN=Tc00.1047053504839.50 PE=3 SV=1;>tr|Q4CVR4|Q4CVR4_TRYCC Nucleosome assembly protein-like protein, putative OS=Trypanosoma cruzi (strain CL	0.641472	0.682261	1.20434	1.02008	-0.714931	-0.91508	-0.0152703	-0.37999	NaN	-1.71253	-1.20285	-0.936076	0.127025	NaN	NaN	NaN	0.117231	-0.190136	0.0750451	-0.519811	-0.619114	0.0946158	-2.03412	-0.111736	0.9146	1.80624	0.922835	1.7459
+	9.15109	3.61068e-09	tr|Q4CVR9|Q4CVR9_TRYCC;tr|Q4CVL7|Q4CVL7_TRYCC;tr|Q4CPR7|Q4CPR7_TRYCC;tr|Q4CL09|Q4CL09_TRYCC;tr|Q4DMV2|Q4DMV2_TRYCC	tr|Q4CVR9|Q4CVR9_TRYCC	>tr|Q4CVR9|Q4CVR9_TRYCC Heat shock 70 kDa protein, mitochondrial, putative OS=Trypanosoma cruzi (strain CL Brener) GN=Tc00.1047053507029.30 PE=3 SV=1	-0.409098	-0.369518	0.00556471	-0.337985	-0.0165477	0.0288765	-0.21303	-0.233071	0.20595	0.603756	-0.336262	0.505667	-1.84617	-1.99698	-1.58278	-1.08752	1.66315	1.68689	2.23757	1.66583	-0.156288	0.253097	-0.156986	0.582668	-0.197111	0.133442	-0.825527	0.192408
+	11.4053	3.60222e-11	tr|Q4CVT7|Q4CVT7_TRYCC	tr|Q4CVT7|Q4CVT7_TRYCC	>tr|Q4CVT7|Q4CVT7_TRYCC Imidazolonepropionase, putative OS=Trypanosoma cruzi (strain CL Brener) GN=Tc00.1047053508741.140 PE=4 SV=1	-0.50484	-0.11359	-0.314652	-0.286088	0.217456	0.278496	-0.111383	-0.416312	-0.544333	-0.520962	-0.362986	0.0639716	0.543022	-0.297368	0.400045	0.227609	-0.98718	-1.03237	-1.12251	-0.817889	1.69559	2.19212	2.35107	2.35672	-0.815623	-0.43817	-0.752645	-0.887183
+	7.57161	9.88532e-08	tr|Q4CVU6|Q4CVU6_TRYCC	tr|Q4CVU6|Q4CVU6_TRYCC	>tr|Q4CVU6|Q4CVU6_TRYCC Uncharacterized protein OS=Trypanosoma cruzi (strain CL Brener) GN=Tc00.1047053509243.30 PE=4 SV=1	NaN	NaN	-3.07406	-2.74047	-0.00619283	0.668822	0.641258	0.527777	0.87114	0.216557	0.78154	0.332886	NaN	NaN	NaN	NaN	0.695156	0.0371453	0.266385	-0.378668	0.181422	-0.104566	0.397515	0.626978	-0.0831166	0.0620365	-0.143576	0.224025
+	9.51046	1.70071e-09	tr|Q4DRQ7|Q4DRQ7_TRYCC;tr|Q4D7A0|Q4D7A0_TRYCC;tr|Q4CVX1|Q4CVX1_TRYCC;tr|Q4DG88|Q4DG88_TRYCC	tr|Q4DRQ7|Q4DRQ7_TRYCC;tr|Q4D7A0|Q4D7A0_TRYCC;tr|Q4CVX1|Q4CVX1_TRYCC;tr|Q4DG88|Q4DG88_TRYCC	>tr|Q4DRQ7|Q4DRQ7_TRYCC 60S ribosomal protein L13a, putative OS=Trypanosoma cruzi (strain CL Brener) GN=Tc00.1047053506739.150 PE=3 SV=1;>tr|Q4D7A0|Q4D7A0_TRYCC 60S ribosomal protein L13a, putative OS=Trypanosoma cruzi (strain CL Brener) GN=Tc00.1047053506	1.71013	1.78752	1.40256	1.5706	-1.11913	-0.444122	-0.506113	-0.91851	-0.938202	-1.11943	-0.261504	-1.08582	0.0849216	-0.539437	-0.435937	-0.948733	-0.324366	-0.124685	-0.340802	-0.247641	-0.640437	-0.0019682	-1.19997	-0.510975	1.29141	1.11657	1.51137	1.23271
+	5.1422	1.75835e-05	tr|Q4CVX7|Q4CVX7_TRYCC;tr|Q4CYX2|Q4CYX2_TRYCC	tr|Q4CVX7|Q4CVX7_TRYCC	>tr|Q4CVX7|Q4CVX7_TRYCC Uncharacterized protein OS=Trypanosoma cruzi (strain CL Brener) GN=Tc00.1047053511729.60 PE=4 SV=1	0.365714	-0.214404	-0.869314	0.423064	0.698014	0.0827783	-0.432265	0.189813	0.25108	-0.167418	0.753986	-0.158626	0.600822	0.899972	1.0357	-0.10368	-1.25538	-2.49424	-1.71609	-2.61929	0.19115	0.265563	1.08878	1.25247	-0.303679	0.783758	0.777084	0.674631
+	10.4367	2.52873e-10	tr|Q4CVX9|Q4CVX9_TRYCC	tr|Q4CVX9|Q4CVX9_TRYCC	>tr|Q4CVX9|Q4CVX9_TRYCC 60S ribosomal protein L9, putative OS=Trypanosoma cruzi (strain CL Brener) GN=Tc00.1047053509695.170 PE=4 SV=1	0.819989	0.842963	1.13335	0.734967	0.224792	0.376287	0.515631	0.193131	-1.02312	-0.829323	-1.23414	-0.793578	-1.45409	-0.913315	-0.979786	-0.889776	-0.556496	-1.14943	-0.67278	-1.19802	0.339863	0.625984	-0.30595	-0.162314	1.13434	1.38907	1.97064	1.86111
+	2.04258	0.0136038	tr|Q4CW02|Q4CW02_TRYCC	tr|Q4CW02|Q4CW02_TRYCC	>tr|Q4CW02|Q4CW02_TRYCC Calpain-like cysteine peptidase, putative (Fragment) OS=Trypanosoma cruzi (strain CL Brener) GN=Tc00.1047053509013.10 PE=4 SV=1	0.500258	-1.66785	0.875755	-0.370072	NaN	-0.497408	-0.14219	-0.559029	1.43818	1.32357	-0.119485	1.90919	-2.1197	NaN	NaN	-0.888103	-0.969925	0.598626	0.208137	0.762046	1.29309	0.561943	0.662194	-0.0223452	-0.386139	-0.361312	-1.14442	-0.885024
+	6.82151	4.81181e-07	tr|Q4CW22|Q4CW22_TRYCC	tr|Q4CW22|Q4CW22_TRYCC	>tr|Q4CW22|Q4CW22_TRYCC Uncharacterized protein OS=Trypanosoma cruzi (strain CL Brener) GN=Tc00.1047053504001.20 PE=4 SV=1	0.607936	0.284315	0.598351	0.552636	0.109342	-0.148898	0.0335366	-0.788276	0.522938	0.0225136	0.0362433	-0.80505	0.0687514	0.193855	0.27088	-0.85803	-1.88898	-1.20566	-1.44117	-1.67262	2.021	1.1326	1.43016	2.21686	0.0744753	0.149883	-0.918744	-0.598854
+	4.01753	0.000198056	tr|Q4D6H1|Q4D6H1_TRYCC;tr|Q4CW30|Q4CW30_TRYCC	tr|Q4D6H1|Q4D6H1_TRYCC;tr|Q4CW30|Q4CW30_TRYCC	>tr|Q4D6H1|Q4D6H1_TRYCC Oligopeptidase B, putative OS=Trypanosoma cruzi (strain CL Brener) GN=Tc00.1047053511557.10 PE=4 SV=1;>tr|Q4CW30|Q4CW30_TRYCC Oligopeptidase B, putative OS=Trypanosoma cruzi (strain CL Brener) GN=Tc00.1047053503995.50 PE=4 SV=1	0.552997	0.4601	-0.0608103	0.0487452	-0.764132	-0.850144	-0.881879	-1.19206	1.85731	1.05186	1.88068	1.89153	0.455792	-0.45764	0.648981	0.298128	-0.806708	-0.802977	-0.308565	-0.384563	-0.416251	-2.76458	0.447889	-0.519854	0.66957	-0.273057	0.0974134	0.122229
+	1.98761	0.015316	tr|Q4DC72|Q4DC72_TRYCC;tr|Q4CW42|Q4CW42_TRYCC	tr|Q4DC72|Q4DC72_TRYCC;tr|Q4CW42|Q4CW42_TRYCC	>tr|Q4DC72|Q4DC72_TRYCC Uncharacterized protein OS=Trypanosoma cruzi (strain CL Brener) GN=Tc00.1047053506777.50 PE=4 SV=1;>tr|Q4CW42|Q4CW42_TRYCC Uncharacterized protein OS=Trypanosoma cruzi (strain CL Brener) GN=Tc00.1047053511163.40 PE=4 SV=1	NaN	NaN	NaN	NaN	NaN	NaN	NaN	NaN	-1.16162	-1.42444	-0.971174	NaN	NaN	NaN	NaN	NaN	-0.0111876	0.865353	-0.562213	0.0616145	NaN	NaN	NaN	NaN	0.957046	1.47122	1.17146	-0.396055
+	2.98206	0.00177419	tr|Q4CWM1|Q4CWM1_TRYCC;tr|Q4CW52|Q4CW52_TRYCC	tr|Q4CWM1|Q4CWM1_TRYCC;tr|Q4CW52|Q4CW52_TRYCC	>tr|Q4CWM1|Q4CWM1_TRYCC IgE-dependent histamine-releasing factor, putative OS=Trypanosoma cruzi (strain CL Brener) GN=Tc00.1047053510065.30 PE=4 SV=1;>tr|Q4CW52|Q4CW52_TRYCC IgE-dependent histamine-releasing factor, putative OS=Trypanosoma cruzi (strain CL	0.510362	0.391653	-0.17566	-0.250933	-1.43332	-0.358572	-0.613051	-0.265874	2.26528	2.13774	1.44289	1.18087	-0.917849	-1.13831	0.959505	1.04706	-0.111172	-1.41689	-0.619109	-0.893806	-1.03272	-0.167448	0.584777	-0.138117	0.794887	-0.374216	-0.47053	-0.93745
+	7.78295	6.26212e-08	tr|Q4CW64|Q4CW64_TRYCC;tr|Q4CW63|Q4CW63_TRYCC	tr|Q4CW64|Q4CW64_TRYCC	>tr|Q4CW64|Q4CW64_TRYCC Calpain-like cysteine peptidase, putative OS=Trypanosoma cruzi (strain CL Brener) GN=Tc00.1047053509003.30 PE=4 SV=1	0.406829	1.10277	0.856458	0.991321	-0.358659	0.0731607	-0.899269	0.191791	1.39914	1.21862	1.83764	1.30817	0.265708	1.00111	0.771069	0.425511	-1.24112	-1.37176	-0.869766	-1.10654	-1.01524	-0.0751066	-0.740164	0.250296	-1.13933	-0.827139	-1.72603	-0.729453
+	1.79017	0.0233179	tr|Q4CW66|Q4CW66_TRYCC	tr|Q4CW66|Q4CW66_TRYCC	>tr|Q4CW66|Q4CW66_TRYCC Uncharacterized protein OS=Trypanosoma cruzi (strain CL Brener) GN=Tc00.1047053509003.10 PE=3 SV=1	0.287917	1.17966	-0.322417	NaN	1.40911	-0.291458	-0.539576	NaN	NaN	NaN	NaN	NaN	1.91396	0.195219	0.476554	0.937214	-1.302	-1.58925	NaN	-1.12458	-0.966672	-0.072452	NaN	-0.731798	0.540562	NaN	NaN	NaN
+	5.87624	3.68322e-06	tr|Q4CWA4|Q4CWA4_TRYCC;tr|Q4DAY6|Q4DAY6_TRYCC	tr|Q4CWA4|Q4CWA4_TRYCC;tr|Q4DAY6|Q4DAY6_TRYCC	>tr|Q4CWA4|Q4CWA4_TRYCC ABC transporter, putative (Fragment) OS=Trypanosoma cruzi (strain CL Brener) GN=Tc00.1047053507241.39 PE=3 SV=1;>tr|Q4DAY6|Q4DAY6_TRYCC ABC transporter, putative OS=Trypanosoma cruzi (strain CL Brener) GN=Tc00.1047053506579.10 PE=3	0.26812	0.141099	0.0131227	-0.348051	-0.521267	-0.566226	-1.23118	-0.666752	-1.80069	-0.416593	-1.11379	-1.27756	0.941218	1.14208	1.15228	NaN	-0.412086	-0.497965	0.535423	-0.800378	NaN	NaN	NaN	NaN	1.71484	1.10072	0.855046	1.7886
+	21.7838	6.14023e-20	tr|Q4CWA5|Q4CWA5_TRYCC;tr|Q4CRC5|Q4CRC5_TRYCC	tr|Q4CWA5|Q4CWA5_TRYCC;tr|Q4CRC5|Q4CRC5_TRYCC	>tr|Q4CWA5|Q4CWA5_TRYCC Arginine kinase, putative OS=Trypanosoma cruzi (strain CL Brener) GN=Tc00.1047053507241.30 PE=3 SV=1;>tr|Q4CRC5|Q4CRC5_TRYCC Arginine kinase (Fragment) OS=Trypanosoma cruzi (strain CL Brener) GN=Tc00.1047053482369.29 PE=3 SV=1	1.44874	1.28267	1.52604	1.48223	-0.566212	-0.734174	-0.578614	-0.688952	1.31987	1.39799	1.20533	1.4286	-0.220844	-0.0371327	-0.201545	-0.0343753	-1.21364	-1.29241	-1.22855	-1.26359	-1.00504	-0.820788	-0.988007	-0.869083	0.136334	0.102641	0.195383	0.217125
+	7.30048	1.76701e-07	tr|Q4DC38|Q4DC38_TRYCC;tr|Q4CWD6|Q4CWD6_TRYCC	tr|Q4DC38|Q4DC38_TRYCC;tr|Q4CWD6|Q4CWD6_TRYCC	>tr|Q4DC38|Q4DC38_TRYCC 40S ribosomal protein S13, putative OS=Trypanosoma cruzi (strain CL Brener) GN=Tc00.1047053511291.90 PE=3 SV=1;>tr|Q4CWD6|Q4CWD6_TRYCC 40S ribosomal protein S13, putative OS=Trypanosoma cruzi (strain CL Brener) GN=Tc00.1047053510029	1.78225	0.407804	0.717644	0.746992	0.894503	-0.419169	-0.199551	0.0465753	-0.922055	-0.882048	-1.55331	-1.42362	0.186793	0.0504619	0.304326	0.127363	0.142218	-0.97959	-0.757857	-0.758548	-0.87573	-0.864158	-0.904346	-0.996122	1.33711	1.23316	2.1384	1.42051
+	6.69247	6.32777e-07	tr|Q4CWE6|Q4CWE6_TRYCC;tr|Q4DVK9|Q4DVK9_TRYCC	tr|Q4CWE6|Q4CWE6_TRYCC;tr|Q4DVK9|Q4DVK9_TRYCC	>tr|Q4CWE6|Q4CWE6_TRYCC C-1-tetrahydrofolate synthase, cytoplasmic, putative OS=Trypanosoma cruzi (strain CL Brener) GN=Tc00.1047053509509.20 PE=3 SV=1;>tr|Q4DVK9|Q4DVK9_TRYCC C-1-tetrahydrofolate synthase, cytoplasmic, putative OS=Trypanosoma cruzi (strai	1.01255	0.999213	1.18076	0.640472	NaN	-0.685903	NaN	NaN	-0.520365	0.267743	-0.583691	0.585525	-0.693794	-0.483714	-0.163524	0.155343	-1.14858	-0.8754	-1.90353	-1.4567	1.63471	1.04505	0.956474	2.07919	-0.4028	-0.499828	-0.656235	-0.482968
+	6.3691	1.24894e-06	tr|Q4CWE8|Q4CWE8_TRYCC;tr|Q4DBH2|Q4DBH2_TRYCC	tr|Q4CWE8|Q4CWE8_TRYCC;tr|Q4DBH2|Q4DBH2_TRYCC	>tr|Q4CWE8|Q4CWE8_TRYCC Uncharacterized protein OS=Trypanosoma cruzi (strain CL Brener) GN=Tc00.1047053510335.10 PE=4 SV=1;>tr|Q4DBH2|Q4DBH2_TRYCC Uncharacterized protein OS=Trypanosoma cruzi (strain CL Brener) GN=Tc00.1047053503855.60 PE=4 SV=1	-0.419843	0.0491421	-0.293589	-0.219773	0.898144	-0.879418	0.363467	0.512491	0.560273	-0.129274	0.00159785	0.51851	0.625537	0.403075	1.27287	1.53395	0.727399	1.02922	1.13374	1.17364	-0.884644	0.312919	-0.16126	-0.811199	-1.69062	-1.69973	-1.56747	-2.35915
+	3.34878	0.000825654	tr|Q4CWE9|Q4CWE9_TRYCC;tr|Q4D0J9|Q4D0J9_TRYCC;tr|Q4CZH3|Q4CZH3_TRYCC	tr|Q4CWE9|Q4CWE9_TRYCC;tr|Q4D0J9|Q4D0J9_TRYCC;tr|Q4CZH3|Q4CZH3_TRYCC	>tr|Q4CWE9|Q4CWE9_TRYCC Histone H3, putative OS=Trypanosoma cruzi (strain CL Brener) GN=Tc00.1047053505931.50 PE=4 SV=1;>tr|Q4D0J9|Q4D0J9_TRYCC Histone H3, putative OS=Trypanosoma cruzi (strain CL Brener) GN=Tc00.1047053505931.40 PE=4 SV=1;>tr|Q4CZH3|Q4CZH	1.02378	1.13	0.756719	-0.225212	-0.458566	-2.74144	-1.15794	-1.38025	-0.475157	-0.899484	0.329362	0.125398	1.80895	NaN	1.79921	NaN	-0.964433	-0.371873	0.27724	1.11322	0.0552726	-0.359521	0.03365	-0.581016	0.543789	-0.0123977	0.490129	0.140576
+	1.90334	0.0183219	tr|Q4CWH7|Q4CWH7_TRYCC	tr|Q4CWH7|Q4CWH7_TRYCC	>tr|Q4CWH7|Q4CWH7_TRYCC Uncharacterized protein OS=Trypanosoma cruzi (strain CL Brener) GN=Tc00.1047053508727.50 PE=4 SV=1	NaN	-0.241118	-0.99514	NaN	NaN	NaN	NaN	NaN	NaN	NaN	-0.873107	NaN	NaN	NaN	NaN	NaN	1.15762	0.849023	NaN	1.08167	-0.978941	NaN	NaN	NaN	NaN	NaN	NaN	NaN
+	2.04001	0.0136707	tr|Q4CWI3|Q4CWI3_TRYCC	tr|Q4CWI3|Q4CWI3_TRYCC	>tr|Q4CWI3|Q4CWI3_TRYCC Uncharacterized protein (Fragment) OS=Trypanosoma cruzi (strain CL Brener) GN=Tc00.1047053508727.9 PE=4 SV=1	1.42962	NaN	0.455669	1.12116	NaN	-1.36273	NaN	-1.6948	NaN	NaN	-0.886176	0.378294	NaN	NaN	NaN	NaN	-0.542869	0.596466	0.0860175	0.419347	NaN	NaN	NaN	NaN	NaN	NaN	NaN	NaN
+	11.3542	3.9788e-11	tr|Q4CWK5|Q4CWK5_TRYCC	tr|Q4CWK5|Q4CWK5_TRYCC	>tr|Q4CWK5|Q4CWK5_TRYCC DNAK protein, putative (Fragment) OS=Trypanosoma cruzi (strain CL Brener) GN=Tc00.1047053509543.50 PE=4 SV=1	0.846747	1.5928	1.43234	1.58683	-0.379558	-0.520579	-0.166722	-0.17684	-0.862616	-0.828923	-0.579055	-1.18856	0.658658	1.11482	1.41241	0.715803	-1.39488	-1.21967	-1.62525	-1.06931	0.740393	0.43448	1.02735	0.86656	-0.833561	-0.416753	-0.464468	-0.702429
+	2.91439	0.00203618	tr|Q4DMU3|Q4DMU3_TRYCC;tr|Q4CWN3|Q4CWN3_TRYCC	tr|Q4DMU3|Q4DMU3_TRYCC;tr|Q4CWN3|Q4CWN3_TRYCC	>tr|Q4DMU3|Q4DMU3_TRYCC Replication factor C, subunit 2, putative OS=Trypanosoma cruzi (strain CL Brener) GN=Tc00.1047053511517.80 PE=4 SV=1;>tr|Q4CWN3|Q4CWN3_TRYCC Replication factor C, subunit 2, putative OS=Trypanosoma cruzi (strain CL Brener) GN=Tc00.1	NaN	NaN	NaN	NaN	NaN	-0.964765	-1.11139	-1.33908	NaN	NaN	NaN	NaN	NaN	1.34688	0.473913	0.82974	NaN	NaN	NaN	NaN	NaN	NaN	NaN	NaN	NaN	NaN	0.278961	0.485733
+	6.11926	2.17333e-06	tr|Q4CWN9|Q4CWN9_TRYCC;tr|Q4CNB2|Q4CNB2_TRYCC;tr|Q4CP22|Q4CP22_TRYCC;tr|Q4CLL2|Q4CLL2_TRYCC;tr|Q4CWP0|Q4CWP0_TRYCC	tr|Q4CWN9|Q4CWN9_TRYCC;tr|Q4CNB2|Q4CNB2_TRYCC;tr|Q4CP22|Q4CP22_TRYCC	>tr|Q4CWN9|Q4CWN9_TRYCC Kinesin-like protein (Fragment) OS=Trypanosoma cruzi (strain CL Brener) GN=Tc00.1047053511253.31 PE=3 SV=1;>tr|Q4CNB2|Q4CNB2_TRYCC Myosin heavy chain, putative (Fragment) OS=Trypanosoma cruzi (strain CL Brener) GN=Tc00.1047053506439	0.689494	0.703983	0.31437	0.812486	-0.695415	-0.812415	-0.997769	-0.796429	NaN	NaN	NaN	NaN	NaN	NaN	NaN	NaN	0.342875	-1.01619	0.128353	0.0788187	NaN	NaN	-1.56973	-1.83157	1.21513	1.29611	0.891076	1.24682
+	2.94562	0.00191853	tr|Q4CWP2|Q4CWP2_TRYCC	tr|Q4CWP2|Q4CWP2_TRYCC	>tr|Q4CWP2|Q4CWP2_TRYCC Calmodulin, putative OS=Trypanosoma cruzi (strain CL Brener) GN=Tc00.1047053509353.60 PE=4 SV=1	0.690006	0.923688	0.668558	-0.387992	0.642773	0.491824	0.325343	-0.642186	1.31151	-0.131654	0.300355	0.168483	-0.812733	-2.50897	-0.250054	-0.305784	-0.718012	NaN	-1.44209	-1.90939	0.180703	-1.28325	-0.0871903	0.164074	1.76598	1.11389	1.109	0.623125
+	1.5958	0.0353236	tr|Q4CWQ8|Q4CWQ8_TRYCC;tr|Q4CY86|Q4CY86_TRYCC;tr|Q4D237|Q4D237_TRYCC;tr|Q4D3I2|Q4D3I2_TRYCC;tr|Q4CNH1|Q4CNH1_TRYCC	tr|Q4CWQ8|Q4CWQ8_TRYCC	>tr|Q4CWQ8|Q4CWQ8_TRYCC Uncharacterized protein OS=Trypanosoma cruzi (strain CL Brener) GN=Tc00.1047053503837.10 PE=4 SV=1	-0.243355	0.260293	0.275727	-0.352256	NaN	NaN	NaN	NaN	NaN	NaN	NaN	NaN	NaN	NaN	NaN	NaN	NaN	NaN	NaN	NaN	NaN	NaN	NaN	-2.42809	0.592883	1.02235	0.435201	0.437253
+	2.99724	0.00171911	tr|Q4CWR1|Q4CWR1_TRYCC;tr|Q4CXN3|Q4CXN3_TRYCC;tr|Q4CPK0|Q4CPK0_TRYCC	tr|Q4CWR1|Q4CWR1_TRYCC;tr|Q4CXN3|Q4CXN3_TRYCC	>tr|Q4CWR1|Q4CWR1_TRYCC Mitochondrial elongation factor G, putative OS=Trypanosoma cruzi (strain CL Brener) GN=Tc00.1047053506583.60 PE=3 SV=1;>tr|Q4CXN3|Q4CXN3_TRYCC Mitochondrial elongation factor G, putative (Fragment) OS=Trypanosoma cruzi (strain CL Br	NaN	NaN	NaN	NaN	1.11325	1.12585	0.539775	1.37046	NaN	NaN	NaN	NaN	NaN	-0.776157	-0.250944	NaN	-0.549573	NaN	-1.10262	-0.987407	-0.449355	0.646119	0.483979	0.766473	NaN	NaN	-1.92985	NaN
+	16.061	3.01698e-15	tr|Q4CX26|Q4CX26_TRYCC	tr|Q4CX26|Q4CX26_TRYCC	>tr|Q4CX26|Q4CX26_TRYCC Retrotransposon hot spot (RHS) protein, putative OS=Trypanosoma cruzi (strain CL Brener) GN=Tc00.1047053507501.10 PE=4 SV=1	0.918739	0.898151	0.959162	0.993455	-1.23059	-1.77551	-1.87409	-1.95541	0.821033	0.752546	0.779952	0.780538	-0.769422	-0.785592	-1.05216	-0.711289	-0.703464	-0.534959	-0.597699	-0.442684	0.1344	0.484525	0.432968	0.367284	1.02802	1.16095	0.964	0.957157
+	3.15812	0.00122623	tr|Q4CX46|Q4CX46_TRYCC	tr|Q4CX46|Q4CX46_TRYCC	>tr|Q4CX46|Q4CX46_TRYCC Dynein heavy chain, putative (Fragment) OS=Trypanosoma cruzi (strain CL Brener) GN=Tc00.1047053509585.10 PE=4 SV=1	1.55594	0.400469	0.505935	0.780778	-1.19252	-0.294147	0.0192314	-0.919629	-0.0523415	-0.52683	0.448168	1.064	1.30592	1.74681	1.50653	0.628517	0.458365	-1.00398	-2.18359	-2.04485	-1.09157	-0.125456	-0.249306	0.38986	-0.685614	-0.0229938	-0.300638	-0.11706
+	2.376	0.00652951	tr|Q4CX61|Q4CX61_TRYCC	tr|Q4CX61|Q4CX61_TRYCC	>tr|Q4CX61|Q4CX61_TRYCC Uncharacterized protein (Fragment) OS=Trypanosoma cruzi (strain CL Brener) GN=Tc00.1047053404001.20 PE=4 SV=1	-1.0275	0.437725	-1.47708	-0.382005	0.527518	0.239735	-0.838206	-0.217768	0.839513	0.92417	0.875204	0.0796358	-0.0599409	0.292281	NaN	1.17924	0.0883381	2.1563	1.57413	0.298437	-0.848768	NaN	-2.60607	-0.917474	0.0801566	0.130301	-0.577998	-0.769868
+	17.733	1.06185e-16	tr|Q4CX87|Q4CX87_TRYCC;tr|Q4CY92|Q4CY92_TRYCC	tr|Q4CX87|Q4CX87_TRYCC	>tr|Q4CX87|Q4CX87_TRYCC Tryparedoxin peroxidase, putative OS=Trypanosoma cruzi (strain CL Brener) GN=Tc00.1047053509499.14 PE=4 SV=1	0.0318123	0.0398773	-0.218042	-0.0534869	-0.261992	-0.330924	-0.303472	-0.355962	-1.71275	-1.39104	-1.60364	-1.65277	0.877746	0.828126	0.821161	1.18918	1.33493	1.2001	1.45813	1.26873	0.625618	0.927179	0.628343	0.574223	-1.18255	-0.895637	-0.897697	-0.945178
+	5.26386	1.34635e-05	tr|Q4CXB4|Q4CXB4_TRYCC	tr|Q4CXB4|Q4CXB4_TRYCC	>tr|Q4CXB4|Q4CXB4_TRYCC ATPase alpha subunit, putative (Fragment) OS=Trypanosoma cruzi (strain CL Brener) GN=Tc00.1047053503617.40 PE=3 SV=1	-0.577671	-0.0967531	0.364728	-0.694256	0.0853141	-0.324117	0.124512	-0.0730251	1.50233	0.985155	1.11935	1.90762	-2.76159	-1.68437	-0.524496	-1.19179	-0.0248033	0.443168	0.616487	1.6148	0.585613	0.487484	-0.11057	0.579173	-0.470793	-0.900734	-0.532066	-0.448707
+	2.40519	0.00613057	tr|Q4DJM7|Q4DJM7_TRYCC;tr|Q4CXB5|Q4CXB5_TRYCC	tr|Q4DJM7|Q4DJM7_TRYCC;tr|Q4CXB5|Q4CXB5_TRYCC	>tr|Q4DJM7|Q4DJM7_TRYCC Nuclear receptor binding factor, putative OS=Trypanosoma cruzi (strain CL Brener) GN=Tc00.1047053510609.50 PE=4 SV=1;>tr|Q4CXB5|Q4CXB5_TRYCC Nuclear receptor binding factor, putative OS=Trypanosoma cruzi (strain CL Brener) GN=Tc00.1	0.412927	0.50536	-0.667406	-0.141601	0.201134	-0.301303	-0.543466	NaN	NaN	NaN	NaN	NaN	1.1765	1.14311	1.23025	1.2188	NaN	NaN	NaN	-1.83445	NaN	NaN	NaN	NaN	-0.0709016	-1.83899	NaN	-0.489978
+	4.89966	2.95761e-05	tr|Q4DJM6|Q4DJM6_TRYCC;tr|Q4CXB6|Q4CXB6_TRYCC	tr|Q4DJM6|Q4DJM6_TRYCC;tr|Q4CXB6|Q4CXB6_TRYCC	>tr|Q4DJM6|Q4DJM6_TRYCC Uncharacterized protein OS=Trypanosoma cruzi (strain CL Brener) GN=Tc00.1047053510609.60 PE=4 SV=1;>tr|Q4CXB6|Q4CXB6_TRYCC Kinetoplast DNA-associated protein, putative OS=Trypanosoma cruzi (strain CL Brener) GN=Tc00.1047053503617.20	1.29297	1.05396	1.48644	0.887531	NaN	-0.72257	NaN	0.026466	NaN	NaN	NaN	NaN	NaN	NaN	NaN	NaN	NaN	-2.67364	NaN	NaN	-0.232764	-0.425163	-0.466873	-0.273538	0.000186927	0.0332314	0.10711	-0.0933388
+	10.184	4.2309e-10	tr|Q4DTY0|Q4DTY0_TRYCC;tr|Q4CXC3|Q4CXC3_TRYCC	tr|Q4DTY0|Q4DTY0_TRYCC;tr|Q4CXC3|Q4CXC3_TRYCC	>tr|Q4DTY0|Q4DTY0_TRYCC Cytochrome c oxidase VII, putative OS=Trypanosoma cruzi (strain CL Brener) GN=Tc00.1047053509233.150 PE=4 SV=1;>tr|Q4CXC3|Q4CXC3_TRYCC Cytochrome c oxidase VII, putative OS=Trypanosoma cruzi (strain CL Brener) GN=Tc00.1047053503769.	-0.281706	-0.188734	-0.949391	-0.402286	0.500387	-0.0746287	0.0610446	-0.142958	2.00949	1.73235	1.70623	1.34464	-0.185337	-0.186469	-0.101513	0.131543	0.549601	0.743918	0.454066	0.0206986	-2.02067	-2.20728	-1.40678	-1.24661	0.052574	-0.158297	-0.0746287	0.320748
+	5.98957	2.89641e-06	tr|Q4CXD0|Q4CXD0_TRYCC;tr|Q4E636|Q4E636_TRYCC	tr|Q4CXD0|Q4CXD0_TRYCC;tr|Q4E636|Q4E636_TRYCC	>tr|Q4CXD0|Q4CXD0_TRYCC Uncharacterized protein OS=Trypanosoma cruzi (strain CL Brener) GN=Tc00.1047053506695.40 PE=4 SV=1;>tr|Q4E636|Q4E636_TRYCC Uncharacterized protein OS=Trypanosoma cruzi (strain CL Brener) GN=Tc00.1047053508153.560 PE=4 SV=1	-0.197594	-0.114555	-0.549881	-0.110765	-0.291705	-1.19221	-1.74313	-0.712313	2.10334	1.41708	0.758631	1.3615	1.15192	0.465395	1.26009	1.58765	-0.480349	-0.42305	-1.05959	-0.34016	-0.158133	-0.204742	NaN	NaN	-0.60461	NaN	-1.22437	-0.698448
+	9.47765	1.82072e-09	tr|Q4DNI4|Q4DNI4_TRYCC;tr|Q4CXF1|Q4CXF1_TRYCC	tr|Q4DNI4|Q4DNI4_TRYCC;tr|Q4CXF1|Q4CXF1_TRYCC	>tr|Q4DNI4|Q4DNI4_TRYCC Kinetoplast DNA-associated protein, putative OS=Trypanosoma cruzi (strain CL Brener) GN=Tc00.1047053509791.120 PE=4 SV=1;>tr|Q4CXF1|Q4CXF1_TRYCC Kinetoplast DNA-associated protein, putative OS=Trypanosoma cruzi (strain CL Brener) GN	-0.557781	-0.567655	-0.0699086	-0.675251	-1.17713	-1.24365	NaN	-0.963575	0.699905	0.72692	0.105943	0.484732	NaN	NaN	NaN	NaN	1.59632	1.93055	2.17123	1.39633	-1.04238	-0.57134	-0.657714	-0.813943	0.0146458	-0.0220533	-0.239746	-0.524447
+	3.07661	0.00145191	tr|Q4CXF6|Q4CXF6_TRYCC;tr|Q4D6V5|Q4D6V5_TRYCC;tr|Q4DYA5|Q4DYA5_TRYCC	tr|Q4CXF6|Q4CXF6_TRYCC	>tr|Q4CXF6|Q4CXF6_TRYCC Serine/threonine-protein kinase A, putative OS=Trypanosoma cruzi (strain CL Brener) GN=Tc00.1047053507897.30 PE=4 SV=1	NaN	NaN	NaN	NaN	NaN	-0.0848182	0.232454	-0.159033	-0.658901	-1.80129	NaN	-0.680521	1.2614	0.546852	1.96725	1.54395	-1.38938	-1.18176	0.294828	-0.647254	0.345797	-0.246678	-0.11777	0.774866	NaN	NaN	NaN	NaN
+	11.5004	3.00415e-11	tr|Q4CXG2|Q4CXG2_TRYCC;tr|Q4DKC8|Q4DKC8_TRYCC	tr|Q4CXG2|Q4CXG2_TRYCC;tr|Q4DKC8|Q4DKC8_TRYCC	>tr|Q4CXG2|Q4CXG2_TRYCC DnaJ chaperone protein, putative OS=Trypanosoma cruzi (strain CL Brener) GN=Tc00.1047053511043.30 PE=4 SV=1;>tr|Q4DKC8|Q4DKC8_TRYCC Chaperone DnaJ protein, putative OS=Trypanosoma cruzi (strain CL Brener) GN=Tc00.1047053506355.50 PE	-0.699449	-0.983616	-0.584708	-0.404941	-1.40427	-1.40921	-1.89272	-0.964881	-0.604304	-0.757409	-0.313272	-0.191976	0.737895	0.357803	0.538099	0.238912	1.12882	1.24812	1.24768	1.60696	1.12108	1.09288	1.33513	1.44511	-0.778071	-0.6933	-0.268447	-0.147923
+	2.21257	0.00935721	tr|Q4DYF9|Q4DYF9_TRYCC;tr|Q4CXI1|Q4CXI1_TRYCC;tr|Q4CXI2|Q4CXI2_TRYCC	tr|Q4DYF9|Q4DYF9_TRYCC;tr|Q4CXI1|Q4CXI1_TRYCC;tr|Q4CXI2|Q4CXI2_TRYCC	>tr|Q4DYF9|Q4DYF9_TRYCC Elongation factor 1-alpha OS=Trypanosoma cruzi (strain CL Brener) GN=Tc00.1047053511367.360 PE=3 SV=1;>tr|Q4CXI1|Q4CXI1_TRYCC Elongation factor 1-alpha OS=Trypanosoma cruzi (strain CL Brener) GN=Tc00.1047053510119.20 PE=3 SV=1;>tr|Q	NaN	NaN	-1.20539	0.123445	-0.450385	1.46637	1.08795	0.754563	NaN	-1.20851	-2.80192	NaN	0.771323	0.652402	NaN	NaN	0.00972497	-1.18697	-0.173421	-0.168698	NaN	0.980657	0.28367	0.527066	-0.139964	NaN	0.170403	0.507683
+	9.91971	7.42228e-10	tr|Q4CXI6|Q4CXI6_TRYCC;tr|Q4D734|Q4D734_TRYCC	tr|Q4CXI6|Q4CXI6_TRYCC;tr|Q4D734|Q4D734_TRYCC	>tr|Q4CXI6|Q4CXI6_TRYCC Uncharacterized protein OS=Trypanosoma cruzi (strain CL Brener) GN=Tc00.1047053508821.40 PE=4 SV=1;>tr|Q4D734|Q4D734_TRYCC Uncharacterized protein OS=Trypanosoma cruzi (strain CL Brener) GN=Tc00.1047053506163.50 PE=4 SV=1	-0.0512851	0.282725	-0.296806	0.0236873	-0.637177	0.118959	-0.769417	-0.671396	0.0269358	0.206421	-0.298881	-0.269733	-1.16644	-1.26083	-1.98862	-1.74331	1.68031	1.48547	1.90155	2.38908	0.602395	0.164088	0.134388	0.539861	-0.377462	0.102142	-0.0988019	-0.0278539
+	17.7354	1.09823e-16	tr|Q4DA73|Q4DA73_TRYCC;tr|Q4CXJ6|Q4CXJ6_TRYCC;tr|Q4DR69|Q4DR69_TRYCC	tr|Q4DA73|Q4DA73_TRYCC;tr|Q4CXJ6|Q4CXJ6_TRYCC;tr|Q4DR69|Q4DR69_TRYCC	>tr|Q4DA73|Q4DA73_TRYCC Spermidine synthase, putative OS=Trypanosoma cruzi (strain CL Brener) GN=Tc00.1047053510339.50 PE=1 SV=1;>tr|Q4CXJ6|Q4CXJ6_TRYCC Spermidine synthase, putative OS=Trypanosoma cruzi (strain CL Brener) GN=Tc00.1047053510337.40 PE=3 SV=	-0.554879	-0.618387	-0.784959	-0.816424	1.03993	0.812732	0.693862	0.929027	-1.66591	-1.44572	-1.37811	-1.3877	0.949068	0.898028	1.04597	0.814234	1.24759	1.24371	1.37778	1.44186	-0.241512	-0.0826448	-0.417196	0.0192267	-0.852812	-0.752906	-0.64324	-0.870619
+	3.082	0.00143736	tr|Q4DBH5|Q4DBH5_TRYCC;tr|Q4CXJ7|Q4CXJ7_TRYCC	tr|Q4DBH5|Q4DBH5_TRYCC;tr|Q4CXJ7|Q4CXJ7_TRYCC	>tr|Q4DBH5|Q4DBH5_TRYCC Adenylosuccinate lyase OS=Trypanosoma cruzi (strain CL Brener) GN=Tc00.1047053503855.30 PE=3 SV=1;>tr|Q4CXJ7|Q4CXJ7_TRYCC Adenylosuccinate lyase OS=Trypanosoma cruzi (strain CL Brener) GN=Tc00.1047053510337.30 PE=3 SV=1	-0.663353	NaN	-1.10573	-1.14673	NaN	NaN	-0.775408	NaN	NaN	NaN	NaN	NaN	1.77983	0.837773	1.50798	0.350222	0.091982	0.527356	0.673668	0.438646	NaN	NaN	NaN	NaN	-0.0464036	-1.52626	NaN	-0.94357
+	11.2008	5.37276e-11	tr|Q4CXJ8|Q4CXJ8_TRYCC;tr|Q4DBH4|Q4DBH4_TRYCC	tr|Q4CXJ8|Q4CXJ8_TRYCC;tr|Q4DBH4|Q4DBH4_TRYCC	>tr|Q4CXJ8|Q4CXJ8_TRYCC Calpain-like cysteine peptidase, putative OS=Trypanosoma cruzi (strain CL Brener) GN=Tc00.1047053510337.20 PE=4 SV=1;>tr|Q4DBH4|Q4DBH4_TRYCC Calpain-like cysteine peptidase, putative OS=Trypanosoma cruzi (strain CL Brener) GN=Tc00.1	0.264251	0.373136	0.36855	0.09806	-0.760212	-0.0641772	-0.6833	-0.532682	1.18525	1.31098	1.38715	1.09621	0.423307	0.144655	-0.188491	0.26314	1.1945	1.19025	1.24865	1.16243	-1.32966	-0.906064	-1.95637	-1.81956	-0.475989	-0.94655	-1.1954	-0.852062
+	2.42843	0.00583557	tr|Q4D1T6|Q4D1T6_TRYCC;tr|Q4CXN0|Q4CXN0_TRYCC;tr|Q4CX04|Q4CX04_TRYCC	tr|Q4D1T6|Q4D1T6_TRYCC;tr|Q4CXN0|Q4CXN0_TRYCC;tr|Q4CX04|Q4CX04_TRYCC	>tr|Q4D1T6|Q4D1T6_TRYCC Ubiquitin/ribosomal protein S27a, putative OS=Trypanosoma cruzi (strain CL Brener) GN=Tc00.1047053510409.39 PE=4 SV=1;>tr|Q4CXN0|Q4CXN0_TRYCC Ubiquitin/ribosomal protein S27a, putative OS=Trypanosoma cruzi (strain CL Brener) GN=Tc00	0.00200139	0.0815173	-0.64093	-0.219415	-0.0359894	NaN	NaN	NaN	NaN	NaN	NaN	-1.13218	NaN	NaN	NaN	NaN	NaN	-0.25491	0.0261149	-0.00133426	NaN	NaN	-1.92742	NaN	NaN	0.721133	2.03251	1.3489
+	4.08446	0.000173117	tr|Q4CXQ1|Q4CXQ1_TRYCC;tr|Q4CNM6|Q4CNM6_TRYCC	tr|Q4CXQ1|Q4CXQ1_TRYCC	>tr|Q4CXQ1|Q4CXQ1_TRYCC Retrotransposon hot spot (RHS) protein, putative OS=Trypanosoma cruzi (strain CL Brener) GN=Tc00.1047053509219.20 PE=4 SV=1	-0.32912	-0.400462	-0.388213	-0.375884	-2.00493	-2.48442	0.243136	-1.42567	-0.0393019	0.660538	-0.191721	0.317888	-0.428797	0.130723	-0.0222422	-0.229774	NaN	NaN	NaN	NaN	-0.215475	0.414756	0.48803	0.701374	0.952555	1.12203	1.56767	1.93732
+	6.08264	2.35552e-06	tr|Q4CXR1|Q4CXR1_TRYCC;tr|Q4DDL6|Q4DDL6_TRYCC	tr|Q4CXR1|Q4CXR1_TRYCC;tr|Q4DDL6|Q4DDL6_TRYCC	>tr|Q4CXR1|Q4CXR1_TRYCC Histone H4 (Fragment) OS=Trypanosoma cruzi (strain CL Brener) GN=Tc00.1047053507943.5 PE=3 SV=1;>tr|Q4DDL6|Q4DDL6_TRYCC Histone H4 OS=Trypanosoma cruzi (strain CL Brener) GN=Tc00.1047053507601.150 PE=3 SV=1	-1.79308	-1.46501	-1.42648	-1.36519	NaN	NaN	NaN	NaN	NaN	NaN	NaN	NaN	NaN	-0.163221	0.117698	0.0151748	0.248755	NaN	1.52505	1.49373	-0.0478913	-0.0430285	-0.00529656	-0.41539	1.02434	0.942292	0.828829	0.528719
+	4.84388	3.33153e-05	tr|Q4CXR7|Q4CXR7_TRYCC	tr|Q4CXR7|Q4CXR7_TRYCC	>tr|Q4CXR7|Q4CXR7_TRYCC Vacuolar ATP synthase subunit B, putative OS=Trypanosoma cruzi (strain CL Brener) GN=Tc00.1047053511209.10 PE=3 SV=1	0.621596	-0.147209	0.0986426	0.0629173	-0.407883	-0.75221	-0.448285	-0.782165	0.327475	0.515313	-0.326999	0.515313	0.680853	-0.36697	1.0633	0.460621	-1.47167	-1.43761	-0.773705	-0.144379	-0.940269	-0.779626	-0.47263	-1.60164	0.595324	2.50962	2.32329	1.07898
+	3.14331	0.0012628	tr|Q4D7C3|Q4D7C3_TRYCC;tr|Q4CXV1|Q4CXV1_TRYCC	tr|Q4D7C3|Q4D7C3_TRYCC;tr|Q4CXV1|Q4CXV1_TRYCC	>tr|Q4D7C3|Q4D7C3_TRYCC Peptidyl-prolyl cis-trans isomerase OS=Trypanosoma cruzi (strain CL Brener) GN=Tc00.1047053511237.110 PE=3 SV=1;>tr|Q4CXV1|Q4CXV1_TRYCC Peptidyl-prolyl cis-trans isomerase OS=Trypanosoma cruzi (strain CL Brener) GN=Tc00.104705350641	0.550305	1.26291	1.69802	1.59434	1.06798	0.74521	0.291829	0.568117	0.85871	0.765248	-1.30499	-0.621014	1.52191	-1.06135	0.549196	0.291829	-0.735432	-0.137437	-0.992585	-0.153514	-0.67302	-0.554882	-0.532567	0.273079	-1.21807	-1.92272	-0.754816	-1.3763
+	10.895	1.0059e-10	tr|Q4CXW2|Q4CXW2_TRYCC;tr|Q4E200|Q4E200_TRYCC;tr|Q4D347|Q4D347_TRYCC;tr|Q4DAK3|Q4DAK3_TRYCC;tr|Q4E186|Q4E186_TRYCC;tr|Q4DLA7|Q4DLA7_TRYCC;tr|Q4DZ48|Q4DZ48_TRYCC;tr|Q4DH08|Q4DH08_TRYCC;tr|Q4CWR8|Q4CWR8_TRYCC	tr|Q4CXW2|Q4CXW2_TRYCC	>tr|Q4CXW2|Q4CXW2_TRYCC Elongation factor 1-gamma (EF-1-gamma), putative OS=Trypanosoma cruzi (strain CL Brener) GN=Tc00.1047053510163.20 PE=4 SV=1	-0.955986	-1.09909	-0.790086	-0.411085	-1.30748	-1.392	-0.950437	-1.69456	-0.825892	-0.737479	-0.711679	-1.25739	1.2435	0.920665	1.1112	0.833901	-0.0771005	0.0682511	-0.0463549	0.019267	1.27567	1.38577	1.10229	0.667848	1.43489	0.506376	1.02388	0.663123
+	4.28861	0.000111652	tr|Q4CXW9|Q4CXW9_TRYCC	tr|Q4CXW9|Q4CXW9_TRYCC	>tr|Q4CXW9|Q4CXW9_TRYCC Eukaryotic release factor 3, putative OS=Trypanosoma cruzi (strain CL Brener) GN=Tc00.1047053508041.60 PE=4 SV=1	1.22352	1.50299	1.57056	2.62445	-0.465647	-0.944105	-0.716003	-0.700894	NaN	-0.451658	NaN	NaN	0.157574	-0.531911	0.25156	-0.322609	-0.76789	-0.376585	0.287469	-0.00629157	NaN	-0.842581	-1.70415	-0.428841	0.411281	0.918242	NaN	-0.688474
+	4.93736	2.72888e-05	tr|Q4CXZ8|Q4CXZ8_TRYCC;tr|Q4DFM3|Q4DFM3_TRYCC	tr|Q4CXZ8|Q4CXZ8_TRYCC;tr|Q4DFM3|Q4DFM3_TRYCC	>tr|Q4CXZ8|Q4CXZ8_TRYCC Farnesyl pyrophosphate synthase, putative OS=Trypanosoma cruzi (strain CL Brener) GN=Tc00.1047053511823.70 PE=3 SV=1;>tr|Q4DFM3|Q4DFM3_TRYCC Farnesyl pyrophosphate synthase, putative (Fragment) OS=Trypanosoma cruzi (strain CL Brener	0.0830244	-0.327676	0.373591	-0.684978	0.205687	0.179421	-0.590106	-0.512382	-1.61409	0.0849745	-2.43423	-1.52219	-0.442756	0.810966	0.499835	0.41134	-0.548994	-0.646772	-0.280575	0.0417525	0.55402	-0.0248502	-0.577385	0.0416568	1.58683	1.67605	1.87416	1.78367
+	1.451	0.0483103	tr|Q4CY03|Q4CY03_TRYCC	tr|Q4CY03|Q4CY03_TRYCC	>tr|Q4CY03|Q4CY03_TRYCC Uncharacterized protein OS=Trypanosoma cruzi (strain CL Brener) GN=Tc00.1047053503643.30 PE=4 SV=1	0.171837	-0.182884	-0.574528	0.829011	NaN	NaN	NaN	0.453784	NaN	NaN	1.55219	NaN	NaN	-0.0267451	NaN	NaN	0.386909	0.533583	0.138715	NaN	NaN	-0.785133	-2.49673	NaN	NaN	NaN	NaN	NaN
+	3.38264	0.000770377	tr|Q4D5W3|Q4D5W3_TRYCC;tr|Q4CY21|Q4CY21_TRYCC	tr|Q4D5W3|Q4D5W3_TRYCC;tr|Q4CY21|Q4CY21_TRYCC	>tr|Q4D5W3|Q4D5W3_TRYCC Eukaryotic translation initiation factor 3 subunit L OS=Trypanosoma cruzi (strain CL Brener) GN=Tc00.1047053508169.90 PE=3 SV=1;>tr|Q4CY21|Q4CY21_TRYCC Eukaryotic translation initiation factor 3 subunit L OS=Trypanosoma cruzi (strai	0.12232	1.71907	0.442359	0.72142	-2.01992	0.40781	-0.310569	-0.584888	-1.08168	-0.426509	0.196513	0.0555493	0.0476332	0.0589785	0.263725	0.556048	NaN	-0.716364	0.0059378	-0.677009	-0.258144	-1.69516	-0.565005	-1.83592	1.13504	1.2664	1.98935	1.183
+	2.95103	0.00189693	tr|Q4D5W6|Q4D5W6_TRYCC;tr|Q4CY24|Q4CY24_TRYCC	tr|Q4D5W6|Q4D5W6_TRYCC;tr|Q4CY24|Q4CY24_TRYCC	>tr|Q4D5W6|Q4D5W6_TRYCC Dolichyl-phosphate beta-D-mannosyltransferase, putative OS=Trypanosoma cruzi (strain CL Brener) GN=Tc00.1047053508169.60 PE=4 SV=1;>tr|Q4CY24|Q4CY24_TRYCC Dolichyl-phosphate beta-D-mannosyltransferase, putative OS=Trypanosoma cruzi	0.482309	0.553521	1.44053	0.00999901	NaN	-1.06854	-1.08321	-1.45236	-0.675213	-0.458264	0.086179	-0.291224	0.508036	0.420012	1.02291	1.03396	NaN	NaN	NaN	-3.02871	0.130454	0.240392	1.18387	0.014812	1.04084	-0.582716	0.720493	-0.248086
+	4.5134	6.81225e-05	tr|Q4CY35|Q4CY35_TRYCC	tr|Q4CY35|Q4CY35_TRYCC	>tr|Q4CY35|Q4CY35_TRYCC Uncharacterized protein OS=Trypanosoma cruzi (strain CL Brener) GN=Tc00.1047053503971.50 PE=4 SV=1	0.392154	-0.220972	0.401263	-0.568166	0.181055	0.63123	0.379672	1.32154	1.8031	1.24073	1.48479	1.58596	-0.527924	0.0437267	-2.05039	-0.507379	0.574995	0.744402	0.0927983	0.0374744	-0.626739	-0.778237	-1.44318	-0.557602	-1.17728	-1.54055	-1.25603	0.339547
+	2.03653	0.0137392	tr|Q4CY57|Q4CY57_TRYCC	tr|Q4CY57|Q4CY57_TRYCC	>tr|Q4CY57|Q4CY57_TRYCC Uncharacterized protein (Fragment) OS=Trypanosoma cruzi (strain CL Brener) GN=Tc00.1047053510317.7 PE=4 SV=1	-2.1768	-1.14602	-1.38381	-0.420818	NaN	NaN	0.275539	NaN	0.54709	-0.0137225	NaN	NaN	NaN	NaN	NaN	NaN	NaN	NaN	NaN	NaN	1.48513	-0.633061	-0.00186218	0.579421	1.02537	0.369412	1.08958	0.404552
+	5.02203	2.2816e-05	tr|Q4CY61|Q4CY61_TRYCC	tr|Q4CY61|Q4CY61_TRYCC	>tr|Q4CY61|Q4CY61_TRYCC Kinetoplast DNA-associated protein, putative OS=Trypanosoma cruzi (strain CL Brener) GN=Tc00.1047053509793.40 PE=4 SV=1	0.385988	-0.761168	-0.666206	0.46048	-0.408984	0.0075332	-0.227402	0.637276	-0.49366	-0.0554439	-0.485788	-0.806646	NaN	-2.35383	NaN	-1.69789	-0.317844	-1.36003	NaN	NaN	1.14722	0.989015	1.20449	1.49431	1.00187	0.965953	0.0918273	1.24894
+	2.78069	0.00274567	tr|Q4CY62|Q4CY62_TRYCC	tr|Q4CY62|Q4CY62_TRYCC	>tr|Q4CY62|Q4CY62_TRYCC Kinetoplast DNA-associated protein, putative OS=Trypanosoma cruzi (strain CL Brener) GN=Tc00.1047053509793.30 PE=4 SV=1	NaN	-1.24658	NaN	NaN	NaN	NaN	NaN	NaN	NaN	NaN	NaN	NaN	NaN	NaN	NaN	NaN	0.298401	1.54986	0.974659	1.02105	-0.391209	-0.797445	-1.00536	-0.403364	NaN	NaN	NaN	NaN
+	7.95306	4.3774e-08	tr|Q4CY73|Q4CY73_TRYCC;tr|Q4DPI0|Q4DPI0_TRYCC;tr|Q4CZE9|Q4CZE9_TRYCC	tr|Q4CY73|Q4CY73_TRYCC;tr|Q4DPI0|Q4DPI0_TRYCC	>tr|Q4CY73|Q4CY73_TRYCC Histone H2A OS=Trypanosoma cruzi (strain CL Brener) GN=Tc00.1047053511323.40 PE=3 SV=1;>tr|Q4DPI0|Q4DPI0_TRYCC Histone H2A, putative (Fragment) OS=Trypanosoma cruzi (strain CL Brener) GN=Tc00.1047053506513.200 PE=4 SV=1	-0.294521	-0.3299	-0.0672047	0.138764	-0.23282	-0.410984	0.0164522	-0.557851	-0.444424	0.500022	1.16285	0.306764	0.548446	0.028451	0.674249	0.213759	-2.00762	-1.25251	-1.90596	-1.37637	1.43293	1.99348	1.42792	1.80188	-0.466123	0.107099	-0.936657	-0.0701208
+	8.70783	9.22938e-09	tr|Q4DQ63|Q4DQ63_TRYCC;tr|Q4CYC0|Q4CYC0_TRYCC	tr|Q4DQ63|Q4DQ63_TRYCC;tr|Q4CYC0|Q4CYC0_TRYCC	>tr|Q4DQ63|Q4DQ63_TRYCC Kynureninase OS=Trypanosoma cruzi (strain CL Brener) GN=KYNU PE=3 SV=1;>tr|Q4CYC0|Q4CYC0_TRYCC Kynureninase OS=Trypanosoma cruzi (strain CL Brener) GN=KYNU PE=3 SV=1	0.0150576	-0.741948	-0.848281	-0.826803	-1.40992	NaN	-1.52673	-1.75537	1.43695	1.22556	1.78527	1.77377	-0.17148	-0.716984	-0.475496	0.0034532	-0.346133	-0.716171	-0.498615	-0.369873	0.311637	1.47338	1.34481	0.76209	0.379669	0.27506	-0.129807	-0.253113
+	4.57658	5.96989e-05	tr|Q4CYC6|Q4CYC6_TRYCC	tr|Q4CYC6|Q4CYC6_TRYCC	>tr|Q4CYC6|Q4CYC6_TRYCC Uncharacterized protein OS=Trypanosoma cruzi (strain CL Brener) GN=Tc00.1047053510679.40 PE=4 SV=1	NaN	NaN	NaN	NaN	1.12353	1.18198	1.1919	1.26492	-0.157105	-0.354084	NaN	-0.719771	0.313539	-0.150776	-0.311618	-0.239049	NaN	NaN	NaN	NaN	NaN	-2.03855	NaN	NaN	NaN	NaN	-1.10492	NaN
+	7.11591	2.58075e-07	tr|Q4CYE4|Q4CYE4_TRYCC	tr|Q4CYE4|Q4CYE4_TRYCC	>tr|Q4CYE4|Q4CYE4_TRYCC Ribosomal protein S26, putative OS=Trypanosoma cruzi (strain CL Brener) GN=Tc00.1047053503801.20 PE=4 SV=1	1.16855	0.746336	0.468695	0.0394555	-0.20312	-0.2961	-0.532642	-0.343248	-0.561451	-0.103142	0.18473	0.101606	0.466672	-0.304792	-0.0709796	-0.0655343	0.204146	-0.896428	0.163112	0.786778	NaN	-2.9336	NaN	-2.53399	1.22786	1.05142	1.06679	1.16889
+	4.30941	0.000107209	tr|Q4CYG8|Q4CYG8_TRYCC	tr|Q4CYG8|Q4CYG8_TRYCC	>tr|Q4CYG8|Q4CYG8_TRYCC Uncharacterized protein OS=Trypanosoma cruzi (strain CL Brener) GN=Tc00.1047053510817.60 PE=4 SV=1	NaN	0.932983	0.633763	1.32157	-2.3356	-1.00063	-1.4999	-1.64556	-0.0552623	1.61127	1.14776	0.33358	NaN	-0.328857	NaN	-0.0888457	0.869129	-0.054688	1.46506	0.786722	-0.845269	0.564186	-0.520158	-0.587268	-0.106619	-0.348857	0.0851273	-0.333652
+	16.1939	2.33025e-15	tr|Q4DYB1|Q4DYB1_TRYCC;tr|Q4DYB0|Q4DYB0_TRYCC;tr|Q4DYA8|Q4DYA8_TRYCC;tr|Q4CYH8|Q4CYH8_TRYCC;tr|Q4CYH9|Q4CYH9_TRYCC	tr|Q4DYB1|Q4DYB1_TRYCC;tr|Q4DYB0|Q4DYB0_TRYCC;tr|Q4DYA8|Q4DYA8_TRYCC;tr|Q4CYH8|Q4CYH8_TRYCC;tr|Q4CYH9|Q4CYH9_TRYCC	>tr|Q4DYB1|Q4DYB1_TRYCC Histone H2A OS=Trypanosoma cruzi (strain CL Brener) GN=Tc00.1047053511817.151 PE=3 SV=1;>tr|Q4DYB0|Q4DYB0_TRYCC Histone H2A OS=Trypanosoma cruzi (strain CL Brener) GN=Tc00.1047053509207.11 PE=3 SV=1;>tr|Q4DYA8|Q4DYA8_TRYCC Histone H	1.12634	1.24638	1.15399	0.787128	-1.51493	-1.34507	-1.35351	-1.55332	0.517637	0.568411	0.40937	0.611246	0.280913	0.564076	0.0122286	0.0861222	-1.35798	-1.60816	-1.44514	-1.71847	0.233023	0.534373	0.322291	0.509374	0.661362	0.790508	0.688657	0.793161
+	5.37809	1.05775e-05	tr|Q4CYI1|Q4CYI1_TRYCC;tr|Q4CP88|Q4CP88_TRYCC	tr|Q4CYI1|Q4CYI1_TRYCC	>tr|Q4CYI1|Q4CYI1_TRYCC Uncharacterized protein OS=Trypanosoma cruzi (strain CL Brener) GN=Tc00.1047053510797.30 PE=4 SV=1	-0.139933	0.961093	-0.102137	0.594025	-0.498083	-0.391146	0.301865	-0.811797	1.67871	2.07644	1.88658	1.43151	-2.69603	-0.647819	-1.06253	-1.09733	0.0194062	-0.343877	0.138274	-0.301562	0.101301	0.697067	-0.207676	-0.747423	-0.355957	-0.447384	0.235846	-0.271426
+	8.92751	5.76542e-09	tr|Q4CYI3|Q4CYI3_TRYCC	tr|Q4CYI3|Q4CYI3_TRYCC	>tr|Q4CYI3|Q4CYI3_TRYCC 2-oxoglutarate dehydrogenase subunit, putative OS=Trypanosoma cruzi (strain CL Brener) GN=Tc00.1047053510797.10 PE=4 SV=1	-1.55702	-1.20638	-0.876103	-0.625944	1.0172	1.027	0.749312	0.860564	0.0871479	-0.588485	-0.409217	0.45619	-0.151695	0.525289	0.840801	0.735367	0.794475	1.06628	0.16785	0.880119	0.512655	0.851081	0.848091	0.7119	-1.85327	-1.2974	-1.91309	-1.65272
+	5.35369	1.11511e-05	tr|Q4CYK5|Q4CYK5_TRYCC	tr|Q4CYK5|Q4CYK5_TRYCC	>tr|Q4CYK5|Q4CYK5_TRYCC Proteasome subunit alpha type OS=Trypanosoma cruzi (strain CL Brener) GN=Tc00.1047053503613.20 PE=3 SV=1	0.0692574	-0.121532	-0.209615	-1.13693	-0.245428	-0.329796	-0.477436	-0.92765	0.234814	-0.108382	0.873992	0.635574	-0.798313	-1.64688	-1.09796	-2.57184	0.655253	0.0189957	-0.876827	-0.0640039	1.78941	1.66465	0.976187	1.33733	0.621722	0.285673	0.202266	1.24747
+	9.80706	9.34973e-10	tr|Q4CYL3|Q4CYL3_TRYCC	tr|Q4CYL3|Q4CYL3_TRYCC	>tr|Q4CYL3|Q4CYL3_TRYCC Uncharacterized protein OS=Trypanosoma cruzi (strain CL Brener) GN=Tc00.1047053504423.30 PE=4 SV=1	-1.06338	-0.723255	-0.697992	-1.13948	0.263317	-0.43958	0.135073	-0.34047	1.69963	1.5732	0.828954	1.78705	1.39332	0.887812	0.600798	1.30144	0.0627436	0.405859	0.0566789	0.617921	-0.72484	-0.0601276	-0.371342	-0.610345	-1.30083	-1.40033	-1.11588	-1.62595
+	1.9489	0.0166278	tr|Q4CYL4|Q4CYL4_TRYCC;tr|Q4CTC9|Q4CTC9_TRYCC	tr|Q4CYL4|Q4CYL4_TRYCC;tr|Q4CTC9|Q4CTC9_TRYCC	>tr|Q4CYL4|Q4CYL4_TRYCC Electon transport protein SCO1/SCO2, putative OS=Trypanosoma cruzi (strain CL Brener) GN=Tc00.1047053504423.20 PE=4 SV=1;>tr|Q4CTC9|Q4CTC9_TRYCC Electon transport protein SCO1/SCO2, putative (Fragment) OS=Trypanosoma cruzi (strain C	-0.136198	-0.656066	NaN	-1.23607	NaN	NaN	NaN	NaN	NaN	NaN	-0.594134	NaN	1.5058	1.54219	0.614639	NaN	NaN	NaN	NaN	NaN	NaN	NaN	NaN	NaN	-0.749903	NaN	-0.290263	NaN
+	3.19444	0.00113726	tr|Q4CYN3|Q4CYN3_TRYCC;tr|Q4D103|Q4D103_TRYCC	tr|Q4CYN3|Q4CYN3_TRYCC;tr|Q4D103|Q4D103_TRYCC	>tr|Q4CYN3|Q4CYN3_TRYCC Nascent polypeptide-associated complex subunit beta OS=Trypanosoma cruzi (strain CL Brener) GN=Tc00.1047053511231.80 PE=3 SV=1;>tr|Q4D103|Q4D103_TRYCC Nascent polypeptide-associated complex subunit beta OS=Trypanosoma cruzi (strain	0.552824	-0.655539	NaN	NaN	NaN	NaN	-0.359939	-0.0993185	NaN	NaN	-1.1006	-1.36005	NaN	NaN	NaN	NaN	-0.0261997	-0.48061	-0.431479	-0.608138	NaN	NaN	NaN	NaN	NaN	1.066	1.70402	1.79902
+	2.61159	0.00394329	tr|Q4CYP2|Q4CYP2_TRYCC	tr|Q4CYP2|Q4CYP2_TRYCC	>tr|Q4CYP2|Q4CYP2_TRYCC 3-ketoacyl-CoA thiolase, putative OS=Trypanosoma cruzi (strain CL Brener) GN=Tc00.1047053509463.30 PE=3 SV=1	-1.43635	-0.979359	-1.23175	-0.541259	NaN	NaN	NaN	NaN	NaN	NaN	NaN	NaN	0.227466	NaN	1.61199	1.18628	NaN	NaN	NaN	NaN	0.216917	0.304142	0.939221	-0.297293	NaN	NaN	NaN	NaN
+	12.2949	5.48615e-12	tr|Q4CYQ8|Q4CYQ8_TRYCC;tr|Q4D7A6|Q4D7A6_TRYCC;tr|Q4CYQ7|Q4CYQ7_TRYCC;tr|Q4CLA9|Q4CLA9_TRYCC	tr|Q4CYQ8|Q4CYQ8_TRYCC;tr|Q4D7A6|Q4D7A6_TRYCC;tr|Q4CYQ7|Q4CYQ7_TRYCC	>tr|Q4CYQ8|Q4CYQ8_TRYCC Actin, putative OS=Trypanosoma cruzi (strain CL Brener) GN=Tc00.1047053510571.30 PE=3 SV=1;>tr|Q4D7A6|Q4D7A6_TRYCC Actin, putative (Fragment) OS=Trypanosoma cruzi (strain CL Brener) GN=Tc00.1047053510127.79 PE=3 SV=1;>tr|Q4CYQ7|Q4CY	-0.847121	-0.951282	-0.94953	-1.47785	-0.727917	-0.932896	-0.813311	-1.02064	-0.231395	-0.772544	0.0898662	-0.246568	0.543591	0.899342	1.00015	0.986591	1.04294	0.489655	0.892431	0.670534	1.51138	1.78486	1.52963	1.22927	-0.920671	-1.09236	-0.712014	-0.974148
+	4.36521	9.49784e-05	tr|Q4CYR3|Q4CYR3_TRYCC	tr|Q4CYR3|Q4CYR3_TRYCC	>tr|Q4CYR3|Q4CYR3_TRYCC Retrotransposon hot spot (RHS) protein, putative OS=Trypanosoma cruzi (strain CL Brener) GN=Tc00.1047053508039.30 PE=4 SV=1	NaN	NaN	NaN	NaN	-1.12883	-0.888752	-0.638892	-0.987865	NaN	NaN	NaN	NaN	NaN	NaN	NaN	NaN	NaN	NaN	NaN	NaN	0.62954	0.9924	1.26177	0.760634	NaN	NaN	NaN	NaN
+	6.85785	4.45407e-07	tr|Q4CYU3|Q4CYU3_TRYCC	tr|Q4CYU3|Q4CYU3_TRYCC	>tr|Q4CYU3|Q4CYU3_TRYCC Calpain-like cysteine peptidase, putative OS=Trypanosoma cruzi (strain CL Brener) GN=Tc00.1047053506983.39 PE=4 SV=1	0.891095	0.871918	1.38873	1.29031	NaN	NaN	NaN	NaN	0.12647	-0.254896	-0.279362	0.529383	0.183622	0.155377	1.0859	0.301455	NaN	NaN	NaN	NaN	-1.94775	-1.24252	-1.62037	-1.97119	0.0461891	-0.0670954	0.0347729	0.477971
+	9.29906	2.62201e-09	tr|Q4DLM5|Q4DLM5_TRYCC;tr|Q4CYV9|Q4CYV9_TRYCC	tr|Q4DLM5|Q4DLM5_TRYCC;tr|Q4CYV9|Q4CYV9_TRYCC	>tr|Q4DLM5|Q4DLM5_TRYCC Uncharacterized protein OS=Trypanosoma cruzi (strain CL Brener) GN=Tc00.1047053508857.50 PE=4 SV=1;>tr|Q4CYV9|Q4CYV9_TRYCC Uncharacterized protein OS=Trypanosoma cruzi (strain CL Brener) GN=Tc00.1047053508089.30 PE=4 SV=1	-0.0930644	0.0578632	0.25194	-0.530349	-1.75018	-0.82214	-1.47652	-1.45098	-2.24481	-0.779882	-1.29186	-1.12566	0.722525	0.63184	0.364674	0.193978	0.747712	1.13824	0.775279	0.749021	0.354931	0.227522	0.380535	0.323032	1.21331	1.08331	0.958642	1.3911
+	3.25534	0.00101012	tr|Q4CYW7|Q4CYW7_TRYCC	tr|Q4CYW7|Q4CYW7_TRYCC	>tr|Q4CYW7|Q4CYW7_TRYCC Tyrosine aminotransferase OS=Trypanosoma cruzi (strain CL Brener) GN=Tc00.1047053508535.50 PE=4 SV=1	-0.00319114	-0.653273	0.453732	-0.0368004	NaN	NaN	NaN	-0.201088	1.48628	0.71796	1.99888	0.829254	NaN	NaN	NaN	NaN	NaN	NaN	NaN	NaN	-0.175625	NaN	0.00820526	-0.627181	NaN	-0.655543	-1.31681	-1.8248
+	3.18904	0.00115012	tr|Q4CYX1|Q4CYX1_TRYCC	tr|Q4CYX1|Q4CYX1_TRYCC	>tr|Q4CYX1|Q4CYX1_TRYCC NADH-dependent fumarate reductase, putative OS=Trypanosoma cruzi (strain CL Brener) GN=Tc00.1047053508535.10 PE=4 SV=1	NaN	NaN	NaN	NaN	0.970416	0.787011	0.900461	0.841376	NaN	NaN	NaN	NaN	NaN	NaN	NaN	NaN	-1.51439	-1.02643	-0.240564	-0.71788	NaN	NaN	NaN	NaN	NaN	NaN	NaN	NaN
+	5.38746	1.0387e-05	tr|Q4CYX4|Q4CYX4_TRYCC	tr|Q4CYX4|Q4CYX4_TRYCC	>tr|Q4CYX4|Q4CYX4_TRYCC UV excision repair RAD23-like protein, putative OS=Trypanosoma cruzi (strain CL Brener) GN=Tc00.1047053506833.60 PE=4 SV=1	-0.545169	-0.528029	0.101413	-0.910854	1.52418	1.54088	1.72688	1.4855	0.628025	0.65001	-0.41047	0.0728703	-1.76878	-1.4227	-0.477616	-1.99178	-1.08928	-0.370378	-0.359598	-0.395136	-0.108687	1.63839	0.421632	0.0290517	-0.515761	0.310133	0.714453	0.0508275
+	4.1161	0.000162327	tr|Q4DRV5|Q4DRV5_TRYCC;tr|Q4CYZ0|Q4CYZ0_TRYCC	tr|Q4DRV5|Q4DRV5_TRYCC;tr|Q4CYZ0|Q4CYZ0_TRYCC	>tr|Q4DRV5|Q4DRV5_TRYCC Uncharacterized protein OS=Trypanosoma cruzi (strain CL Brener) GN=Tc00.1047053507669.160 PE=4 SV=1;>tr|Q4CYZ0|Q4CYZ0_TRYCC Uncharacterized protein OS=Trypanosoma cruzi (strain CL Brener) GN=Tc00.1047053509877.40 PE=4 SV=1	NaN	-0.816659	NaN	-0.696679	0.464952	NaN	NaN	NaN	NaN	NaN	-1.08645	NaN	1.5587	1.22857	2.01884	NaN	-0.527423	-0.640459	-0.174833	-0.56835	NaN	NaN	NaN	NaN	NaN	NaN	-0.609911	-0.150288
+	20.6959	3.00701e-19	tr|Q4CYZ5|Q4CYZ5_TRYCC	tr|Q4CYZ5|Q4CYZ5_TRYCC	>tr|Q4CYZ5|Q4CYZ5_TRYCC Glutamamyl carboxypeptidase, putative OS=Trypanosoma cruzi (strain CL Brener) GN=Tc00.1047053507689.40 PE=4 SV=1	-0.476086	-0.295052	-0.287753	-0.0555479	-0.00725615	0.0982443	0.20672	-0.0153545	1.70248	1.92343	1.77877	1.81751	-0.566006	-0.526024	-0.486534	-0.500574	0.862737	1.04319	0.977434	0.999813	-1.14109	-1.18298	-1.26662	-1.12894	-0.861554	-0.957271	-0.80812	-0.847572
+	14.0466	2.06313e-13	tr|Q4CYZ6|Q4CYZ6_TRYCC	tr|Q4CYZ6|Q4CYZ6_TRYCC	>tr|Q4CYZ6|Q4CYZ6_TRYCC Glutamamyl carboxypeptidase, putative OS=Trypanosoma cruzi (strain CL Brener) GN=Tc00.1047053507689.30 PE=4 SV=1	-0.816398	-0.429525	-0.32582	-0.618051	-0.199263	0.145567	-0.269652	0.0573978	1.33241	1.03335	1.64385	1.46279	0.323046	0.133826	0.12191	0.146048	1.34759	1.45978	1.17379	1.05057	-0.661472	-0.685282	-0.85739	-0.518386	-1.60576	-1.31266	-1.3074	-1.82487
+	7.48277	1.19523e-07	tr|Q4DKI5|Q4DKI5_TRYCC;tr|Q4CZ27|Q4CZ27_TRYCC	tr|Q4DKI5|Q4DKI5_TRYCC;tr|Q4CZ27|Q4CZ27_TRYCC	>tr|Q4DKI5|Q4DKI5_TRYCC RNA-binding protein RGGm, putative OS=Trypanosoma cruzi (strain CL Brener) GN=Tc00.1047053509105.90 PE=4 SV=1;>tr|Q4CZ27|Q4CZ27_TRYCC RNA-binding protein RGGm, putative OS=Trypanosoma cruzi (strain CL Brener) GN=Tc00.1047053503419.5	-0.0127031	0.0601973	0.367101	-0.475724	0.648084	0.880297	0.273923	0.0635561	0.0936702	-0.672252	-1.02571	-0.0776816	-1.47608	-1.64461	-1.58115	-1.50702	1.39936	1.24199	1.49207	2.34878	-0.125285	-0.159478	-0.633525	-1.11865	0.357101	-0.130736	0.478061	0.936404
+	13.3788	6.36912e-13	tr|Q4CZ29|Q4CZ29_TRYCC	tr|Q4CZ29|Q4CZ29_TRYCC	>tr|Q4CZ29|Q4CZ29_TRYCC Thiol-dependent reductase 1, putative OS=Trypanosoma cruzi (strain CL Brener) GN=Tc00.1047053503419.30 PE=4 SV=1	-0.264824	-0.00853666	-0.174725	0.202698	-1.71032	-2.53673	-1.9086	-1.70156	0.364525	0.422968	0.434672	0.56189	-0.600127	-0.582525	-0.348362	-0.761476	1.57607	1.29323	0.935732	1.1309	0.770732	0.723239	0.687289	0.839836	0.0285118	0.185075	0.270029	0.170395
+	2.28013	0.00807524	tr|Q4CZ46|Q4CZ46_TRYCC	tr|Q4CZ46|Q4CZ46_TRYCC	>tr|Q4CZ46|Q4CZ46_TRYCC COP-coated vesicle membrane protein p24, putative OS=Trypanosoma cruzi (strain CL Brener) GN=Tc00.1047053503987.10 PE=3 SV=1	-2.00112	-0.267228	-0.762337	-1.26178	-0.439368	NaN	-1.63652	-1.13599	0.515013	1.57072	1.57439	0.1874	1.463	1.98479	-1.08352	1.13372	0.784621	0.239385	-0.391924	-0.853763	0.357119	-0.207188	0.181247	-0.125611	0.0677843	0.0810943	-0.0812528	0.107326
+	1.59219	0.0355525	tr|Q4CZ59|Q4CZ59_TRYCC;tr|Q4CZ60|Q4CZ60_TRYCC;tr|Q4CVF5|Q4CVF5_TRYCC;tr|Q4CN32|Q4CN32_TRYCC;tr|Q4CVF6|Q4CVF6_TRYCC	tr|Q4CZ59|Q4CZ59_TRYCC;tr|Q4CZ60|Q4CZ60_TRYCC;tr|Q4CVF5|Q4CVF5_TRYCC;tr|Q4CN32|Q4CN32_TRYCC;tr|Q4CVF6|Q4CVF6_TRYCC	>tr|Q4CZ59|Q4CZ59_TRYCC Cation transporter, putative OS=Trypanosoma cruzi (strain CL Brener) GN=Tc00.1047053507527.50 PE=4 SV=1;>tr|Q4CZ60|Q4CZ60_TRYCC Cation transporter, putative OS=Trypanosoma cruzi (strain CL Brener) GN=Tc00.1047053507527.40 PE=4 SV=1;	0.432888	0.51308	-1.19273	0.975396	1.01178	0.890859	1.10018	0.705756	-0.100836	NaN	-1.38863	-1.0587	NaN	-0.309718	-1.57934	NaN	NaN	NaN	NaN	NaN	NaN	NaN	NaN	NaN	NaN	NaN	NaN	NaN
+	5.7186	5.1148e-06	tr|Q4CZ83|Q4CZ83_TRYCC;tr|Q4CY81|Q4CY81_TRYCC;tr|Q4D2N5|Q4D2N5_TRYCC	tr|Q4CZ83|Q4CZ83_TRYCC;tr|Q4CY81|Q4CY81_TRYCC	>tr|Q4CZ83|Q4CZ83_TRYCC Axoneme central apparatus protein, putative OS=Trypanosoma cruzi (strain CL Brener) GN=Tc00.1047053510955.40 PE=4 SV=1;>tr|Q4CY81|Q4CY81_TRYCC Axoneme central apparatus protein, putative (Fragment) OS=Trypanosoma cruzi (strain CL Br	-0.515237	-0.103364	0.969349	0.366111	0.015937	-0.827625	0.298363	-0.207271	1.9196	1.86021	1.74592	1.90308	-0.451017	-0.616649	1.02331	0.744833	-1.56805	-0.788351	-1.40863	-0.50792	-0.0918586	-0.497601	0.198364	-0.0673526	-1.22718	-0.976488	-0.451017	-0.739466
+	6.63379	7.16849e-07	tr|Q4CZG5|Q4CZG5_TRYCC	tr|Q4CZG5|Q4CZG5_TRYCC	>tr|Q4CZG5|Q4CZG5_TRYCC Ribonucleoprotein p18, mitochondrial, putative OS=Trypanosoma cruzi (strain CL Brener) GN=Tc00.1047053510821.60 PE=4 SV=1	-0.189368	0.291474	0.483228	-0.798546	0.490563	0.671463	0.937975	1.0538	-2.3864	-2.53018	-2.22818	NaN	0.233724	0.130321	-0.0566301	0.395612	0.666958	0.674036	0.404951	-0.471085	0.812144	0.116872	1.00491	0.920791	0.018236	0.41981	-1.01909	-0.0473985
+	2.99851	0.00171802	tr|Q4CZG6|Q4CZG6_TRYCC	tr|Q4CZG6|Q4CZG6_TRYCC	>tr|Q4CZG6|Q4CZG6_TRYCC Replication Factor A 28 kDa subunit, putative OS=Trypanosoma cruzi (strain CL Brener) GN=Tc00.1047053510821.50 PE=4 SV=1	NaN	0.576414	0.883971	0.577329	-0.47752	-0.850357	-0.168084	-0.438859	0.601159	NaN	0.641615	0.421519	-2.52518	0.447423	0.242242	NaN	NaN	-0.134724	-1.15972	-1.01662	-0.638938	-1.1112	-1.0354	-0.315899	1.32123	1.43208	1.18037	1.54714
+	6.82987	4.74024e-07	tr|Q4CZK7|Q4CZK7_TRYCC	tr|Q4CZK7|Q4CZK7_TRYCC	>tr|Q4CZK7|Q4CZK7_TRYCC Uncharacterized protein OS=Trypanosoma cruzi (strain CL Brener) GN=Tc00.1047053510299.10 PE=3 SV=1	NaN	NaN	NaN	NaN	1.19134	1.31943	1.05711	1.37868	NaN	NaN	NaN	NaN	-0.176931	0.111583	NaN	-0.0458399	NaN	NaN	NaN	NaN	-1.12126	-0.808615	-0.784761	-1.06027	NaN	NaN	NaN	-1.06047
+	6.96117	3.58038e-07	tr|Q4CZP5|Q4CZP5_TRYCC	tr|Q4CZP5|Q4CZP5_TRYCC	>tr|Q4CZP5|Q4CZP5_TRYCC Uncharacterized protein OS=Trypanosoma cruzi (strain CL Brener) GN=Tc00.1047053508507.50 PE=4 SV=1	-0.944413	-0.760189	0.0396622	-0.348894	1.41268	2.01366	1.74668	1.53559	-1.3673	-1.94176	-0.909064	-0.509306	-0.0996449	-0.996686	-0.126054	-0.238791	0.682401	0.658672	0.797295	0.379837	NaN	NaN	NaN	NaN	-0.27743	0.0900444	-0.294694	-0.542296
+	2.19377	0.00976118	tr|Q4CZP6|Q4CZP6_TRYCC;tr|Q4DL38|Q4DL38_TRYCC	tr|Q4CZP6|Q4CZP6_TRYCC;tr|Q4DL38|Q4DL38_TRYCC	>tr|Q4CZP6|Q4CZP6_TRYCC Uncharacterized protein OS=Trypanosoma cruzi (strain CL Brener) GN=Tc00.1047053508507.40 PE=4 SV=1;>tr|Q4DL38|Q4DL38_TRYCC Uncharacterized protein OS=Trypanosoma cruzi (strain CL Brener) GN=Tc00.1047053503893.100 PE=4 SV=1	-1.78445	-0.0649252	-1.19347	-1.16908	-0.898256	-0.12616	-0.36656	-0.25673	NaN	NaN	NaN	NaN	0.141047	1.94713	0.218832	0.445161	NaN	NaN	NaN	NaN	1.25268	-0.199344	0.694319	1.3598	NaN	NaN	NaN	NaN
+	16.8329	7.07542e-16	tr|Q4CZR0|Q4CZR0_TRYCC;tr|Q4CZF2|Q4CZF2_TRYCC;tr|Q4DTS0|Q4DTS0_TRYCC;tr|Q4DT54|Q4DT54_TRYCC	tr|Q4CZR0|Q4CZR0_TRYCC	>tr|Q4CZR0|Q4CZR0_TRYCC Small GTP-binding protein Rab1, putative OS=Trypanosoma cruzi (strain CL Brener) GN=Tc00.1047053503715.30 PE=3 SV=1	-1.14829	-1.35999	-1.08041	-1.06697	0.779911	1.21238	0.974547	0.895829	-0.769164	-1.11311	-1.13561	-1.07126	0.780613	0.782276	1.11031	0.993618	1.14346	1.08015	1.06008	1.30479	0.252923	0.156563	0.244828	0.178726	-0.937824	-0.9311	-1.05068	-1.28659
+	6.49895	9.48449e-07	tr|Q4DDU0|Q4DDU0_TRYCC;tr|Q4CZR2|Q4CZR2_TRYCC	tr|Q4DDU0|Q4DDU0_TRYCC;tr|Q4CZR2|Q4CZR2_TRYCC	>tr|Q4DDU0|Q4DDU0_TRYCC Splicing factor TSR1, putative OS=Trypanosoma cruzi (strain CL Brener) GN=Tc00.1047053509607.30 PE=4 SV=1;>tr|Q4CZR2|Q4CZR2_TRYCC Splicing factor TSR1, putative OS=Trypanosoma cruzi (strain CL Brener) GN=Tc00.1047053503715.10 PE=4 S	1.04895	0.966453	1.63786	1.23853	-0.458864	-1.18682	-0.876956	-2.21235	-0.412758	-1.23436	-1.24564	-0.738741	0.620074	0.504942	0.851269	0.0919669	1.14611	1.0757	0.887012	1.29204	-1.02105	-0.24755	0.478714	0.411465	-0.783306	-0.913428	-0.4982	-0.421069
+	2.64733	0.0036475	tr|Q4E617|Q4E617_TRYCC;tr|Q4CZR5|Q4CZR5_TRYCC	tr|Q4E617|Q4E617_TRYCC;tr|Q4CZR5|Q4CZR5_TRYCC	>tr|Q4E617|Q4E617_TRYCC Uncharacterized protein OS=Trypanosoma cruzi (strain CL Brener) GN=Tc00.1047053508153.760 PE=4 SV=1;>tr|Q4CZR5|Q4CZR5_TRYCC Uncharacterized protein OS=Trypanosoma cruzi (strain CL Brener) GN=Tc00.1047053503903.60 PE=4 SV=1	1.25963	1.93155	-0.302572	0.948272	NaN	NaN	NaN	NaN	1.33549	0.306409	1.2457	1.92176	-0.191209	-1.21623	-0.90582	-0.107635	-0.885608	0.701088	-1.59554	-0.701498	-0.716633	-0.516567	-0.913117	0.181379	-0.0873795	-0.641771	-0.143873	-0.90582
+	9.15605	3.58194e-09	tr|Q4CZT5|Q4CZT5_TRYCC;tr|Q4CYW6|Q4CYW6_TRYCC	tr|Q4CZT5|Q4CZT5_TRYCC;tr|Q4CYW6|Q4CYW6_TRYCC	>tr|Q4CZT5|Q4CZT5_TRYCC N-acetylglucosamine-6-phosphate deacetylase-like protein, putative (Fragment) OS=Trypanosoma cruzi (strain CL Brener) GN=Tc00.1047053506507.10 PE=4 SV=1;>tr|Q4CYW6|Q4CYW6_TRYCC N-acetylglucosamine-6-phosphate deacetylase-like protei	-0.0900184	0.139081	0.904818	0.940052	0.810871	1.41975	1.5318	1.21582	-0.938883	-0.918035	-1.59409	-0.714844	0.307242	0.88591	1.24384	0.511142	-0.959425	-0.524218	-0.498008	-0.877678	-1.38218	-1.45961	-1.11554	-1.42081	0.576824	0.569223	0.94369	0.493286
+	1.45435	0.0479833	tr|Q4CZU2|Q4CZU2_TRYCC;tr|Q4D7W2|Q4D7W2_TRYCC	tr|Q4CZU2|Q4CZU2_TRYCC;tr|Q4D7W2|Q4D7W2_TRYCC	>tr|Q4CZU2|Q4CZU2_TRYCC Nuclear transport factor 2, putative OS=Trypanosoma cruzi (strain CL Brener) GN=Tc00.1047053509567.40 PE=4 SV=1;>tr|Q4D7W2|Q4D7W2_TRYCC Nuclear transport factor 2, putative OS=Trypanosoma cruzi (strain CL Brener) GN=Tc00.10470535114	NaN	1.66401	0.244251	NaN	NaN	NaN	-0.950657	NaN	-1.07105	-1.22055	NaN	NaN	NaN	1.00225	0.865344	0.511391	NaN	NaN	NaN	NaN	-1.12452	NaN	NaN	NaN	0.45705	NaN	-0.377518	NaN
+	3.61413	0.000468417	tr|Q4E1V5|Q4E1V5_TRYCC;tr|Q4CZY1|Q4CZY1_TRYCC	tr|Q4E1V5|Q4E1V5_TRYCC;tr|Q4CZY1|Q4CZY1_TRYCC	>tr|Q4E1V5|Q4E1V5_TRYCC Uncharacterized protein OS=Trypanosoma cruzi (strain CL Brener) GN=Tc00.1047053507993.260 PE=3 SV=1;>tr|Q4CZY1|Q4CZY1_TRYCC Uncharacterized protein OS=Trypanosoma cruzi (strain CL Brener) GN=Tc00.1047053511279.60 PE=3 SV=1	1.57044	0.0898656	-0.534913	0.646006	-0.431649	-1.13599	-0.297346	-0.31613	0.00152279	-1.25853	-1.70598	NaN	0.417312	1.69377	2.07117	1.72992	0.540265	0.415205	0.0777177	0.765269	-0.368078	-0.962259	NaN	-1.5923	-0.0361347	-0.575565	-0.522529	-0.281051
+	14.7472	5.04203e-14	tr|Q4DFB0|Q4DFB0_TRYCC;tr|Q4D000|Q4D000_TRYCC	tr|Q4DFB0|Q4DFB0_TRYCC;tr|Q4D000|Q4D000_TRYCC	>tr|Q4DFB0|Q4DFB0_TRYCC 10 kDa heat shock protein, putative OS=Trypanosoma cruzi (strain CL Brener) GN=Tc00.1047053508209.100 PE=3 SV=1;>tr|Q4D000|Q4D000_TRYCC 10 kDa heat shock protein, putative OS=Trypanosoma cruzi (strain CL Brener) GN=Tc00.104705350950	0.890508	0.786275	0.632219	0.579279	-1.59231	-1.50926	-1.60067	-1.15867	0.539341	0.834815	1.24665	1.05771	0.871801	1.2096	1.05797	1.03052	-1.28412	-1.35387	-1.04346	-1.41753	0.400265	0.314775	0.58139	0.476244	-0.166433	-0.483883	-0.455389	-0.443773
+	6.63308	7.16541e-07	tr|Q4D004|Q4D004_TRYCC	tr|Q4D004|Q4D004_TRYCC	>tr|Q4D004|Q4D004_TRYCC Protein disulfide isomerase, putative (Fragment) OS=Trypanosoma cruzi (strain CL Brener) GN=Tc00.1047053509505.10 PE=3 SV=1	NaN	-1.06387	-1.02487	NaN	NaN	NaN	NaN	NaN	NaN	-1.13782	-1.37639	NaN	1.05481	1.35044	1.41539	1.13006	NaN	NaN	NaN	0.122828	0.113893	0.054754	0.409152	0.0520368	NaN	NaN	-1.10041	NaN
+	3.80674	0.000311888	tr|Q4D006|Q4D006_TRYCC	tr|Q4D006|Q4D006_TRYCC	>tr|Q4D006|Q4D006_TRYCC Uncharacterized protein OS=Trypanosoma cruzi (strain CL Brener) GN=Tc00.1047053509563.50 PE=4 SV=1	0.732373	-0.916061	0.792237	-1.1101	0.593634	1.33257	0.293429	0.18125	-0.879263	-0.330785	-0.831756	0.15658	0.303134	1.30623	0.416359	1.23028	-1.54463	-1.20074	-2.5677	-1.03517	0.949548	0.882651	0.833614	1.06192	0.653874	-0.531784	0.0776988	-0.849397
+	3.36828	0.000794302	tr|Q4D015|Q4D015_TRYCC	tr|Q4D015|Q4D015_TRYCC	>tr|Q4D015|Q4D015_TRYCC Uncharacterized protein OS=Trypanosoma cruzi (strain CL Brener) GN=Tc00.1047053511803.40 PE=4 SV=1	-0.670313	0.163472	-0.00696302	0.189003	0.97258	0.666659	2.98114	1.48265	-1.87491	-1.82316	-0.335473	-0.880782	-0.473164	1.04034	0.0336133	0.220799	-0.78453	-0.605677	-0.619753	-0.728311	0.160031	-0.6605	-0.683952	1.03945	0.0854099	-0.0694791	0.196355	0.985463
+	5.81779	4.16751e-06	tr|Q4D030|Q4D030_TRYCC	tr|Q4D030|Q4D030_TRYCC	>tr|Q4D030|Q4D030_TRYCC Lectin, putative OS=Trypanosoma cruzi (strain CL Brener) GN=Tc00.1047053506239.30 PE=4 SV=1	NaN	-1.59061	NaN	NaN	0.923254	-0.132041	0.496703	0.857707	-1.1418	-1.30955	-1.90792	NaN	0.970207	NaN	1.20316	1.62607	1.06701	0.765744	0.664223	0.509555	-0.240026	-0.125307	0.253776	-0.668305	-0.372985	NaN	-1.10832	-0.74055
+	10.1934	4.1767e-10	tr|Q4D059|Q4D059_TRYCC	tr|Q4D059|Q4D059_TRYCC	>tr|Q4D059|Q4D059_TRYCC Uncharacterized protein OS=Trypanosoma cruzi (strain CL Brener) GN=Tc00.1047053510347.29 PE=1 SV=1	-0.850764	-1.05892	NaN	-1.171	0.504787	0.336467	0.165882	0.337058	0.659156	0.718606	NaN	1.18138	1.60913	1.12138	1.68436	1.44047	NaN	NaN	NaN	NaN	-0.536143	-0.558993	-0.528779	-0.955527	-0.800218	-1.36112	-0.908626	-1.02859
+	14.1377	1.75366e-13	tr|Q4D066|Q4D066_TRYCC	tr|Q4D066|Q4D066_TRYCC	>tr|Q4D066|Q4D066_TRYCC Calpain-like cysteine peptidase, putative OS=Trypanosoma cruzi (strain CL Brener) GN=Tc00.1047053508675.29 PE=4 SV=1	-1.48905	-1.17416	-1.2894	-1.17092	-0.0879274	0.0860619	0.0283299	-0.0658641	0.238458	0.73875	0.592628	0.357934	0.117445	0.191148	-0.417153	-0.257549	2.04895	1.87935	1.79749	1.86289	-1.05227	-1.07063	-1.10521	-0.899325	0.411936	0.088141	-0.280205	-0.0798297
+	3.61113	0.000471055	tr|Q4D0A7|Q4D0A7_TRYCC;tr|Q4CKS6|Q4CKS6_TRYCC;tr|Q4D3V0|Q4D3V0_TRYCC	tr|Q4D0A7|Q4D0A7_TRYCC;tr|Q4CKS6|Q4CKS6_TRYCC	>tr|Q4D0A7|Q4D0A7_TRYCC Mitogen-activated protein kinase OS=Trypanosoma cruzi (strain CL Brener) GN=Tc00.1047053509553.60 PE=3 SV=1;>tr|Q4CKS6|Q4CKS6_TRYCC Mitogen-activated protein kinase 3, putative (Fragment) OS=Trypanosoma cruzi (strain CL Brener) GN=T	0.0810854	0.318189	0.4816	0.427458	-0.573694	-1.64026	-1.2365	-1.23391	-0.789053	-1.78479	-0.890281	-0.889539	-0.177775	-0.277193	-0.00764001	0.512088	-0.735753	-0.706327	2.14196	0.755811	-0.4074	0.491805	0.480329	0.413598	1.82885	1.21359	1.54285	0.660901
+	7.00433	3.27754e-07	tr|Q4D0A9|Q4D0A9_TRYCC	tr|Q4D0A9|Q4D0A9_TRYCC	>tr|Q4D0A9|Q4D0A9_TRYCC Ribonuclease mar1, putative OS=Trypanosoma cruzi (strain CL Brener) GN=Tc00.1047053509553.40 PE=4 SV=1	-0.423246	-0.440877	-1.77627	-1.18239	0.521484	1.13108	0.716717	1.00959	-0.316917	0.421435	0.721005	0.198759	1.01825	1.34106	1.7946	2.03088	-0.553623	-0.902063	-0.843945	-1.63254	NaN	-0.028491	-0.122816	0.345165	-0.903321	-0.647952	-0.821997	-0.653572
+	2.54641	0.00452324	tr|Q4D0B9|Q4D0B9_TRYCC	tr|Q4D0B9|Q4D0B9_TRYCC	>tr|Q4D0B9|Q4D0B9_TRYCC Proteasome regulatory ATPase subunit 2, putative OS=Trypanosoma cruzi (strain CL Brener) GN=Tc00.1047053511047.50 PE=3 SV=1	0.558524	-0.987685	0.804034	-0.638051	-0.823508	0.484675	-0.746377	-2.19911	-0.707912	-0.704589	0.531121	0.410605	0.853153	0.433684	0.977805	0.373409	0.0507867	-1.26936	-0.41572	-0.218951	1.19875	1.9429	1.50259	1.23033	-1.38941	-1.44103	-0.0635273	0.252865
+	4.13039	0.000157744	tr|Q4DLP7|Q4DLP7_TRYCC;tr|Q4D0C0|Q4D0C0_TRYCC	tr|Q4DLP7|Q4DLP7_TRYCC;tr|Q4D0C0|Q4D0C0_TRYCC	>tr|Q4DLP7|Q4DLP7_TRYCC NADH-cytochrome b5 reductase OS=Trypanosoma cruzi (strain CL Brener) GN=Tc00.1047053511859.170 PE=3 SV=1;>tr|Q4D0C0|Q4D0C0_TRYCC NADH-cytochrome b5 reductase OS=Trypanosoma cruzi (strain CL Brener) GN=Tc00.1047053511047.40 PE=3 SV=1	1.22467	1.2992	0.905078	1.48398	-0.999795	-0.757005	-0.689836	-0.702361	0.716464	-0.280996	-0.669402	0.610523	0.465925	-1.05328	-0.641534	0.704676	-1.45629	0.344359	-0.922593	-1.64731	-0.717591	-1.18994	-0.861037	0.122231	0.927447	1.02406	0.937902	1.82247
+	9.68528	1.19908e-09	tr|Q4D0E4|Q4D0E4_TRYCC;tr|Q4DDJ8|Q4DDJ8_TRYCC	tr|Q4D0E4|Q4D0E4_TRYCC;tr|Q4DDJ8|Q4DDJ8_TRYCC	>tr|Q4D0E4|Q4D0E4_TRYCC Uncharacterized protein OS=Trypanosoma cruzi (strain CL Brener) GN=Tc00.1047053510031.30 PE=4 SV=1;>tr|Q4DDJ8|Q4DDJ8_TRYCC Uncharacterized protein OS=Trypanosoma cruzi (strain CL Brener) GN=Tc00.1047053509267.70 PE=4 SV=1	0.328702	0.0415634	0.0390878	0.00339829	1.37867	1.22049	1.11602	1.65045	1.3079	1.06941	0.709894	1.03632	-0.748595	-1.14082	-0.94497	-0.721522	-0.657244	-1.56918	-1.54782	-1.52464	-0.57359	-1.22417	NaN	NaN	0.0773742	0.470217	0.357878	-0.154843
+	4.99496	2.41282e-05	tr|Q4D0F2|Q4D0F2_TRYCC	tr|Q4D0F2|Q4D0F2_TRYCC	>tr|Q4D0F2|Q4D0F2_TRYCC Glucosamine-6-phosphate isomerase OS=Trypanosoma cruzi (strain CL Brener) GN=Tc00.1047053511531.50 PE=3 SV=1	0.924423	-0.822134	-0.361655	0.00845235	1.64524	1.34225	2.57839	1.79013	-0.389297	0.145049	-0.457664	-0.185898	-1.16673	-0.255832	0.0744539	-0.151018	0.614251	0.316467	-0.17489	-0.943152	-0.847908	-1.3351	-1.8359	-1.01548	-0.00959657	-0.468788	0.718067	0.263863
+	4.83778	3.37344e-05	tr|Q4D0G6|Q4D0G6_TRYCC	tr|Q4D0G6|Q4D0G6_TRYCC	>tr|Q4D0G6|Q4D0G6_TRYCC Uncharacterized protein OS=Trypanosoma cruzi (strain CL Brener) GN=Tc00.1047053506467.29 PE=4 SV=1	0.774825	0.485626	0.496242	0.653874	0.349693	0.574211	0.584051	0.174554	0.58335	0.18952	0.0338603	0.274432	1.65007	1.3317	1.028	1.39545	-0.274037	-0.872018	-1.05724	-1.2293	-3.15536	-0.779999	-0.452423	-0.853379	0.183648	-0.878435	-0.279204	-0.931727
+	7.80243	6.049e-08	tr|Q4D0L7|Q4D0L7_TRYCC	tr|Q4D0L7|Q4D0L7_TRYCC	>tr|Q4D0L7|Q4D0L7_TRYCC Heat shock protein, putative (Fragment) OS=Trypanosoma cruzi (strain CL Brener) GN=Tc00.1047053506301.11 PE=4 SV=1	-1.02987	-0.976473	-1.49171	-1.10326	NaN	NaN	NaN	NaN	-0.690104	-0.690817	-0.422451	-0.359789	1.18582	1.92823	1.64243	1.92214	NaN	NaN	NaN	NaN	0.468968	-0.182842	0.218966	-0.0811171	-0.207726	0.055969	-0.537094	0.350742
+	2.37743	0.00651495	tr|Q4D0N8|Q4D0N8_TRYCC	tr|Q4D0N8|Q4D0N8_TRYCC	>tr|Q4D0N8|Q4D0N8_TRYCC Uncharacterized protein OS=Trypanosoma cruzi (strain CL Brener) GN=Tc00.1047053508961.70 PE=4 SV=1	0.893458	1.36675	0.0728258	0.368222	NaN	NaN	NaN	NaN	NaN	NaN	NaN	NaN	NaN	NaN	NaN	NaN	NaN	NaN	NaN	NaN	0.377657	-0.419045	-0.106686	0.678508	-1.31506	-1.91663	NaN	NaN
+	5.30618	1.23569e-05	tr|Q4D0Q0|Q4D0Q0_TRYCC	tr|Q4D0Q0|Q4D0Q0_TRYCC	>tr|Q4D0Q0|Q4D0Q0_TRYCC Fructose-bisphosphate aldolase OS=Trypanosoma cruzi (strain CL Brener) GN=Tc00.1047053510301.20 PE=3 SV=1	-0.884085	-0.820275	-0.829221	-0.433097	NaN	NaN	NaN	NaN	NaN	-1.28506	NaN	NaN	1.79015	0.77159	0.850374	0.675508	NaN	NaN	NaN	NaN	1.14243	0.43888	1.26963	0.8091	-1.09389	-0.567694	-0.724909	-1.10943
+	1.94639	0.0166911	tr|Q4D0Q5|Q4D0Q5_TRYCC;tr|Q4D2A4|Q4D2A4_TRYCC	tr|Q4D0Q5|Q4D0Q5_TRYCC;tr|Q4D2A4|Q4D2A4_TRYCC	>tr|Q4D0Q5|Q4D0Q5_TRYCC Uncharacterized protein OS=Trypanosoma cruzi (strain CL Brener) GN=Tc00.1047053509571.50 PE=4 SV=1;>tr|Q4D2A4|Q4D2A4_TRYCC Uncharacterized protein OS=Trypanosoma cruzi (strain CL Brener) GN=Tc00.1047053511409.50 PE=4 SV=1	-0.105365	-0.262719	-0.73639	-1.71064	1.22257	0.0684428	-0.526121	0.917819	1.15604	0.0615825	1.87328	1.01625	0.182006	-1.09046	-0.974667	0.113075	0.0329497	0.225633	NaN	-1.34597	1.58951	1.28378	-0.230869	0.389549	-0.631453	-0.568318	NaN	-1.9495
+	4.63891	5.23488e-05	tr|Q4DQE1|Q4DQE1_TRYCC;tr|Q4D0R4|Q4D0R4_TRYCC	tr|Q4DQE1|Q4DQE1_TRYCC;tr|Q4D0R4|Q4D0R4_TRYCC	>tr|Q4DQE1|Q4DQE1_TRYCC Mitochondrial RNA binding protein 1, putative OS=Trypanosoma cruzi (strain CL Brener) GN=Tc00.1047053506629.30 PE=4 SV=1;>tr|Q4D0R4|Q4D0R4_TRYCC Mitochondrial RNA binding protein 1, putative OS=Trypanosoma cruzi (strain CL Brener) G	-0.929098	-0.950368	-0.900137	-0.359013	-0.108733	0.114777	-0.56942	-0.353126	0.70931	1.25898	2.07352	1.37724	0.182138	0.77855	0.599201	0.698399	0.548919	0.368375	0.959532	0.693019	-1.50492	1.35249	-0.0397802	-0.696227	-1.8611	-0.949313	-1.52833	-0.964874
+	5.44907	9.07481e-06	tr|Q4D7J5|Q4D7J5_TRYCC;tr|Q4D0S4|Q4D0S4_TRYCC	tr|Q4D7J5|Q4D7J5_TRYCC;tr|Q4D0S4|Q4D0S4_TRYCC	>tr|Q4D7J5|Q4D7J5_TRYCC Uncharacterized protein OS=Trypanosoma cruzi (strain CL Brener) GN=Tc00.1047053509719.53 PE=4 SV=1;>tr|Q4D0S4|Q4D0S4_TRYCC Uncharacterized protein OS=Trypanosoma cruzi (strain CL Brener) GN=Tc00.1047053509231.23 PE=4 SV=1	-0.419549	-0.865506	NaN	NaN	0.597213	-0.228038	-0.333569	0.377143	1.12476	-0.121739	-0.308659	-0.154107	1.8255	1.76477	1.80335	1.76001	0.666946	0.283891	-0.43405	-0.7733	-1.07592	-0.401791	-0.847329	NaN	-0.926506	-1.54953	-0.718986	-1.045
+	5.32842	1.17795e-05	tr|Q4D0T3|Q4D0T3_TRYCC	tr|Q4D0T3|Q4D0T3_TRYCC	>tr|Q4D0T3|Q4D0T3_TRYCC Pumilio/PUF RNA binding protein 6, putative OS=Trypanosoma cruzi (strain CL Brener) GN=Tc00.1047053510125.10 PE=4 SV=1	-0.0355774	-0.415937	-0.445061	-0.226952	0.308371	0.53668	-0.332103	0.0230595	-1.45491	-1.12383	-0.965943	-1.16656	2.69797	1.90909	1.09304	0.998544	-0.405197	-1.26815	-0.0702704	-1.2867	0.12927	0.895776	0.204083	1.25579	0.630395	-0.0774527	-0.823161	-0.584267
+	1.96147	0.0162339	tr|Q4D0U0|Q4D0U0_TRYCC;tr|Q4CRI2|Q4CRI2_TRYCC;tr|Q4CTY1|Q4CTY1_TRYCC;tr|Q4D4N1|Q4D4N1_TRYCC;tr|Q4DA67|Q4DA67_TRYCC;tr|Q4D4N0|Q4D4N0_TRYCC;tr|Q4CV96|Q4CV96_TRYCC;tr|Q4CMM5|Q4CMM5_TRYCC;tr|Q4DJQ5|Q4DJQ5_TRYCC;tr|Q4CXK8|Q4CXK8_TRYCC;tr|Q4CNJ4|Q4CNJ4_TRYCC;tr|Q4E5M7|Q4E5M7_TRYCC;tr|Q4CKL1|Q4CKL1_TRYCC	tr|Q4D0U0|Q4D0U0_TRYCC;tr|Q4CRI2|Q4CRI2_TRYCC;tr|Q4CTY1|Q4CTY1_TRYCC;tr|Q4D4N1|Q4D4N1_TRYCC;tr|Q4DA67|Q4DA67_TRYCC;tr|Q4D4N0|Q4D4N0_TRYCC;tr|Q4CV96|Q4CV96_TRYCC;tr|Q4CMM5|Q4CMM5_TRYCC;tr|Q4DJQ5|Q4DJQ5_TRYCC;tr|Q4CXK8|Q4CXK8_TRYCC;tr|Q4CNJ4|Q4CNJ4_TRYCC	>tr|Q4D0U0|Q4D0U0_TRYCC UDP-Gal or UDP-GlcNAc-dependent glycosyltransferase, putative OS=Trypanosoma cruzi (strain CL Brener) GN=Tc00.1047053508193.60 PE=4 SV=1;>tr|Q4CRI2|Q4CRI2_TRYCC UDP-Gal or UDP-GlcNAc-dependent glycosyltransferase, putative OS=Trypan	0.0776535	-0.471166	-1.5958	0.192497	0.771194	-0.791552	-0.246292	-0.567733	0.734927	0.886941	0.0562324	0.278193	0.523146	0.803536	NaN	2.38852	0.292741	0.452437	1.48741	-0.745453	NaN	NaN	NaN	NaN	-0.185257	-1.29733	-1.78788	-1.25696
+	5.44892	9.06231e-06	tr|Q4D0U9|Q4D0U9_TRYCC;tr|Q4CM53|Q4CM53_TRYCC;tr|Q4CRH7|Q4CRH7_TRYCC	tr|Q4D0U9|Q4D0U9_TRYCC;tr|Q4CM53|Q4CM53_TRYCC	>tr|Q4D0U9|Q4D0U9_TRYCC RNA helicase, putative OS=Trypanosoma cruzi (strain CL Brener) GN=Tc00.1047053508319.40 PE=4 SV=1;>tr|Q4CM53|Q4CM53_TRYCC ATP-dependent DEAD/H RNA helicase, putative (Fragment) OS=Trypanosoma cruzi (strain CL Brener) GN=Tc00.1047053	0.576738	-0.0409155	-0.313329	0.138661	1.03385	0.754331	0.402115	0.637797	-0.184696	-0.45241	-0.903456	-0.226335	-0.16763	1.10014	0.652888	0.997856	0.570356	0.819344	-0.170303	-1.19244	-2.14721	-1.29335	-1.91903	-2.10123	0.113955	0.980764	1.0102	1.32335
+	5.603	6.53412e-06	tr|Q4D0V0|Q4D0V0_TRYCC;tr|Q4CNH6|Q4CNH6_TRYCC	tr|Q4D0V0|Q4D0V0_TRYCC;tr|Q4CNH6|Q4CNH6_TRYCC	>tr|Q4D0V0|Q4D0V0_TRYCC Uncharacterized protein OS=Trypanosoma cruzi (strain CL Brener) GN=Tc00.1047053508319.30 PE=4 SV=1;>tr|Q4CNH6|Q4CNH6_TRYCC Uncharacterized protein (Fragment) OS=Trypanosoma cruzi (strain CL Brener) GN=Tc00.1047053508785.4 PE=4 SV=1	0.270367	1.3094	0.458183	1.63977	-1.05437	-1.73327	-0.795385	-1.46343	1.51271	1.30068	0.736673	1.56343	1.32649	0.261741	-0.133083	0.0645075	0.850991	-0.0785464	-0.669456	0.262098	-0.616935	-0.393505	0.0766169	-0.719067	-0.988663	-1.46601	-0.671433	-0.850509
+	2.99051	0.00174198	tr|Q4D0V1|Q4D0V1_TRYCC	tr|Q4D0V1|Q4D0V1_TRYCC	>tr|Q4D0V1|Q4D0V1_TRYCC Uncharacterized protein OS=Trypanosoma cruzi (strain CL Brener) GN=Tc00.1047053508319.20 PE=4 SV=1	NaN	NaN	-1.1985	NaN	-0.0992669	0.155836	0.456595	0.782816	-0.79493	-0.919617	-1.85364	-1.24337	1.5734	0.736866	0.306631	0.711329	NaN	NaN	NaN	NaN	0.114251	1.2716	NaN	NaN	NaN	NaN	NaN	NaN
+	1.96824	0.0159987	tr|Q4D0V8|Q4D0V8_TRYCC	tr|Q4D0V8|Q4D0V8_TRYCC	>tr|Q4D0V8|Q4D0V8_TRYCC Uncharacterized protein (Fragment) OS=Trypanosoma cruzi (strain CL Brener) GN=Tc00.1047053511041.4 PE=4 SV=1	NaN	NaN	NaN	NaN	-1.29219	NaN	-1.11932	NaN	NaN	NaN	NaN	NaN	NaN	NaN	NaN	NaN	0.00594562	1.24227	1.05746	0.505846	NaN	NaN	NaN	-0.40002	NaN	NaN	NaN	NaN
+	11.9643	1.11021e-11	tr|Q4D0X5|Q4D0X5_TRYCC;tr|Q4D2W4|Q4D2W4_TRYCC;tr|Q4DU92|Q4DU92_TRYCC	tr|Q4D0X5|Q4D0X5_TRYCC;tr|Q4D2W4|Q4D2W4_TRYCC	>tr|Q4D0X5|Q4D0X5_TRYCC 6-phosphogluconate dehydrogenase, decarboxylating OS=Trypanosoma cruzi (strain CL Brener) GN=Tc00.1047053510663.70 PE=3 SV=1;>tr|Q4D2W4|Q4D2W4_TRYCC 6-phosphogluconate dehydrogenase, decarboxylating, putative (Fragment) OS=Trypanoso	1.12452	0.882939	1.15593	1.28181	-0.0490267	0.115638	0.0511077	0.741045	-0.794123	-0.984633	-0.59476	-0.337009	-0.951715	-1.15294	-0.980647	-1.25332	-1.0656	-1.54807	-1.47656	-1.30861	1.243	0.764568	1.14261	1.26056	0.737675	1.07511	0.432331	0.488186
+	9.66342	1.23692e-09	tr|Q4D2V8|Q4D2V8_TRYCC;tr|Q4D0Y0|Q4D0Y0_TRYCC	tr|Q4D2V8|Q4D2V8_TRYCC;tr|Q4D0Y0|Q4D0Y0_TRYCC	>tr|Q4D2V8|Q4D2V8_TRYCC 60S ribosomal subunit protein L31, putative OS=Trypanosoma cruzi (strain CL Brener) GN=Tc00.1047053510737.70 PE=4 SV=1;>tr|Q4D0Y0|Q4D0Y0_TRYCC 60S ribosomal subunit protein L31, putative OS=Trypanosoma cruzi (strain CL Brener) GN=Tc	0.957385	0.374143	0.332771	0.730743	0.885873	0.537563	0.517068	0.680714	-0.385377	-0.41016	-0.349748	-0.613115	-0.74454	-1.05894	-0.57777	-0.954118	0.377183	0.710281	0.506429	0.0986703	-1.41	-1.44956	-1.82418	-1.96521	1.59166	0.297259	1.56198	1.58299
+	3.04811	0.00154144	tr|Q4D0Z2|Q4D0Z2_TRYCC	tr|Q4D0Z2|Q4D0Z2_TRYCC	>tr|Q4D0Z2|Q4D0Z2_TRYCC Uncharacterized protein OS=Trypanosoma cruzi (strain CL Brener) GN=Tc00.1047053507159.30 PE=4 SV=1	1.67617	0.871457	NaN	0.479759	0.128078	-0.254059	0.32406	-0.768353	NaN	NaN	-0.524477	-2.19705	-1.03093	NaN	-0.185538	-0.0324368	0.411174	-0.99439	-1.25946	-1.38844	1.64427	0.929847	1.47477	0.819008	0.018794	NaN	0.181681	-0.323933
+	3.46488	0.000648792	tr|Q4D123|Q4D123_TRYCC	tr|Q4D123|Q4D123_TRYCC	>tr|Q4D123|Q4D123_TRYCC Malate dehydrogenase OS=Trypanosoma cruzi (strain CL Brener) GN=Tc00.1047053510437.40 PE=3 SV=1	-0.12408	-0.346574	-0.42669	-0.355534	NaN	NaN	NaN	NaN	-1.20246	-0.392613	-1.59378	0.380572	0.272443	NaN	0.783858	0.619488	NaN	NaN	NaN	NaN	1.0101	2.22252	1.60446	0.728123	-1.00087	-1.20563	-0.166335	-0.806992
+	5.82204	4.1421e-06	tr|Q4D144|Q4D144_TRYCC	tr|Q4D144|Q4D144_TRYCC	>tr|Q4D144|Q4D144_TRYCC Proteasome subunit alpha type OS=Trypanosoma cruzi (strain CL Brener) GN=Tc00.1047053506985.30 PE=3 SV=1	-0.736039	-0.8298	-0.762988	-0.475359	-1.7015	-1.10851	-1.33249	-1.76278	0.457922	1.42141	0.460984	0.853993	-0.0582699	0.367377	-0.547889	0.245654	1.61679	0.547906	1.96312	1.71478	0.536885	0.0326415	-0.998873	0.444254	-0.0933324	-0.921416	0.409568	0.255969
+	13.4765	5.53789e-13	tr|Q4D147|Q4D147_TRYCC;tr|Q4DCW4|Q4DCW4_TRYCC;tr|Q4DVI6|Q4DVI6_TRYCC	tr|Q4D147|Q4D147_TRYCC	>tr|Q4D147|Q4D147_TRYCC Retrotransposon hot spot (RHS) protein, putative OS=Trypanosoma cruzi (strain CL Brener) GN=Tc00.1047053507015.10 PE=4 SV=1	1.39981	1.21594	1.47452	1.50171	-0.923681	-1.14993	-1.62694	-0.853293	0.570237	0.540706	0.611383	0.346218	-1.46839	-1.08088	-1.71814	-1.63819	0.0493706	0.225861	0.0876113	0.466437	-0.0808904	-0.22064	-0.53578	-0.463088	0.792127	0.807541	0.816497	0.853874
+	13.9618	2.36276e-13	tr|Q4E2W6|Q4E2W6_TRYCC;tr|Q4D169|Q4D169_TRYCC;tr|Q4D167|Q4D167_TRYCC;tr|Q4E2W4|Q4E2W4_TRYCC	tr|Q4E2W6|Q4E2W6_TRYCC;tr|Q4D169|Q4D169_TRYCC;tr|Q4D167|Q4D167_TRYCC;tr|Q4E2W4|Q4E2W4_TRYCC	>tr|Q4E2W6|Q4E2W6_TRYCC 60S ribosomal protein L19, putative OS=Trypanosoma cruzi (strain CL Brener) GN=Tc00.1047053508175.309 PE=3 SV=1;>tr|Q4D169|Q4D169_TRYCC 60S ribosomal protein L19, putative OS=Trypanosoma cruzi (strain CL Brener) GN=Tc00.104705350914	1.37288	1.2739	1.41407	0.824267	-0.158243	-0.398565	0.187839	0.00492743	-0.971211	-0.813465	-0.89809	-0.800988	0.338316	0.239463	0.181451	-0.0867465	-1.02312	-0.670893	-0.573697	-0.679191	-1.01118	-1.19517	-1.07391	-1.5133	1.31086	1.5312	1.61328	1.57531
+	7.45946	1.25502e-07	tr|Q4D193|Q4D193_TRYCC	tr|Q4D193|Q4D193_TRYCC	>tr|Q4D193|Q4D193_TRYCC Phosphoglycerate kinase OS=Trypanosoma cruzi (strain CL Brener) GN=Tc00.1047053511419.40 PE=3 SV=1	-0.850066	-1.20706	-1.35016	-0.710953	1.45366	1.64313	1.23521	1.37295	0.0151888	0.161444	0.551001	0.804687	0.72885	-0.00252911	0.206765	0.126235	0.412624	0.781187	0.928134	-0.231548	-0.858954	-1.88271	-1.23368	-2.11551	0.480605	-0.0431115	0.243119	-0.658524
+	3.73916	0.00036054	tr|Q4D1B8|Q4D1B8_TRYCC	tr|Q4D1B8|Q4D1B8_TRYCC	>tr|Q4D1B8|Q4D1B8_TRYCC Tryparedoxin, putative OS=Trypanosoma cruzi (strain CL Brener) GN=Tc00.1047053509997.30 PE=4 SV=1	-0.640588	-1.20772	-1.40436	-0.988848	0.726758	1.52747	1.34996	1.17146	-0.402634	0.267394	0.694769	-0.213196	0.495657	0.95442	0.841064	0.99114	-0.944316	-0.405642	-0.0463334	0.840739	-0.915985	-0.253339	1.08785	1.08394	-1.3523	-1.42477	0.0716557	-1.90425
+	3.10703	0.00136479	tr|Q4D1D3|Q4D1D3_TRYCC;tr|Q4CKU2|Q4CKU2_TRYCC	tr|Q4D1D3|Q4D1D3_TRYCC;tr|Q4CKU2|Q4CKU2_TRYCC	>tr|Q4D1D3|Q4D1D3_TRYCC Myosin heavy chain, putative (Fragment) OS=Trypanosoma cruzi (strain CL Brener) GN=Tc00.1047053506491.20 PE=4 SV=1;>tr|Q4CKU2|Q4CKU2_TRYCC Uncharacterized protein (Fragment) OS=Trypanosoma cruzi (strain CL Brener) GN=Tc00.1047053443	NaN	-0.833411	-0.124586	NaN	NaN	NaN	NaN	NaN	NaN	-0.607764	NaN	-0.0650836	1.244	1.5062	1.24506	1.55322	0.542985	0.887405	-0.721704	1.44502	-1.1272	-1.07793	0.131243	-1.34124	-0.314884	-0.82933	-0.390259	-1.12173
+	2.4901	0.00510588	tr|Q4D1D9|Q4D1D9_TRYCC	tr|Q4D1D9|Q4D1D9_TRYCC	>tr|Q4D1D9|Q4D1D9_TRYCC Uncharacterized protein OS=Trypanosoma cruzi (strain CL Brener) GN=Tc00.1047053504087.20 PE=4 SV=1	NaN	NaN	NaN	NaN	NaN	NaN	NaN	NaN	-1.37586	NaN	-0.59943	-1.22541	NaN	NaN	NaN	NaN	NaN	NaN	NaN	NaN	1.00848	1.44058	0.937193	0.250687	NaN	NaN	0.0242107	-0.46045
+	2.97037	0.00181844	tr|Q4DUG2|Q4DUG2_TRYCC;tr|Q4D1E8|Q4D1E8_TRYCC	tr|Q4DUG2|Q4DUG2_TRYCC;tr|Q4D1E8|Q4D1E8_TRYCC	>tr|Q4DUG2|Q4DUG2_TRYCC Small GTP-binding protein Rab18, putative OS=Trypanosoma cruzi (strain CL Brener) GN=Tc00.1047053508837.74 PE=3 SV=1;>tr|Q4D1E8|Q4D1E8_TRYCC Small GTP-binding protein Rab18, putative OS=Trypanosoma cruzi (strain CL Brener) GN=Tc00.1	NaN	NaN	NaN	NaN	NaN	-0.784295	-2.09718	NaN	1.30269	1.65599	NaN	NaN	NaN	NaN	NaN	NaN	-0.67349	-0.456064	-0.318135	0.0247058	NaN	0.476495	0.324109	0.662012	NaN	NaN	NaN	-0.11684
+	1.9497	0.0166303	tr|Q4DAW1|Q4DAW1_TRYCC;tr|Q4D1H5|Q4D1H5_TRYCC	tr|Q4DAW1|Q4DAW1_TRYCC;tr|Q4D1H5|Q4D1H5_TRYCC	>tr|Q4DAW1|Q4DAW1_TRYCC Peroxin 14, putative OS=Trypanosoma cruzi (strain CL Brener) GN=Tc00.1047053504069.50 PE=4 SV=1;>tr|Q4D1H5|Q4D1H5_TRYCC Peroxin 14, putative OS=Trypanosoma cruzi (strain CL Brener) GN=Tc00.1047053511145.40 PE=4 SV=1	-0.585703	0.100894	-0.551399	-0.6385	-1.77733	NaN	0.0831217	-0.948236	0.104142	-0.554763	-0.338965	0.172745	2.28829	1.61738	1.8802	-0.440784	NaN	-1.86891	NaN	NaN	0.219195	-0.0653636	0.704639	-0.949879	-0.056575	0.444286	0.525696	0.635828
+	5.77362	4.55511e-06	tr|Q4DST7|Q4DST7_TRYCC;tr|Q4D1H8|Q4D1H8_TRYCC;tr|Q4DU35|Q4DU35_TRYCC	tr|Q4DST7|Q4DST7_TRYCC;tr|Q4D1H8|Q4D1H8_TRYCC;tr|Q4DU35|Q4DU35_TRYCC	>tr|Q4DST7|Q4DST7_TRYCC 60S ribosomal protein L32, putative OS=Trypanosoma cruzi (strain CL Brener) GN=Tc00.1047053510769.90 PE=4 SV=1;>tr|Q4D1H8|Q4D1H8_TRYCC 60S ribosomal protein L32, putative OS=Trypanosoma cruzi (strain CL Brener) GN=Tc00.1047053504069	0.790146	1.32777	0.36162	1.24013	0.314187	-0.727131	-1.00534	-0.610122	-0.651109	-0.501014	-0.873764	-0.593629	0.78794	0.816509	0.805722	1.02502	-0.315752	-0.379607	0.244651	-0.316439	-1.3075	-1.0185	NaN	-2.87454	1.41018	0.721199	0.246699	1.08266
+	1.88469	0.0190698	tr|Q4D1J1|Q4D1J1_TRYCC	tr|Q4D1J1|Q4D1J1_TRYCC	>tr|Q4D1J1|Q4D1J1_TRYCC Kinesin-like protein OS=Trypanosoma cruzi (strain CL Brener) GN=Tc00.1047053508917.30 PE=3 SV=1	-0.13945	-0.394219	NaN	NaN	-0.541324	NaN	NaN	NaN	NaN	NaN	NaN	NaN	NaN	NaN	NaN	NaN	NaN	NaN	NaN	0.351534	NaN	-2.22845	NaN	NaN	1.06149	0.801791	0.343872	0.744756
+	1.76359	0.0246002	tr|Q4D1L5|Q4D1L5_TRYCC;tr|Q4DDF3|Q4DDF3_TRYCC;tr|Q4DEW6|Q4DEW6_TRYCC	tr|Q4D1L5|Q4D1L5_TRYCC	>tr|Q4D1L5|Q4D1L5_TRYCC T-complex protein 1 subunit gamma OS=Trypanosoma cruzi (strain CL Brener) GN=Tc00.1047053504003.60 PE=3 SV=1	2.00642	-0.446722	0.431381	1.48889	-0.158727	0.719172	-1.99168	-0.377992	-0.182498	0.716828	-1.36219	-1.12851	-1.12583	-0.437161	-1.10375	-1.17952	-0.164363	-0.255339	-0.790351	0.376732	-0.607804	-0.0944797	0.72916	0.722687	0.738535	1.99676	0.572747	0.907615
+	15.143	2.14826e-14	tr|Q4DRI5|Q4DRI5_TRYCC;tr|Q4D1Q2|Q4D1Q2_TRYCC;tr|Q4CTX1|Q4CTX1_TRYCC;tr|Q4CTX0|Q4CTX0_TRYCC;tr|Q4CS04|Q4CS04_TRYCC;tr|Q4CTW9|Q4CTW9_TRYCC	tr|Q4DRI5|Q4DRI5_TRYCC;tr|Q4D1Q2|Q4D1Q2_TRYCC;tr|Q4CTX1|Q4CTX1_TRYCC;tr|Q4CTX0|Q4CTX0_TRYCC	>tr|Q4DRI5|Q4DRI5_TRYCC Flagellar calcium-binding protein, putative OS=Trypanosoma cruzi (strain CL Brener) GN=Tc00.1047053507491.151 PE=4 SV=1;>tr|Q4D1Q2|Q4D1Q2_TRYCC Calcium-binding protein, putative OS=Trypanosoma cruzi (strain CL Brener) GN=Tc00.104705	0.452031	0.557268	0.441346	0.107568	-0.415476	-0.774584	-0.58513	-0.525687	0.437578	0.51332	0.394234	0.300884	-1.7506	-1.62762	-1.44198	-1.46304	-0.885943	-0.830526	-0.408069	-0.693072	1.54139	1.901	1.89354	1.40321	0.365367	0.469768	0.451044	0.172176
+	17.7108	1.03769e-16	tr|Q4D1Q4|Q4D1Q4_TRYCC	tr|Q4D1Q4|Q4D1Q4_TRYCC	>tr|Q4D1Q4|Q4D1Q4_TRYCC Aspartate aminotransferase, mitochondrial, putative OS=Trypanosoma cruzi (strain CL Brener) GN=Tc00.1047053510945.70 PE=4 SV=1	-0.00764708	0.0193203	0.226489	0.173123	0.696876	0.597426	0.318583	0.52564	0.786103	0.652504	0.617872	0.643973	-1.64968	-1.97334	-1.73219	-1.81984	-1.1414	-1.19364	-0.977591	-1.20475	0.962897	0.965621	1.09898	1.15382	0.489602	0.816127	0.609324	0.345797
+	2.6117	0.00394652	tr|Q4D1R0|Q4D1R0_TRYCC;tr|Q4CL92|Q4CL92_TRYCC	tr|Q4D1R0|Q4D1R0_TRYCC;tr|Q4CL92|Q4CL92_TRYCC	>tr|Q4D1R0|Q4D1R0_TRYCC Ubiquitin carboxyl-terminal hydrolase OS=Trypanosoma cruzi (strain CL Brener) GN=Tc00.1047053510945.10 PE=3 SV=1;>tr|Q4CL92|Q4CL92_TRYCC Ubiquitin carboxyl-terminal hydrolase (Fragment) OS=Trypanosoma cruzi (strain CL Brener) GN=Tc0	0.824834	-0.163251	1.78293	0.10362	-0.966384	-0.373413	-0.679953	-1.0149	-1.72276	-1.34787	1.14247	-0.391855	0.678873	0.450893	0.712798	0.830238	-1.3038	-0.216878	-1.42352	-1.59764	1.10343	1.49413	-0.154666	1.29005	-0.106053	-0.249544	0.81124	0.48698
+	10.6003	1.78469e-10	tr|Q4D1R9|Q4D1R9_TRYCC	tr|Q4D1R9|Q4D1R9_TRYCC	>tr|Q4D1R9|Q4D1R9_TRYCC 2-oxoglutarate dehydrogenase, E2 component, dihydrolipoamide succinyltransferase, putative OS=Trypanosoma cruzi (strain CL Brener) GN=Tc00.1047053506025.60 PE=3 SV=1	-1.19116	-0.710301	-0.774967	-0.457968	-0.239514	0.0871398	0.00770418	0.24316	0.858338	0.474064	0.956517	1.01313	0.111036	0.373147	-0.200747	-0.576486	0.803573	0.992561	1.31051	1.54343	0.664761	0.801973	0.415755	0.692196	-1.75701	-1.37519	-1.98514	-2.08051
+	5.99163	2.88815e-06	tr|Q4D1S6|Q4D1S6_TRYCC	tr|Q4D1S6|Q4D1S6_TRYCC	>tr|Q4D1S6|Q4D1S6_TRYCC Membrane-bound acid phosphatase, putative (Fragment) OS=Trypanosoma cruzi (strain CL Brener) GN=Tc00.1047053506025.4 PE=4 SV=1	0.529185	1.48892	1.10439	0.922101	1.17489	1.5344	1.60067	1.35322	-1.13184	-0.340539	-0.692915	-0.237255	NaN	NaN	NaN	NaN	-0.719619	-0.289306	-1.43392	-1.08399	-0.61429	NaN	-0.117422	-0.265974	-0.918721	-1.25529	0.183021	-0.789721
+	8.10047	3.18456e-08	tr|Q4D1S8|Q4D1S8_TRYCC	tr|Q4D1S8|Q4D1S8_TRYCC	>tr|Q4D1S8|Q4D1S8_TRYCC Uncharacterized protein OS=Trypanosoma cruzi (strain CL Brener) GN=Tc00.1047053503829.80 PE=4 SV=1	-0.190759	-0.540248	-0.82259	-0.812262	-0.657531	-1.10776	-0.0275459	-0.882377	-0.386848	-0.653203	-0.126217	-0.420924	NaN	NaN	NaN	NaN	2.11801	1.86742	1.65218	1.79792	NaN	NaN	NaN	NaN	-0.191704	-0.108898	-0.338848	-0.167822
+	7.79271	6.13859e-08	tr|Q4D1U2|Q4D1U2_TRYCC	tr|Q4D1U2|Q4D1U2_TRYCC	>tr|Q4D1U2|Q4D1U2_TRYCC Squalene monooxygenase, putative OS=Trypanosoma cruzi (strain CL Brener) GN=Tc00.1047053509589.20 PE=4 SV=1	1.08755	0.769685	0.712752	1.0357	0.669984	0.320653	0.259182	0.137214	0.214778	0.0933956	0.276326	0.313026	0.432207	0.729364	2.05526	1.83644	-1.00835	-1.31899	-1.47626	-1.41402	-1.46064	-1.28001	-1.28242	-1.05383	0.105719	-0.958713	0.257499	-0.0534965
+	8.9492	5.50252e-09	tr|Q4DRU2|Q4DRU2_TRYCC;tr|Q4D203|Q4D203_TRYCC	tr|Q4DRU2|Q4DRU2_TRYCC;tr|Q4D203|Q4D203_TRYCC	>tr|Q4DRU2|Q4DRU2_TRYCC Fatty acyl CoA synthetase, putative OS=Trypanosoma cruzi (strain CL Brener) GN=Tc00.1047053510943.33 PE=4 SV=1;>tr|Q4D203|Q4D203_TRYCC Fatty acyl CoA synthetase, putative OS=Trypanosoma cruzi (strain CL Brener) GN=Tc00.1047053503575	-0.833358	-0.141782	-0.587146	-0.525996	-0.453997	-1.02046	-0.989143	-0.0299631	0.520349	0.47072	0.176374	0.858133	NaN	-0.642914	-0.329094	NaN	1.54428	1.7995	1.58128	1.94617	0.414891	-0.0319161	0.365998	0.232598	-1.41103	-1.72901	-1.18449	NaN
+	2.57218	0.00427175	tr|Q4D207|Q4D207_TRYCC	tr|Q4D207|Q4D207_TRYCC	>tr|Q4D207|Q4D207_TRYCC Uncharacterized protein OS=Trypanosoma cruzi (strain CL Brener) GN=Tc00.1047053508503.100 PE=4 SV=1	-0.994533	-0.123202	NaN	-0.26533	1.03736	-0.916139	NaN	-0.465885	1.56742	NaN	1.71075	1.09606	NaN	NaN	-1.50297	-1.5003	NaN	NaN	NaN	NaN	-0.198293	0.139518	0.76135	-0.170578	NaN	NaN	-0.175231	NaN
+	12.8706	1.76403e-12	tr|Q4D214|Q4D214_TRYCC	tr|Q4D214|Q4D214_TRYCC	>tr|Q4D214|Q4D214_TRYCC Cytochrome c oxidase subunit V, putative OS=Trypanosoma cruzi (strain CL Brener) GN=Tc00.1047053508503.20 PE=4 SV=1	-0.464932	-0.511277	-0.193252	-0.0950568	0.281117	0.450911	0.526756	0.339057	1.51273	1.8547	1.48017	1.82895	-0.0291284	-0.31602	-0.359213	-0.276519	0.693901	0.284207	-0.338535	0.152674	-1.9194	-1.91997	-1.7799	-1.67161	0.106958	0.084449	-0.126059	0.404305
+	3.79582	0.000319405	tr|Q4D234|Q4D234_TRYCC;tr|Q4D3R5|Q4D3R5_TRYCC	tr|Q4D234|Q4D234_TRYCC	>tr|Q4D234|Q4D234_TRYCC Uncharacterized protein OS=Trypanosoma cruzi (strain CL Brener) GN=Tc00.1047053507529.50 PE=4 SV=1	0.964862	0.862446	1.13882	0.298131	0.376688	0.605065	0.331339	1.58239	-0.800993	-0.687296	-0.963478	-0.782723	0.314761	0.665776	-0.226599	0.268064	-0.615567	-0.65948	-1.04842	-1.98289	-2.55922	0.386526	-0.145222	-1.07666	0.730451	0.724672	1.33996	0.958587
+	13.4007	6.11727e-13	tr|Q4D244|Q4D244_TRYCC;tr|Q4D245|Q4D245_TRYCC;tr|Q4DHW0|Q4DHW0_TRYCC	tr|Q4D244|Q4D244_TRYCC;tr|Q4D245|Q4D245_TRYCC;tr|Q4DHW0|Q4DHW0_TRYCC	>tr|Q4D244|Q4D244_TRYCC Nucleolar RNA-binding protein, putative OS=Trypanosoma cruzi (strain CL Brener) GN=Tc00.1047053510859.17 PE=4 SV=1;>tr|Q4D245|Q4D245_TRYCC Nucleolar RNA-binding protein, putative OS=Trypanosoma cruzi (strain CL Brener) GN=Tc00.10470	1.42636	1.29074	1.29871	1.34368	-1.11162	-1.21881	-1.24816	-1.25344	-1.40866	-1.29122	-1.30025	-1.37723	1.09308	0.978834	0.72492	1.42853	-0.16323	-0.389503	-0.133016	0.00129316	0.305254	-0.350449	-0.00109817	-0.714071	0.507543	0.459224	0.531868	0.570709
+	4.02732	0.000194448	tr|Q4DS97|Q4DS97_TRYCC;tr|Q4D257|Q4D257_TRYCC	tr|Q4DS97|Q4DS97_TRYCC;tr|Q4D257|Q4D257_TRYCC	>tr|Q4DS97|Q4DS97_TRYCC Methionine aminopeptidase 1 OS=Trypanosoma cruzi (strain CL Brener) GN=Tc00.1047053507031.120 PE=3 SV=1;>tr|Q4D257|Q4D257_TRYCC Methionine aminopeptidase 1 OS=Trypanosoma cruzi (strain CL Brener) GN=Tc00.1047053504111.20 PE=3 SV=1	-1.0061	-2.0514	0.218329	-1.28473	NaN	0.333805	0.209686	NaN	0.556012	-0.00460393	-0.0331882	0.545184	-0.152157	-0.02357	0.256183	0.562144	-0.629325	-0.849341	-1.60882	-0.99471	-1.0029	0.688732	NaN	0.188123	1.84279	1.41935	1.01377	1.80672
+	3.33988	0.000841698	tr|Q4D299|Q4D299_TRYCC	tr|Q4D299|Q4D299_TRYCC	>tr|Q4D299|Q4D299_TRYCC Dynein light chain, putative OS=Trypanosoma cruzi (strain CL Brener) GN=Tc00.1047053503521.30 PE=4 SV=1	2.01661	NaN	0.936031	NaN	NaN	NaN	NaN	NaN	NaN	-0.0904354	NaN	0.182097	NaN	0.895329	1.48987	NaN	0.162419	NaN	NaN	-0.40207	-0.783444	-0.983504	-1.67023	-1.05477	-0.349301	0.0906492	NaN	-0.439257
+	5.61829	6.33023e-06	tr|Q4D2A8|Q4D2A8_TRYCC;tr|Q4D0Q9|Q4D0Q9_TRYCC	tr|Q4D2A8|Q4D2A8_TRYCC;tr|Q4D0Q9|Q4D0Q9_TRYCC	>tr|Q4D2A8|Q4D2A8_TRYCC Uncharacterized protein OS=Trypanosoma cruzi (strain CL Brener) GN=Tc00.1047053511409.10 PE=4 SV=1;>tr|Q4D0Q9|Q4D0Q9_TRYCC Uncharacterized protein (Fragment) OS=Trypanosoma cruzi (strain CL Brener) GN=Tc00.1047053509571.4 PE=4 SV=1	-0.0236109	-0.111499	NaN	0.578925	0.220657	0.270939	0.261116	1.11554	-0.917107	-1.31279	NaN	NaN	-0.266079	-0.0904189	0.585288	-0.226897	-2.44634	NaN	NaN	-2.5475	0.795977	0.553121	-0.488284	0.822853	0.515153	1.20357	0.763319	0.74407
+	10.9465	9.1275e-11	tr|Q4D2C9|Q4D2C9_TRYCC;tr|Q4CQU4|Q4CQU4_TRYCC;tr|Q4CKD8|Q4CKD8_TRYCC	tr|Q4D2C9|Q4D2C9_TRYCC	>tr|Q4D2C9|Q4D2C9_TRYCC Oligosaccharyl transferase subunit, putative OS=Trypanosoma cruzi (strain CL Brener) GN=Tc00.1047053505163.80 PE=4 SV=1	0.265611	0.514995	0.79248	-0.231257	-0.0383288	0.308671	0.424057	0.40185	-0.374629	-0.110376	0.286446	-0.185481	0.646944	-0.0110202	0.128414	0.703412	-2.59567	-2.14077	-2.06024	-2.15146	0.931785	1.0418	0.719263	0.8312	0.705267	0.321497	0.382477	0.493061
+	7.13902	2.45808e-07	tr|Q4D2F2|Q4D2F2_TRYCC;tr|Q4DHM0|Q4DHM0_TRYCC	tr|Q4D2F2|Q4D2F2_TRYCC	>tr|Q4D2F2|Q4D2F2_TRYCC Isoleucyl-tRNA synthetase, putative OS=Trypanosoma cruzi (strain CL Brener) GN=Tc00.1047053509797.40 PE=3 SV=1	0.518591	0.269469	0.0698427	-0.133515	-0.625857	-1.11172	-0.745278	-0.908293	-0.777372	-0.839332	-1.77732	-2.40212	0.0691226	0.438451	0.73838	-0.263489	0.360006	0.974002	0.857906	0.961034	-0.273516	-0.451325	-0.641394	-0.122699	0.776642	1.6103	1.5438	1.88569
+	4.29682	0.000109879	tr|Q4D2I4|Q4D2I4_TRYCC	tr|Q4D2I4|Q4D2I4_TRYCC	>tr|Q4D2I4|Q4D2I4_TRYCC ADP-ribosylation factor 3, putative OS=Trypanosoma cruzi (strain CL Brener) GN=Tc00.1047053504433.10 PE=3 SV=1	-0.705467	-0.849929	-0.174149	-0.727391	-1.11508	-0.158329	-0.47604	0.322208	0.103255	-1.16387	-0.69641	-0.905947	0.845916	1.31226	0.240716	0.32155	0.928156	-0.431125	-0.463961	-0.150609	0.67116	1.51495	2.55861	2.12895	-1.18517	-0.859565	0.152271	-1.03696
+	10.3233	3.20916e-10	tr|Q4D2M6|Q4D2M6_TRYCC	tr|Q4D2M6|Q4D2M6_TRYCC	>tr|Q4D2M6|Q4D2M6_TRYCC Haloacid dehalogenase-like hydrolase, putative OS=Trypanosoma cruzi (strain CL Brener) GN=Tc00.1047053506931.10 PE=4 SV=1	0.409589	0.229063	0.201591	0.370952	0.44493	0.404892	0.423839	0.393701	-0.206532	0.0675835	0.0868428	-0.0313266	-2.17137	-1.87761	NaN	-1.80568	-2.03498	-0.643963	-0.620531	-0.8343	1.33297	1.26073	1.31321	1.21617	0.404226	0.593722	0.376543	0.695729
+	2.69517	0.0033029	tr|Q4D2U8|Q4D2U8_TRYCC	tr|Q4D2U8|Q4D2U8_TRYCC	>tr|Q4D2U8|Q4D2U8_TRYCC UTP-glucose-1-phosphate uridylyltransferase 2, putative OS=Trypanosoma cruzi (strain CL Brener) GN=Tc00.1047053506359.60 PE=4 SV=1	-0.12116	0.360506	-0.501217	0.439755	-1.03289	-0.604692	NaN	-0.852491	1.9578	0.0623677	2.27324	1.06473	-0.155337	1.29146	0.670971	0.425253	-1.2592	-0.991937	-1.42911	-0.132978	-0.518764	-1.33948	0.582828	-1.23405	-0.306915	0.169577	-0.249878	1.43161
+	6.92978	3.8152e-07	tr|Q4D2Z9|Q4D2Z9_TRYCC;tr|Q4D301|Q4D301_TRYCC	tr|Q4D2Z9|Q4D2Z9_TRYCC;tr|Q4D301|Q4D301_TRYCC	>tr|Q4D2Z9|Q4D2Z9_TRYCC Tryparedoxin peroxidase OS=Trypanosoma cruzi (strain CL Brener) GN=Tc00.1047053504839.44 PE=4 SV=1;>tr|Q4D301|Q4D301_TRYCC Tryparedoxin peroxidase, putative OS=Trypanosoma cruzi (strain CL Brener) GN=Tc00.1047053504839.28 PE=4 SV=1	1.37839	1.3457	1.87341	1.27589	NaN	NaN	NaN	NaN	-0.345707	-0.0661864	-0.528955	0.155103	NaN	NaN	NaN	NaN	NaN	NaN	NaN	NaN	-0.907282	NaN	-1.1797	-1.32469	-0.519454	-0.33249	-0.54299	-0.281038
+	4.57887	5.94744e-05	tr|Q4D7Q2|Q4D7Q2_TRYCC;tr|Q4D345|Q4D345_TRYCC	tr|Q4D7Q2|Q4D7Q2_TRYCC;tr|Q4D345|Q4D345_TRYCC	>tr|Q4D7Q2|Q4D7Q2_TRYCC Uncharacterized protein OS=Trypanosoma cruzi (strain CL Brener) GN=Tc00.1047053510731.20 PE=4 SV=1;>tr|Q4D345|Q4D345_TRYCC Uncharacterized protein OS=Trypanosoma cruzi (strain CL Brener) GN=Tc00.1047053506887.20 PE=4 SV=1	-0.389024	-0.126824	-0.0112621	-0.682365	0.933558	0.644813	0.917861	1.8253	0.759109	0.911959	1.69276	2.01573	0.132935	-0.489133	0.33104	0.267925	-0.609169	0.0960797	-0.386567	-0.564975	-0.556755	-1.34569	-1.206	-1.66382	-2.12448	0.232906	0.00260658	-0.608532
+	7.6511	8.33491e-08	tr|Q4D3A7|Q4D3A7_TRYCC;tr|Q4D7Y4|Q4D7Y4_TRYCC;tr|Q4D3A5|Q4D3A5_TRYCC	tr|Q4D3A7|Q4D3A7_TRYCC;tr|Q4D7Y4|Q4D7Y4_TRYCC;tr|Q4D3A5|Q4D3A5_TRYCC	>tr|Q4D3A7|Q4D3A7_TRYCC Kinetoplastid membrane protein KMP-11 OS=Trypanosoma cruzi (strain CL Brener) GN=Tc00.1047053508413.68 PE=4 SV=1;>tr|Q4D7Y4|Q4D7Y4_TRYCC Kinetoplastid membrane protein KMP-11, putative OS=Trypanosoma cruzi (strain CL Brener) GN=Tc00	-0.575955	-0.0590769	-0.220176	-0.414069	1.65483	0.927921	1.51735	1.67826	0.946783	0.8895	0.908194	0.947093	0.0518565	-0.145631	0.34319	0.583757	-0.100312	-0.159782	0.123872	0.36162	-0.352056	-0.595062	-1.40613	-1.27256	-0.415521	-1.2832	-1.8723	-2.0624
+	12.9317	1.57397e-12	tr|Q4D3C6|Q4D3C6_TRYCC;tr|Q4D5D5|Q4D5D5_TRYCC	tr|Q4D3C6|Q4D3C6_TRYCC;tr|Q4D5D5|Q4D5D5_TRYCC	>tr|Q4D3C6|Q4D3C6_TRYCC Short chain dehydrogenase, putative OS=Trypanosoma cruzi (strain CL Brener) GN=Tc00.1047053508297.50 PE=3 SV=1;>tr|Q4D5D5|Q4D5D5_TRYCC Short chain dehydrogenase, putative OS=Trypanosoma cruzi (strain CL Brener) GN=Tc00.1047053508805	-0.920722	-0.955212	-0.930172	NaN	0.146568	0.271691	0.498889	0.269705	0.221965	0.371988	0.24835	0.104108	2.05791	1.99764	1.75705	1.77152	-0.213284	-0.060638	NaN	-0.566361	-0.0361291	-0.401023	-0.204908	-0.46139	-1.0005	-1.04828	-1.68308	-1.23569
+	3.82258	0.000301523	tr|Q4D3F1|Q4D3F1_TRYCC;tr|Q4D3E2|Q4D3E2_TRYCC	tr|Q4D3F1|Q4D3F1_TRYCC;tr|Q4D3E2|Q4D3E2_TRYCC	>tr|Q4D3F1|Q4D3F1_TRYCC Uncharacterized protein OS=Trypanosoma cruzi (strain CL Brener) GN=Tc00.1047053509885.50 PE=4 SV=1;>tr|Q4D3E2|Q4D3E2_TRYCC Uncharacterized protein OS=Trypanosoma cruzi (strain CL Brener) GN=Tc00.1047053508397.50 PE=4 SV=1	1.53648	0.401442	0.199141	0.0819935	NaN	-0.795989	-0.326885	NaN	NaN	NaN	0.30236	-0.163892	-0.641143	-1.2756	-2.08413	-1.84121	NaN	0.835404	0.62702	0.785238	NaN	0.209382	-0.348407	-0.273264	NaN	1.46154	NaN	1.31052
+	13.7924	3.08705e-13	tr|Q4D3F7|Q4D3F7_TRYCC	tr|Q4D3F7|Q4D3F7_TRYCC	>tr|Q4D3F7|Q4D3F7_TRYCC Uncharacterized protein OS=Trypanosoma cruzi (strain CL Brener) GN=Tc00.1047053508719.70 PE=4 SV=1	0.0171759	-0.303649	-0.135665	-0.361302	-1.33086	-1.34547	-1.55	-1.17122	0.103159	-0.289285	0.316505	0.0100437	-0.138878	-0.792723	-0.639091	-0.654503	0.894675	1.19709	1.23202	1.08112	1.33183	1.60644	1.96184	1.66244	-0.620697	-0.622313	-0.737456	-0.721238
+	8.28663	2.16151e-08	tr|Q4D3K0|Q4D3K0_TRYCC;tr|Q4DVC0|Q4DVC0_TRYCC	tr|Q4D3K0|Q4D3K0_TRYCC;tr|Q4DVC0|Q4DVC0_TRYCC	>tr|Q4D3K0|Q4D3K0_TRYCC Tyrosyl or methionyl-tRNA synthetase, putative OS=Trypanosoma cruzi (strain CL Brener) GN=Tc00.1047053506573.30 PE=4 SV=1;>tr|Q4DVC0|Q4DVC0_TRYCC Tyrosyl or methionyl-tRNA synthetase, putative OS=Trypanosoma cruzi (strain CL Brener)	0.594884	0.981658	1.08857	0.518794	-0.810174	-1.19259	-1.90578	-1.20645	-0.400915	0.169579	0.424597	0.346243	-1.23928	-1.09681	-0.493533	-0.848056	1.71455	1.4658	0.918195	2.22339	-0.94173	-0.125008	-0.80946	-0.364807	0.419825	0.0745226	0.27461	0.219386
+	3.84931	0.000286603	tr|Q4D3P0|Q4D3P0_TRYCC	tr|Q4D3P0|Q4D3P0_TRYCC	>tr|Q4D3P0|Q4D3P0_TRYCC Uncharacterized protein OS=Trypanosoma cruzi (strain CL Brener) GN=Tc00.1047053508951.70 PE=4 SV=1	NaN	NaN	-0.893701	-0.301266	1.32439	1.60728	0.92353	2.58293	-0.825021	NaN	-0.90821	NaN	0.73574	NaN	0.327387	-0.153323	-0.284952	-0.478771	-0.52362	-1.00048	NaN	NaN	NaN	-0.774065	-0.202315	NaN	-0.876011	-0.279532
+	7.11826	2.57261e-07	tr|Q4D3P5|Q4D3P5_TRYCC	tr|Q4D3P5|Q4D3P5_TRYCC	>tr|Q4D3P5|Q4D3P5_TRYCC Hexokinase OS=Trypanosoma cruzi (strain CL Brener) GN=Tc00.1047053508951.20 PE=3 SV=1	0.175054	-0.63758	-0.339999	-0.630912	1.22925	2.11037	1.96976	1.17367	0.0571926	-0.560768	-1.02134	-0.186764	-0.624041	-0.300187	-1.09352	-0.577385	0.74612	-0.0679206	-0.0618012	-0.229963	1.402	1.16775	0.989431	0.233119	-1.5155	-0.846995	-1.5566	-1.00245
+	2.76922	0.00281288	tr|Q4D3R4|Q4D3R4_TRYCC	tr|Q4D3R4|Q4D3R4_TRYCC	>tr|Q4D3R4|Q4D3R4_TRYCC Uncharacterized protein OS=Trypanosoma cruzi (strain CL Brener) GN=Tc00.1047053510003.20 PE=4 SV=1	NaN	-0.57068	-0.784178	0.250822	NaN	NaN	-0.71772	0.647409	NaN	NaN	NaN	NaN	-0.612435	-0.554028	-0.196189	NaN	-1.48425	-2.2321	NaN	NaN	0.483477	1.84313	0.786947	0.659612	0.673599	0.62385	1.27285	-0.0901255
+	16.496	1.25383e-15	tr|Q4D5X0|Q4D5X0_TRYCC;tr|Q4D3T1|Q4D3T1_TRYCC;tr|Q4D5X1|Q4D5X1_TRYCC;tr|Q4CNX4|Q4CNX4_TRYCC;tr|Q4DBS3|Q4DBS3_TRYCC	tr|Q4D5X0|Q4D5X0_TRYCC;tr|Q4D3T1|Q4D3T1_TRYCC	>tr|Q4D5X0|Q4D5X0_TRYCC Elongation factor 2, putative OS=Trypanosoma cruzi (strain CL Brener) GN=Tc00.1047053508169.20 PE=4 SV=1;>tr|Q4D3T1|Q4D3T1_TRYCC Elongation factor 2, putative OS=Trypanosoma cruzi (strain CL Brener) GN=Tc00.1047053510963.90 PE=4 SV=	0.757728	0.689253	0.731719	1.17125	0.0567455	0.0283522	0.115542	0.005678	-0.791486	-0.879947	-1.06768	-0.753914	-0.0706194	-0.00722523	0.196515	0.0700227	-1.00661	-1.04308	-1.1584	-1.32555	-1.06279	-0.74246	-0.590014	-0.604008	1.73178	1.90358	1.87995	1.76568
+	4.83544	3.38635e-05	tr|Q4DGY8|Q4DGY8_TRYCC;tr|Q4DEJ1|Q4DEJ1_TRYCC;tr|Q4DGV3|Q4DGV3_TRYCC;tr|Q4D3W1|Q4D3W1_TRYCC	tr|Q4DGY8|Q4DGY8_TRYCC;tr|Q4DEJ1|Q4DEJ1_TRYCC;tr|Q4DGV3|Q4DGV3_TRYCC;tr|Q4D3W1|Q4D3W1_TRYCC	>tr|Q4DGY8|Q4DGY8_TRYCC Uncharacterized protein OS=Trypanosoma cruzi (strain CL Brener) GN=Tc00.1047053511923.130 PE=4 SV=1;>tr|Q4DEJ1|Q4DEJ1_TRYCC Uncharacterized protein OS=Trypanosoma cruzi (strain CL Brener) GN=Tc00.1047053511643.10 PE=4 SV=1;>tr|Q4DGV	0.116435	-1.0709	0.411476	-0.348765	NaN	NaN	NaN	NaN	1.43385	0.786445	1.53369	0.987968	1.47657	1.44648	1.36364	0.17757	-0.0774202	-0.86006	-1.0262	-1.56707	-0.713702	-1.29222	-0.893421	-1.15314	-0.882997	0.16279	-0.0905935	0.0795661
+	2.9298	0.00197185	tr|Q4D3W3|Q4D3W3_TRYCC;tr|Q4DGV1|Q4DGV1_TRYCC	tr|Q4D3W3|Q4D3W3_TRYCC;tr|Q4DGV1|Q4DGV1_TRYCC	>tr|Q4D3W3|Q4D3W3_TRYCC Aspartate carbamoyltransferase, putative OS=Trypanosoma cruzi (strain CL Brener) GN=Tc00.1047053508375.30 PE=1 SV=1;>tr|Q4DGV1|Q4DGV1_TRYCC Aspartate carbamoyltransferase, putative OS=Trypanosoma cruzi (strain CL Brener) GN=Tc00.104	0.515021	1.00369	0.622145	1.48553	0.593672	0.367415	0.702906	-0.148246	-2.00002	-0.278763	-0.356369	-1.09312	NaN	NaN	NaN	-2.26218	-0.737931	0.455739	0.799613	0.797896	0.133109	0.861531	0.779244	0.993054	-0.105642	-1.38935	-0.245839	-1.4931
+	4.5637	6.13111e-05	tr|Q4D3W8|Q4D3W8_TRYCC	tr|Q4D3W8|Q4D3W8_TRYCC	>tr|Q4D3W8|Q4D3W8_TRYCC Uncharacterized protein OS=Trypanosoma cruzi (strain CL Brener) GN=Tc00.1047053510735.70 PE=4 SV=1	-0.166	-0.0375212	NaN	-0.300125	0.416375	NaN	0.811591	NaN	-0.00379344	NaN	-0.475452	-0.802501	NaN	NaN	NaN	NaN	1.36829	0.932281	0.951108	0.647259	0.779553	-0.315659	1.13899	1.09077	-1.08543	-1.13811	-1.60435	-2.20728
+	4.0836	0.000173216	tr|Q4D3Z8|Q4D3Z8_TRYCC	tr|Q4D3Z8|Q4D3Z8_TRYCC	>tr|Q4D3Z8|Q4D3Z8_TRYCC Uncharacterized protein OS=Trypanosoma cruzi (strain CL Brener) GN=Tc00.1047053511865.60 PE=3 SV=1	0.546148	0.46458	0.0605295	-0.809099	NaN	NaN	NaN	NaN	0.985439	1.4563	1.2937	0.342416	-1.13039	-0.485933	-0.963909	-1.22715	-2.37827	-0.652041	-0.346953	-1.06802	0.207009	1.09546	1.22578	1.6313	-0.122556	-0.172249	-0.293107	0.341013
+	8.22183	2.45435e-08	tr|Q4D418|Q4D418_TRYCC;tr|Q4D8L7|Q4D8L7_TRYCC	tr|Q4D418|Q4D418_TRYCC;tr|Q4D8L7|Q4D8L7_TRYCC	>tr|Q4D418|Q4D418_TRYCC Glycosomal membrane protein, putative OS=Trypanosoma cruzi (strain CL Brener) GN=Tc00.1047053511017.50 PE=4 SV=1;>tr|Q4D8L7|Q4D8L7_TRYCC Glycosomal membrane protein, putative OS=Trypanosoma cruzi (strain CL Brener) GN=Tc00.104705350	0.531214	0.706697	0.604524	0.482301	-0.759115	-0.701463	-0.822299	-0.99655	1.33749	1.15964	1.0248	1.16465	1.20695	0.442891	0.915715	0.604682	-1.98727	-1.84584	-0.947009	-1.1012	-0.34407	-0.370992	-1.28142	-1.02626	0.344465	0.0780245	1.37973	0.199729
+	5.05417	2.12227e-05	tr|Q4D426|Q4D426_TRYCC	tr|Q4D426|Q4D426_TRYCC	>tr|Q4D426|Q4D426_TRYCC ADP/ATP translocase, putative OS=Trypanosoma cruzi (strain CL Brener) GN=Tc00.1047053506657.40 PE=3 SV=1	NaN	NaN	NaN	NaN	NaN	NaN	-1.21994	-0.741979	-1.21687	-1.51048	NaN	NaN	NaN	NaN	NaN	NaN	1.00852	0.919864	1.24352	1.23511	NaN	NaN	NaN	NaN	0.0511682	-0.0107706	0.461369	-0.219509
+	8.42706	1.61877e-08	tr|Q4D439|Q4D439_TRYCC	tr|Q4D439|Q4D439_TRYCC	>tr|Q4D439|Q4D439_TRYCC Ubiquitin-conjugating enzyme-like, putative OS=Trypanosoma cruzi (strain CL Brener) GN=Tc00.1047053503999.50 PE=4 SV=1	-0.755321	-0.686682	-0.374508	-0.231274	-0.0658389	-0.427684	-0.171827	0.0385838	-0.802379	-1.69195	-0.118815	-0.451426	0.0714022	1.08614	0.644558	0.284797	-1.04391	-0.75605	-1.45237	-1.42968	1.86204	2.26304	1.63886	1.67943	0.104617	0.191162	0.242591	0.352502
+	3.66481	0.000420075	tr|Q4D442|Q4D442_TRYCC	tr|Q4D442|Q4D442_TRYCC	>tr|Q4D442|Q4D442_TRYCC Uncharacterized protein OS=Trypanosoma cruzi (strain CL Brener) GN=Tc00.1047053510733.50 PE=4 SV=1	1.5122	1.1669	0.91361	0.933056	-0.385559	-1.19704	NaN	-0.731743	NaN	-1.71489	NaN	-0.742881	0.916131	-0.923835	-0.522427	1.81893	-0.275152	0.0321715	-0.307921	-0.727841	-0.801819	-1.1261	-0.864631	-0.789115	1.22037	0.97429	0.702805	0.920488
+	1.83859	0.0211018	tr|Q4DNQ4|Q4DNQ4_TRYCC;tr|Q4D452|Q4D452_TRYCC	tr|Q4DNQ4|Q4DNQ4_TRYCC;tr|Q4D452|Q4D452_TRYCC	>tr|Q4DNQ4|Q4DNQ4_TRYCC Eukaryotic translation initiation factor 3 subunit I OS=Trypanosoma cruzi (strain CL Brener) GN=Tc00.1047053511589.230 PE=3 SV=1;>tr|Q4D452|Q4D452_TRYCC Eukaryotic translation initiation factor 3 subunit I OS=Trypanosoma cruzi (stra	-1.23497	-0.0670049	NaN	-0.987005	0.38701	0.644691	0.636407	-0.636685	0.0592826	0.533624	-0.422481	-0.466862	1.45806	1.06374	0.820928	0.304479	-2.35912	-1.2936	-0.918921	-0.381079	-0.367926	1.33221	-0.732142	-0.158438	1.83011	0.770728	-1.08042	1.26537
+	10.8413	1.10897e-10	tr|Q4DNQ7|Q4DNQ7_TRYCC;tr|Q4D455|Q4D455_TRYCC	tr|Q4DNQ7|Q4DNQ7_TRYCC;tr|Q4D455|Q4D455_TRYCC	>tr|Q4DNQ7|Q4DNQ7_TRYCC Adenosylhomocysteinase OS=Trypanosoma cruzi (strain CL Brener) GN=Tc00.1047053511589.200 PE=3 SV=1;>tr|Q4D455|Q4D455_TRYCC Adenosylhomocysteinase OS=Trypanosoma cruzi (strain CL Brener) GN=Tc00.1047053511229.50 PE=3 SV=1	0.0053377	0.354042	0.312482	0.0677272	0.287138	-0.0336501	0.175524	0.512194	-1.10238	-1.36297	-1.19545	-0.841003	0.712642	1.54985	1.34486	0.928683	-1.31569	-1.77654	-1.58434	-0.983258	1.40203	1.00392	1.44736	1.21477	-0.0544188	-0.132523	-0.813405	-0.122939
+	12.4404	4.2642e-12	tr|Q4D480|Q4D480_TRYCC	tr|Q4D480|Q4D480_TRYCC	>tr|Q4D480|Q4D480_TRYCC Cytochrome c, putative OS=Trypanosoma cruzi (strain CL Brener) GN=Tc00.1047053506949.50 PE=3 SV=1	1.15568	1.34837	1.27533	1.33531	-0.438819	-0.0139529	0.0485702	0.0131555	-0.0189157	0.0686376	-0.0379845	-0.130585	NaN	NaN	NaN	NaN	0.27885	0.371852	0.283513	0.157702	-2.39547	NaN	-2.83222	NaN	0.05837	-0.312759	-0.186831	-0.0278069
+	5.55982	7.16691e-06	tr|Q4D488|Q4D488_TRYCC	tr|Q4D488|Q4D488_TRYCC	>tr|Q4D488|Q4D488_TRYCC RNA-binding protein, putative OS=Trypanosoma cruzi (strain CL Brener) GN=Tc00.1047053509317.60 PE=4 SV=1	0.338257	0.394097	-0.574084	-0.208483	-0.533868	-0.286907	-0.693334	-0.0677899	-0.705687	-0.391938	0.403948	-0.0879773	0.935009	1.49529	0.888401	-0.369602	0.171912	0.0597452	0.536514	0.443818	-2.14597	-2.2433	-1.80303	-0.643833	1.24152	1.52704	1.52078	0.799472
+	2.75797	0.00288353	tr|Q4D498|Q4D498_TRYCC;tr|Q4CXX7|Q4CXX7_TRYCC	tr|Q4D498|Q4D498_TRYCC;tr|Q4CXX7|Q4CXX7_TRYCC	>tr|Q4D498|Q4D498_TRYCC Uncharacterized protein OS=Trypanosoma cruzi (strain CL Brener) GN=Tc00.1047053508809.40 PE=4 SV=1;>tr|Q4CXX7|Q4CXX7_TRYCC Uncharacterized protein OS=Trypanosoma cruzi (strain CL Brener) GN=Tc00.1047053508669.10 PE=4 SV=1	0.321679	-1.36912	-0.330511	-0.928122	-0.158946	0.651565	0.137632	0.0285852	-0.337836	-0.0541722	2.39451	0.990856	0.0235593	NaN	-1.09182	-0.844233	-0.969094	-1.42613	-0.474156	-0.33242	1.25277	1.05143	1.71345	1.30692	-0.830925	-0.725461	NaN	NaN
+	3.73254	0.000365596	tr|Q4D4A0|Q4D4A0_TRYCC	tr|Q4D4A0|Q4D4A0_TRYCC	>tr|Q4D4A0|Q4D4A0_TRYCC Malate dehydrogenase (Fragment) OS=Trypanosoma cruzi (strain CL Brener) GN=Tc00.1047053507883.109 PE=3 SV=1	-0.61957	-0.604835	0.538081	0.144323	NaN	NaN	NaN	NaN	-0.258732	-0.856605	-2.02916	-1.53712	NaN	NaN	NaN	NaN	NaN	NaN	NaN	NaN	1.08866	1.35586	1.22391	1.39092	-0.285293	0.314152	-0.0148108	0.150225
+	1.78269	0.0236773	tr|Q4D4A1|Q4D4A1_TRYCC	tr|Q4D4A1|Q4D4A1_TRYCC	>tr|Q4D4A1|Q4D4A1_TRYCC Malate dehydrogenase OS=Trypanosoma cruzi (strain CL Brener) GN=Tc00.1047053507883.100 PE=4 SV=1	-0.856516	NaN	NaN	NaN	NaN	NaN	NaN	NaN	NaN	NaN	NaN	NaN	NaN	-0.857466	NaN	NaN	NaN	NaN	NaN	NaN	0.318418	1.39855	NaN	1.59635	-0.389613	-0.460016	-0.749705	NaN
+	2.15882	0.0105577	tr|Q4D7F9|Q4D7F9_TRYCC;tr|Q4D4C4|Q4D4C4_TRYCC	tr|Q4D7F9|Q4D7F9_TRYCC;tr|Q4D4C4|Q4D4C4_TRYCC	>tr|Q4D7F9|Q4D7F9_TRYCC Glutamyl-tRNA synthetase, putative OS=Trypanosoma cruzi (strain CL Brener) GN=Tc00.1047053511731.60 PE=3 SV=1;>tr|Q4D4C4|Q4D4C4_TRYCC Glutamyl-tRNA synthetase, putative OS=Trypanosoma cruzi (strain CL Brener) GN=Tc00.1047053506831.7	0.328724	-0.278584	-0.509976	-0.5286	1.04795	-0.875132	0.391994	-0.277982	-1.01059	0.325956	-0.312227	0.41895	-0.373142	-0.995856	0.455528	0.211231	-1.0854	0.395402	-2.10158	-2.27147	-0.034088	1.39179	-0.453134	0.882658	1.42391	1.34298	0.684071	1.80662
+	2.93882	0.00194222	tr|Q4D4C9|Q4D4C9_TRYCC	tr|Q4D4C9|Q4D4C9_TRYCC	>tr|Q4D4C9|Q4D4C9_TRYCC 3-hydroxy-3-methylglutaryl coenzyme A reductase OS=Trypanosoma cruzi (strain CL Brener) GN=Tc00.1047053506831.40 PE=3 SV=1	-0.861838	0.590102	-0.822156	-0.496554	-0.162104	-0.593338	-0.0753643	-0.365624	-0.701829	0.383705	2.10958	1.00188	-1.23046	-0.490791	-2.24601	-1.25885	1.21294	0.891294	0.982589	1.3909	-0.859565	0.513324	0.21365	-1.45834	0.153425	0.894558	0.619107	0.665759
+	4.86749	3.17005e-05	tr|Q4DRW6|Q4DRW6_TRYCC;tr|Q4D4E6|Q4D4E6_TRYCC	tr|Q4DRW6|Q4DRW6_TRYCC;tr|Q4D4E6|Q4D4E6_TRYCC	>tr|Q4DRW6|Q4DRW6_TRYCC Dynein intermediate chain, putative OS=Trypanosoma cruzi (strain CL Brener) GN=Tc00.1047053507669.70 PE=4 SV=1;>tr|Q4D4E6|Q4D4E6_TRYCC Dynein intermediate chain, putative OS=Trypanosoma cruzi (strain CL Brener) GN=Tc00.1047053507857	-0.862214	-0.0152413	-0.501651	-0.621276	-0.547891	-1.0157	-0.496748	-0.220123	2.37298	2.33154	1.36402	1.44969	0.330929	-0.374833	0.64068	-0.0160662	-1.21717	-0.210995	-1.3857	0.28613	-0.360024	-1.00864	-1.31319	-0.061551	-0.154101	1.35214	0.0444518	0.210556
+	8.95737	5.41773e-09	tr|Q4D4X0|Q4D4X0_TRYCC;tr|Q4D4H2|Q4D4H2_TRYCC	tr|Q4D4X0|Q4D4X0_TRYCC;tr|Q4D4H2|Q4D4H2_TRYCC	>tr|Q4D4X0|Q4D4X0_TRYCC Uncharacterized protein OS=Trypanosoma cruzi (strain CL Brener) GN=Tc00.1047053511909.50 PE=4 SV=1;>tr|Q4D4H2|Q4D4H2_TRYCC Uncharacterized protein OS=Trypanosoma cruzi (strain CL Brener) GN=Tc00.1047053506399.80 PE=4 SV=1	-0.444561	-0.226023	-1.08197	-0.462482	0.424628	0.183199	0.24758	0.381214	1.73235	1.77648	2.07542	2.18882	0.462574	0.441994	0.344977	-0.0977524	-0.0895342	-0.729404	-0.331163	-0.0477248	-1.63362	-1.60917	-1.05844	-0.709116	-0.87061	-0.878956	-0.205591	0.216878
+	3.35508	0.00081679	tr|Q4D4H3|Q4D4H3_TRYCC	tr|Q4D4H3|Q4D4H3_TRYCC	>tr|Q4D4H3|Q4D4H3_TRYCC Uncharacterized protein OS=Trypanosoma cruzi (strain CL Brener) GN=Tc00.1047053506399.70 PE=4 SV=1	NaN	-1.56816	NaN	NaN	NaN	-0.821779	NaN	NaN	1.17165	0.968298	0.331329	0.362551	NaN	NaN	NaN	NaN	0.988482	NaN	0.460734	1.07365	NaN	-1.0749	-0.829966	-1.06189	NaN	NaN	NaN	NaN
+	14.4432	8.96875e-14	tr|Q4DI29|Q4DI29_TRYCC;tr|Q4D4J5|Q4D4J5_TRYCC	tr|Q4DI29|Q4DI29_TRYCC;tr|Q4D4J5|Q4D4J5_TRYCC	>tr|Q4DI29|Q4DI29_TRYCC Superoxide dismutase OS=Trypanosoma cruzi (strain CL Brener) GN=Tc00.1047053511019.90 PE=1 SV=1;>tr|Q4D4J5|Q4D4J5_TRYCC Superoxide dismutase OS=Trypanosoma cruzi (strain CL Brener) GN=Tc00.1047053508445.20 PE=3 SV=1	0.227251	0.532531	0.308548	0.726161	1.05465	0.795093	0.911165	0.918477	-0.00243223	-0.129111	-0.444679	-0.400195	1.40837	1.62289	1.1845	1.63049	-0.236982	0.0439736	0.27998	-0.19632	-1.61446	-1.37257	-1.48381	-1.23135	-1.14216	-0.96003	-1.14927	-1.28071
+	5.60792	6.47181e-06	tr|Q4D5H3|Q4D5H3_TRYCC;tr|Q4D4L3|Q4D4L3_TRYCC	tr|Q4D5H3|Q4D5H3_TRYCC;tr|Q4D4L3|Q4D4L3_TRYCC	>tr|Q4D5H3|Q4D5H3_TRYCC Phosphatase-like protein, putative OS=Trypanosoma cruzi (strain CL Brener) GN=Tc00.1047053508405.30 PE=4 SV=1;>tr|Q4D4L3|Q4D4L3_TRYCC Phosphatase-like protein, putative OS=Trypanosoma cruzi (strain CL Brener) GN=Tc00.1047053507837.6	0.936141	1.2132	0.612231	-0.158845	1.28862	2.10529	0.873917	1.16709	0.977673	-0.51593	0.0566043	-0.47354	-1.09371	-0.877346	-2.00252	-1.13868	-0.644954	-1.44817	-1.16284	-0.640888	NaN	-0.319206	-0.803154	-0.130435	0.498628	0.752427	0.576384	0.352027
+	13.4883	5.44984e-13	tr|Q4D4S0|Q4D4S0_TRYCC;tr|Q4D4R9|Q4D4R9_TRYCC;tr|Q4D0Q1|Q4D0Q1_TRYCC	tr|Q4D4S0|Q4D4S0_TRYCC;tr|Q4D4R9|Q4D4R9_TRYCC	>tr|Q4D4S0|Q4D4S0_TRYCC Fructose-bisphosphate aldolase OS=Trypanosoma cruzi (strain CL Brener) GN=Tc00.1047053504163.40 PE=3 SV=1;>tr|Q4D4R9|Q4D4R9_TRYCC Fructose-bisphosphate aldolase OS=Trypanosoma cruzi (strain CL Brener) GN=Tc00.1047053504163.50 PE=3 S	0.230724	0.661946	0.466004	0.424315	-0.024505	-0.155127	0.036232	-0.0319747	-0.280084	-0.627198	-0.768906	-0.336838	0.105927	0.61176	0.945509	1.09543	-2.15441	-2.00807	-2.03597	-2.20162	0.860568	1.00271	0.899181	0.775144	0.561358	0.74249	0.519034	0.686379
+	2.79761	0.00264659	tr|Q4DSJ7|Q4DSJ7_TRYCC;tr|Q4D4S1|Q4D4S1_TRYCC	tr|Q4DSJ7|Q4DSJ7_TRYCC;tr|Q4D4S1|Q4D4S1_TRYCC	>tr|Q4DSJ7|Q4DSJ7_TRYCC 40S ribosomal protein S9, putative OS=Trypanosoma cruzi (strain CL Brener) GN=Tc00.1047053508543.30 PE=3 SV=1;>tr|Q4D4S1|Q4D4S1_TRYCC 40S ribosomal protein S9, putative OS=Trypanosoma cruzi (strain CL Brener) GN=Tc00.1047053504163.3	0.0352204	1.83088	NaN	NaN	-0.495006	NaN	-0.522403	-0.214209	NaN	NaN	-1.30189	NaN	1.55279	0.291553	0.960961	1.44487	-0.452295	NaN	NaN	NaN	-1.63124	NaN	-1.38799	NaN	0.223714	-0.129649	-0.0839139	-0.121385
+	6.52143	9.09716e-07	tr|Q4D4V4|Q4D4V4_TRYCC	tr|Q4D4V4|Q4D4V4_TRYCC	>tr|Q4D4V4|Q4D4V4_TRYCC Uncharacterized protein OS=Trypanosoma cruzi (strain CL Brener) GN=Tc00.1047053511523.20 PE=4 SV=1	-1.292	-0.962217	-1.62808	-0.942818	NaN	NaN	NaN	NaN	0.571937	0.366265	0.582978	-0.168266	1.81136	1.54931	1.62718	1.14472	NaN	NaN	NaN	NaN	0.292445	0.132333	-0.305498	-0.467968	-0.342597	-0.328322	-1.27305	-0.367713
+	4.21743	0.000130587	tr|Q4D4X1|Q4D4X1_TRYCC;tr|Q4D4H1|Q4D4H1_TRYCC	tr|Q4D4X1|Q4D4X1_TRYCC	>tr|Q4D4X1|Q4D4X1_TRYCC Succinate dehydrogenase [ubiquinone] flavoprotein subunit, mitochondrial OS=Trypanosoma cruzi (strain CL Brener) GN=Tc00.1047053511909.40 PE=3 SV=1	-0.417445	0.0328335	-0.608666	0.338499	-0.494689	-0.375004	-0.093053	-0.75299	-1.821	-0.322127	-0.099068	-0.258303	-0.752467	-0.900064	-1.4814	-0.237404	1.2103	0.419716	0.546526	0.30516	2.181	0.877837	1.86397	2.08732	-0.88228	-1.28785	0.42285	0.497799
+	3.44553	0.000676628	tr|Q4D4X6|Q4D4X6_TRYCC;tr|Q4DEX0|Q4DEX0_TRYCC	tr|Q4D4X6|Q4D4X6_TRYCC	>tr|Q4D4X6|Q4D4X6_TRYCC Coronin OS=Trypanosoma cruzi (strain CL Brener) GN=Tc00.1047053509859.80 PE=3 SV=1	-0.228921	-0.447201	-0.394954	-1.19892	-0.333744	-0.147888	NaN	-0.719684	-0.624734	NaN	NaN	NaN	0.127983	0.665365	NaN	0.958886	2.00555	0.931528	1.27789	1.01762	NaN	NaN	NaN	-1.48407	-1.4047	NaN	NaN	NaN
+	5.27737	1.31383e-05	tr|Q4D4Y0|Q4D4Y0_TRYCC	tr|Q4D4Y0|Q4D4Y0_TRYCC	>tr|Q4D4Y0|Q4D4Y0_TRYCC Cytosolic leucyl aminopeptidase, putative OS=Trypanosoma cruzi (strain CL Brener) GN=Tc00.1047053509859.40 PE=4 SV=1	0.611862	0.0367788	0.588253	0.990098	0.615753	-0.2311	-0.59046	-0.559992	-0.268444	-1.18191	-1.48874	-1.3158	-0.708385	-0.00529163	-1.92175	-0.515515	1.32587	1.30439	2.47862	1.66816	0.280561	0.409432	-0.168228	0.574742	0.0533081	-0.556679	-0.656648	-0.76888
+	16.2173	2.26307e-15	tr|Q4D4Y8|Q4D4Y8_TRYCC	tr|Q4D4Y8|Q4D4Y8_TRYCC	>tr|Q4D4Y8|Q4D4Y8_TRYCC Uncharacterized protein (Fragment) OS=Trypanosoma cruzi (strain CL Brener) GN=Tc00.1047053508533.10 PE=4 SV=1	-0.135516	-0.154265	-0.211699	-0.261506	1.39556	1.27185	1.17569	1.04333	0.861322	0.68011	0.688282	0.748601	-1.8178	-1.24842	-1.40725	-1.3996	1.05049	1.175	1.11893	1.17141	-0.738967	-1.00396	-0.993794	-0.91859	-0.446258	-0.262947	-0.526262	-0.853745
+	3.86957	0.000273914	tr|Q4D515|Q4D515_TRYCC;tr|Q4DKL3|Q4DKL3_TRYCC	tr|Q4D515|Q4D515_TRYCC;tr|Q4DKL3|Q4DKL3_TRYCC	>tr|Q4D515|Q4D515_TRYCC Uncharacterized protein OS=Trypanosoma cruzi (strain CL Brener) GN=Tc00.1047053504029.70 PE=4 SV=1;>tr|Q4DKL3|Q4DKL3_TRYCC Uncharacterized protein OS=Trypanosoma cruzi (strain CL Brener) GN=Tc00.1047053509999.10 PE=4 SV=1	-0.172455	-0.709652	-0.11731	0.0111125	NaN	NaN	NaN	NaN	NaN	NaN	NaN	NaN	1.69597	1.73112	0.964061	0.815357	NaN	NaN	NaN	NaN	NaN	NaN	-1.09126	-0.873823	-0.42099	-1.21225	NaN	-0.619878
+	1.69215	0.0288061	tr|Q4D7R4|Q4D7R4_TRYCC;tr|Q4D526|Q4D526_TRYCC	tr|Q4D7R4|Q4D7R4_TRYCC;tr|Q4D526|Q4D526_TRYCC	>tr|Q4D7R4|Q4D7R4_TRYCC Glutathione synthetase OS=Trypanosoma cruzi (strain CL Brener) GN=Tc00.1047053508865.10 PE=3 SV=1;>tr|Q4D526|Q4D526_TRYCC Glutathione synthetase OS=Trypanosoma cruzi (strain CL Brener) GN=Tc00.1047053506659.30 PE=3 SV=1	0.495456	0.10753	1.12948	0.582308	NaN	NaN	NaN	NaN	NaN	NaN	NaN	NaN	-1.10912	NaN	-1.91665	NaN	NaN	NaN	NaN	NaN	NaN	NaN	NaN	NaN	0.584512	-0.743761	-0.254442	1.12468
+	2.14969	0.01076	tr|Q4D7R2|Q4D7R2_TRYCC;tr|Q4D528|Q4D528_TRYCC	tr|Q4D7R2|Q4D7R2_TRYCC;tr|Q4D528|Q4D528_TRYCC	>tr|Q4D7R2|Q4D7R2_TRYCC Immunodominant antigen, putative OS=Trypanosoma cruzi (strain CL Brener) GN=Tc00.1047053508865.30 PE=4 SV=1;>tr|Q4D528|Q4D528_TRYCC Immunodominant antigen, putative OS=Trypanosoma cruzi (strain CL Brener) GN=Tc00.1047053506659.10 PE	2.02522	0.321992	0.734471	0.444312	-0.0626585	-0.120409	-1.61482	-0.242724	0.831969	NaN	NaN	NaN	-0.869067	NaN	NaN	-1.77849	NaN	NaN	NaN	NaN	-0.807493	NaN	-0.983951	-0.403513	1.18822	0.880551	0.814743	-0.358362
+	3.26571	0.000988709	tr|Q4D546|Q4D546_TRYCC	tr|Q4D546|Q4D546_TRYCC	>tr|Q4D546|Q4D546_TRYCC Vesicular transport-associated repeat protein, putative OS=Trypanosoma cruzi (strain CL Brener) GN=Tc00.1047053507969.10 PE=4 SV=1	-0.53043	-0.195648	-0.0434344	-0.116609	0.597658	-0.305614	-1.90964	-1.63784	0.249822	0.992505	1.3223	0.0756022	0.242336	-0.537204	-0.663028	-0.377902	1.58628	1.3808	1.33159	1.29213	-1.8831	NaN	NaN	-0.851261	-0.102209	0.0829043	NaN	NaN
+	3.16831	0.00120205	tr|Q4D554|Q4D554_TRYCC	tr|Q4D554|Q4D554_TRYCC	>tr|Q4D554|Q4D554_TRYCC Prefoldin subunit 2, putative OS=Trypanosoma cruzi (strain CL Brener) GN=Tc00.1047053511483.40 PE=4 SV=1	0.221821	0.131196	0.187619	-0.480535	0.141745	0.94328	1.42174	1.12232	-1.00987	-0.565111	-2.07287	-0.576294	-0.441767	-0.307326	-0.54007	0.535571	-0.42632	-1.42798	-0.406066	-2.12154	0.368551	0.27326	0.597575	0.488924	2.04851	-0.604392	1.61325	0.884796
+	4.03745	0.000190496	tr|Q4D579|Q4D579_TRYCC	tr|Q4D579|Q4D579_TRYCC	>tr|Q4D579|Q4D579_TRYCC Proteasome subunit beta type OS=Trypanosoma cruzi (strain CL Brener) GN=Tc00.1047053510689.30 PE=3 SV=1	-0.619566	-0.332168	NaN	-1.14483	-0.55906	0.384159	0.620437	-0.0998639	1.54646	1.13455	2.55815	0.792411	-1.08725	-2.13154	-0.365871	-1.57633	NaN	0.357974	-0.0861281	0.845023	-0.270797	-0.303133	-0.140514	0.0388271	0.298882	0.140185	NaN	NaN
+	2.81242	0.00256071	tr|Q4D580|Q4D580_TRYCC	tr|Q4D580|Q4D580_TRYCC	>tr|Q4D580|Q4D580_TRYCC Quinonoid dihydropteridine reductase, putative OS=Trypanosoma cruzi (strain CL Brener) GN=Tc00.1047053510689.20 PE=4 SV=1	NaN	NaN	NaN	NaN	NaN	NaN	NaN	NaN	NaN	NaN	NaN	NaN	NaN	NaN	0.325001	NaN	-0.882009	-0.572335	-1.25421	-1.10489	1.67846	NaN	0.704189	0.740675	NaN	NaN	0.365117	NaN
+	12.3102	5.33545e-12	tr|Q4D6D8|Q4D6D8_TRYCC;tr|Q4D586|Q4D586_TRYCC	tr|Q4D6D8|Q4D6D8_TRYCC;tr|Q4D586|Q4D586_TRYCC	>tr|Q4D6D8|Q4D6D8_TRYCC Uncharacterized protein OS=Trypanosoma cruzi (strain CL Brener) GN=Tc00.1047053509047.40 PE=4 SV=1;>tr|Q4D586|Q4D586_TRYCC Uncharacterized protein OS=Trypanosoma cruzi (strain CL Brener) GN=Tc00.1047053507927.60 PE=4 SV=1	-0.589464	-0.270796	-0.365028	-0.0275306	0.662668	0.126839	0.17294	0.597677	-0.542345	-0.639046	-0.296338	-0.492742	0.984187	0.681397	0.699105	0.678334	-2.17838	-2.17093	-1.33965	-1.51992	1.37914	1.51114	1.4695	1.47238	-0.225303	0.194954	0.120381	-0.0931736
+	8.87686	6.41573e-09	tr|Q4D590|Q4D590_TRYCC	tr|Q4D590|Q4D590_TRYCC	>tr|Q4D590|Q4D590_TRYCC Mitochondrial oligo_U binding protein TBRGG1, putative OS=Trypanosoma cruzi (strain CL Brener) GN=Tc00.1047053507927.20 PE=4 SV=1	-0.991584	-1.42152	-0.725537	-0.950927	-0.0803447	0.57944	0.218737	0.202526	-0.893335	-0.937476	-0.761301	-1.5409	-0.05209	-0.979736	0.12983	-0.913511	1.07925	0.62221	0.739655	1.18998	1.94379	1.4611	1.80697	1.49194	0.0240615	-0.556778	-0.00648245	-0.677973
+	22.5884	1.92588e-20	tr|Q4D5C2|Q4D5C2_TRYCC	tr|Q4D5C2|Q4D5C2_TRYCC	>tr|Q4D5C2|Q4D5C2_TRYCC Glutamate dehydrogenase OS=Trypanosoma cruzi (strain CL Brener) GN=Tc00.1047053508111.30 PE=3 SV=1	-0.788965	-0.760476	-0.702851	-0.699076	0.101823	-0.0168452	0.0891597	-0.00790142	0.0285928	-0.0756953	-0.188216	-0.0395899	-0.739195	-0.540215	-0.66267	-0.639448	2.32279	2.26301	2.30807	2.31796	-0.707679	-0.580019	-0.56938	-0.553649	-0.473177	-0.249912	-0.1887	-0.247755
+	6.70457	6.17979e-07	tr|Q4D5D6|Q4D5D6_TRYCC;tr|Q4CP18|Q4CP18_TRYCC	tr|Q4D5D6|Q4D5D6_TRYCC;tr|Q4CP18|Q4CP18_TRYCC	>tr|Q4D5D6|Q4D5D6_TRYCC Uncharacterized protein OS=Trypanosoma cruzi (strain CL Brener) GN=Tc00.1047053508805.20 PE=4 SV=1;>tr|Q4CP18|Q4CP18_TRYCC Uncharacterized protein OS=Trypanosoma cruzi (strain CL Brener) GN=Tc00.1047053503911.30 PE=4 SV=1	-0.250148	0.0642289	0.838786	-0.212531	0.229614	-0.185053	-0.264603	-0.287678	-0.123414	-0.782471	-0.845941	-0.409125	NaN	0.990474	NaN	NaN	0.872782	1.29421	1.30825	1.7789	-1.76488	-2.0913	-0.839301	-1.75466	0.738872	1.01373	0.518627	0.16261
+	11.2871	4.58804e-11	tr|Q4D5I2|Q4D5I2_TRYCC	tr|Q4D5I2|Q4D5I2_TRYCC	>tr|Q4D5I2|Q4D5I2_TRYCC Haloacid dehalogenase-like hydrolase, putative OS=Trypanosoma cruzi (strain CL Brener) GN=Tc00.1047053510131.40 PE=4 SV=1	-1.436	-1.00387	-0.578193	-0.830289	NaN	NaN	NaN	NaN	NaN	-0.405096	-0.810398	-0.431588	1.19137	1.25792	1.34172	1.22585	1.4448	1.2095	1.32511	1.13503	-0.501064	-0.106984	-0.1329	-0.0564316	-1.06988	-0.973543	-0.816158	-0.978909
+	5.53445	7.57158e-06	tr|Q4D5I3|Q4D5I3_TRYCC	tr|Q4D5I3|Q4D5I3_TRYCC	>tr|Q4D5I3|Q4D5I3_TRYCC Uncharacterized protein OS=Trypanosoma cruzi (strain CL Brener) GN=Tc00.1047053510131.30 PE=4 SV=1	NaN	-1.01652	-1.40277	-1.29227	NaN	0.634248	0.521887	0.901181	0.107484	-0.727889	-0.554945	-0.0205634	NaN	NaN	NaN	NaN	NaN	NaN	NaN	NaN	1.51152	1.22184	1.37674	1.27554	-0.487647	-0.208873	-1.51953	-0.319416
+	4.77495	3.86847e-05	tr|Q4D5J9|Q4D5J9_TRYCC	tr|Q4D5J9|Q4D5J9_TRYCC	>tr|Q4D5J9|Q4D5J9_TRYCC Myosin heavy chain, putative OS=Trypanosoma cruzi (strain CL Brener) GN=Tc00.1047053511527.70 PE=4 SV=1	0.719976	0.425135	0.767577	0.668881	-0.63616	-1.80238	-1.41308	NaN	-0.00687313	NaN	NaN	0.432325	NaN	-0.948395	-1.3389	NaN	1.30757	0.902911	0.731339	1.00533	NaN	NaN	NaN	NaN	NaN	NaN	NaN	-0.815263
+	9.94426	7.07277e-10	tr|Q4DPQ8|Q4DPQ8_TRYCC;tr|Q4D5K2|Q4D5K2_TRYCC	tr|Q4DPQ8|Q4DPQ8_TRYCC;tr|Q4D5K2|Q4D5K2_TRYCC	>tr|Q4DPQ8|Q4DPQ8_TRYCC 60S ribosomal protein L2, putative OS=Trypanosoma cruzi (strain CL Brener) GN=Tc00.1047053511181.100 PE=4 SV=1;>tr|Q4D5K2|Q4D5K2_TRYCC 60S ribosomal protein L2, putative OS=Trypanosoma cruzi (strain CL Brener) GN=Tc00.1047053508299.	0.976205	1.15442	1.51292	1.48162	-0.346397	0.0805116	-0.688122	-0.0614657	-1.07666	-1.97275	-1.05564	-1.45138	-0.570062	-0.690827	-0.599696	-0.038278	-0.126517	-0.787693	-0.764204	-0.392772	-0.407374	0.258044	0.0407098	-0.267587	1.74608	1.31682	1.39042	1.33968
+	5.27282	1.32546e-05	tr|Q4D5K8|Q4D5K8_TRYCC;tr|Q4D132|Q4D132_TRYCC	tr|Q4D5K8|Q4D5K8_TRYCC	>tr|Q4D5K8|Q4D5K8_TRYCC Uncharacterized protein OS=Trypanosoma cruzi (strain CL Brener) GN=Tc00.1047053508839.80 PE=4 SV=1	0.886437	0.946189	1.53095	0.594741	-0.186856	0.127792	-0.219934	NaN	NaN	NaN	-0.937141	-0.59475	-1.59976	-0.383273	-1.15238	-1.37599	-1.82167	NaN	NaN	NaN	0.856014	1.13682	1.3872	0.861519	-0.383355	0.439148	NaN	-0.111713
+	15.0852	2.40607e-14	tr|Q4D5P1|Q4D5P1_TRYCC;tr|Q4D3M8|Q4D3M8_TRYCC	tr|Q4D5P1|Q4D5P1_TRYCC	>tr|Q4D5P1|Q4D5P1_TRYCC Aminopeptidase, putative OS=Trypanosoma cruzi (strain CL Brener) GN=Tc00.1047053511051.70 PE=4 SV=1	0.564377	0.556716	0.599247	0.737913	0.233392	0.354696	0.337647	0.369617	0.282506	-0.145403	0.148302	0.258444	-2.11966	-1.70017	-1.30894	-1.9718	-1.08086	-1.27367	-0.953749	-1.17681	1.05531	0.969032	0.954017	1.01863	0.809309	0.924736	0.943594	0.613578
+	12.7632	2.20129e-12	tr|Q4D5P4|Q4D5P4_TRYCC	tr|Q4D5P4|Q4D5P4_TRYCC	>tr|Q4D5P4|Q4D5P4_TRYCC 40S ribosomal protein S4 OS=Trypanosoma cruzi (strain CL Brener) GN=Tc00.1047053509683.117 PE=3 SV=1	1.28321	1.10455	1.08348	1.17141	-0.201322	-0.521621	-0.477469	-0.470787	-0.402568	-0.28869	-0.0766807	-0.502251	0.160571	0.0871873	-0.314211	-0.14636	-0.077489	-0.227605	0.197565	0.17548	-1.45086	-1.79134	-2.23743	-1.47801	1.51385	1.15005	1.66442	1.07291
+	9.09783	4.04025e-09	tr|Q4D5T6|Q4D5T6_TRYCC;tr|Q4CN79|Q4CN79_TRYCC;tr|Q4CK88|Q4CK88_TRYCC	tr|Q4D5T6|Q4D5T6_TRYCC	>tr|Q4D5T6|Q4D5T6_TRYCC Retrotransposon hot spot (RHS) protein, putative OS=Trypanosoma cruzi (strain CL Brener) GN=Tc00.1047053507555.80 PE=4 SV=1	-0.352822	-0.888432	-0.7165	-0.507317	1.76987	1.86308	1.83991	1.93486	0.162773	0.138844	0.279176	0.116145	NaN	-0.515681	-0.472087	-0.368606	NaN	NaN	NaN	NaN	-0.28064	NaN	-0.949926	-1.36825	NaN	-0.498928	-0.682971	-0.502499
+	8.36617	1.83056e-08	tr|Q4D5X2|Q4D5X2_TRYCC;tr|Q4CKX3|Q4CKX3_TRYCC;tr|Q4CMB9|Q4CMB9_TRYCC	tr|Q4D5X2|Q4D5X2_TRYCC;tr|Q4CKX3|Q4CKX3_TRYCC	>tr|Q4D5X2|Q4D5X2_TRYCC Clathrin heavy chain OS=Trypanosoma cruzi (strain CL Brener) GN=Tc00.1047053506167.50 PE=3 SV=1;>tr|Q4CKX3|Q4CKX3_TRYCC Clathrin heavy chain, putative (Fragment) OS=Trypanosoma cruzi (strain CL Brener) GN=Tc00.1047053481435.9 PE=4 S	-0.957942	-0.945873	-1.47846	-0.0391124	-0.591687	-0.483377	0.0399311	-0.431918	0.505528	-0.495811	0.162013	-0.321845	-0.335911	-0.541434	-0.0709223	-0.518379	2.00649	2.26736	2.53685	1.93886	-0.441717	-0.430215	-0.362228	-0.658682	0.378318	0.175197	-0.568906	-0.336123
+	3.66385	0.000420458	tr|Q4DAL6|Q4DAL6_TRYCC;tr|Q4D606|Q4D606_TRYCC	tr|Q4DAL6|Q4DAL6_TRYCC;tr|Q4D606|Q4D606_TRYCC	>tr|Q4DAL6|Q4DAL6_TRYCC Uncharacterized protein OS=Trypanosoma cruzi (strain CL Brener) GN=Tc00.1047053507105.60 PE=4 SV=1;>tr|Q4D606|Q4D606_TRYCC Uncharacterized protein OS=Trypanosoma cruzi (strain CL Brener) GN=Tc00.1047053506817.10 PE=4 SV=1	-0.73583	-1.34491	-0.345659	NaN	NaN	NaN	NaN	NaN	NaN	0.00152361	0.211885	-0.192275	NaN	NaN	NaN	NaN	-0.339581	-0.98631	-0.361865	0.13373	1.67369	NaN	1.996	1.23666	-0.947056	NaN	NaN	NaN
+	11.2248	5.20333e-11	tr|Q4D620|Q4D620_TRYCC;tr|Q4CK86|Q4CK86_TRYCC	tr|Q4D620|Q4D620_TRYCC	>tr|Q4D620|Q4D620_TRYCC Glucose-regulated protein 78, putative OS=Trypanosoma cruzi (strain CL Brener) GN=Tc00.1047053506585.40 PE=3 SV=1	0.343784	0.306935	0.405907	0.516841	-1.50107	-1.18361	-0.781194	-0.898138	-0.12042	-0.726374	-0.41278	-0.462094	-1.71007	-1.32185	-1.50777	-0.64155	1.05579	0.522141	1.17351	1.1005	0.0691558	0.0527635	-0.128788	-0.120031	1.37036	1.73305	1.39722	1.46778
+	21.7724	5.04336e-20	tr|Q4D634|Q4D634_TRYCC	tr|Q4D634|Q4D634_TRYCC	>tr|Q4D634|Q4D634_TRYCC Paraflagellar rod protein 3, putative OS=Trypanosoma cruzi (strain CL Brener) GN=Tc00.1047053509617.20 PE=4 SV=1	-1.45887	-1.36787	-1.25885	-1.3478	0.439166	0.488131	0.550501	0.45163	1.53419	1.76791	1.69835	1.52497	-1.38925	-1.20431	-1.4737	-1.27411	0.213461	0.121864	0.267894	0.148622	0.0579351	0.00733092	0.0213324	-0.0905807	0.375244	0.483766	0.379504	0.333543
+	12.909	1.64378e-12	tr|Q4D6H2|Q4D6H2_TRYCC	tr|Q4D6H2|Q4D6H2_TRYCC	>tr|Q4D6H2|Q4D6H2_TRYCC Methionyl-tRNA synthetase, putative OS=Trypanosoma cruzi (strain CL Brener) GN=Tc00.1047053509247.50 PE=4 SV=1	0.246701	0.48451	0.501243	0.19662	-1.89716	-2.2782	-1.58775	-1.46994	0.558366	0.991149	0.479972	0.465106	1.01908	1.15784	1.11154	0.961014	-0.66023	-0.416634	-0.85304	-1.09286	-0.345607	-0.484014	-0.464172	-0.290304	0.693621	0.958762	1.16558	0.848822
+	4.78017	3.82815e-05	tr|Q4D6H3|Q4D6H3_TRYCC;tr|Q4DBX7|Q4DBX7_TRYCC	tr|Q4D6H3|Q4D6H3_TRYCC	>tr|Q4D6H3|Q4D6H3_TRYCC Uncharacterized protein OS=Trypanosoma cruzi (strain CL Brener) GN=Tc00.1047053509247.30 PE=4 SV=1	0.475132	0.812859	1.13094	0.819249	-0.441728	0.142194	0.401936	0.210276	-1.34115	-1.85467	-1.23397	-1.47354	-0.83913	-0.552615	-0.357519	-1.88607	1.27451	0.376098	0.0849674	0.517752	0.924148	1.10554	1.26558	0.902339	0.235983	0.380783	0.642868	-1.72275
+	5.81172	4.203e-06	tr|Q4D6H7|Q4D6H7_TRYCC	tr|Q4D6H7|Q4D6H7_TRYCC	>tr|Q4D6H7|Q4D6H7_TRYCC Ribosomal protein S20, putative OS=Trypanosoma cruzi (strain CL Brener) GN=Tc00.1047053508475.10 PE=3 SV=1	-0.448026	-0.0876346	0.160066	-0.438931	0.616628	-0.745405	0.105475	-0.134107	0.298461	0.297529	-0.0855677	0.676413	0.792112	1.18973	2.61918	1.20685	-0.871885	-0.431104	-1.13327	-0.513977	-0.786623	-1.74263	-1.53727	-1.82269	1.33022	0.778185	0.0847967	0.623478
+	12.4963	3.7789e-12	tr|Q4D6I3|Q4D6I3_TRYCC	tr|Q4D6I3|Q4D6I3_TRYCC	>tr|Q4D6I3|Q4D6I3_TRYCC Uncharacterized protein OS=Trypanosoma cruzi (strain CL Brener) GN=Tc00.1047053508823.70 PE=4 SV=1	-0.41875	-0.573465	-0.835804	-0.35272	0.168363	-0.359788	0.115895	0.095479	1.5006	1.64163	1.89113	1.60176	0.686762	0.514095	0.462314	0.863868	-0.615579	0.0859794	-0.177041	-0.114258	-1.62442	-2.19253	-1.64555	-1.39501	0.0460167	0.196443	0.362278	0.0722989
+	9.13474	3.72364e-09	tr|Q4D6I5|Q4D6I5_TRYCC	tr|Q4D6I5|Q4D6I5_TRYCC	>tr|Q4D6I5|Q4D6I5_TRYCC 40S ribosomal protein S14, putative OS=Trypanosoma cruzi (strain CL Brener) GN=Tc00.1047053409117.20 PE=3 SV=1	0.45336	0.706413	0.932718	0.469253	-0.333013	-0.325738	-0.334738	0.119503	-0.952519	-0.989546	-0.478277	-0.236389	0.166187	0.761073	0.611724	0.948265	-1.42481	-1.05396	-0.740245	-1.01347	-0.729007	-1.0886	-0.336651	-1.77885	1.83214	1.50494	1.65635	1.65389
+	12.2458	6.05462e-12	tr|Q4D6J0|Q4D6J0_TRYCC;tr|Q4CS86|Q4CS86_TRYCC	tr|Q4D6J0|Q4D6J0_TRYCC	>tr|Q4D6J0|Q4D6J0_TRYCC Calpain-like cysteine peptidase, putative OS=Trypanosoma cruzi (strain CL Brener) GN=Tc00.1047053506721.30 PE=4 SV=1	-0.637833	-0.411548	-0.494034	-0.476732	0.0576296	-0.19311	-0.248267	0.161944	1.57578	1.62678	1.50887	1.20376	0.705595	-0.0120485	0.661731	0.690898	0.817311	0.893808	0.428741	0.321395	-0.529429	-0.330577	0.108822	-0.158556	-1.89657	-1.94213	-1.4753	-1.95693
+	3.21684	0.00108785	tr|Q4DIZ0|Q4DIZ0_TRYCC;tr|Q4D6J1|Q4D6J1_TRYCC	tr|Q4DIZ0|Q4DIZ0_TRYCC;tr|Q4D6J1|Q4D6J1_TRYCC	>tr|Q4DIZ0|Q4DIZ0_TRYCC Radial spoke protein 3, putative OS=Trypanosoma cruzi (strain CL Brener) GN=Tc00.1047053511445.20 PE=4 SV=1;>tr|Q4D6J1|Q4D6J1_TRYCC Radial spoke protein 3, putative OS=Trypanosoma cruzi (strain CL Brener) GN=Tc00.1047053506721.20 PE	0.865393	1.03314	0.397651	0.441154	-1.32711	-0.480905	NaN	-0.392442	1.84621	0.847245	0.58362	0.535289	0.59614	-0.660378	-1.31363	NaN	1.92789	0.795051	0.147169	NaN	-0.733178	NaN	-1.28706	-1.09574	NaN	-1.21835	-0.63418	-0.872984
+	2.91899	0.00201701	tr|Q4D6K0|Q4D6K0_TRYCC	tr|Q4D6K0|Q4D6K0_TRYCC	>tr|Q4D6K0|Q4D6K0_TRYCC Ubiquitin-like protein, putative OS=Trypanosoma cruzi (strain CL Brener) GN=Tc00.1047053511855.20 PE=4 SV=1	-0.919442	-0.927781	-0.390545	-0.610233	-1.6261	0.941551	NaN	-0.23775	-0.031653	-1.5854	0.122193	-0.714065	0.645168	0.824063	0.0330781	1.70087	NaN	-0.289386	-1.29675	-1.01215	1.09461	1.94614	1.14681	1.46038	-0.822708	0.292708	0.387365	-0.130985
+	3.52481	0.00056877	tr|Q4D6M9|Q4D6M9_TRYCC	tr|Q4D6M9|Q4D6M9_TRYCC	>tr|Q4D6M9|Q4D6M9_TRYCC Uncharacterized protein OS=Trypanosoma cruzi (strain CL Brener) GN=Tc00.1047053508357.100 PE=4 SV=1	-0.382575	-0.269555	0.805277	0.57526	-0.933609	1.14938	1.26167	0.867113	-0.853049	-1.32085	-0.38527	-1.12075	0.711703	1.58403	0.276915	0.739227	-1.9983	-0.498411	-2.02684	-1.51026	0.099486	-0.260057	1.14897	0.705029	0.36503	-0.0135027	1.00703	0.276915
+	3.72209	0.000374002	tr|Q4D6N0|Q4D6N0_TRYCC	tr|Q4D6N0|Q4D6N0_TRYCC	>tr|Q4D6N0|Q4D6N0_TRYCC T-complex protein 1, beta subunit, putative OS=Trypanosoma cruzi (strain CL Brener) GN=Tc00.1047053508357.90 PE=3 SV=1	-0.082868	-0.0807772	0.322225	0.155421	-0.239443	-0.228961	-0.31819	0.387451	-2.25379	-2.74093	-0.393688	-1.80778	1.47708	0.488449	0.316786	0.325488	-0.777024	-0.802538	0.575913	0.253311	0.892737	0.720155	0.932576	0.17924	0.171993	0.339771	1.94723	0.240172
+	10.7075	1.44235e-10	tr|Q4DJY1|Q4DJY1_TRYCC;tr|Q4D6N9|Q4D6N9_TRYCC	tr|Q4DJY1|Q4DJY1_TRYCC;tr|Q4D6N9|Q4D6N9_TRYCC	>tr|Q4DJY1|Q4DJY1_TRYCC Ribosomal protein S19, putative OS=Trypanosoma cruzi (strain CL Brener) GN=Tc00.1047053510879.20 PE=4 SV=1;>tr|Q4D6N9|Q4D6N9_TRYCC Ribosomal protein S19, putative OS=Trypanosoma cruzi (strain CL Brener) GN=Tc00.1047053504013.100 PE=	1.22543	1.36212	0.880107	1.30111	-0.277453	0.306722	-0.411198	0.39885	0.113404	0.0571505	-0.1086	-0.428572	-0.430762	-1.2108	-1.47653	-1.27455	0.102916	-0.112918	0.387686	0.0318573	-1.57865	-1.28867	-1.16759	-1.59687	1.24044	1.23436	1.40217	1.31884
+	4.27751	0.000114209	tr|Q4D6Q6|Q4D6Q6_TRYCC	tr|Q4D6Q6|Q4D6Q6_TRYCC	>tr|Q4D6Q6|Q4D6Q6_TRYCC Uncharacterized protein OS=Trypanosoma cruzi (strain CL Brener) GN=Tc00.1047053511733.90 PE=4 SV=1	-0.266154	-0.713582	-0.216692	-0.961313	0.908638	0.766087	1.2697	0.816739	-0.102736	-0.729595	1.08211	0.625664	NaN	-0.445504	-0.135863	0.438985	1.89963	1.38532	0.339333	1.6824	-1.41013	-1.17606	-1.58084	0.145486	-1.45565	-0.713909	-1.0377	-0.414361
+	11.2435	5.04289e-11	tr|Q4D8U6|Q4D8U6_TRYCC;tr|Q4D6T7|Q4D6T7_TRYCC	tr|Q4D8U6|Q4D8U6_TRYCC;tr|Q4D6T7|Q4D6T7_TRYCC	>tr|Q4D8U6|Q4D8U6_TRYCC Universal minicircle sequence binding protein (UMSBP) OS=Trypanosoma cruzi (strain CL Brener) GN=Tc00.1047053503781.80 PE=4 SV=1;>tr|Q4D6T7|Q4D6T7_TRYCC Universal minicircle sequence binding protein (UMSBP) OS=Trypanosoma cruzi (str	0.662473	1.02868	0.597366	0.368167	-0.301317	-0.20276	NaN	0.298298	-0.244338	-0.687394	NaN	-0.719023	-0.00235574	0.0138306	0.0228463	-0.0925165	-0.88431	-1.12706	-1.03218	-1.03328	-1.00207	NaN	-1.26186	-1.32608	1.65279	1.48708	1.68679	2.09823
+	1.65365	0.0312979	tr|Q4DS32|Q4DS32_TRYCC;tr|Q4D6U8|Q4D6U8_TRYCC	tr|Q4DS32|Q4DS32_TRYCC;tr|Q4D6U8|Q4D6U8_TRYCC	>tr|Q4DS32|Q4DS32_TRYCC Uncharacterized protein OS=Trypanosoma cruzi (strain CL Brener) GN=Tc00.1047053510657.50 PE=4 SV=1;>tr|Q4D6U8|Q4D6U8_TRYCC Uncharacterized protein OS=Trypanosoma cruzi (strain CL Brener) GN=Tc00.1047053510749.10 PE=4 SV=1	-0.797795	-0.725786	-0.602541	0.334709	NaN	NaN	NaN	-1.62248	0.915167	NaN	0.180169	0.0140157	NaN	NaN	NaN	NaN	NaN	NaN	NaN	NaN	0.92958	0.482771	2.20653	NaN	NaN	-0.536025	NaN	-0.778316
+	14.9368	3.32121e-14	tr|Q4D6V2|Q4D6V2_TRYCC	tr|Q4D6V2|Q4D6V2_TRYCC	>tr|Q4D6V2|Q4D6V2_TRYCC Ribonucleoside-diphosphate reductase small chain, putative OS=Trypanosoma cruzi (strain CL Brener) GN=Tc00.1047053506621.30 PE=4 SV=1	0.0137117	-0.0237195	0.235675	0.155902	1.59142	1.3862	1.38883	1.53337	-1.16196	-1.05565	-1.68806	-1.40851	0.304928	0.446571	0.360222	0.812698	-1.51617	-1.10163	-1.66523	-1.40058	0.658053	0.554355	0.557904	0.667957	0.0836825	0.0253621	0.0170082	0.227664
+	1.88782	0.0189514	tr|Q4D6X8|Q4D6X8_TRYCC	tr|Q4D6X8|Q4D6X8_TRYCC	>tr|Q4D6X8|Q4D6X8_TRYCC Glutamine-dependent carbamoyl-phosphate synthetase, putative (Fragment) OS=Trypanosoma cruzi (strain CL Brener) GN=Tc00.1047053511647.4 PE=3 SV=1	0.449774	1.70655	1.76383	0.278731	-0.691739	-0.991963	NaN	-0.964952	-0.110453	-0.851283	NaN	-1.76599	-1.66893	NaN	NaN	-0.322563	-0.193368	0.872326	-0.433185	0.364935	-0.562103	0.523549	NaN	NaN	0.877951	1.00092	-0.59454	1.31249
+	7.91252	4.76806e-08	tr|Q4E1S6|Q4E1S6_TRYCC;tr|Q4D6Z4|Q4D6Z4_TRYCC	tr|Q4E1S6|Q4E1S6_TRYCC;tr|Q4D6Z4|Q4D6Z4_TRYCC	>tr|Q4E1S6|Q4E1S6_TRYCC Adenylate kinase, putative OS=Trypanosoma cruzi (strain CL Brener) GN=Tc00.1047053506855.180 PE=3 SV=1;>tr|Q4D6Z4|Q4D6Z4_TRYCC Adenylate kinase, putative OS=Trypanosoma cruzi (strain CL Brener) GN=Tc00.1047053503479.30 PE=3 SV=1	0.00103858	-0.398991	-0.190462	0.0807159	-0.284209	-0.313964	-0.197057	-0.0804757	1.38725	1.87966	2.48303	2.28474	-0.20587	-1.34412	-0.719759	-1.43205	-0.572316	-0.963201	-1.40103	-0.916775	0.045428	0.215904	0.929553	-0.239515	-0.121036	-0.0378955	-0.305831	0.417241
+	3.25902	0.00100282	tr|Q4DUS4|Q4DUS4_TRYCC;tr|Q4D711|Q4D711_TRYCC	tr|Q4DUS4|Q4DUS4_TRYCC;tr|Q4D711|Q4D711_TRYCC	>tr|Q4DUS4|Q4DUS4_TRYCC Guanine deaminase, putative OS=Trypanosoma cruzi (strain CL Brener) GN=Tc00.1047053507951.150 PE=4 SV=1;>tr|Q4D711|Q4D711_TRYCC Guanine deaminase, putative OS=Trypanosoma cruzi (strain CL Brener) GN=Tc00.1047053504431.100 PE=4 SV=1	NaN	NaN	NaN	NaN	0.502866	0.690463	1.17458	1.155	NaN	NaN	NaN	NaN	NaN	NaN	NaN	NaN	NaN	-1.22231	NaN	-1.20745	-0.606838	NaN	NaN	-0.486317	NaN	NaN	NaN	NaN
+	8.39501	1.7277e-08	tr|Q4DUS7|Q4DUS7_TRYCC;tr|Q4D714|Q4D714_TRYCC	tr|Q4DUS7|Q4DUS7_TRYCC;tr|Q4D714|Q4D714_TRYCC	>tr|Q4DUS7|Q4DUS7_TRYCC High mobility group protein, putative OS=Trypanosoma cruzi (strain CL Brener) GN=Tc00.1047053507951.114 PE=4 SV=1;>tr|Q4D714|Q4D714_TRYCC High mobility group protein, putative OS=Trypanosoma cruzi (strain CL Brener) GN=Tc00.10470535	0.498991	1.36107	1.19252	0.813231	-0.793485	-1.30474	-1.54368	-1.02226	0.798427	0.629186	-0.301292	-0.144324	0.530536	0.61082	-0.110807	0.815465	-0.944494	-1.60771	-1.17998	-0.659491	-0.94143	-0.739389	-0.435757	-0.778007	1.32654	1.46336	1.45987	1.00684
+	1.82526	0.0216752	tr|Q4D729|Q4D729_TRYCC	tr|Q4D729|Q4D729_TRYCC	>tr|Q4D729|Q4D729_TRYCC Hslvu complex proteolytic subunit-like, putative OS=Trypanosoma cruzi (strain CL Brener) GN=Tc00.1047053506275.20 PE=4 SV=1	-0.732798	-0.754672	-0.194486	-1.99432	0.619253	0.463935	0.683433	0.715582	-0.688063	-0.209405	1.78051	-0.378261	-0.851718	-1.20869	0.361463	-0.176282	-0.0679024	-0.0668108	0.517734	1.28765	1.42942	0.048161	0.685413	1.97672	0.299873	-1.00226	-0.424718	-2.11874
+	2.57546	0.00424866	tr|Q4D757|Q4D757_TRYCC	tr|Q4D757|Q4D757_TRYCC	>tr|Q4D757|Q4D757_TRYCC Uncharacterized protein OS=Trypanosoma cruzi (strain CL Brener) GN=Tc00.1047053504071.30 PE=4 SV=1	NaN	-2.11581	-1.23157	NaN	0.534442	0.0427961	0.693733	NaN	NaN	NaN	NaN	NaN	0.332352	NaN	NaN	NaN	0.568712	0.349721	NaN	0.825625	NaN	NaN	NaN	NaN	NaN	NaN	NaN	NaN
+	10.2647	3.59092e-10	tr|Q4D770|Q4D770_TRYCC	tr|Q4D770|Q4D770_TRYCC	>tr|Q4D770|Q4D770_TRYCC Uncharacterized protein OS=Trypanosoma cruzi (strain CL Brener) GN=Tc00.1047053508265.100 PE=4 SV=1	-1.58497	-1.74986	-1.56168	-2.01196	NaN	NaN	NaN	NaN	0.713008	0.630947	0.468908	0.547694	NaN	NaN	NaN	NaN	1.06994	NaN	0.977433	1.14081	0.171701	-0.114811	-0.503068	0.0328975	0.411997	0.556215	0.327199	0.477613
+	3.17109	0.0011958	tr|Q4D776|Q4D776_TRYCC	tr|Q4D776|Q4D776_TRYCC	>tr|Q4D776|Q4D776_TRYCC Glutathione-S-transferase/glutaredoxin, putative OS=Trypanosoma cruzi (strain CL Brener) GN=Tc00.1047053508265.10 PE=4 SV=1	NaN	NaN	NaN	NaN	NaN	NaN	NaN	NaN	-0.352739	-0.844414	-1.41282	-1.69837	NaN	NaN	NaN	NaN	NaN	NaN	NaN	NaN	0.759099	0.989709	0.834582	0.733821	0.488606	NaN	0.502521	NaN
+	8.75381	8.38145e-09	tr|Q4D779|Q4D779_TRYCC	tr|Q4D779|Q4D779_TRYCC	>tr|Q4D779|Q4D779_TRYCC NADH-dependent fumarate reductase, putative OS=Trypanosoma cruzi (strain CL Brener) GN=Tc00.1047053503849.60 PE=4 SV=1	0.300629	0.156957	0.0609555	0.258161	NaN	-0.622113	-1.49523	-1.05311	-0.640405	-0.199845	-0.595638	-0.603328	2.68049	1.58549	2.04641	1.93112	-0.046323	-0.203647	-0.0715666	-0.826203	-0.837765	-1.05922	-0.802974	-0.000554807	0.0261862	0.256204	-0.0907208	-0.153952
+	3.27129	0.000977283	tr|Q4D793|Q4D793_TRYCC	tr|Q4D793|Q4D793_TRYCC	>tr|Q4D793|Q4D793_TRYCC Uncharacterized protein OS=Trypanosoma cruzi (strain CL Brener) GN=Tc00.1047053506351.20 PE=4 SV=1	0.217274	NaN	-0.445862	NaN	NaN	NaN	NaN	NaN	0.959502	2.14054	1.44511	1.39381	-0.299336	-0.451839	NaN	NaN	NaN	NaN	NaN	NaN	-1.01826	-0.0106336	-0.323596	-1.14945	-0.97971	-0.468662	0.1182	-1.12708
+	14.6402	6.21646e-14	tr|Q4D7D2|Q4D7D2_TRYCC	tr|Q4D7D2|Q4D7D2_TRYCC	>tr|Q4D7D2|Q4D7D2_TRYCC Thimet oligopeptidase, putative OS=Trypanosoma cruzi (strain CL Brener) GN=Tc00.1047053511237.10 PE=3 SV=1	0.608006	0.700275	0.620646	0.62394	-0.415139	-0.28032	-0.342722	-0.168413	-0.612307	-0.988294	-1.09806	-0.579988	1.79666	1.66159	1.91184	1.80238	-1.15656	-1.52474	-1.75956	-1.36055	0.4256	0.118675	0.364861	0.115237	-0.156527	-0.31106	0.236682	-0.232144
+	2.16557	0.0104056	tr|Q4DSP8|Q4DSP8_TRYCC;tr|Q4D7D9|Q4D7D9_TRYCC	tr|Q4DSP8|Q4DSP8_TRYCC;tr|Q4D7D9|Q4D7D9_TRYCC	>tr|Q4DSP8|Q4DSP8_TRYCC Uncharacterized protein OS=Trypanosoma cruzi (strain CL Brener) GN=Tc00.1047053509937.160 PE=4 SV=1;>tr|Q4D7D9|Q4D7D9_TRYCC Uncharacterized protein OS=Trypanosoma cruzi (strain CL Brener) GN=Tc00.1047053510407.80 PE=4 SV=1	-0.834953	NaN	0.794007	-0.909153	NaN	NaN	-1.18892	-0.886674	NaN	-0.0804739	-0.647186	NaN	-0.0779305	0.285724	0.112053	NaN	-0.304716	2.25678	1.78167	1.61745	NaN	-1.12431	-1.34025	-0.662317	0.569561	0.56206	0.00870448	0.0688789
+	11.2245	5.17588e-11	tr|Q4D7E5|Q4D7E5_TRYCC	tr|Q4D7E5|Q4D7E5_TRYCC	>tr|Q4D7E5|Q4D7E5_TRYCC Uncharacterized protein OS=Trypanosoma cruzi (strain CL Brener) GN=Tc00.1047053509205.120 PE=4 SV=1	-1.03269	-0.981862	-0.857734	-0.574755	0.826137	0.901601	1.29214	1.10241	-0.743818	-1.27254	-0.815713	-1.25296	NaN	NaN	NaN	NaN	1.50421	1.50742	1.3117	1.11136	0.469122	0.0308952	0.211418	0.640652	-0.737958	-0.682735	-0.86816	-1.08812
+	4.60795	5.60457e-05	tr|Q4DE50|Q4DE50_TRYCC;tr|Q4D7F2|Q4D7F2_TRYCC	tr|Q4DE50|Q4DE50_TRYCC;tr|Q4D7F2|Q4D7F2_TRYCC	>tr|Q4DE50|Q4DE50_TRYCC Eukaryotic translation initiation factor 3 subunit E OS=Trypanosoma cruzi (strain CL Brener) GN=Tc00.1047053508699.40 PE=3 SV=1;>tr|Q4D7F2|Q4D7F2_TRYCC Eukaryotic translation initiation factor 3 subunit E OS=Trypanosoma cruzi (strai	-0.00679601	-0.369536	-0.313089	0.0565141	0.007281	0.490873	0.476073	0.626703	-2.36518	0.00527853	-2.48032	-0.752308	0.108466	-0.0944873	-0.0154027	0.960924	-0.90557	-0.510883	-1.27958	-1.16691	0.799347	0.514524	0.926498	0.507907	1.50741	1.43832	1.42814	0.4058
+	2.27469	0.00816018	tr|Q4D7H6|Q4D7H6_TRYCC;tr|Q4DBQ9|Q4DBQ9_TRYCC	tr|Q4D7H6|Q4D7H6_TRYCC	>tr|Q4D7H6|Q4D7H6_TRYCC Mitochondrial DEAD box protein, putative OS=Trypanosoma cruzi (strain CL Brener) GN=Tc00.1047053511801.60 PE=3 SV=1	0.766074	-0.0641596	0.738405	1.08843	0.0308333	0.546089	0.670327	0.940222	-1.02777	0.232656	-2.15194	NaN	-1.66101	-0.765967	NaN	NaN	-0.661146	0.0294806	-1.23452	-0.0214549	0.859548	-1.24744	-0.927041	-0.30917	0.900411	1.40016	1.71853	0.150456
+	13.0916	1.14072e-12	tr|Q4D7M6|Q4D7M6_TRYCC	tr|Q4D7M6|Q4D7M6_TRYCC	>tr|Q4D7M6|Q4D7M6_TRYCC 3-ketoacyl-CoA thiolase, putative OS=Trypanosoma cruzi (strain CL Brener) GN=Tc00.1047053510507.20 PE=3 SV=1	-0.00466502	-0.223618	-0.252887	-0.140699	-1.32005	-1.50992	-1.3355	-1.60265	0.346673	0.281548	0.0478592	-0.221964	-0.260406	-0.160531	-0.599585	-0.278661	2.01099	1.76896	1.96473	1.6465	0.903429	1.01718	0.294572	0.324673	-0.858432	-0.588081	-0.79687	-0.452585
+	4.52016	6.71709e-05	tr|Q4D7R8|Q4D7R8_TRYCC	tr|Q4D7R8|Q4D7R8_TRYCC	>tr|Q4D7R8|Q4D7R8_TRYCC Uncharacterized protein OS=Trypanosoma cruzi (strain CL Brener) GN=Tc00.1047053511295.50 PE=4 SV=1	-0.991411	0.548042	0.491941	-0.00618635	-1.12364	-0.671566	0.098607	0.577052	-1.53831	-1.01587	-0.389308	-0.496729	0.986531	-0.119974	0.851634	1.19917	-1.18526	-1.05718	-1.63002	-0.332748	-0.22158	0.389217	0.18104	-0.894035	1.5583	1.40655	1.76228	1.62348
+	2.58718	0.0041489	tr|Q4D7U8|Q4D7U8_TRYCC	tr|Q4D7U8|Q4D7U8_TRYCC	>tr|Q4D7U8|Q4D7U8_TRYCC U-box domain protein, putative OS=Trypanosoma cruzi (strain CL Brener) GN=Tc00.1047053506591.20 PE=4 SV=1	NaN	NaN	NaN	NaN	0.126332	-0.201526	0.445691	0.428109	NaN	NaN	NaN	NaN	NaN	NaN	-0.141237	-0.868387	1.31044	1.02751	0.0621512	1.06782	-1.09619	NaN	NaN	-2.16072	NaN	NaN	NaN	NaN
+	7.02023	3.16679e-07	tr|Q4D7V2|Q4D7V2_TRYCC	tr|Q4D7V2|Q4D7V2_TRYCC	>tr|Q4D7V2|Q4D7V2_TRYCC Acetylornithine deacetylase-like, putative OS=Trypanosoma cruzi (strain CL Brener) GN=Tc00.1047053508971.40 PE=4 SV=1	0.284503	1.02405	-0.00988535	-0.32546	1.26535	0.869202	1.54278	1.3563	0.0297144	-0.508436	-0.764723	-0.480984	0.791722	0.725894	1.10074	1.34869	-1.91958	-1.3029	-1.26472	-0.657891	NaN	NaN	NaN	NaN	-0.811736	-1.01729	-0.694321	-0.581028
+	8.7253	8.92165e-09	tr|Q4D7V3|Q4D7V3_TRYCC	tr|Q4D7V3|Q4D7V3_TRYCC	>tr|Q4D7V3|Q4D7V3_TRYCC Lysine--tRNA ligase OS=Trypanosoma cruzi (strain CL Brener) GN=Tc00.1047053508971.30 PE=3 SV=1	1.01394	0.44937	0.908107	1.63592	-0.75511	-0.235791	-0.327856	-0.0939577	-1.13542	-1.83319	-1.51812	-1.59637	0.855139	1.30887	0.167419	1.03821	0.725189	0.65103	1.11162	1.44778	-1.22175	-0.631312	-0.997198	-1.05948	-0.145693	0.188704	0.276064	-0.226105
+	4.54445	6.37065e-05	tr|Q4D7Y1|Q4D7Y1_TRYCC	tr|Q4D7Y1|Q4D7Y1_TRYCC	>tr|Q4D7Y1|Q4D7Y1_TRYCC RNA-binding protein, putative OS=Trypanosoma cruzi (strain CL Brener) GN=Tc00.1047053510755.120 PE=4 SV=1	-0.470056	-0.357802	-1.20179	-0.0805566	0.672751	1.7854	0.154061	0.647781	-0.858277	-0.534424	-0.711765	-0.88595	-1.37592	-1.58281	0.0034445	-0.64891	0.869953	-0.451304	-0.864995	-0.175725	1.16321	1.52737	2.51263	1.31357	-0.471443	0.317019	-0.423984	0.12851
+	10.6541	1.60734e-10	tr|Q4DLU9|Q4DLU9_TRYCC;tr|Q4D820|Q4D820_TRYCC	tr|Q4DLU9|Q4DLU9_TRYCC;tr|Q4D820|Q4D820_TRYCC	>tr|Q4DLU9|Q4DLU9_TRYCC Chaperone DnaJ protein, putative OS=Trypanosoma cruzi (strain CL Brener) GN=Tc00.1047053510575.200 PE=3 SV=1;>tr|Q4D820|Q4D820_TRYCC Chaperone DnaJ protein, putative OS=Trypanosoma cruzi (strain CL Brener) GN=Tc00.1047053510243.30 P	-0.664133	-0.278045	-0.689159	-0.171193	0.893597	0.221312	0.732734	0.32322	-1.58727	-1.72702	-2.07257	-1.05489	1.28304	0.761027	0.896773	0.632272	1.53426	1.13169	1.04692	1.40052	0.43117	0.0482423	0.0955266	0.261314	-0.881766	-0.778171	-0.573066	-1.21634
+	13.82	2.97328e-13	tr|Q4D832|Q4D832_TRYCC	tr|Q4D832|Q4D832_TRYCC	>tr|Q4D832|Q4D832_TRYCC Heat shock protein DnaJ, putative OS=Trypanosoma cruzi (strain CL Brener) GN=Tc00.1047053511627.110 PE=3 SV=1	0.728749	0.59238	0.8318	0.861511	-0.138186	0.0503195	0.153182	0.267794	-0.525325	-0.310709	-0.357655	-0.129397	0.504354	0.181386	0.312728	0.544537	-2.12357	-2.1773	-2.18258	-2.08928	-0.276576	0.516113	0.0738495	0.582666	0.823936	1.10151	1.20367	0.980096
+	2.73249	0.00304765	tr|Q4D8D3|Q4D8D3_TRYCC	tr|Q4D8D3|Q4D8D3_TRYCC	>tr|Q4D8D3|Q4D8D3_TRYCC Cofilin/actin depolymerizing factor, putative OS=Trypanosoma cruzi (strain CL Brener) GN=Tc00.1047053508411.10 PE=4 SV=1	-1.15337	-0.336094	-1.51027	-0.276845	-0.397317	0.647927	1.18353	1.12062	NaN	-1.5635	-1.56994	-1.14669	-0.176306	-0.559928	-0.342115	0.0547387	-0.591474	-0.996764	0.929636	1.43492	-0.82173	0.564785	0.845167	0.140684	1.20119	1.98784	0.646614	0.684712
+	8.48232	1.45485e-08	tr|Q4D8E8|Q4D8E8_TRYCC;tr|Q4DSK1|Q4DSK1_TRYCC	tr|Q4D8E8|Q4D8E8_TRYCC;tr|Q4DSK1|Q4DSK1_TRYCC	>tr|Q4D8E8|Q4D8E8_TRYCC Uncharacterized protein OS=Trypanosoma cruzi (strain CL Brener) GN=Tc00.1047053511761.60 PE=4 SV=1;>tr|Q4DSK1|Q4DSK1_TRYCC Uncharacterized protein OS=Trypanosoma cruzi (strain CL Brener) GN=Tc00.1047053511303.150 PE=4 SV=1	-0.559857	0.171025	-0.135543	-0.65816	0.66679	1.35817	0.85879	1.25281	0.372465	0.582904	1.05175	0.64365	0.836352	0.103375	0.663352	0.710702	-0.832679	-2.38052	-1.67672	-1.95855	0.491157	0.760326	0.536422	0.696123	-1.05051	-1.10119	-0.533309	-0.869142
+	9.98084	6.52857e-10	tr|Q4D8I7|Q4D8I7_TRYCC;tr|Q4DUF7|Q4DUF7_TRYCC	tr|Q4D8I7|Q4D8I7_TRYCC;tr|Q4DUF7|Q4DUF7_TRYCC	>tr|Q4D8I7|Q4D8I7_TRYCC Prohibitin, putative OS=Trypanosoma cruzi (strain CL Brener) GN=Tc00.1047053511383.50 PE=4 SV=1;>tr|Q4DUF7|Q4DUF7_TRYCC Prohibitin, putative OS=Trypanosoma cruzi (strain CL Brener) GN=Tc00.1047053508837.120 PE=4 SV=1	0.780712	0.498414	0.606609	0.466772	0.334967	-0.0298462	-0.831528	-0.318401	-0.0977153	0.843559	0.479493	0.384201	-2.31934	-2.33319	-1.93426	-1.75757	-0.135359	0.210933	0.122177	-0.310728	1.52911	1.25432	0.910276	0.860036	-0.0584838	0.28689	0.242714	0.315242
+	8.41478	1.65556e-08	tr|Q4DIC9|Q4DIC9_TRYCC;tr|Q4D8K4|Q4D8K4_TRYCC;tr|Q4D8K3|Q4D8K3_TRYCC	tr|Q4DIC9|Q4DIC9_TRYCC;tr|Q4D8K4|Q4D8K4_TRYCC;tr|Q4D8K3|Q4D8K3_TRYCC	>tr|Q4DIC9|Q4DIC9_TRYCC 60S ribosomal protein L30, putative OS=Trypanosoma cruzi (strain CL Brener) GN=Tc00.1047053506959.120 PE=4 SV=1;>tr|Q4D8K4|Q4D8K4_TRYCC 60S ribosomal protein L30, putative OS=Trypanosoma cruzi (strain CL Brener) GN=Tc00.104705350345	0.899269	0.415035	0.427675	0.252536	0.0190403	0.0560318	0.00557037	-0.0847937	NaN	0.367707	0.0720372	0.624089	-1.12276	-2.14972	-0.803935	-0.930277	NaN	-0.95787	-1.13764	-0.660266	-0.77049	-0.907656	-0.189826	-0.230014	1.66502	1.46235	1.895	1.78389
+	8.22569	2.43931e-08	tr|Q4D8M9|Q4D8M9_TRYCC	tr|Q4D8M9|Q4D8M9_TRYCC	>tr|Q4D8M9|Q4D8M9_TRYCC Uncharacterized protein OS=Trypanosoma cruzi (strain CL Brener) GN=Tc00.1047053506221.70 PE=4 SV=1	-1.46097	-1.17471	-1.70966	-0.771357	1.6268	1.44534	0.76734	1.20777	0.982939	1.57663	0.854299	1.21185	-0.617521	-0.637413	-1.05947	-0.854786	0.25835	1.03296	0.484157	0.0138322	-0.463772	-1.62835	-0.399103	-0.609571	-0.119866	-0.0507317	0.278054	-0.183034
+	3.51678	0.000578638	tr|Q4D8U0|Q4D8U0_TRYCC;tr|Q4DDG3|Q4DDG3_TRYCC	tr|Q4D8U0|Q4D8U0_TRYCC;tr|Q4DDG3|Q4DDG3_TRYCC	>tr|Q4D8U0|Q4D8U0_TRYCC Uncharacterized protein OS=Trypanosoma cruzi (strain CL Brener) GN=Tc00.1047053507517.50 PE=4 SV=1;>tr|Q4DDG3|Q4DDG3_TRYCC Uncharacterized protein OS=Trypanosoma cruzi (strain CL Brener) GN=Tc00.1047053503579.60 PE=4 SV=1	-0.401743	-0.279295	NaN	-0.556944	NaN	NaN	-0.194928	NaN	NaN	-0.0431164	-0.267725	NaN	-0.212495	-0.875517	0.260099	NaN	-0.8553	NaN	NaN	NaN	0.876038	1.41758	2.16382	1.45069	-1.0328	-1.44836	NaN	NaN
+	15.7517	6.01015e-15	tr|Q4D8U5|Q4D8U5_TRYCC;tr|Q4D6T8|Q4D6T8_TRYCC	tr|Q4D8U5|Q4D8U5_TRYCC;tr|Q4D6T8|Q4D6T8_TRYCC	>tr|Q4D8U5|Q4D8U5_TRYCC Universal minicircle sequence binding protein (UMSBP), putative OS=Trypanosoma cruzi (strain CL Brener) GN=Tc00.1047053503781.90 PE=4 SV=1;>tr|Q4D6T8|Q4D6T8_TRYCC Universal minicircle sequence binding protein (UMSBP), putative OS=Tr	0.717794	0.925615	0.935131	0.998358	0.485985	0.272444	0.239784	0.213377	-0.121389	-0.545852	-0.272424	-0.225518	-0.409569	0.139792	-0.374611	-0.519905	-0.60898	-0.471821	-0.448316	-0.209633	-1.7301	-1.66855	-1.62291	-1.87544	1.57782	1.50655	1.55819	1.53418
+	14.6045	6.6281e-14	tr|Q4D8V7|Q4D8V7_TRYCC;tr|Q4DB81|Q4DB81_TRYCC	tr|Q4D8V7|Q4D8V7_TRYCC;tr|Q4DB81|Q4DB81_TRYCC	>tr|Q4D8V7|Q4D8V7_TRYCC Glycosomal phosphoenolpyruvate carboxykinase, putative OS=Trypanosoma cruzi (strain CL Brener) GN=Tc00.1047053507547.90 PE=3 SV=1;>tr|Q4DB81|Q4DB81_TRYCC Glycosomal phosphoenolpyruvate carboxykinase, putative OS=Trypanosoma cruzi (s	1.90367	1.41028	1.37378	1.66009	-1.41196	-1.489	-1.10242	-1.63312	-0.0698292	-0.292433	-0.250456	-0.0187916	0.164764	0.425121	-0.135147	0.0812091	-0.830007	-0.799066	-1.09938	-0.680894	-0.209641	-0.57111	-0.455594	-0.264022	1.08449	1.10067	0.997678	1.11111
+	5.06028	2.09937e-05	tr|Q4D8Z1|Q4D8Z1_TRYCC	tr|Q4D8Z1|Q4D8Z1_TRYCC	>tr|Q4D8Z1|Q4D8Z1_TRYCC Dihydrolipoamide branched chain transacylase, putative OS=Trypanosoma cruzi (strain CL Brener) GN=Tc00.1047053510351.90 PE=3 SV=1	0.708019	0.54349	0.782082	-0.132	0.827235	0.88161	1.53751	0.837045	0.364803	-0.48466	-0.530667	-0.131872	-0.187091	-0.817872	0.511836	1.48356	0.378878	1.25164	0.864607	0.640706	-1.22253	-2.23008	-1.74329	-1.46722	-0.0541887	-0.559771	-0.661695	-1.39009
+	7.60347	9.25477e-08	tr|Q4DEK4|Q4DEK4_TRYCC;tr|Q4D916|Q4D916_TRYCC	tr|Q4DEK4|Q4DEK4_TRYCC;tr|Q4D916|Q4D916_TRYCC	>tr|Q4DEK4|Q4DEK4_TRYCC 40S ribosomal protein S16, putative OS=Trypanosoma cruzi (strain CL Brener) GN=Tc00.1047053503899.20 PE=4 SV=1;>tr|Q4D916|Q4D916_TRYCC 40S ribosomal protein S16, putative OS=Trypanosoma cruzi (strain CL Brener) GN=Tc00.1047053507513	0.348776	0.880442	1.59444	0.151814	0.29254	0.525827	0.535703	-0.64641	-0.854112	-1.10086	-0.565583	-0.682047	-1.3587	-1.38998	-0.485539	-0.888928	-0.511284	-0.117412	-0.128474	-0.0877455	-0.472625	-0.340574	-0.974772	-0.801109	1.88922	1.43499	1.73282	2.01959
+	6.54251	8.71894e-07	tr|Q4D946|Q4D946_TRYCC	tr|Q4D946|Q4D946_TRYCC	>tr|Q4D946|Q4D946_TRYCC Pyridoxal kinase, putative OS=Trypanosoma cruzi (strain CL Brener) GN=Tc00.1047053509059.50 PE=4 SV=1	-1.04952	-0.764508	-0.790788	-0.714408	NaN	NaN	-1.02266	-1.34926	0.970415	0.257145	1.00889	1.27739	NaN	NaN	NaN	NaN	0.336381	0.920553	-0.624743	-0.379161	1.32769	1.37757	1.30966	1.3392	-1.03255	-0.874503	-0.775939	-0.746856
+	7.71829	7.17613e-08	tr|Q4D991|Q4D991_TRYCC	tr|Q4D991|Q4D991_TRYCC	>tr|Q4D991|Q4D991_TRYCC 60S acidic ribosomal protein, putative OS=Trypanosoma cruzi (strain CL Brener) GN=Tc00.1047053510823.70 PE=3 SV=1	1.39035	1.39017	1.26316	1.26214	-0.0175092	0.153112	-0.14574	-0.269733	-1.73464	-2.55266	-0.988721	-1.23364	-1.14442	-1.45727	-0.581724	-0.349064	0.0308297	0.197422	0.60562	0.538788	0.665515	-0.359329	0.547478	-0.226735	0.830418	0.7729	0.660828	0.752446
+	13.2864	7.79837e-13	tr|Q4D9G6|Q4D9G6_TRYCC	tr|Q4D9G6|Q4D9G6_TRYCC	>tr|Q4D9G6|Q4D9G6_TRYCC Threonyl-tRNA synthetase, putative OS=Trypanosoma cruzi (strain CL Brener) GN=Tc00.1047053508299.80 PE=3 SV=1	-0.784134	-0.192241	-0.127155	-0.202266	-0.271692	-0.229008	-0.586881	-0.179236	0.236275	0.297276	0.26732	-0.299339	-0.666445	-0.542484	-0.614	-0.14759	2.48766	2.06841	2.26278	2.31335	-0.926181	-0.638739	-0.635581	-0.715367	-0.544788	-0.411571	-0.702294	-0.516082
+	3.38487	0.000769307	tr|Q4D9I0|Q4D9I0_TRYCC;tr|Q4DCU1|Q4DCU1_TRYCC	tr|Q4D9I0|Q4D9I0_TRYCC;tr|Q4DCU1|Q4DCU1_TRYCC	>tr|Q4D9I0|Q4D9I0_TRYCC Phosphoribosylpyrophosphate synthetase, putative OS=Trypanosoma cruzi (strain CL Brener) GN=Tc00.1047053508717.30 PE=4 SV=1;>tr|Q4DCU1|Q4DCU1_TRYCC Phosphoribosylpyrophosphate synthetase, putative OS=Trypanosoma cruzi (strain CL Bre	0.59683	1.31544	0.997777	-0.210109	-0.40778	-0.775431	-2.12928	-0.251796	0.967508	-0.118343	NaN	-0.0366597	-1.51731	-0.826736	-1.55191	NaN	1.99937	1.24021	0.777022	1.07984	-0.114801	0.344209	0.293042	-0.189225	0.235908	-1.57698	-0.231776	0.090979
+	11.0115	7.98827e-11	tr|Q4DCU2|Q4DCU2_TRYCC;tr|Q4D9I1|Q4D9I1_TRYCC	tr|Q4DCU2|Q4DCU2_TRYCC;tr|Q4D9I1|Q4D9I1_TRYCC	>tr|Q4DCU2|Q4DCU2_TRYCC NADH dehydrogenase, putative OS=Trypanosoma cruzi (strain CL Brener) GN=Tc00.1047053506839.70 PE=4 SV=1;>tr|Q4D9I1|Q4D9I1_TRYCC NADH dehydrogenase, putative OS=Trypanosoma cruzi (strain CL Brener) GN=Tc00.1047053508717.20 PE=4 SV=1	0.336781	0.508617	0.388769	0.309034	-1.27419	-1.49372	-1.11082	-1.5838	-0.0308799	0.119173	-0.988141	-0.144454	0.600916	1.02309	0.528431	0.990931	-2.01109	NaN	-1.54023	-1.33935	1.00141	1.05087	1.01672	0.966743	0.753022	0.548179	0.73746	0.636545
+	9.68423	1.19733e-09	tr|Q4D9K8|Q4D9K8_TRYCC	tr|Q4D9K8|Q4D9K8_TRYCC	>tr|Q4D9K8|Q4D9K8_TRYCC Nitrilase, putative OS=Trypanosoma cruzi (strain CL Brener) GN=Tc00.1047053510039.40 PE=4 SV=1	-1.31509	-1.73044	-0.969408	-1.60408	0.209695	0.148567	1.15533	0.686464	0.382935	0.570219	1.20384	0.746717	0.287137	0.450372	0.534317	0.186294	0.865261	1.59496	1.0256	0.796195	-0.144638	0.173001	0.0811718	0.465581	-1.65297	-1.6257	-1.28096	-1.24036
+	6.90672	3.99724e-07	tr|Q4DES0|Q4DES0_TRYCC;tr|Q4D9Q4|Q4D9Q4_TRYCC	tr|Q4DES0|Q4DES0_TRYCC;tr|Q4D9Q4|Q4D9Q4_TRYCC	>tr|Q4DES0|Q4DES0_TRYCC Serine/threonine-protein phosphatase 2A activator OS=Trypanosoma cruzi (strain CL Brener) GN=Tc00.1047053505071.90 PE=3 SV=1;>tr|Q4D9Q4|Q4D9Q4_TRYCC Serine/threonine-protein phosphatase 2A activator OS=Trypanosoma cruzi (strain CL B	0.127353	0.357664	-0.170181	-0.139021	NaN	NaN	-0.372049	-0.55566	2.31037	1.55072	2.14349	1.72443	-0.340459	-0.815033	0.0526856	-1.08351	0.0577147	-0.572796	-0.220214	0.255201	-1.23479	-1.28654	-0.375468	-1.67942	0.438567	-0.226125	-0.335001	0.388078
+	13.4316	5.81716e-13	tr|Q4D9S6|Q4D9S6_TRYCC;tr|Q4D7U3|Q4D7U3_TRYCC	tr|Q4D9S6|Q4D9S6_TRYCC	>tr|Q4D9S6|Q4D9S6_TRYCC Urocanate hydratase, putative OS=Trypanosoma cruzi (strain CL Brener) GN=Tc00.1047053504045.110 PE=3 SV=1	-0.885916	-0.929151	-0.879724	-0.644739	1.96495	1.47142	1.92989	1.8217	0.181872	-0.154452	-0.228879	-0.0905757	-0.796697	-0.729499	-0.443703	-0.0569042	1.16805	0.882661	1.3989	0.963395	-0.773082	-0.704734	-0.591316	-1.06461	-0.847069	-0.642097	-0.627738	-0.691963
+	21.6986	4.98071e-20	tr|Q4D9T0|Q4D9T0_TRYCC	tr|Q4D9T0|Q4D9T0_TRYCC	>tr|Q4D9T0|Q4D9T0_TRYCC Thermostable carboxypeptidase 1, putative OS=Trypanosoma cruzi (strain CL Brener) GN=Tc00.1047053504045.60 PE=4 SV=1	-0.858513	-0.958568	-0.890269	-0.849305	-0.499762	-0.290936	-0.470172	-0.353028	1.45221	1.51507	1.25295	1.2571	-0.781965	-0.858289	-0.83889	-0.611316	1.61016	1.63813	1.62908	1.55967	-0.0561872	0.0195812	-0.156731	-0.138833	-0.848198	-0.850717	-0.833657	-0.788618
+	4.93724	2.72532e-05	tr|Q4D9V7|Q4D9V7_TRYCC;tr|Q4DZF8|Q4DZF8_TRYCC	tr|Q4D9V7|Q4D9V7_TRYCC;tr|Q4DZF8|Q4DZF8_TRYCC	>tr|Q4D9V7|Q4D9V7_TRYCC Uncharacterized protein OS=Trypanosoma cruzi (strain CL Brener) GN=Tc00.1047053506681.40 PE=4 SV=1;>tr|Q4DZF8|Q4DZF8_TRYCC Uncharacterized protein OS=Trypanosoma cruzi (strain CL Brener) GN=Tc00.1047053506825.40 PE=4 SV=1	-0.936104	NaN	-0.417372	-0.656041	-1.39372	NaN	-1.0205	-1.4113	1.03532	0.855702	1.08231	NaN	0.28582	0.506491	0.824282	1.24511	NaN	NaN	NaN	NaN	NaN	NaN	NaN	NaN	NaN	NaN	NaN	NaN
+	2.10704	0.0118343	tr|Q4D9Z1|Q4D9Z1_TRYCC	tr|Q4D9Z1|Q4D9Z1_TRYCC	>tr|Q4D9Z1|Q4D9Z1_TRYCC Proteasome regulatory non-ATPase subunit, putative OS=Trypanosoma cruzi (strain CL Brener) GN=Tc00.1047053511365.70 PE=4 SV=1	0.639555	0.955984	-0.515922	-1.19539	-1.45874	-1.98873	-0.781429	-1.57879	0.734213	0.324713	0.99647	-0.0395275	-0.582542	0.408578	0.515634	0.266781	-0.651666	-0.954303	NaN	0.208183	0.176182	1.5862	-0.950186	NaN	1.45086	0.885248	-0.0614478	1.61007
+	5.3481	1.12765e-05	tr|Q4D9Z4|Q4D9Z4_TRYCC	tr|Q4D9Z4|Q4D9Z4_TRYCC	>tr|Q4D9Z4|Q4D9Z4_TRYCC Pyruvate kinase OS=Trypanosoma cruzi (strain CL Brener) GN=Tc00.1047053511281.60 PE=1 SV=1	-0.125745	0.862871	1.01443	0.737077	-1.16375	-0.457556	-0.160097	-1.45607	-0.455041	-0.273493	0.874689	0.256792	-0.191306	-0.7175	-1.1101	-0.620159	-0.829841	-0.643089	-0.483639	0.171772	1.93734	1.67244	1.66117	1.93305	-1.22032	-1.20234	0.400198	-0.411782
+	4.06944	0.000178205	tr|Q4DY77|Q4DY77_TRYCC;tr|Q4DA03|Q4DA03_TRYCC	tr|Q4DY77|Q4DY77_TRYCC;tr|Q4DA03|Q4DA03_TRYCC	>tr|Q4DY77|Q4DY77_TRYCC Uncharacterized protein OS=Trypanosoma cruzi (strain CL Brener) GN=Tc00.1047053511907.100 PE=4 SV=1;>tr|Q4DA03|Q4DA03_TRYCC Uncharacterized protein OS=Trypanosoma cruzi (strain CL Brener) GN=Tc00.1047053506797.120 PE=4 SV=1	1.28568	0.929096	1.1613	1.47523	-1.06778	-0.605268	-1.61156	-1.62751	0.0920371	-1.11123	-0.323301	-0.84909	0.175885	0.499976	-0.443321	0.265642	-1.10444	-1.27361	-0.744117	0.174028	1.32815	-1.13004	NaN	0.992182	0.940454	0.902856	0.986708	0.682046
+	2.46685	0.00538096	tr|Q4DY78|Q4DY78_TRYCC;tr|Q4DA04|Q4DA04_TRYCC	tr|Q4DY78|Q4DY78_TRYCC;tr|Q4DA04|Q4DA04_TRYCC	>tr|Q4DY78|Q4DY78_TRYCC Uncharacterized protein OS=Trypanosoma cruzi (strain CL Brener) GN=Tc00.1047053511907.89 PE=4 SV=1;>tr|Q4DA04|Q4DA04_TRYCC Uncharacterized protein OS=Trypanosoma cruzi (strain CL Brener) GN=Tc00.1047053506797.110 PE=4 SV=1	0.255733	-1.00436	-0.950633	-0.823393	NaN	NaN	NaN	NaN	0.768303	1.34204	2.02545	0.901676	-0.21386	0.0650293	0.335403	-0.107416	0.147042	NaN	NaN	-1.16411	NaN	NaN	NaN	NaN	-1.57689	NaN	NaN	NaN
+	10.8663	1.05784e-10	tr|Q4DA30|Q4DA30_TRYCC;tr|Q4CLQ7|Q4CLQ7_TRYCC;tr|Q4CNQ7|Q4CNQ7_TRYCC;tr|Q4CN47|Q4CN47_TRYCC	tr|Q4DA30|Q4DA30_TRYCC;tr|Q4CLQ7|Q4CLQ7_TRYCC;tr|Q4CNQ7|Q4CNQ7_TRYCC;tr|Q4CN47|Q4CN47_TRYCC	>tr|Q4DA30|Q4DA30_TRYCC Uncharacterized protein OS=Trypanosoma cruzi (strain CL Brener) GN=Tc00.1047053506947.10 PE=4 SV=1;>tr|Q4CLQ7|Q4CLQ7_TRYCC Uncharacterized protein (Fragment) OS=Trypanosoma cruzi (strain CL Brener) GN=Tc00.1047053509107.9 PE=4 SV=1;	-0.585056	-0.739122	-0.912953	-0.901519	-0.496688	-1.13456	-1.32503	-1.53355	0.425885	0.414089	0.250239	0.746731	-0.396569	-0.56481	-0.729357	-0.72546	1.62733	1.99315	2.1233	1.81366	1.0479	0.396617	0.0470074	0.373795	-0.535716	-0.382677	-0.0416179	-0.255009
+	2.99186	0.00173855	tr|Q4DA54|Q4DA54_TRYCC	tr|Q4DA54|Q4DA54_TRYCC	>tr|Q4DA54|Q4DA54_TRYCC Histidyl-tRNA synthetase, putative OS=Trypanosoma cruzi (strain CL Brener) GN=Tc00.1047053507019.40 PE=1 SV=1	0.744184	-1.83558	-0.821277	0.310133	2.0262	2.01605	0.749893	1.36403	-1.80986	-0.304832	-0.88877	-0.842665	0.999593	0.780208	0.680485	-0.0262967	-0.9117	-0.664081	-0.69912	0.332728	NaN	-0.235217	NaN	0.0311618	0.00097483	-0.398144	-0.802923	0.204814
+	6.42168	1.11747e-06	tr|Q4DA56|Q4DA56_TRYCC	tr|Q4DA56|Q4DA56_TRYCC	>tr|Q4DA56|Q4DA56_TRYCC Nitrate reductase, putative OS=Trypanosoma cruzi (strain CL Brener) GN=Tc00.1047053507019.20 PE=4 SV=1	1.15017	1.48229	1.43625	0.983692	0.657555	-0.362532	-0.759918	-0.849533	1.09609	0.718105	1.10614	1.28066	-0.843493	-0.147975	-0.243008	0.0754731	-0.865019	0.0847563	0.328339	0.720302	-1.93549	-1.7406	-1.70136	-1.2042	-0.283161	-0.654322	0.442671	0.0281135
+	5.51617	7.84259e-06	tr|Q4DR74|Q4DR74_TRYCC;tr|Q4DA68|Q4DA68_TRYCC	tr|Q4DR74|Q4DR74_TRYCC;tr|Q4DA68|Q4DA68_TRYCC	>tr|Q4DR74|Q4DR74_TRYCC Uncharacterized protein OS=Trypanosoma cruzi (strain CL Brener) GN=Tc00.1047053504033.80 PE=4 SV=1;>tr|Q4DA68|Q4DA68_TRYCC Uncharacterized protein OS=Trypanosoma cruzi (strain CL Brener) GN=Tc00.1047053510339.80 PE=4 SV=1	-0.495758	-0.244491	-0.235134	-0.231344	0.522463	0.79408	1.02223	1.02841	0.43603	1.50652	1.83643	1.00341	NaN	NaN	NaN	0.510579	-0.457405	-0.149425	-0.219729	0.0410888	NaN	-2.40379	NaN	-1.51094	-0.956084	-0.618225	-1.34641	0.167503
+	4.75596	4.02894e-05	tr|Q4DR73|Q4DR73_TRYCC;tr|Q4DA69|Q4DA69_TRYCC	tr|Q4DR73|Q4DR73_TRYCC;tr|Q4DA69|Q4DA69_TRYCC	>tr|Q4DR73|Q4DR73_TRYCC Mitochondrial carrier protein, putative OS=Trypanosoma cruzi (strain CL Brener) GN=Tc00.1047053504033.90 PE=3 SV=1;>tr|Q4DA69|Q4DA69_TRYCC Mitochondrial carrier protein, putative OS=Trypanosoma cruzi (strain CL Brener) GN=Tc00.10470	-0.339231	-0.247713	-0.767581	-0.399131	-0.799029	-0.0804771	-0.481561	-0.786837	0.469757	-1.21042	-1.34163	-1.69241	NaN	NaN	NaN	0.0515101	NaN	-1.03854	-0.545294	-0.334518	0.833871	1.18447	0.363381	1.53886	1.68166	1.61397	1.17076	1.15614
+	1.75992	0.0247854	tr|Q4DA79|Q4DA79_TRYCC	tr|Q4DA79|Q4DA79_TRYCC	>tr|Q4DA79|Q4DA79_TRYCC Uncharacterized protein OS=Trypanosoma cruzi (strain CL Brener) GN=Tc00.1047053506795.90 PE=4 SV=1	-0.112951	-0.194146	0.017542	0.318917	-0.764861	-0.952634	-0.402634	-0.430542	-2.35349	1.30878	-1.24753	1.38712	0.0273873	-0.928073	-0.286884	-1.16939	-0.277324	-0.384132	-0.742891	-0.902591	1.79885	0.924761	0.578308	1.75561	1.33449	0.707058	0.280423	0.710817
+	13.2112	9.00118e-13	tr|Q4DA84|Q4DA84_TRYCC	tr|Q4DA84|Q4DA84_TRYCC	>tr|Q4DA84|Q4DA84_TRYCC Uncharacterized protein OS=Trypanosoma cruzi (strain CL Brener) GN=Tc00.1047053506795.44 PE=3 SV=1	0.404908	0.132176	-0.10459	0.371192	-1.47945	-1.61244	-1.3584	-1.22657	-0.00905685	0.067544	0.239248	-0.550842	-1.19762	-1.19096	-1.00029	-1.56304	1.38441	1.61492	1.54367	1.69598	0.404578	0.273611	0.601405	0.283073	0.795011	0.385211	0.658076	0.438241
+	3.19793	0.00113219	tr|Q4DAD0|Q4DAD0_TRYCC;tr|Q4CM10|Q4CM10_TRYCC	tr|Q4DAD0|Q4DAD0_TRYCC;tr|Q4CM10|Q4CM10_TRYCC	>tr|Q4DAD0|Q4DAD0_TRYCC Uncharacterized protein OS=Trypanosoma cruzi (strain CL Brener) GN=Tc00.1047053508989.110 PE=4 SV=1;>tr|Q4CM10|Q4CM10_TRYCC Uncharacterized protein (Fragment) OS=Trypanosoma cruzi (strain CL Brener) GN=Tc00.1047053466593.19 PE=4 SV=	0.937284	0.274005	1.29099	1.01598	-0.37029	NaN	-0.894934	-1.40809	NaN	NaN	-1.49308	NaN	NaN	-0.0955566	NaN	NaN	NaN	-1.6622	NaN	NaN	0.903597	0.647252	0.942186	0.778838	-0.0324936	-0.833484	NaN	NaN
+	18.9866	9.05786e-18	tr|Q4DAE1|Q4DAE1_TRYCC;tr|Q4CU51|Q4CU51_TRYCC	tr|Q4DAE1|Q4DAE1_TRYCC;tr|Q4CU51|Q4CU51_TRYCC	>tr|Q4DAE1|Q4DAE1_TRYCC D-isomer specific 2-hydroxyacid dehydrogenase-protein, putative OS=Trypanosoma cruzi (strain CL Brener) GN=Tc00.1047053510099.120 PE=4 SV=1;>tr|Q4CU51|Q4CU51_TRYCC D-isomer specific 2-hydroxyacid dehydrogenase-protein, putative OS=T	1.28877	1.373	1.30102	1.26296	0.198715	-0.194757	0.0892894	-0.0840668	0.874177	0.976275	0.736285	0.843418	-0.299328	-0.166603	-0.0828841	-0.314548	-1.22384	-0.99028	-1.09598	-1.1761	-1.52827	-1.35696	-1.69468	-1.62966	0.783357	0.761541	0.608882	0.740265
+	6.95052	3.66123e-07	tr|Q4DAG5|Q4DAG5_TRYCC;tr|Q4DZ14|Q4DZ14_TRYCC	tr|Q4DAG5|Q4DAG5_TRYCC;tr|Q4DZ14|Q4DZ14_TRYCC	>tr|Q4DAG5|Q4DAG5_TRYCC Deoxyribose-phosphate aldolase, putative OS=Trypanosoma cruzi (strain CL Brener) GN=Tc00.1047053507559.80 PE=3 SV=1;>tr|Q4DZ14|Q4DZ14_TRYCC Deoxyribose-phosphate aldolase, putative OS=Trypanosoma cruzi (strain CL Brener) GN=Tc00.104	1.75436	1.22361	1.62028	1.48462	-1.6931	-1.07051	-1.07968	-1.14219	0.543013	0.39521	0.926247	1.25581	NaN	NaN	NaN	NaN	-0.284111	-0.261574	-0.563025	-0.753526	-0.436218	0.150269	0.646452	-0.299235	-0.88707	0.10989	-0.41392	-1.2256
+	1.50157	0.0434373	tr|Q4DAL7|Q4DAL7_TRYCC	tr|Q4DAL7|Q4DAL7_TRYCC	>tr|Q4DAL7|Q4DAL7_TRYCC Uncharacterized protein OS=Trypanosoma cruzi (strain CL Brener) GN=Tc00.1047053507105.50 PE=4 SV=1	0.872155	0.812662	-0.974157	-0.575992	NaN	NaN	NaN	NaN	-0.687857	-1.44091	-1.103	-2.03362	NaN	NaN	NaN	NaN	0.969322	1.09319	-1.33344	1.40747	0.521168	1.29313	-0.174348	0.137065	0.468461	0.184852	0.0612893	0.502559
+	4.21591	0.000130667	tr|Q4DMX4|Q4DMX4_TRYCC;tr|Q4DAN2|Q4DAN2_TRYCC	tr|Q4DMX4|Q4DMX4_TRYCC;tr|Q4DAN2|Q4DAN2_TRYCC	>tr|Q4DMX4|Q4DMX4_TRYCC Uncharacterized protein OS=Trypanosoma cruzi (strain CL Brener) GN=Tc00.1047053511529.210 PE=4 SV=1;>tr|Q4DAN2|Q4DAN2_TRYCC Uncharacterized protein OS=Trypanosoma cruzi (strain CL Brener) GN=Tc00.1047053506727.50 PE=4 SV=1	-1.2446	-0.678208	-0.885358	-0.776991	0.50692	0.540713	0.403196	0.113572	-0.756253	0.66097	-0.0946718	1.83047	2.04415	1.62736	1.1135	1.28265	-0.26897	0.625381	0.377756	0.118105	-0.394537	-0.450179	-2.31238	-0.792223	-0.704258	-0.30396	-0.842091	-0.740075
+	18.0051	6.41569e-17	tr|Q4DAP5|Q4DAP5_TRYCC	tr|Q4DAP5|Q4DAP5_TRYCC	>tr|Q4DAP5|Q4DAP5_TRYCC Uncharacterized protein OS=Trypanosoma cruzi (strain CL Brener) GN=Tc00.1047053511439.40 PE=4 SV=1	-0.566941	-0.685509	-0.854383	-0.74433	-0.358478	-0.202742	-0.198275	-0.256	0.304447	0.420667	0.592916	0.406475	0.589454	0.439865	0.380478	0.250467	1.34593	1.40123	1.56715	1.45492	0.388624	0.453278	0.599823	0.629375	-1.99408	-1.65814	-2.02841	-1.6778
+	11.4667	3.22606e-11	tr|Q4DAS0|Q4DAS0_TRYCC	tr|Q4DAS0|Q4DAS0_TRYCC	>tr|Q4DAS0|Q4DAS0_TRYCC Oxidoreductase, putative OS=Trypanosoma cruzi (strain CL Brener) GN=Tc00.1047053506485.80 PE=4 SV=1	-0.693762	-1.27226	-0.667512	-1.0672	1.19096	1.22058	1.29668	1.15103	-0.257535	-0.0168587	-0.16353	0.153133	-1.34562	-2.1609	-1.05008	-1.28861	1.21066	0.971519	1.23803	1.39237	0.526317	0.606754	0.807596	0.0622679	-0.408158	-0.493814	-0.423365	-0.51868
+	4.23772	0.000124806	tr|Q4DAS5|Q4DAS5_TRYCC	tr|Q4DAS5|Q4DAS5_TRYCC	>tr|Q4DAS5|Q4DAS5_TRYCC Uncharacterized protein (Fragment) OS=Trypanosoma cruzi (strain CL Brener) GN=Tc00.1047053506485.10 PE=4 SV=1	-0.379346	-1.7111	-1.38715	-0.813595	0.0642843	1.31659	0.499261	-0.468098	-1.88892	NaN	NaN	NaN	1.20483	1.11883	1.62296	1.17844	0.390028	0.503935	1.03565	0.103114	0.707266	-0.511805	-0.269694	0.316736	-1.02996	-0.609943	-0.992309	NaN
+	8.59449	1.15797e-08	tr|Q4DAT6|Q4DAT6_TRYCC	tr|Q4DAT6|Q4DAT6_TRYCC	>tr|Q4DAT6|Q4DAT6_TRYCC Hsc70-interacting protein (Hip), putative OS=Trypanosoma cruzi (strain CL Brener) GN=Tc00.1047053510143.24 PE=4 SV=1	-0.089132	-0.0248935	-0.0906642	0.405187	0.050889	-0.611564	-0.506342	-0.289547	0.102018	0.887499	1.24131	1.48982	1.23574	1.92249	1.33553	1.28127	-1.90625	-1.84395	-1.27212	-1.2949	-0.524767	-1.16222	-0.377949	-0.65642	0.333104	0.330184	0.287981	-0.252297
+	8.23224	2.40945e-08	tr|Q4DAV6|Q4DAV6_TRYCC	tr|Q4DAV6|Q4DAV6_TRYCC	>tr|Q4DAV6|Q4DAV6_TRYCC ATP synthase F1 subunit gamma protein, putative OS=Trypanosoma cruzi (strain CL Brener) GN=Tc00.1047053504069.80 PE=4 SV=1	-1.41191	-1.12644	-0.411964	-1.34826	-0.562856	-0.347438	-1.45287	-0.747048	0.909927	1.20042	1.29213	1.31324	-0.371968	-0.383185	-0.127628	-0.523917	1.07874	2.035	1.91826	1.04131	-0.323024	0.351149	0.0393753	0.484554	-0.234388	-0.646896	-0.974375	-0.669935
+	7.09349	2.70525e-07	tr|Q4DAV9|Q4DAV9_TRYCC	tr|Q4DAV9|Q4DAV9_TRYCC	>tr|Q4DAV9|Q4DAV9_TRYCC 60S ribosomal protein L37a, putative OS=Trypanosoma cruzi (strain CL Brener) GN=Tc00.1047053504069.56 PE=3 SV=1	-0.47304	NaN	0.131486	-0.0682828	-0.14385	0.25173	0.141574	-0.0940128	-0.755342	-0.459667	-0.689996	-0.907072	NaN	NaN	NaN	NaN	-1.08511	-0.871168	-1.26411	-0.438	NaN	NaN	NaN	NaN	1.98699	1.68869	1.08536	1.96383
+	5.02114	2.28261e-05	tr|Q4DAW0|Q4DAW0_TRYCC	tr|Q4DAW0|Q4DAW0_TRYCC	>tr|Q4DAW0|Q4DAW0_TRYCC Proteasome subunit alpha type OS=Trypanosoma cruzi (strain CL Brener) GN=Tc00.1047053504069.53 PE=3 SV=1	-0.902461	-1.76037	-0.235643	-0.729807	1.8725	0.761471	1.52975	1.26061	-1.04915	0.112924	-0.742068	-0.834256	1.15401	0.902448	0.611016	0.0784351	0.892023	1.16198	1.04967	0.316283	0.321746	-1.25569	-1.15199	-0.711084	-0.448916	-0.399818	-1.51367	-0.289936
+	13.4669	5.53761e-13	tr|Q4DAW5|Q4DAW5_TRYCC;tr|Q4D1H9|Q4D1H9_TRYCC	tr|Q4DAW5|Q4DAW5_TRYCC;tr|Q4D1H9|Q4D1H9_TRYCC	>tr|Q4DAW5|Q4DAW5_TRYCC Cytochrome C oxidase subunit VI, putative OS=Trypanosoma cruzi (strain CL Brener) GN=Tc00.1047053504069.20 PE=4 SV=1;>tr|Q4D1H9|Q4D1H9_TRYCC Cytochrome C oxidase subunit VI, putative OS=Trypanosoma cruzi (strain CL Brener) GN=Tc00.1	-0.724025	-0.414394	-0.944547	-0.909783	0.197417	0.0449521	0.195171	0.156839	1.46098	1.592	1.62886	1.89833	0.27595	0.551351	0.293194	0.620441	0.13647	0.202168	0.381793	0.19562	-2.09536	-2.00662	-1.21279	-1.59487	0.143064	0.0229272	-0.0869129	-0.00821482
+	2.75234	0.00291792	tr|Q4DAW6|Q4DAW6_TRYCC;tr|Q4CKY8|Q4CKY8_TRYCC	tr|Q4DAW6|Q4DAW6_TRYCC;tr|Q4CKY8|Q4CKY8_TRYCC	>tr|Q4DAW6|Q4DAW6_TRYCC Proteasome subunit alpha type OS=Trypanosoma cruzi (strain CL Brener) GN=Tc00.1047053504069.10 PE=3 SV=1;>tr|Q4CKY8|Q4CKY8_TRYCC Proteasome alpha 2 subunit, putative (Fragment) OS=Trypanosoma cruzi (strain CL Brener) GN=Tc00.1047053	-0.280312	-0.96321	-0.211274	-2.52019	-0.113722	-0.173931	-0.15042	-0.903315	1.11362	1.23979	-0.500176	0.766679	1.00327	1.35278	1.82312	1.42998	NaN	NaN	-0.0670217	-0.0276066	-0.437401	0.0365834	-1.22673	0.294665	-0.703515	NaN	-0.781653	NaN
+	12.571	3.20747e-12	tr|Q4DAZ6|Q4DAZ6_TRYCC;tr|Q4CWF4|Q4CWF4_TRYCC	tr|Q4DAZ6|Q4DAZ6_TRYCC;tr|Q4CWF4|Q4CWF4_TRYCC	>tr|Q4DAZ6|Q4DAZ6_TRYCC Heat shock 70 kDa protein, putative (Fragment) OS=Trypanosoma cruzi (strain CL Brener) GN=Tc00.1047053506135.9 PE=3 SV=1;>tr|Q4CWF4|Q4CWF4_TRYCC Heat shock 70 kDa protein, putative (Fragment) OS=Trypanosoma cruzi (strain CL Brener)	0.803486	0.952834	1.04328	1.1935	-0.305818	-0.170772	-0.213834	-0.353773	-1.08858	-1.12965	-0.569688	-0.995295	0.638442	0.910389	1.01934	1.03519	-0.801395	-1.58253	-1.70455	-1.38025	1.13988	1.28128	1.30196	1.1987	-0.310409	-0.51271	-0.972176	-0.426849
+	2.53951	0.00458584	tr|Q4DAZ9|Q4DAZ9_TRYCC	tr|Q4DAZ9|Q4DAZ9_TRYCC	>tr|Q4DAZ9|Q4DAZ9_TRYCC Uncharacterized protein OS=Trypanosoma cruzi (strain CL Brener) GN=Tc00.1047053510087.90 PE=4 SV=1	-1.22746	-0.156772	-0.357755	-0.187673	0.677546	-0.065497	-1.2971	-0.306863	2.35123	1.62947	0.02424	1.03497	0.863883	1.33798	0.61845	1.41152	-0.128928	-0.53182	-1.40205	-0.658288	0.0685009	-0.635697	0.100012	-0.686161	-1.28536	-1.66688	0.8574	-0.380887
+	6.15729	1.9988e-06	tr|Q4DN72|Q4DN72_TRYCC;tr|Q4DL18|Q4DL18_TRYCC;tr|Q4DB26|Q4DB26_TRYCC	tr|Q4DN72|Q4DN72_TRYCC;tr|Q4DL18|Q4DL18_TRYCC;tr|Q4DB26|Q4DB26_TRYCC	>tr|Q4DN72|Q4DN72_TRYCC 60S ribosomal protein L34, putative OS=Trypanosoma cruzi (strain CL Brener) GN=Tc00.1047053511233.20 PE=4 SV=1;>tr|Q4DL18|Q4DL18_TRYCC 60S ribosomal protein L34, putative OS=Trypanosoma cruzi (strain CL Brener) GN=Tc00.1047053511261	0.884063	1.01891	1.1704	0.945844	0.281586	-0.218164	-0.099819	0.364576	-0.615033	-0.0583626	-1.63825	-1.27088	-1.91339	0.0781531	-1.12224	-1.03689	0.548464	0.991718	1.19872	0.776893	-1.36336	-0.961636	-1.33145	-0.441225	0.776164	0.844471	0.80148	1.38925
+	12.3981	4.59174e-12	tr|Q4E5H8|Q4E5H8_TRYCC;tr|Q4DB28|Q4DB28_TRYCC;tr|Q4DN74|Q4DN74_TRYCC	tr|Q4E5H8|Q4E5H8_TRYCC;tr|Q4DB28|Q4DB28_TRYCC;tr|Q4DN74|Q4DN74_TRYCC	>tr|Q4E5H8|Q4E5H8_TRYCC Ribosomal protein OS=Trypanosoma cruzi (strain CL Brener) GN=Tc00.1047053511277.160 PE=3 SV=1;>tr|Q4DB28|Q4DB28_TRYCC Ribosomal protein OS=Trypanosoma cruzi (strain CL Brener) GN=Tc00.1047053506963.10 PE=3 SV=1;>tr|Q4DN74|Q4DN74_TRY	1.05217	1.58299	1.10048	1.49199	-0.199404	0.0933726	-0.299741	0.00169029	-0.44031	-0.82134	-0.546641	-0.838651	-0.0888344	-0.248072	0.334195	0.292004	-1.1689	-0.872796	-1.15867	-0.833032	-0.971767	-0.808958	-1.5219	-0.970498	1.32057	1.56855	1.69184	1.25965
+	4.50998	6.85597e-05	tr|Q4DB63|Q4DB63_TRYCC	tr|Q4DB63|Q4DB63_TRYCC	>tr|Q4DB63|Q4DB63_TRYCC Mitochondrial processing peptidase alpha subunit, putative OS=Trypanosoma cruzi (strain CL Brener) GN=Tc00.1047053506735.10 PE=3 SV=1	0.290357	NaN	-0.164836	0.740787	NaN	NaN	NaN	NaN	1.46763	1.09373	1.00261	1.0125	NaN	NaN	NaN	NaN	NaN	NaN	NaN	NaN	-0.8078	-1.82468	-1.48724	-1.0666	0.379926	-0.029332	0.0826381	-0.689686
+	9.84741	8.58913e-10	tr|Q4DB82|Q4DB82_TRYCC	tr|Q4DB82|Q4DB82_TRYCC	>tr|Q4DB82|Q4DB82_TRYCC NUP-1 protein, putative (Fragment) OS=Trypanosoma cruzi (strain CL Brener) GN=Tc00.1047053508441.10 PE=4 SV=1	1.20684	0.94692	0.46702	0.561369	-0.113355	-0.81851	-0.632749	-0.453815	0.923001	0.760156	0.857765	0.481109	1.02914	1.3019	0.682424	0.549988	-0.489931	-0.647983	-1.48009	-0.800239	-1.68848	-1.71425	-1.75181	-1.62043	0.488597	0.292741	1.16553	0.497139
+	5.89598	3.53267e-06	tr|Q4DBB6|Q4DBB6_TRYCC	tr|Q4DBB6|Q4DBB6_TRYCC	>tr|Q4DBB6|Q4DBB6_TRYCC Uncharacterized protein OS=Trypanosoma cruzi (strain CL Brener) GN=Tc00.1047053509161.60 PE=4 SV=1	-0.477093	-0.51154	-0.858736	-0.169682	-1.97691	-1.71687	-1.60152	NaN	0.32352	0.15998	0.290713	0.822694	NaN	-0.323911	0.021271	-1.47089	0.540313	1.19957	1.75055	1.80277	0.388471	-0.351728	-0.227025	NaN	0.121022	0.685715	0.962675	0.616631
+	13.2569	8.18219e-13	tr|Q4DBC5|Q4DBC5_TRYCC	tr|Q4DBC5|Q4DBC5_TRYCC	>tr|Q4DBC5|Q4DBC5_TRYCC Orotidine-5-phosphate decarboxylase/orotate phosphoribosyltransferase, putative OS=Trypanosoma cruzi (strain CL Brener) GN=Tc00.1047053507059.60 PE=3 SV=1	-0.34316	0.173076	-0.00280288	-0.489766	0.687471	0.781513	0.636228	0.904271	-1.111	-1.33551	-1.28127	-0.761035	-0.472266	0.124151	-0.0725681	0.0361285	1.70783	1.64348	1.21384	1.5712	-1.58023	-1.25333	-1.38648	-1.46327	0.460454	0.351096	0.630251	0.6317
+	3.44425	0.000677768	tr|Q4DBE4|Q4DBE4_TRYCC	tr|Q4DBE4|Q4DBE4_TRYCC	>tr|Q4DBE4|Q4DBE4_TRYCC Peroxisomal membrane protein 4, putative OS=Trypanosoma cruzi (strain CL Brener) GN=Tc00.1047053508613.30 PE=4 SV=1	NaN	NaN	NaN	NaN	NaN	0.412919	NaN	NaN	NaN	NaN	NaN	NaN	NaN	NaN	NaN	NaN	0.983427	1.26542	0.165285	1.12133	-1.05751	-0.970638	-0.770017	-1.15021	NaN	NaN	NaN	NaN
+	5.09552	1.94833e-05	tr|Q4DP62|Q4DP62_TRYCC;tr|Q4DBG2|Q4DBG2_TRYCC;tr|Q4CLJ0|Q4CLJ0_TRYCC	tr|Q4DP62|Q4DP62_TRYCC;tr|Q4DBG2|Q4DBG2_TRYCC;tr|Q4CLJ0|Q4CLJ0_TRYCC	>tr|Q4DP62|Q4DP62_TRYCC Serine/threonine protein kinase, putative OS=Trypanosoma cruzi (strain CL Brener) GN=Tc00.1047053509599.150 PE=4 SV=1;>tr|Q4DBG2|Q4DBG2_TRYCC Serine/threonine protein kinase, putative OS=Trypanosoma cruzi (strain CL Brener) GN=Tc00.	-0.220397	-0.2419	-0.141106	0.274279	-1.15559	-0.374964	-1.07993	-0.896547	0.601876	0.375234	0.542709	0.474977	0.479774	NaN	0.395294	0.45117	0.749448	0.906501	1.19983	2.85361	-1.56192	NaN	NaN	-1.93124	-0.565744	-1.1247	0.0897548	-0.100433
+	2.57495	0.00424909	tr|Q4DBK5|Q4DBK5_TRYCC	tr|Q4DBK5|Q4DBK5_TRYCC	>tr|Q4DBK5|Q4DBK5_TRYCC Peptidase M20/M25/M40, putative OS=Trypanosoma cruzi (strain CL Brener) GN=Tc00.1047053510257.80 PE=4 SV=1	-0.22119	-1.72075	-1.26767	-1.63284	NaN	NaN	NaN	NaN	0.924543	0.407424	0.747851	-0.633385	NaN	NaN	NaN	NaN	NaN	NaN	NaN	NaN	0.506621	1.19247	1.86791	0.312448	0.292055	-0.478912	-0.384622	0.0880499
+	2.74605	0.00295724	tr|Q4DBK7|Q4DBK7_TRYCC	tr|Q4DBK7|Q4DBK7_TRYCC	>tr|Q4DBK7|Q4DBK7_TRYCC Uncharacterized protein OS=Trypanosoma cruzi (strain CL Brener) GN=Tc00.1047053510257.60 PE=4 SV=1	0.48049	0.72286	1.66335	1.4612	NaN	NaN	NaN	NaN	-1.02639	NaN	-1.11227	-1.08238	NaN	NaN	NaN	NaN	NaN	NaN	NaN	NaN	NaN	-1.08312	0.146889	-0.691304	NaN	0.453229	NaN	0.0674612
+	13.1451	1.01809e-12	tr|Q4DBP9|Q4DBP9_TRYCC	tr|Q4DBP9|Q4DBP9_TRYCC	>tr|Q4DBP9|Q4DBP9_TRYCC Ribose 5-phosphate isomerase, putative OS=Trypanosoma cruzi (strain CL Brener) GN=Tc00.1047053508601.119 PE=4 SV=1	-0.841273	-0.932295	-0.729475	-1.17895	0.358517	0.32448	0.0635439	0.578287	-0.0815548	0.0359531	-0.396347	-0.624383	-0.167245	0.0432246	-0.14974	-0.0763994	0.6809	0.262346	0.257828	0.175688	2.15095	1.84226	1.90453	1.72757	-1.38015	-1.46078	-1.48101	-0.906468
+	1.59347	0.0354804	tr|Q4DBQ1|Q4DBQ1_TRYCC;tr|Q4D7I4|Q4D7I4_TRYCC	tr|Q4DBQ1|Q4DBQ1_TRYCC;tr|Q4D7I4|Q4D7I4_TRYCC	>tr|Q4DBQ1|Q4DBQ1_TRYCC Uncharacterized protein OS=Trypanosoma cruzi (strain CL Brener) GN=Tc00.1047053508601.100 PE=4 SV=1;>tr|Q4D7I4|Q4D7I4_TRYCC Uncharacterized protein OS=Trypanosoma cruzi (strain CL Brener) GN=Tc00.1047053511801.10 PE=4 SV=1	-0.463903	-0.979337	-0.0261398	-0.602762	-0.307536	0.877023	1.02114	1.86703	0.462967	-0.378728	-0.331665	-1.44204	0.804625	0.646636	1.36634	1.3347	-0.737083	-1.12597	0.0602683	-0.938939	-0.517587	0.07902	0.626344	-2.4775	0.849748	-0.940331	-0.0302892	1.30396
+	3.61646	0.000467113	tr|Q4DBY0|Q4DBY0_TRYCC	tr|Q4DBY0|Q4DBY0_TRYCC	>tr|Q4DBY0|Q4DBY0_TRYCC Proteasome regulatory non-ATPase subunit 5, putative OS=Trypanosoma cruzi (strain CL Brener) GN=Tc00.1047053506977.90 PE=4 SV=1	-1.53129	-0.483784	-0.717626	0.0358659	-1.24869	-1.40808	-0.961781	0.18211	0.148086	0.670668	0.70789	0.247457	1.58891	0.476419	1.80371	1.44565	-1.12126	-1.52375	-0.00891183	-0.833807	0.76457	-0.0982743	1.31029	1.21423	0.106084	-1.02218	0.879327	-0.621821
+	2.04488	0.0135456	tr|Q4DC65|Q4DC65_TRYCC	tr|Q4DC65|Q4DC65_TRYCC	>tr|Q4DC65|Q4DC65_TRYCC Uncharacterized protein OS=Trypanosoma cruzi (strain CL Brener) GN=Tc00.1047053506777.110 PE=4 SV=1	-0.160651	0.66095	0.0298344	0.284669	NaN	NaN	NaN	NaN	-1.05443	-0.837829	-0.112407	NaN	2.50583	0.135873	0.13025	NaN	0.678325	1.06972	0.543522	0.760659	-1.84582	-1.34915	NaN	NaN	-1.01201	0.448612	0.268995	-1.14494
+	11.8813	1.33489e-11	tr|Q4DC68|Q4DC68_TRYCC	tr|Q4DC68|Q4DC68_TRYCC	>tr|Q4DC68|Q4DC68_TRYCC Seryl-tRNA synthetase, putative OS=Trypanosoma cruzi (strain CL Brener) GN=Tc00.1047053506777.80 PE=3 SV=1	1.69325	1.24385	1.82824	1.52487	-1.68219	-0.956698	-1.68892	-1.7797	0.12282	0.374275	0.256839	0.511812	-0.621693	-0.546928	0.284022	-0.556623	1.02046	0.962608	0.863774	0.986676	-0.621979	-0.472717	-0.519908	-0.415924	-0.432718	-0.607005	-0.37333	-0.397153
+	10.7696	1.29488e-10	tr|Q4DC80|Q4DC80_TRYCC	tr|Q4DC80|Q4DC80_TRYCC	>tr|Q4DC80|Q4DC80_TRYCC Glycerol-3-phosphate dehydrogenase OS=Trypanosoma cruzi (strain CL Brener) GN=Tc00.1047053511151.90 PE=3 SV=1	0.0562795	-0.320945	-0.374588	-0.225368	-1.14718	-1.2045	-0.615604	-1.27038	0.936941	0.995244	0.718148	0.267041	0.591413	0.99326	0.619561	0.789439	1.05484	0.867719	0.460735	0.775943	1.11246	0.86146	0.640431	0.255267	-1.32742	-1.64159	-2.1204	-1.74821
+	2.67676	0.00343085	tr|Q4DCA9|Q4DCA9_TRYCC	tr|Q4DCA9|Q4DCA9_TRYCC	>tr|Q4DCA9|Q4DCA9_TRYCC Mitochondrial RNA binding protein, putative OS=Trypanosoma cruzi (strain CL Brener) GN=Tc00.1047053506933.60 PE=4 SV=1	-0.893822	0.818462	0.251695	0.720816	0.0298681	1.64193	-0.0608853	1.1608	-2.49967	-1.89264	-1.35431	-0.296358	0.071723	-0.285339	-0.0861423	-1.26525	0.116274	0.121272	0.81773	0.118378	0.139381	0.363359	1.41192	1.88995	-0.94945	-0.185718	0.253764	-0.157729
+	6.88437	4.19923e-07	tr|Q4DCB6|Q4DCB6_TRYCC;tr|Q4CR96|Q4CR96_TRYCC	tr|Q4DCB6|Q4DCB6_TRYCC	>tr|Q4DCB6|Q4DCB6_TRYCC Ribonucleoside-diphosphate reductase OS=Trypanosoma cruzi (strain CL Brener) GN=Tc00.1047053506933.20 PE=3 SV=1	0.143934	0.148889	0.507486	-0.239025	-0.556037	-0.505458	0.301793	-0.848208	-1.65153	-1.09093	-1.31883	-0.342305	0.207412	1.07512	0.329679	1.03541	-1.52418	-1.71174	-0.592775	-1.44156	0.724668	1.14651	1.31878	1.8458	0.743458	0.76081	0.503155	1.02967
+	11.4092	3.61412e-11	tr|Q4DCB8|Q4DCB8_TRYCC	tr|Q4DCB8|Q4DCB8_TRYCC	>tr|Q4DCB8|Q4DCB8_TRYCC Electron-transfer-flavoprotein, alpha polypeptide, putative OS=Trypanosoma cruzi (strain CL Brener) GN=Tc00.1047053503559.109 PE=4 SV=1	-0.123458	-0.0733307	-0.446911	-0.261057	-1.02283	-0.782346	-0.876489	-0.790938	0.560429	0.44822	0.32096	-0.0870432	0.586107	0.490222	0.604374	0.790892	1.51201	1.77219	1.72308	1.54705	0.317847	0.636985	-0.349981	-0.293825	-1.85446	-1.5021	-1.09849	-1.74712
+	1.54154	0.0396544	tr|Q4DYL4|Q4DYL4_TRYCC;tr|Q4DCC4|Q4DCC4_TRYCC	tr|Q4DYL4|Q4DYL4_TRYCC;tr|Q4DCC4|Q4DCC4_TRYCC	>tr|Q4DYL4|Q4DYL4_TRYCC Intraflagellar transport protein component, putative OS=Trypanosoma cruzi (strain CL Brener) GN=Tc00.1047053506211.40 PE=4 SV=1;>tr|Q4DCC4|Q4DCC4_TRYCC Intraflagellar transport protein component, putative OS=Trypanosoma cruzi (strai	-0.5859	-0.0872835	NaN	0.982906	-1.9428	0.00580556	-0.530543	0.788955	1.10976	-0.663935	0.508191	0.982906	1.42217	0.659937	1.33457	1.44033	0.415487	NaN	-0.860081	NaN	0.107872	-1.20203	-1.1925	-0.487518	NaN	-1.51038	-0.69591	NaN
+	5.86246	3.79493e-06	tr|Q4DCC7|Q4DCC7_TRYCC;tr|Q4DYL1|Q4DYL1_TRYCC	tr|Q4DCC7|Q4DCC7_TRYCC;tr|Q4DYL1|Q4DYL1_TRYCC	>tr|Q4DCC7|Q4DCC7_TRYCC RNA-binding protein, putative OS=Trypanosoma cruzi (strain CL Brener) GN=Tc00.1047053508895.50 PE=4 SV=1;>tr|Q4DYL1|Q4DYL1_TRYCC RNA-binding protein, putative OS=Trypanosoma cruzi (strain CL Brener) GN=Tc00.1047053506211.70 PE=4 SV=	0.414398	0.606907	0.585745	0.733329	0.17157	0.846075	1.15391	2.00505	-0.65745	0.159915	-0.179806	-0.904949	-0.883649	-0.701502	-1.3662	-0.883973	-0.54022	-1.21174	-0.847767	-2.14886	-0.235577	-0.228188	-0.384587	-0.330933	1.67357	1.20441	0.410903	1.5396
+	2.29181	0.00787733	tr|Q4DCD5|Q4DCD5_TRYCC;tr|Q4E3W6|Q4E3W6_TRYCC	tr|Q4DCD5|Q4DCD5_TRYCC;tr|Q4E3W6|Q4E3W6_TRYCC	>tr|Q4DCD5|Q4DCD5_TRYCC Prefoldin subunit, putative OS=Trypanosoma cruzi (strain CL Brener) GN=Tc00.1047053507867.70 PE=4 SV=1;>tr|Q4E3W6|Q4E3W6_TRYCC Prefoldin subunit, putative OS=Trypanosoma cruzi (strain CL Brener) GN=Tc00.1047053510629.430 PE=4 SV=1	1.8339	0.951291	2.02229	NaN	0.505178	0.555149	NaN	NaN	0.84797	0.316092	NaN	-1.36017	-1.22215	-1.09415	0.233926	-0.991467	-0.907662	-0.627281	-0.537838	NaN	NaN	NaN	NaN	NaN	-0.378783	0.0280088	-0.174303	NaN
+	8.46045	1.51655e-08	tr|Q4DEQ3|Q4DEQ3_TRYCC;tr|Q4DCI5|Q4DCI5_TRYCC	tr|Q4DEQ3|Q4DEQ3_TRYCC;tr|Q4DCI5|Q4DCI5_TRYCC	>tr|Q4DEQ3|Q4DEQ3_TRYCC Prohibitin, putative OS=Trypanosoma cruzi (strain CL Brener) GN=Tc00.1047053506295.130 PE=4 SV=1;>tr|Q4DCI5|Q4DCI5_TRYCC Prohibitin, putative OS=Trypanosoma cruzi (strain CL Brener) GN=Tc00.1047053511469.70 PE=4 SV=1	-0.0725561	0.052642	-0.481656	0.482222	0.378868	-1.03143	-0.139414	-0.27681	0.491591	0.466327	0.773071	-0.16485	-2.16753	NaN	-1.89908	-1.68983	-0.703012	-0.045443	-0.228583	-0.636874	1.68706	1.69338	1.70348	1.5195	-0.123441	0.0493603	0.0873214	0.275685
+	9.58915	1.45649e-09	tr|Q4DEQ9|Q4DEQ9_TRYCC;tr|Q4DCJ1|Q4DCJ1_TRYCC	tr|Q4DEQ9|Q4DEQ9_TRYCC;tr|Q4DCJ1|Q4DCJ1_TRYCC	>tr|Q4DEQ9|Q4DEQ9_TRYCC Uncharacterized protein OS=Trypanosoma cruzi (strain CL Brener) GN=Tc00.1047053506295.70 PE=4 SV=1;>tr|Q4DCJ1|Q4DCJ1_TRYCC Uncharacterized protein OS=Trypanosoma cruzi (strain CL Brener) GN=Tc00.1047053511469.20 PE=4 SV=1	-0.867397	-1.56589	-0.299012	-0.72655	0.52741	-0.21907	0.292537	0.129374	0.879695	1.0032	1.20352	1.3484	0.797521	0.518997	1.09022	0.55137	0.682487	1.05977	1.29793	0.608414	-1.58431	-1.65399	-1.37088	-1.8179	-0.531568	-0.0159446	-0.832087	-0.506249
+	2.82578	0.00248591	tr|Q4DCN7|Q4DCN7_TRYCC	tr|Q4DCN7|Q4DCN7_TRYCC	>tr|Q4DCN7|Q4DCN7_TRYCC Uncharacterized protein OS=Trypanosoma cruzi (strain CL Brener) GN=Tc00.1047053506943.80 PE=4 SV=1	NaN	-0.40006	NaN	-1.0523	0.570532	1.72827	0.780864	0.0100014	NaN	-0.963724	-1.65602	NaN	NaN	NaN	1.42989	1.27554	0.33371	NaN	0.297688	NaN	NaN	NaN	0.585272	-0.117784	NaN	-1.30993	-0.917584	-0.59436
+	9.77428	1.00423e-09	tr|Q4DCQ3|Q4DCQ3_TRYCC;tr|Q4D9I5|Q4D9I5_TRYCC	tr|Q4DCQ3|Q4DCQ3_TRYCC;tr|Q4D9I5|Q4D9I5_TRYCC	>tr|Q4DCQ3|Q4DCQ3_TRYCC Superoxide dismutase OS=Trypanosoma cruzi (strain CL Brener) GN=Tc00.1047053509775.40 PE=1 SV=1;>tr|Q4D9I5|Q4D9I5_TRYCC Superoxide dismutase OS=Trypanosoma cruzi (strain CL Brener) GN=Tc00.1047053507061.30 PE=3 SV=1	-0.219658	-0.327061	-0.039239	-0.546698	0.584968	0.811436	0.442069	0.532953	-1.01224	-1.05798	-1.4836	-1.54917	0.211347	-0.0470634	-0.0945408	0.390841	-1.10942	-1.26123	-0.922965	-0.485101	2.0218	1.87866	1.80166	1.50981	0.459759	0.551189	-0.558712	-0.481818
+	5.00978	2.33558e-05	tr|Q4DCU5|Q4DCU5_TRYCC	tr|Q4DCU5|Q4DCU5_TRYCC	>tr|Q4DCU5|Q4DCU5_TRYCC Uncharacterized protein OS=Trypanosoma cruzi (strain CL Brener) GN=Tc00.1047053506839.30 PE=4 SV=1	NaN	NaN	NaN	NaN	-0.0843316	-0.880759	-0.891776	-1.08511	1.22449	1.0237	1.60254	1.95446	NaN	NaN	NaN	NaN	0.0705979	0.266688	0.710406	0.253847	-0.804632	NaN	-0.275741	0.188418	-1.55442	NaN	-0.937398	-0.780981
+	1.94296	0.0168071	tr|Q4DXK5|Q4DXK5_TRYCC;tr|Q4DCV3|Q4DCV3_TRYCC	tr|Q4DXK5|Q4DXK5_TRYCC;tr|Q4DCV3|Q4DCV3_TRYCC	>tr|Q4DXK5|Q4DXK5_TRYCC Uncharacterized protein OS=Trypanosoma cruzi (strain CL Brener) GN=Tc00.1047053506195.210 PE=4 SV=1;>tr|Q4DCV3|Q4DCV3_TRYCC Uncharacterized protein OS=Trypanosoma cruzi (strain CL Brener) GN=Tc00.1047053506407.100 PE=4 SV=1	1.27643	1.12151	0.704091	NaN	NaN	NaN	NaN	NaN	NaN	NaN	NaN	NaN	NaN	NaN	NaN	NaN	NaN	NaN	NaN	NaN	-0.311288	NaN	-1.5788	-0.886775	-0.469533	NaN	NaN	0.144368
+	1.6953	0.0286247	tr|Q4DXK7|Q4DXK7_TRYCC;tr|Q4DCV5|Q4DCV5_TRYCC	tr|Q4DXK7|Q4DXK7_TRYCC;tr|Q4DCV5|Q4DCV5_TRYCC	>tr|Q4DXK7|Q4DXK7_TRYCC Uncharacterized protein OS=Trypanosoma cruzi (strain CL Brener) GN=Tc00.1047053506195.190 PE=4 SV=1;>tr|Q4DCV5|Q4DCV5_TRYCC Uncharacterized protein OS=Trypanosoma cruzi (strain CL Brener) GN=Tc00.1047053506407.80 PE=4 SV=1	-0.0219895	-0.692945	-1.61575	0.376106	-0.125949	0.586085	0.645565	0.0635077	-0.327053	-0.847516	0.916883	-0.425546	0.372014	-0.184579	0.176357	-0.156024	0.158855	-0.220688	-2.62139	-0.65416	0.85206	2.15297	1.13874	1.66456	0.652201	0.304841	-0.295153	-1.872
+	2.08834	0.0123301	tr|Q4DCV8|Q4DCV8_TRYCC;tr|Q4DXL0|Q4DXL0_TRYCC	tr|Q4DCV8|Q4DCV8_TRYCC;tr|Q4DXL0|Q4DXL0_TRYCC	>tr|Q4DCV8|Q4DCV8_TRYCC Uncharacterized protein OS=Trypanosoma cruzi (strain CL Brener) GN=Tc00.1047053506407.50 PE=4 SV=1;>tr|Q4DXL0|Q4DXL0_TRYCC Uncharacterized protein OS=Trypanosoma cruzi (strain CL Brener) GN=Tc00.1047053506195.160 PE=4 SV=1	NaN	0.215068	NaN	-0.816141	NaN	NaN	NaN	NaN	2.01238	NaN	0.929384	0.92646	NaN	NaN	NaN	NaN	NaN	NaN	NaN	NaN	-0.982974	-0.62296	NaN	-1.26129	-0.465247	NaN	0.452271	-0.386952
+	4.08007	0.000174387	tr|Q4DCY2|Q4DCY2_TRYCC	tr|Q4DCY2|Q4DCY2_TRYCC	>tr|Q4DCY2|Q4DCY2_TRYCC Uncharacterized protein OS=Trypanosoma cruzi (strain CL Brener) GN=Tc00.1047053509895.20 PE=4 SV=1	-0.652788	-0.184448	-1.25145	-1.2278	-0.358876	NaN	NaN	NaN	0.168732	-0.20049	NaN	NaN	-0.391459	-1.48501	-0.878898	0.497655	1.94197	1.47597	1.1769	2.27334	0.0894544	-0.250904	0.368971	0.854478	-0.0672919	-0.775721	-0.888226	-0.234102
+	4.70072	4.54744e-05	tr|Q4DCY3|Q4DCY3_TRYCC	tr|Q4DCY3|Q4DCY3_TRYCC	>tr|Q4DCY3|Q4DCY3_TRYCC Uncharacterized protein OS=Trypanosoma cruzi (strain CL Brener) GN=Tc00.1047053509895.10 PE=4 SV=1	-1.45223	NaN	-1.80354	-1.26835	0.795049	0.446493	1.03995	-0.119009	-0.903577	-0.295745	-0.997121	-1.87027	NaN	0.447117	1.76406	0.582523	0.585239	1.8033	1.10885	0.835142	0.0242542	-0.136375	0.463515	-0.306743	0.602691	-0.794744	-0.447457	-0.103026
+	6.33813	1.33343e-06	tr|Q4DD13|Q4DD13_TRYCC	tr|Q4DD13|Q4DD13_TRYCC	>tr|Q4DD13|Q4DD13_TRYCC ADP,ATP carrier protein 1, mitochondrial, putative OS=Trypanosoma cruzi (strain CL Brener) GN=Tc00.1047053511289.70 PE=3 SV=1	0.285665	0.807372	-0.660088	0.114122	1.51228	1.16144	1.72043	1.33313	-1.62458	-0.959977	-1.29571	-1.69021	-0.495146	-0.0891633	-0.731363	-1.2863	1.41278	0.069869	0.605303	0.986237	0.743006	0.131941	0.271672	0.322309	-1.14081	-0.872283	-0.843527	0.2116
+	4.94318	2.6968e-05	tr|Q4DYK1|Q4DYK1_TRYCC;tr|Q4DD14|Q4DD14_TRYCC	tr|Q4DYK1|Q4DYK1_TRYCC;tr|Q4DD14|Q4DD14_TRYCC	>tr|Q4DYK1|Q4DYK1_TRYCC Uncharacterized protein OS=Trypanosoma cruzi (strain CL Brener) GN=Tc00.1047053506211.170 PE=4 SV=1;>tr|Q4DD14|Q4DD14_TRYCC Uncharacterized protein OS=Trypanosoma cruzi (strain CL Brener) GN=Tc00.1047053511289.59 PE=4 SV=1	-0.0214155	-0.00753572	-0.32278	-0.908363	-0.212405	0.330489	0.0129418	0.177091	NaN	-2.59098	-1.51482	NaN	-0.031111	-0.324253	0.325036	-0.477353	0.306742	-0.801828	-0.34495	-0.197971	2.7343	1.0521	1.54314	1.08315	0.222805	-0.436534	NaN	0.404511
+	9.00776	4.87227e-09	tr|Q4DD17|Q4DD17_TRYCC	tr|Q4DD17|Q4DD17_TRYCC	>tr|Q4DD17|Q4DD17_TRYCC Aminopeptidase, putative OS=Trypanosoma cruzi (strain CL Brener) GN=Tc00.1047053511289.30 PE=4 SV=1	-0.128432	-0.0708297	-1.02652	-0.0348676	1.10769	1.89267	1.78537	2.16445	-1.10198	-1.65165	-1.04019	-1.51489	0.0143322	0.340648	0.133618	0.555934	0.845172	0.242631	0.202421	0.447294	-0.565372	-1.32796	-1.22467	-0.773091	0.507974	0.108786	0.121474	-0.0100198
+	10.321	3.19694e-10	tr|Q4DD18|Q4DD18_TRYCC	tr|Q4DD18|Q4DD18_TRYCC	>tr|Q4DD18|Q4DD18_TRYCC Protein kinase, putative (Fragment) OS=Trypanosoma cruzi (strain CL Brener) GN=Tc00.1047053511289.14 PE=4 SV=1	0.330649	0.0699778	-0.0811969	0.333743	-0.333296	0.213738	-0.565541	-0.378013	1.37619	0.622695	1.07359	1.0374	-0.0704443	0.354908	0.180522	0.451916	0.867205	0.787621	1.19672	0.587129	-1.827	-2.4187	-2.36793	-1.70778	-0.188264	0.0494306	0.582798	-0.17808
+	5.97536	2.98141e-06	tr|Q4DD33|Q4DD33_TRYCC	tr|Q4DD33|Q4DD33_TRYCC	>tr|Q4DD33|Q4DD33_TRYCC Dihydrolipoyl dehydrogenase OS=Trypanosoma cruzi (strain CL Brener) GN=Tc00.1047053511025.110 PE=4 SV=1	0.697428	0.0161521	-0.145674	0.892997	1.59646	1.2915	1.60795	1.7646	-1.22632	0.04506	-0.499662	-0.455484	-1.11918	-0.352941	-1.30139	0.0197369	1.44518	0.561053	0.605397	0.714498	-0.954	-1.8411	-1.50935	-0.260502	-0.365099	-0.377397	-0.726232	-0.12368
+	6.77296	5.34658e-07	tr|Q4DD37|Q4DD37_TRYCC;tr|Q4D0F4|Q4D0F4_TRYCC	tr|Q4DD37|Q4DD37_TRYCC;tr|Q4D0F4|Q4D0F4_TRYCC	>tr|Q4DD37|Q4DD37_TRYCC T-complex protein 1 subunit alpha OS=Trypanosoma cruzi (strain CL Brener) GN=Tc00.1047053511025.70 PE=3 SV=1;>tr|Q4D0F4|Q4D0F4_TRYCC T-complex protein 1 subunit alpha OS=Trypanosoma cruzi (strain CL Brener) GN=Tc00.1047053511531.40	1.22153	1.10232	1.22399	1.11344	0.207106	-0.496138	0.498262	-0.0870149	-0.651711	-2.00986	-2.14824	-1.31718	-0.583105	-0.875466	-0.331905	-0.237697	-0.716183	0.580633	0.0607842	-0.276354	-0.327428	-1.12708	0.0162909	0.0751388	1.2289	1.21678	1.06207	1.57809
+	7.75467	6.63279e-08	tr|Q4DD49|Q4DD49_TRYCC	tr|Q4DD49|Q4DD49_TRYCC	>tr|Q4DD49|Q4DD49_TRYCC Nascent polypeptide associated complex subunit, putative OS=Trypanosoma cruzi (strain CL Brener) GN=Tc00.1047053510241.60 PE=4 SV=1	-0.138378	0.732644	0.926867	0.973821	-1.03203	-1.13216	-0.591611	-0.91147	-1.67851	-1.22636	-0.642828	-0.421203	1.20826	0.33334	0.384003	0.72083	-1.01168	-1.22374	-0.36489	-0.687944	-0.250274	-0.249262	-0.444688	0.328091	1.71883	1.69741	1.73309	1.24986
+	12.7288	2.36265e-12	tr|Q4DD50|Q4DD50_TRYCC	tr|Q4DD50|Q4DD50_TRYCC	>tr|Q4DD50|Q4DD50_TRYCC 60S ribosomal protein L10, putative OS=Trypanosoma cruzi (strain CL Brener) GN=Tc00.1047053510241.50 PE=4 SV=1	0.528502	1.14702	1.14114	0.932281	0.0583906	0.121179	0.0964118	0.661324	-1.68766	-1.67992	-1.60572	-2.01537	0.0727074	0.564116	0.373373	0.139288	-0.535736	-0.617489	-0.462181	-0.624251	-0.274752	-0.770935	-0.338224	-0.640825	1.09819	1.62039	1.48448	1.21425
+	12.4349	4.28521e-12	tr|Q4DD65|Q4DD65_TRYCC;tr|Q4CV70|Q4CV70_TRYCC	tr|Q4DD65|Q4DD65_TRYCC	>tr|Q4DD65|Q4DD65_TRYCC Uncharacterized protein OS=Trypanosoma cruzi (strain CL Brener) GN=Tc00.1047053503975.100 PE=4 SV=1	-0.54842	-0.491752	-0.385196	-0.381947	-0.46129	-0.730314	-0.328898	-0.166524	1.13155	1.11608	1.43826	1.0729	-0.95685	-0.499234	-0.600793	-1.56436	-0.66702	-0.851943	-0.785732	-0.489913	1.88529	1.56361	1.72375	1.89251	-0.318897	-0.532272	-0.659004	-0.403595
+	8.67174	9.93494e-09	tr|Q4DD69|Q4DD69_TRYCC	tr|Q4DD69|Q4DD69_TRYCC	>tr|Q4DD69|Q4DD69_TRYCC Uncharacterized protein OS=Trypanosoma cruzi (strain CL Brener) GN=Tc00.1047053503975.40 PE=4 SV=1	0.0384339	-0.272343	0.200606	-0.253384	-1.29754	-0.617527	-0.724022	-1.08412	0.264795	0.491698	0.957559	0.531331	-0.182267	NaN	NaN	-0.235162	NaN	-0.707673	NaN	-1.79337	1.79293	1.70173	1.8078	1.70656	-0.494154	-0.773726	-0.378898	-0.679261
+	1.49493	0.0440659	tr|Q4DZN3|Q4DZN3_TRYCC;tr|Q4DD81|Q4DD81_TRYCC	tr|Q4DZN3|Q4DZN3_TRYCC;tr|Q4DD81|Q4DD81_TRYCC	>tr|Q4DZN3|Q4DZN3_TRYCC 60S ribosomal protein L22, putative OS=Trypanosoma cruzi (strain CL Brener) GN=Tc00.1047053504147.120 PE=4 SV=1;>tr|Q4DD81|Q4DD81_TRYCC 60S ribosomal protein L22, putative OS=Trypanosoma cruzi (strain CL Brener) GN=Tc00.104705350974	NaN	NaN	NaN	NaN	-0.108661	NaN	NaN	NaN	NaN	NaN	NaN	NaN	NaN	NaN	NaN	NaN	NaN	NaN	NaN	-0.821203	-1.21451	-0.45272	NaN	-0.73117	0.0220632	1.72902	1.44641	0.130761
+	3.06581	0.00148331	tr|Q4DD91|Q4DD91_TRYCC;tr|Q4CMH8|Q4CMH8_TRYCC	tr|Q4DD91|Q4DD91_TRYCC	>tr|Q4DD91|Q4DD91_TRYCC Fatty acyl CoA synthetase 2, putative OS=Trypanosoma cruzi (strain CL Brener) GN=Tc00.1047053506829.110 PE=4 SV=1	-1.1211	-1.55549	-0.827264	-0.376612	0.987283	-0.606525	0.910363	0.0982435	-0.502739	-0.996641	-1.60468	-0.253757	1.64199	2.10753	0.700027	1.07845	0.971576	0.749223	-0.50424	0.91543	1.17663	0.493031	-1.23599	-0.0479005	-0.378079	0.0233774	-0.771535	-1.07062
+	5.89555	3.52962e-06	tr|Q4DDA3|Q4DDA3_TRYCC	tr|Q4DDA3|Q4DDA3_TRYCC	>tr|Q4DDA3|Q4DDA3_TRYCC Uncharacterized protein OS=Trypanosoma cruzi (strain CL Brener) GN=Tc00.1047053506517.149 PE=4 SV=1	-2.05761	-1.60835	-1.28867	-1.0383	-0.223195	-0.461226	-0.365181	0.0809436	0.102889	0.132934	0.723946	1.25607	-1.06379	-0.463407	-0.0276772	-0.349367	-0.447068	1.28822	-0.129707	0.364653	2.03474	2.08631	1.31756	0.916422	0.119293	-0.0802743	-0.364377	-0.455774
+	5.92541	3.326e-06	tr|Q4DDC9|Q4DDC9_TRYCC	tr|Q4DDC9|Q4DDC9_TRYCC	>tr|Q4DDC9|Q4DDC9_TRYCC Uncharacterized protein OS=Trypanosoma cruzi (strain CL Brener) GN=Tc00.1047053507485.110 PE=4 SV=1	0.594078	1.64785	1.20525	1.88632	-1.25903	-1.2837	-1.72392	-0.654902	NaN	NaN	0.485206	NaN	0.432735	0.815321	1.32148	0.374691	NaN	NaN	-0.528354	0.0138777	-1.39716	-0.481283	-1.04186	-0.818877	0.0292976	0.22319	0.203069	-0.0432788
+	4.02885	0.000194034	tr|Q4DDK8|Q4DDK8_TRYCC	tr|Q4DDK8|Q4DDK8_TRYCC	>tr|Q4DDK8|Q4DDK8_TRYCC Glycosomal malate dehydrogenase, putative OS=Trypanosoma cruzi (strain CL Brener) GN=Tc00.1047053511293.69 PE=3 SV=1	0.482931	0.882196	0.263249	0.188111	1.09367	1.16916	1.64624	1.20901	-1.10912	-0.915951	-2.29015	-0.712779	1.0507	0.41997	0.558701	0.446932	0.817282	-0.00347654	-1.58366	-1.77498	-0.271905	-0.617999	-1.13359	-0.820886	0.703861	-0.0849584	-0.134786	0.522234
+	8.42843	1.61835e-08	tr|Q4DDM9|Q4DDM9_TRYCC;tr|Q4CM60|Q4CM60_TRYCC;tr|Q4D8Y5|Q4D8Y5_TRYCC	tr|Q4DDM9|Q4DDM9_TRYCC	>tr|Q4DDM9|Q4DDM9_TRYCC Serine/threonine-protein phosphatase OS=Trypanosoma cruzi (strain CL Brener) GN=Tc00.1047053507601.10 PE=3 SV=1	0.533162	1.19458	0.800376	1.05499	-0.679031	0.339671	0.335882	0.521042	0.027887	-0.0995651	0.0798655	-0.219737	0.223483	0.232897	0.41792	-0.0729636	0.00831333	0.698102	0.485841	0.24124	-2.67422	NaN	-2.14783	-2.73275	0.156245	0.870579	-0.21431	0.618335
+	1.83356	0.0213269	tr|Q4DDN8|Q4DDN8_TRYCC	tr|Q4DDN8|Q4DDN8_TRYCC	>tr|Q4DDN8|Q4DDN8_TRYCC Vesicle-associated membrane protein, putative OS=Trypanosoma cruzi (strain CL Brener) GN=Tc00.1047053507811.60 PE=4 SV=1	-1.36285	-0.0917051	-0.0273116	-1.45512	-0.211182	-0.586247	1.24667	0.283131	0.120715	-0.875306	1.00933	-0.709642	-0.446038	-0.449956	0.234538	-0.015787	-0.380388	-0.26139	-0.596483	-0.593937	2.31721	1.77837	-0.403284	2.59924	0.649678	-0.172007	-1.05446	-0.54579
+	8.31516	2.02978e-08	tr|Q4DDT6|Q4DDT6_TRYCC;tr|Q4DPG9|Q4DPG9_TRYCC	tr|Q4DDT6|Q4DDT6_TRYCC;tr|Q4DPG9|Q4DPG9_TRYCC	>tr|Q4DDT6|Q4DDT6_TRYCC Serine/threonine protein kinase, putative OS=Trypanosoma cruzi (strain CL Brener) GN=Tc00.1047053509607.70 PE=4 SV=1;>tr|Q4DPG9|Q4DPG9_TRYCC Serine/threonine protein kinase, putative OS=Trypanosoma cruzi (strain CL Brener) GN=Tc00.1	0.479814	-0.0172203	0.111706	0.12086	-1.4524	-1.18719	-0.718335	-0.747664	0.489216	0.413976	0.29939	0.341193	-0.590656	-0.746243	-0.598172	-1.5054	1.24668	1.86086	1.55602	2.38197	NaN	NaN	NaN	NaN	-0.171612	-0.466697	-0.413016	-0.687093
+	3.74914	0.00035282	tr|Q4DDX0|Q4DDX0_TRYCC	tr|Q4DDX0|Q4DDX0_TRYCC	>tr|Q4DDX0|Q4DDX0_TRYCC Uncharacterized protein OS=Trypanosoma cruzi (strain CL Brener) GN=Tc00.1047053509011.60 PE=4 SV=1	0.9813	-0.229707	-0.187813	0.98312	0.960531	-0.477731	0.499379	0.374453	-0.0374559	-0.476329	-0.257051	-1.16822	0.942983	0.0305283	-1.35761	0.289935	1.7543	0.955784	1.07618	0.965278	0.0731588	-0.0695701	-0.126852	1.05072	-0.834588	-2.00616	-1.57467	-2.13389
+	5.14944	1.73213e-05	tr|Q4DDX3|Q4DDX3_TRYCC	tr|Q4DDX3|Q4DDX3_TRYCC	>tr|Q4DDX3|Q4DDX3_TRYCC Calreticulin, putative OS=Trypanosoma cruzi (strain CL Brener) GN=Tc00.1047053509011.40 PE=3 SV=1	0.754056	0.812696	1.48721	0.931028	NaN	NaN	NaN	NaN	0.945821	0.579664	0.43001	1.1765	NaN	NaN	NaN	NaN	NaN	NaN	NaN	NaN	-0.660056	-1.82985	-0.725747	-1.33591	-0.655931	-0.898154	-0.349265	-0.662079
+	2.77964	0.00274927	tr|Q4DFA1|Q4DFA1_TRYCC;tr|Q4DDZ3|Q4DDZ3_TRYCC	tr|Q4DFA1|Q4DFA1_TRYCC;tr|Q4DDZ3|Q4DDZ3_TRYCC	>tr|Q4DFA1|Q4DFA1_TRYCC Thioredoxin-like protein, putative OS=Trypanosoma cruzi (strain CL Brener) GN=Tc00.1047053511179.100 PE=4 SV=1;>tr|Q4DDZ3|Q4DDZ3_TRYCC Thioredoxin-like protein, putative OS=Trypanosoma cruzi (strain CL Brener) GN=Tc00.1047053508303.	-1.0445	NaN	NaN	NaN	NaN	NaN	NaN	NaN	NaN	-0.667686	NaN	NaN	NaN	NaN	NaN	NaN	1.04449	0.418235	1.14263	1.02535	NaN	NaN	NaN	NaN	-0.954424	NaN	NaN	-0.964093
+	2.55784	0.0044104	tr|Q4DE00|Q4DE00_TRYCC	tr|Q4DE00|Q4DE00_TRYCC	>tr|Q4DE00|Q4DE00_TRYCC Ubiquitin-conjugating enzyme E2, putative OS=Trypanosoma cruzi (strain CL Brener) GN=Tc00.1047053508303.4 PE=3 SV=1	-1.07038	-1.59846	-0.607222	-2.2811	-0.507213	-0.125695	-0.36772	-0.365427	0.528059	-0.133875	1.37666	0.610451	0.236249	0.228402	-0.73706	0.866994	1.102	0.675122	0.950203	1.29554	-1.81346	-0.00532715	0.0887707	-0.323488	-1.34054	0.911341	1.34531	1.06187
+	7.39812	1.4281e-07	tr|Q4DE30|Q4DE30_TRYCC;tr|Q4CXT3|Q4CXT3_TRYCC	tr|Q4DE30|Q4DE30_TRYCC;tr|Q4CXT3|Q4CXT3_TRYCC	>tr|Q4DE30|Q4DE30_TRYCC RNA-binding protein, putative OS=Trypanosoma cruzi (strain CL Brener) GN=Tc00.1047053506649.80 PE=4 SV=1;>tr|Q4CXT3|Q4CXT3_TRYCC RNA-binding protein, putative (Fragment) OS=Trypanosoma cruzi (strain CL Brener) GN=Tc00.1047053508349.	0.875976	0.405916	-0.407694	0.688202	-1.33165	-1.50032	-1.18903	-0.538505	-0.84829	-0.593878	-1.1226	-1.2263	-1.14614	-0.806991	-0.649791	-1.23603	0.966632	0.400823	0.943323	0.165639	1.79226	0.617186	1.70956	0.894412	1.03903	0.796919	0.822995	0.478345
+	7.30865	1.73818e-07	tr|Q4DE37|Q4DE37_TRYCC;tr|Q4DLW4|Q4DLW4_TRYCC	tr|Q4DE37|Q4DE37_TRYCC	>tr|Q4DE37|Q4DE37_TRYCC P-type H+-ATPase, putative OS=Trypanosoma cruzi (strain CL Brener) GN=Tc00.1047053506649.20 PE=3 SV=1	-0.821081	-0.862691	-0.872042	-0.634948	-0.452798	-0.83328	-0.527618	-1.36267	-0.0782382	0.442249	-0.109845	0.207865	1.17184	1.44692	1.31811	1.49832	0.438464	-0.345726	0.823878	-0.25438	0.0215742	1.78397	1.16268	1.55466	-1.04906	-1.36827	-1.31825	-0.979629
+	9.76038	1.02868e-09	tr|Q4DE42|Q4DE42_TRYCC;tr|Q4DBP7|Q4DBP7_TRYCC	tr|Q4DE42|Q4DE42_TRYCC;tr|Q4DBP7|Q4DBP7_TRYCC	>tr|Q4DE42|Q4DE42_TRYCC Dipeptidyl-peptidase, putative OS=Trypanosoma cruzi (strain CL Brener) GN=Tc00.1047053508699.120 PE=4 SV=1;>tr|Q4DBP7|Q4DBP7_TRYCC Dipeptidyl-peptidase, putative (Fragment) OS=Trypanosoma cruzi (strain CL Brener) GN=Tc00.10470535086	-0.0839529	-0.333056	-0.39496	0.1832	-1.31512	-1.0424	-0.712057	-1.06533	0.841724	0.415851	0.992402	0.755646	-1.20484	-1.102	-1.84537	-1.80823	1.3594	0.935778	1.28899	1.31568	1.4048	0.218345	1.2891	0.663888	-0.229194	-0.360513	0.015127	-0.1829
+	1.61981	0.0336432	tr|Q4DE57|Q4DE57_TRYCC;tr|Q4CW25|Q4CW25_TRYCC	tr|Q4DE57|Q4DE57_TRYCC;tr|Q4CW25|Q4CW25_TRYCC	>tr|Q4DE57|Q4DE57_TRYCC Flagellar radial spoke component, putative OS=Trypanosoma cruzi (strain CL Brener) GN=Tc00.1047053504089.50 PE=4 SV=1;>tr|Q4CW25|Q4CW25_TRYCC Flagellar radial spoke component, putative (Fragment) OS=Trypanosoma cruzi (strain CL Bren	NaN	NaN	NaN	0.621655	NaN	NaN	NaN	NaN	0.392558	0.123779	1.02835	1.95581	NaN	NaN	NaN	NaN	-0.763	-1.07617	-1.1786	-0.231931	-1.43912	NaN	NaN	NaN	NaN	0.685335	-0.703712	0.585048
+	3.61497	0.000468115	tr|Q4DE75|Q4DE75_TRYCC	tr|Q4DE75|Q4DE75_TRYCC	>tr|Q4DE75|Q4DE75_TRYCC Uncharacterized protein OS=Trypanosoma cruzi (strain CL Brener) GN=Tc00.1047053506375.90 PE=4 SV=1	-0.687866	NaN	NaN	-0.882182	NaN	0.761026	NaN	NaN	NaN	-0.919569	-1.06044	-0.289198	NaN	NaN	NaN	0.68781	1.12797	1.04065	0.593014	1.32339	0.868901	NaN	NaN	NaN	NaN	-1.54961	-1.01391	NaN
+	8.3153	2.03484e-08	tr|Q4DEC3|Q4DEC3_TRYCC	tr|Q4DEC3|Q4DEC3_TRYCC	>tr|Q4DEC3|Q4DEC3_TRYCC Uncharacterized protein OS=Trypanosoma cruzi (strain CL Brener) GN=Tc00.1047053507715.34 PE=4 SV=1	-0.114253	0.802709	0.607535	0.443537	-1.72335	-0.968414	-0.816109	-0.924832	0.0917585	-0.533065	0.620785	-0.365516	1.67817	0.809235	1.45052	1.54978	-0.428203	-0.631873	-0.586448	-0.625605	1.37061	1.27474	0.585957	0.966019	-1.42998	-0.69853	-1.33666	-1.06852
+	3.07296	0.00146248	tr|Q4DED4|Q4DED4_TRYCC	tr|Q4DED4|Q4DED4_TRYCC	>tr|Q4DED4|Q4DED4_TRYCC V-type ATPase, A subunit, putative OS=Trypanosoma cruzi (strain CL Brener) GN=Tc00.1047053506405.120 PE=3 SV=1	0.362234	0.155333	0.565234	0.323859	0.0130344	-1.26812	-0.995556	-0.846091	-0.00271251	-0.174425	0.249941	0.249142	0.576544	1.43429	0.811031	2.944	-1.36527	-1.69184	-1.18463	-0.554288	-1.46827	0.740364	1.17558	0.205627	-0.394027	0.255106	-0.52886	0.412764
+	3.43257	0.000695375	tr|Q4DEE1|Q4DEE1_TRYCC;tr|Q4DX57|Q4DX57_TRYCC;tr|Q4CZW7|Q4CZW7_TRYCC	tr|Q4DEE1|Q4DEE1_TRYCC;tr|Q4DX57|Q4DX57_TRYCC	>tr|Q4DEE1|Q4DEE1_TRYCC Serine-palmitoyl-CoA transferase, putative OS=Trypanosoma cruzi (strain CL Brener) GN=Tc00.1047053506405.50 PE=4 SV=1;>tr|Q4DX57|Q4DX57_TRYCC Serine-palmitoyl-CoA transferase, putative (Fragment) OS=Trypanosoma cruzi (strain CL Bren	-0.317667	0.438826	-0.134993	-0.106091	-0.388326	-1.47462	-0.834777	-0.884519	-0.0603913	0.649313	1.38087	1.51281	-1.46857	-0.0587	-1.12242	-2.90521	0.132664	-0.495938	0.826841	0.944299	0.544632	1.39582	0.529027	1.18818	0.723105	-0.250101	0.155802	0.0801374
+	11.041	7.54744e-11	tr|Q4DEE6|Q4DEE6_TRYCC	tr|Q4DEE6|Q4DEE6_TRYCC	>tr|Q4DEE6|Q4DEE6_TRYCC Phosphomannomutase-like protein, putative OS=Trypanosoma cruzi (strain CL Brener) GN=Tc00.1047053506405.10 PE=3 SV=1	-0.30152	-0.147739	-0.101134	-1.19674	-1.28888	-1.59384	-1.68297	-1.39226	1.52441	1.59929	1.47116	1.8265	0.0565794	0.0172028	0.00884462	0.0122316	0.273805	0.428929	0.00884462	-0.160407	1.04464	0.985283	0.580311	0.968066	-0.518201	-0.974167	-0.407957	-1.04026
+	1.60902	0.0343606	tr|Q4DRT5|Q4DRT5_TRYCC;tr|Q4DEI4|Q4DEI4_TRYCC	tr|Q4DRT5|Q4DRT5_TRYCC;tr|Q4DEI4|Q4DEI4_TRYCC	>tr|Q4DRT5|Q4DRT5_TRYCC ABC transporter, putative OS=Trypanosoma cruzi (strain CL Brener) GN=Tc00.1047053510943.80 PE=3 SV=1;>tr|Q4DEI4|Q4DEI4_TRYCC ABC transporter, putative OS=Trypanosoma cruzi (strain CL Brener) GN=Tc00.1047053504867.20 PE=3 SV=1	NaN	-0.539653	0.0798134	NaN	-0.724546	NaN	NaN	-1.22618	NaN	NaN	NaN	NaN	NaN	0.184991	2.1129	NaN	-0.0279593	NaN	NaN	0.183926	NaN	-1.01232	-1.41459	NaN	1.12334	0.458596	0.801676	NaN
+	8.51509	1.36122e-08	tr|Q4DEJ5|Q4DEJ5_TRYCC;tr|Q4DJ87|Q4DJ87_TRYCC	tr|Q4DEJ5|Q4DEJ5_TRYCC;tr|Q4DJ87|Q4DJ87_TRYCC	>tr|Q4DEJ5|Q4DEJ5_TRYCC Glutathione peroxidase OS=Trypanosoma cruzi (strain CL Brener) GN=Tc00.1047053503899.119 PE=3 SV=1;>tr|Q4DJ87|Q4DJ87_TRYCC Glutathione peroxidase (Fragment) OS=Trypanosoma cruzi (strain CL Brener) GN=Tc00.1047053507515.4 PE=3 SV=1	0.844975	0.373099	0.865926	0.904008	-0.273307	0.21314	0.357979	-0.181278	0.373226	0.632202	0.298588	0.0938332	0.709322	0.809493	1.55828	0.350853	0.399572	0.437154	0.81911	0.809605	-2.69577	-1.48654	-1.45094	-2.20242	-1.00167	-0.412987	-0.6501	-0.495344
+	5.23764	1.42308e-05	tr|Q4DEJ6|Q4DEJ6_TRYCC	tr|Q4DEJ6|Q4DEJ6_TRYCC	>tr|Q4DEJ6|Q4DEJ6_TRYCC Glutathione peroxidase OS=Trypanosoma cruzi (strain CL Brener) GN=Tc00.1047053503899.110 PE=3 SV=1	0.973335	0.853627	0.764096	1.01377	NaN	NaN	NaN	NaN	-1.05936	-0.855362	-0.334584	NaN	NaN	NaN	NaN	NaN	-0.622945	-0.631348	-1.23025	-1.2421	1.6585	1.25696	1.33784	0.256884	NaN	-1.03287	-0.691828	-0.41437
+	12.3375	5.12226e-12	tr|Q4DEL1|Q4DEL1_TRYCC	tr|Q4DEL1|Q4DEL1_TRYCC	>tr|Q4DEL1|Q4DEL1_TRYCC Histone H4 OS=Trypanosoma cruzi (strain CL Brener) GN=Tc00.1047053507941.150 PE=3 SV=1	1.14073	0.690429	1.06278	0.870245	-1.78226	-1.34051	-1.90415	-1.49514	0.604457	1.0691	0.702085	0.707225	-0.210508	-0.211351	-0.326498	-0.350468	-1.06937	-1.49193	-1.0118	-0.79963	-0.0578401	0.323222	0.342888	0.665931	0.828179	1.00655	0.699243	1.33841
+	3.64627	0.000437256	tr|Q4DEP1|Q4DEP1_TRYCC	tr|Q4DEP1|Q4DEP1_TRYCC	>tr|Q4DEP1|Q4DEP1_TRYCC Heat shock protein HslVU, ATPase subunit HslU, putative OS=Trypanosoma cruzi (strain CL Brener) GN=Tc00.1047053506739.50 PE=4 SV=1	0.564373	-0.0704092	-0.0756061	-0.150983	0.597117	-0.192803	-1.3407	0.353811	0.0328427	-0.0695456	-0.997056	-1.12856	0.340566	-0.747295	-0.892017	-0.533911	-0.883016	-0.432945	-1.67778	-1.61771	1.06172	0.625849	0.118792	1.24165	2.60894	0.565534	1.52259	1.17654
+	3.68866	0.00040023	tr|Q4DEP6|Q4DEP6_TRYCC	tr|Q4DEP6|Q4DEP6_TRYCC	>tr|Q4DEP6|Q4DEP6_TRYCC NADH-cytochrome b5 reductase, putative (Fragment) OS=Trypanosoma cruzi (strain CL Brener) GN=Tc00.1047053510819.4 PE=4 SV=1	0.348432	0.313746	0.703066	0.50183	-1.41619	NaN	-2.40006	-0.0181179	0.912656	0.807969	1.03704	1.31584	NaN	NaN	NaN	NaN	-1.16734	-1.34999	-0.640693	NaN	NaN	NaN	NaN	NaN	0.0761577	0.38906	0.451906	0.134677
+	8.44792	1.55183e-08	tr|Q4DEQ6|Q4DEQ6_TRYCC;tr|Q4DCI8|Q4DCI8_TRYCC	tr|Q4DEQ6|Q4DEQ6_TRYCC;tr|Q4DCI8|Q4DCI8_TRYCC	>tr|Q4DEQ6|Q4DEQ6_TRYCC Uncharacterized protein OS=Trypanosoma cruzi (strain CL Brener) GN=Tc00.1047053506295.100 PE=4 SV=1;>tr|Q4DCI8|Q4DCI8_TRYCC Uncharacterized protein OS=Trypanosoma cruzi (strain CL Brener) GN=Tc00.1047053511469.40 PE=4 SV=1	-0.483686	-0.836744	-1.18093	-0.620529	0.316402	0.839819	0.80771	0.654662	1.38629	1.06622	0.769347	0.996522	0.256038	0.281185	0.103413	-0.0442233	1.01875	0.561593	1.23091	1.08144	-0.65638	-1.98212	-2.52151	-1.48612	-0.436448	-0.248408	-0.409398	-0.463803
+	3.93439	0.0002382	tr|Q4DEX7|Q4DEX7_TRYCC;tr|Q4D4Y3|Q4D4Y3_TRYCC	tr|Q4DEX7|Q4DEX7_TRYCC;tr|Q4D4Y3|Q4D4Y3_TRYCC	>tr|Q4DEX7|Q4DEX7_TRYCC Uncharacterized protein OS=Trypanosoma cruzi (strain CL Brener) GN=Tc00.1047053510515.30 PE=4 SV=1;>tr|Q4D4Y3|Q4D4Y3_TRYCC Uncharacterized protein OS=Trypanosoma cruzi (strain CL Brener) GN=Tc00.1047053509859.10 PE=4 SV=1	-0.177827	0.0900187	-0.195551	1.80635	NaN	-0.356716	-0.675026	-1.17186	-0.133362	0.323916	0.358848	0.110204	-0.0819905	0.850326	0.910198	0.323207	0.700127	1.42497	1.81877	1.6302	-1.72778	-0.690289	-0.461134	0.0571257	-1.76516	-1.09398	-0.41472	-1.45886
+	5.81974	4.15644e-06	tr|Q4DJU4|Q4DJU4_TRYCC;tr|Q4DEY4|Q4DEY4_TRYCC	tr|Q4DJU4|Q4DJU4_TRYCC;tr|Q4DEY4|Q4DEY4_TRYCC	>tr|Q4DJU4|Q4DJU4_TRYCC ATP-dependent zinc metallopeptidase, putative OS=Trypanosoma cruzi (strain CL Brener) GN=Tc00.1047053511717.170 PE=4 SV=1;>tr|Q4DEY4|Q4DEY4_TRYCC ATP-dependent zinc metallopeptidase, putative OS=Trypanosoma cruzi (strain CL Brener)	-1.62454	-2.13169	-1.07454	-0.717619	0.909254	0.0404654	-0.40794	-0.321351	1.17749	1.45501	1.1691	0.622849	0.450368	1.08973	1.1489	0.68981	0.990321	1.3446	-0.163055	0.0159568	-0.257476	0.125471	-0.324359	0.327376	-0.890998	-1.11185	-1.62687	-0.904397
+	12.3244	5.20128e-12	tr|Q4DF18|Q4DF18_TRYCC	tr|Q4DF18|Q4DF18_TRYCC	>tr|Q4DF18|Q4DF18_TRYCC Galactokinase-like protein, putative OS=Trypanosoma cruzi (strain CL Brener) GN=Tc00.1047053507001.110 PE=4 SV=1	-0.132909	-0.0909252	-0.0391128	-0.143333	1.82272	1.8272	1.4812	1.92784	-1.69577	-1.51818	-1.61227	-1.35171	-1.30276	-0.211144	-0.676662	-0.472294	0.46957	0.288689	0.100542	-0.127609	0.914412	0.633041	0.459638	0.495641	-0.430843	-0.134542	-0.17852	-0.301918
+	1.55522	0.0385677	tr|Q4DHU6|Q4DHU6_TRYCC;tr|Q4DF20|Q4DF20_TRYCC	tr|Q4DHU6|Q4DHU6_TRYCC;tr|Q4DF20|Q4DF20_TRYCC	>tr|Q4DHU6|Q4DHU6_TRYCC Acyl-CoA dehydrogenase, putative OS=Trypanosoma cruzi (strain CL Brener) GN=Tc00.1047053508465.110 PE=3 SV=1;>tr|Q4DF20|Q4DF20_TRYCC Acyl-CoA dehydrogenase, putative OS=Trypanosoma cruzi (strain CL Brener) GN=Tc00.1047053507001.80 P	NaN	NaN	-1.36724	NaN	1.34919	1.13007	NaN	1.51698	0.772829	-0.798934	-0.845208	NaN	NaN	NaN	NaN	NaN	-0.294751	0.424506	-0.573762	NaN	NaN	-0.254983	NaN	-1.05869	NaN	NaN	NaN	NaN
+	5.90472	3.47522e-06	tr|Q4DF38|Q4DF38_TRYCC	tr|Q4DF38|Q4DF38_TRYCC	>tr|Q4DF38|Q4DF38_TRYCC Cystathionine beta-synthase OS=Trypanosoma cruzi (strain CL Brener) GN=Tc00.1047053508177.110 PE=4 SV=1	0.714279	0.354909	0.0390992	0.501529	NaN	NaN	NaN	NaN	-1.77996	NaN	-1.86563	-1.21518	-0.850121	-0.846654	-0.464849	NaN	NaN	NaN	NaN	NaN	1.32625	1.48266	0.455198	NaN	0.574202	0.446646	0.575464	0.55215
+	3.06672	0.00148193	tr|Q4DG53|Q4DG53_TRYCC;tr|Q4DF48|Q4DF48_TRYCC	tr|Q4DG53|Q4DG53_TRYCC;tr|Q4DF48|Q4DF48_TRYCC	>tr|Q4DG53|Q4DG53_TRYCC Uncharacterized protein OS=Trypanosoma cruzi (strain CL Brener) GN=Tc00.1047053511693.70 PE=4 SV=1;>tr|Q4DF48|Q4DF48_TRYCC Uncharacterized protein OS=Trypanosoma cruzi (strain CL Brener) GN=Tc00.1047053508177.10 PE=4 SV=1	0.161605	NaN	1.41255	1.14787	1.29537	0.0996556	-1.11054	0.518353	-0.269088	1.20206	-0.657678	0.948339	0.426489	1.03828	1.58108	0.804181	NaN	-0.532288	0.116043	-0.40012	-1.70403	-1.84213	-1.73786	-0.691256	-0.739802	-0.509665	-0.300014	-0.257398
+	13.4287	5.79546e-13	tr|Q4DFA6|Q4DFA6_TRYCC	tr|Q4DFA6|Q4DFA6_TRYCC	>tr|Q4DFA6|Q4DFA6_TRYCC Protein disulfide isomerase, putative OS=Trypanosoma cruzi (strain CL Brener) GN=Tc00.1047053508209.140 PE=3 SV=1	0.689076	0.971264	0.936431	0.847228	-1.8304	-1.63588	-1.94953	-1.93284	-0.591372	-0.840248	-0.841352	-0.617331	1.18914	1.24262	1.59378	0.564262	0.674418	0.283764	0.671813	0.54043	0.412613	0.21304	0.625802	0.214959	-0.260009	-0.364787	-0.357129	-0.449777
+	4.21572	0.000130536	tr|Q4DFA9|Q4DFA9_TRYCC	tr|Q4DFA9|Q4DFA9_TRYCC	>tr|Q4DFA9|Q4DFA9_TRYCC Uncharacterized protein OS=Trypanosoma cruzi (strain CL Brener) GN=Tc00.1047053508209.110 PE=4 SV=1	0.768336	0.837878	0.250091	0.872895	NaN	NaN	NaN	NaN	-0.475545	-0.036131	-0.118423	-1.03624	NaN	NaN	NaN	NaN	1.09626	NaN	-0.837775	0.0820755	1.22968	0.703217	1.41958	0.789064	-1.61616	-1.5382	-1.49321	-0.897394
+	3.22702	0.00106521	tr|Q4DFC2|Q4DFC2_TRYCC;tr|Q4DDJ2|Q4DDJ2_TRYCC;tr|Q4CTJ7|Q4CTJ7_TRYCC	tr|Q4DFC2|Q4DFC2_TRYCC;tr|Q4DDJ2|Q4DDJ2_TRYCC	>tr|Q4DFC2|Q4DFC2_TRYCC Myo-inositol-1-phosphate synthase, putative OS=Trypanosoma cruzi (strain CL Brener) GN=Tc00.1047053507609.60 PE=4 SV=1;>tr|Q4DDJ2|Q4DDJ2_TRYCC Myo-inositol-1-phosphate synthase, putative (Fragment) OS=Trypanosoma cruzi (strain CL Br	-0.411032	-0.72484	-0.549026	-0.620478	1.81492	0.690599	1.37614	1.69822	NaN	NaN	NaN	NaN	NaN	NaN	NaN	NaN	NaN	-0.0583472	-0.809629	1.16021	-0.931492	-1.74246	-0.668689	NaN	-0.0957488	0.0252369	-0.665476	0.511888
+	3.89384	0.000260086	tr|Q4DFG3|Q4DFG3_TRYCC	tr|Q4DFG3|Q4DFG3_TRYCC	>tr|Q4DFG3|Q4DFG3_TRYCC Aldehyde dehydrogenase, putative OS=Trypanosoma cruzi (strain CL Brener) GN=Tc00.1047053506155.60 PE=3 SV=1	-1.28177	-0.105159	NaN	-0.747682	NaN	-0.410195	-0.392161	0.136663	2.73506	1.29601	1.04829	0.894215	0.481203	-0.665672	-0.468627	0.361669	0.176197	0.474697	-0.33295	-0.778139	0.784184	-0.0396067	0.956877	0.25072	-1.97977	NaN	-1.26574	-1.12831
+	5.4675	8.71249e-06	tr|Q4DFH6|Q4DFH6_TRYCC	tr|Q4DFH6|Q4DFH6_TRYCC	>tr|Q4DFH6|Q4DFH6_TRYCC Galactokinase, putative OS=Trypanosoma cruzi (strain CL Brener) GN=Tc00.1047053510667.120 PE=3 SV=1	-0.662159	0.0837606	-0.0920327	0.739864	-0.661913	-0.519386	-1.44244	-1.32735	0.483545	0.552853	0.141374	-0.186274	-2.24749	-0.415085	-0.559668	0.162257	1.62526	2.04664	1.56458	1.64683	0.110436	0.74803	0.642658	0.446822	-0.697928	-0.671908	-0.889751	-0.621533
+	12.2073	6.57009e-12	tr|Q4DFL2|Q4DFL2_TRYCC	tr|Q4DFL2|Q4DFL2_TRYCC	>tr|Q4DFL2|Q4DFL2_TRYCC I/6 autoantigen, putative OS=Trypanosoma cruzi (strain CL Brener) GN=Tc00.1047053508323.100 PE=4 SV=1	0.23346	0.0996825	0.15117	0.00389161	0.884735	0.955927	1.06468	0.928194	0.551551	0.391353	0.344698	0.558184	NaN	NaN	NaN	NaN	NaN	NaN	NaN	NaN	-2.3397	-2.52318	NaN	NaN	-0.374392	-0.124965	-0.482038	-0.323251
+	4.55885	6.18141e-05	tr|Q4DFM4|Q4DFM4_TRYCC;tr|Q4DGN8|Q4DGN8_TRYCC	tr|Q4DFM4|Q4DFM4_TRYCC;tr|Q4DGN8|Q4DGN8_TRYCC	>tr|Q4DFM4|Q4DFM4_TRYCC Heterogeneous nuclear ribonucleoprotein H/F, putative OS=Trypanosoma cruzi (strain CL Brener) GN=Tc00.1047053511109.130 PE=4 SV=1;>tr|Q4DGN8|Q4DGN8_TRYCC Heterogeneous nuclear ribonucleoprotein H/F, putative OS=Trypanosoma cruzi (st	1.44961	1.21917	0.427049	0.316738	-0.254075	0.338261	-0.42898	0.483502	0.23604	0.514311	0.363795	-0.225726	1.00241	0.37794	0.353721	-1.07815	1.20374	-0.0686379	0.307546	-0.102728	0.160812	-0.0713346	0.483816	0.940588	-2.37342	-1.87233	-2.51824	-1.18542
+	3.37223	0.000788086	tr|Q4DQX3|Q4DQX3_TRYCC;tr|Q4DFN7|Q4DFN7_TRYCC	tr|Q4DQX3|Q4DQX3_TRYCC;tr|Q4DFN7|Q4DFN7_TRYCC	>tr|Q4DQX3|Q4DQX3_TRYCC Aldose 1-epimerase OS=Trypanosoma cruzi (strain CL Brener) GN=Tc00.1047053509331.180 PE=3 SV=1;>tr|Q4DFN7|Q4DFN7_TRYCC Aldose 1-epimerase OS=Trypanosoma cruzi (strain CL Brener) GN=Tc00.1047053504425.90 PE=3 SV=1	-1.07896	-0.580542	-0.808234	-0.192035	NaN	-0.742899	-0.538479	0.212131	NaN	NaN	-1.67126	NaN	0.275369	1.67358	0.94407	0.463387	NaN	NaN	-1.37884	-0.689496	1.24563	1.26458	1.21055	0.39146	NaN	NaN	NaN	NaN
+	14.0655	2.03824e-13	tr|Q4DFP0|Q4DFP0_TRYCC	tr|Q4DFP0|Q4DFP0_TRYCC	>tr|Q4DFP0|Q4DFP0_TRYCC NADP-dependent alcohol hydrogenase, putative OS=Trypanosoma cruzi (strain CL Brener) GN=Tc00.1047053504425.60 PE=3 SV=1	0.0975406	0.585395	0.099495	0.579098	0.872827	1.07674	0.960623	0.416558	0.146651	0.255976	0.23391	0.298319	-0.356352	-0.444605	-0.248157	0.00288457	1.47364	1.35953	1.27604	1.54531	-1.49598	-1.96385	-1.63826	-1.67431	-0.710511	-1.01448	-0.946213	-0.787823
+	8.76103	8.26971e-09	tr|Q4DFQ0|Q4DFQ0_TRYCC	tr|Q4DFQ0|Q4DFQ0_TRYCC	>tr|Q4DFQ0|Q4DFQ0_TRYCC Uncharacterized protein OS=Trypanosoma cruzi (strain CL Brener) GN=Tc00.1047053509911.74 PE=4 SV=1	NaN	-1.93545	-1.40697	NaN	0.210258	-0.466236	0.0531388	0.389382	-0.290755	0.197547	0.160012	-0.172821	0.443286	0.164386	0.0593673	-0.113912	1.57373	1.44194	1.35577	0.708988	0.723607	0.357822	0.944179	0.635951	-1.4109	-1.66289	-1.95944	NaN
+	4.31271	0.000106554	tr|Q4DMB4|Q4DMB4_TRYCC;tr|Q4DFR9|Q4DFR9_TRYCC	tr|Q4DMB4|Q4DMB4_TRYCC;tr|Q4DFR9|Q4DFR9_TRYCC	>tr|Q4DMB4|Q4DMB4_TRYCC Mitochondrial carrier protein, putative OS=Trypanosoma cruzi (strain CL Brener) GN=Tc00.1047053504131.190 PE=3 SV=1;>tr|Q4DFR9|Q4DFR9_TRYCC Mitochondrial carrier protein, putative OS=Trypanosoma cruzi (strain CL Brener) GN=Tc00.1047	-1.04377	-1.01393	-1.34463	-0.61924	NaN	NaN	NaN	NaN	1.4131	NaN	0.784075	0.53012	0.86327	0.96599	1.41413	0.739055	NaN	NaN	NaN	NaN	-0.204968	0.0722957	-1.00676	0.0361597	-1.58489	NaN	NaN	NaN
+	6.93872	3.75379e-07	tr|Q4DFT7|Q4DFT7_TRYCC	tr|Q4DFT7|Q4DFT7_TRYCC	>tr|Q4DFT7|Q4DFT7_TRYCC Uncharacterized protein (Fragment) OS=Trypanosoma cruzi (strain CL Brener) GN=Tc00.1047053507765.149 PE=4 SV=1	NaN	NaN	NaN	NaN	0.585476	0.627108	0.563819	0.546069	-1.3328	-0.601571	-0.954405	-0.544981	-0.14783	0.0113314	-0.198662	-1.06676	1.74829	1.5688	1.34416	1.50223	NaN	NaN	NaN	-0.998981	-1.22038	NaN	-0.786806	-0.644102
+	6.70967	6.1333e-07	tr|Q4DFU6|Q4DFU6_TRYCC;tr|Q4DFU5|Q4DFU5_TRYCC	tr|Q4DFU6|Q4DFU6_TRYCC;tr|Q4DFU5|Q4DFU5_TRYCC	>tr|Q4DFU6|Q4DFU6_TRYCC 40S ribosomal protein S21, putative OS=Trypanosoma cruzi (strain CL Brener) GN=Tc00.1047053507765.60 PE=4 SV=1;>tr|Q4DFU5|Q4DFU5_TRYCC 40S ribosomal protein S21, putative OS=Trypanosoma cruzi (strain CL Brener) GN=Tc00.1047053507765	1.12521	0.899573	1.32632	1.0045	-0.556589	0.181675	-0.287319	-0.267246	-0.629395	-0.386334	-0.600684	-0.129877	-1.11517	-1.00952	-1.58906	-1.76979	-1.22473	-0.654535	0.753453	0.25332	-0.724222	0.220328	-0.370743	-0.417194	1.30853	1.09806	1.54409	2.01735
+	11.2244	5.14757e-11	tr|Q4DFX2|Q4DFX2_TRYCC	tr|Q4DFX2|Q4DFX2_TRYCC	>tr|Q4DFX2|Q4DFX2_TRYCC Uncharacterized protein OS=Trypanosoma cruzi (strain CL Brener) GN=Tc00.1047053506367.30 PE=4 SV=1	-0.969423	-0.333826	-0.61462	-0.727019	1.81164	1.54414	1.52062	1.42537	0.479152	0.277125	0.472649	0.322469	NaN	NaN	NaN	NaN	NaN	NaN	-1.55116	-2.08631	0.160006	0.29004	0.349817	-0.0182084	-0.57362	-0.716569	-0.516878	-0.545393
+	8.65923	1.0162e-08	tr|Q4DFX9|Q4DFX9_TRYCC;tr|Q4D6U0|Q4D6U0_TRYCC	tr|Q4DFX9|Q4DFX9_TRYCC	>tr|Q4DFX9|Q4DFX9_TRYCC Aminopeptidase P, putative OS=Trypanosoma cruzi (strain CL Brener) GN=Tc00.1047053510655.120 PE=4 SV=1	1.61889	1.38662	0.785963	1.18048	0.214908	0.691388	0.171834	0.605326	0.0729613	-0.143523	0.343311	0.418368	0.0800319	0.438001	-0.373749	0.0988785	-0.416213	0.628466	0.037555	0.587208	-2.63842	-2.25438	-1.88473	-1.48179	-0.271646	0.0400684	-0.161834	0.226041
+	5.80581	4.25282e-06	tr|Q4DG13|Q4DG13_TRYCC	tr|Q4DG13|Q4DG13_TRYCC	>tr|Q4DG13|Q4DG13_TRYCC p22 protein, putative OS=Trypanosoma cruzi (strain CL Brener) GN=Tc00.1047053509053.70 PE=4 SV=1	-0.221866	-0.337195	-0.870949	-1.17669	NaN	NaN	NaN	NaN	-1.28475	-0.669297	0.22726	-0.187367	1.93138	1.67313	1.6011	1.97782	NaN	NaN	NaN	NaN	0.0305175	-0.382236	0.18039	-0.599554	-0.64266	-0.30307	-0.551866	-0.394099
+	9.4203	2.04778e-09	tr|Q4DG17|Q4DG17_TRYCC;tr|Q4E0S8|Q4E0S8_TRYCC	tr|Q4DG17|Q4DG17_TRYCC;tr|Q4E0S8|Q4E0S8_TRYCC	>tr|Q4DG17|Q4DG17_TRYCC Uncharacterized protein OS=Trypanosoma cruzi (strain CL Brener) GN=Tc00.1047053509053.30 PE=4 SV=1;>tr|Q4E0S8|Q4E0S8_TRYCC Uncharacterized protein OS=Trypanosoma cruzi (strain CL Brener) GN=Tc00.1047053509965.330 PE=4 SV=1	-1.00514	-0.537498	-1.13186	-1.13456	-0.967649	-1.28178	-1.45586	-1.79718	1.23357	1.87268	1.17318	0.460669	1.00595	0.498192	0.898147	0.539895	1.06497	0.976369	1.1971	1.06811	-0.0601122	-0.559813	0.0407842	-0.164507	-0.566206	-0.854347	-0.116767	-0.396335
+	15.632	7.57298e-15	tr|Q4DG21|Q4DG21_TRYCC;tr|Q4DF37|Q4DF37_TRYCC;tr|Q4CXR9|Q4CXR9_TRYCC;tr|Q4CRX0|Q4CRX0_TRYCC;tr|Q4E2W1|Q4E2W1_TRYCC;tr|Q4CYV4|Q4CYV4_TRYCC;tr|Q4CRW9|Q4CRW9_TRYCC;tr|Q4D172|Q4D172_TRYCC	tr|Q4DG21|Q4DG21_TRYCC;tr|Q4DF37|Q4DF37_TRYCC;tr|Q4CXR9|Q4CXR9_TRYCC;tr|Q4CRX0|Q4CRX0_TRYCC;tr|Q4E2W1|Q4E2W1_TRYCC;tr|Q4CYV4|Q4CYV4_TRYCC;tr|Q4CRW9|Q4CRW9_TRYCC;tr|Q4D172|Q4D172_TRYCC	>tr|Q4DG21|Q4DG21_TRYCC Cystathionine beta-synthase, putative OS=Trypanosoma cruzi (strain CL Brener) GN=Tc00.1047053508241.140 PE=4 SV=1;>tr|Q4DF37|Q4DF37_TRYCC Cystathionine beta-synthase OS=Trypanosoma cruzi (strain CL Brener) GN=Tc00.1047053508177.120	1.80681	1.53976	1.66454	1.65141	1.19769	1.27873	0.844431	1.14664	-0.94892	-0.532645	-0.646652	-0.456061	-1.17798	-0.99459	-1.29171	-0.889863	-0.985082	-0.924662	-0.712096	-0.874719	-0.245662	-0.675274	-0.365085	-0.327657	0.204933	0.423847	0.103121	0.186729
+	4.10561	0.000165822	tr|Q4DG40|Q4DG40_TRYCC	tr|Q4DG40|Q4DG40_TRYCC	>tr|Q4DG40|Q4DG40_TRYCC Casein kinase II, putative OS=Trypanosoma cruzi (strain CL Brener) GN=Tc00.1047053510761.60 PE=3 SV=1	-1.19006	NaN	-1.71912	-1.04331	NaN	-1.35811	NaN	-1.37396	NaN	NaN	NaN	NaN	0.775356	0.746477	0.863323	0.780924	NaN	NaN	NaN	NaN	0.342458	0.405647	1.9123	0.154193	0.087527	0.222453	0.510682	-0.116773
+	10.8558	1.0781e-10	tr|Q4DG45|Q4DG45_TRYCC	tr|Q4DG45|Q4DG45_TRYCC	>tr|Q4DG45|Q4DG45_TRYCC 60S ribosomal protein L26, putative OS=Trypanosoma cruzi (strain CL Brener) GN=Tc00.1047053510761.14 PE=4 SV=1	0.892263	0.886165	0.7002	0.321051	-0.476169	-0.807013	-0.477618	0.272949	-0.108078	-0.715977	-0.636567	-0.844173	-0.0126277	-0.00738399	-0.0520042	0.278671	-0.471968	-0.229862	0.0983216	-0.587089	-1.26159	-1.21565	-1.52799	-1.42888	1.61076	2.02671	1.99656	1.777
+	5.75741	4.71984e-06	tr|Q4DG65|Q4DG65_TRYCC	tr|Q4DG65|Q4DG65_TRYCC	>tr|Q4DG65|Q4DG65_TRYCC Isocitrate dehydrogenase [NADP] OS=Trypanosoma cruzi (strain CL Brener) GN=Tc00.1047053511575.60 PE=3 SV=1	-0.312588	0.299624	0.321413	0.740262	-0.411171	-0.454795	-0.55976	-0.186963	-1.19486	-0.520105	0.304858	1.34981	-0.0346294	0.220107	0.0493017	0.177361	-1.49564	-1.00967	-1.32604	-0.704581	1.7411	1.96199	1.97417	1.75479	-1.14778	-0.620398	-0.104316	-0.811496
+	10.7102	1.4475e-10	tr|Q4DG86|Q4DG86_TRYCC	tr|Q4DG86|Q4DG86_TRYCC	>tr|Q4DG86|Q4DG86_TRYCC 25 kDa translation elongation factor 1-beta, putative OS=Trypanosoma cruzi (strain CL Brener) GN=Tc00.1047053506201.39 PE=3 SV=1	0.936001	0.583484	0.572939	0.793901	-1.45666	-2.08002	-2.22509	-2.47036	-0.182271	-1.08458	-0.0459426	-0.613605	-0.370211	0.0710443	0.0604757	-0.200715	0.805914	1.17283	0.886686	0.610816	0.508001	0.501083	0.783992	0.330418	0.553329	0.435486	0.61122	0.511834
+	6.54196	8.71243e-07	tr|Q4DRC3|Q4DRC3_TRYCC;tr|Q4DGA2|Q4DGA2_TRYCC	tr|Q4DRC3|Q4DRC3_TRYCC;tr|Q4DGA2|Q4DGA2_TRYCC	>tr|Q4DRC3|Q4DRC3_TRYCC Hypoxanthine-guanine phosphoribosyltransferase, putative OS=Trypanosoma cruzi (strain CL Brener) GN=Tc00.1047053509693.80 PE=4 SV=1;>tr|Q4DGA2|Q4DGA2_TRYCC Hypoxanthine-guanine phosphoribosyltransferase, putative OS=Trypanosoma cruz	0.799129	0.202727	0.0619478	0.369254	0.19979	-0.265066	-0.128042	-0.411723	-1.38825	NaN	-1.4656	-2.72232	1.15756	1.10291	1.08194	1.04003	-0.722362	NaN	-1.88991	NaN	0.506912	-0.051776	-0.0135215	-0.176123	0.976675	0.389197	0.362909	0.983705
+	2.65088	0.00362173	tr|Q4DGD9|Q4DGD9_TRYCC	tr|Q4DGD9|Q4DGD9_TRYCC	>tr|Q4DGD9|Q4DGD9_TRYCC Uncharacterized protein OS=Trypanosoma cruzi (strain CL Brener) GN=Tc00.1047053503999.30 PE=4 SV=1	0.725172	-2.21887	NaN	-1.53725	0.106893	-0.0561332	0.0695047	0.28449	0.152557	0.235928	-0.523506	0.153246	0.288732	0.343646	-0.782435	0.368145	NaN	NaN	NaN	NaN	2.03974	1.1207	0.938043	1.61715	-1.28969	-1.11114	-0.974469	0.0495468
+	4.92823	2.77806e-05	tr|Q4DZU7|Q4DZU7_TRYCC;tr|Q4DGF1|Q4DGF1_TRYCC	tr|Q4DZU7|Q4DZU7_TRYCC;tr|Q4DGF1|Q4DGF1_TRYCC	>tr|Q4DZU7|Q4DZU7_TRYCC Fibrillarin, putative OS=Trypanosoma cruzi (strain CL Brener) GN=Tc00.1047053510105.50 PE=3 SV=1;>tr|Q4DGF1|Q4DGF1_TRYCC Fibrillarin, putative OS=Trypanosoma cruzi (strain CL Brener) GN=Tc00.1047053509715.40 PE=3 SV=1	0.560139	0.220864	0.829143	0.699742	-0.344843	0.493887	0.912559	-0.012089	-1.88552	-2.19612	-1.35855	-1.17173	-0.886286	-0.471685	0.266282	0.0397298	0.284762	0.489312	-1.21151	-1.00097	-0.376091	0.571887	0.0971077	0.065413	0.494585	1.4647	1.88404	1.54124
+	15.72	6.32255e-15	tr|Q4DGG5|Q4DGG5_TRYCC	tr|Q4DGG5|Q4DGG5_TRYCC	>tr|Q4DGG5|Q4DGG5_TRYCC Vacuolar-type proton translocating pyrophosphatase 1, putative OS=Trypanosoma cruzi (strain CL Brener) GN=Tc00.1047053510773.20 PE=3 SV=1	-1.25514	-1.29856	-1.29217	-1.2048	-1.20408	-0.803663	-0.649476	-0.784359	1.07032	1.24982	0.97327	1.07481	1.17198	1.09046	1.22422	1.15584	-0.59745	-0.262283	-0.187761	-0.323201	0.847391	0.716719	1.29476	1.1361	-0.937233	-0.817357	-0.730545	-0.657621
+	6.69737	6.26985e-07	tr|Q4DGP4|Q4DGP4_TRYCC	tr|Q4DGP4|Q4DGP4_TRYCC	>tr|Q4DGP4|Q4DGP4_TRYCC Uncharacterized protein OS=Trypanosoma cruzi (strain CL Brener) GN=Tc00.1047053506835.110 PE=4 SV=1	-0.202323	0.401516	-0.186608	0.139975	0.0329127	0.227814	-0.235081	0.655132	0.35063	0.196936	0.112197	1.7438	0.462023	0.74237	1.60986	1.12333	-2.69142	-1.93229	-1.75931	-1.68373	-0.460406	-0.182984	-0.545532	0.272199	0.305587	0.488503	0.528605	0.486303
+	3.32699	0.000866001	tr|Q4DX95|Q4DX95_TRYCC;tr|Q4DGP7|Q4DGP7_TRYCC	tr|Q4DX95|Q4DX95_TRYCC;tr|Q4DGP7|Q4DGP7_TRYCC	>tr|Q4DX95|Q4DX95_TRYCC CAS/CSE/importin domain protein, putative OS=Trypanosoma cruzi (strain CL Brener) GN=Tc00.1047053506945.30 PE=4 SV=1;>tr|Q4DGP7|Q4DGP7_TRYCC CAS/CSE/importin domain protein, putative OS=Trypanosoma cruzi (strain CL Brener) GN=Tc00.1	1.26212	0.962099	1.34744	0.477359	-0.296289	0.354846	-0.401064	0.970004	1.09086	1.08568	NaN	0.391766	-1.78002	-0.312531	NaN	NaN	-1.87878	-1.59995	-1.06017	NaN	-1.20293	0.860291	-0.418966	-1.0957	0.219663	0.036837	0.393201	0.594233
+	5.60157	6.54419e-06	tr|Q4DX96|Q4DX96_TRYCC;tr|Q4DGP8|Q4DGP8_TRYCC	tr|Q4DX96|Q4DX96_TRYCC;tr|Q4DGP8|Q4DGP8_TRYCC	>tr|Q4DX96|Q4DX96_TRYCC Phosphoglycerate kinase OS=Trypanosoma cruzi (strain CL Brener) GN=Tc00.1047053506945.20 PE=3 SV=1;>tr|Q4DGP8|Q4DGP8_TRYCC Phosphoglycerate kinase OS=Trypanosoma cruzi (strain CL Brener) GN=Tc00.1047053506835.70 PE=3 SV=1	0.0084106	-0.775266	0.104229	-0.326907	-0.390342	0.430739	-0.109396	-0.146292	1.21057	0.861853	1.00158	1.26248	1.67622	1.81043	1.45078	0.682255	-0.786734	-0.191185	-0.0859501	-0.934765	-0.968992	0.26642	-0.0443805	-0.640014	-0.717731	-0.468036	-1.99392	-2.18606
+	2.68592	0.00336659	tr|Q4DGP9|Q4DGP9_TRYCC;tr|Q4CVY2|Q4CVY2_TRYCC;tr|Q4DX97|Q4DX97_TRYCC	tr|Q4DGP9|Q4DGP9_TRYCC;tr|Q4CVY2|Q4CVY2_TRYCC	>tr|Q4DGP9|Q4DGP9_TRYCC Calmodulin, putative OS=Trypanosoma cruzi (strain CL Brener) GN=Tc00.1047053506835.60 PE=4 SV=1;>tr|Q4CVY2|Q4CVY2_TRYCC Calmodulin, putative (Fragment) OS=Trypanosoma cruzi (strain CL Brener) GN=Tc00.1047053511729.9 PE=4 SV=1	-1.04283	-0.677315	-0.408368	0.33664	-0.430136	1.06306	1.00543	0.861931	1.02918	1.32204	0.627446	1.14441	-1.46344	-0.298313	0.0474488	-2.66328	-1.13591	0.244496	-1.80981	-0.935377	-0.474029	0.557329	0.456743	0.517515	0.840439	0.859452	-0.119652	0.54489
+	1.80208	0.0227531	tr|Q4DGS4|Q4DGS4_TRYCC	tr|Q4DGS4|Q4DGS4_TRYCC	>tr|Q4DGS4|Q4DGS4_TRYCC Ubiquitin-like protein, putative OS=Trypanosoma cruzi (strain CL Brener) GN=Tc00.1047053506737.70 PE=4 SV=1	0.00405981	-0.375876	-1.87913	-0.0651697	NaN	NaN	NaN	NaN	-0.896668	-0.397794	-0.120801	-1.65754	NaN	NaN	NaN	NaN	1.094	0.864279	-0.337766	0.100395	0.625051	-1.43107	-0.826972	0.615625	1.49693	0.603169	1.49644	1.08884
+	4.96479	2.56998e-05	tr|Q4DGT4|Q4DGT4_TRYCC	tr|Q4DGT4|Q4DGT4_TRYCC	>tr|Q4DGT4|Q4DGT4_TRYCC Retrotransposon hot spot (RHS) protein, putative OS=Trypanosoma cruzi (strain CL Brener) GN=Tc00.1047053509265.10 PE=4 SV=1	NaN	-1.54086	NaN	NaN	NaN	NaN	NaN	NaN	-0.259114	NaN	-0.243849	-0.170715	NaN	NaN	NaN	NaN	NaN	NaN	NaN	NaN	0.748417	1.25742	1.21393	1.38172	-0.636697	-0.941858	NaN	-0.808401
+	12.0231	9.76326e-12	tr|Q4DGT6|Q4DGT6_TRYCC;tr|Q4CKF2|Q4CKF2_TRYCC	tr|Q4DGT6|Q4DGT6_TRYCC	>tr|Q4DGT6|Q4DGT6_TRYCC Uncharacterized protein OS=Trypanosoma cruzi (strain CL Brener) GN=Tc00.1047053507081.130 PE=4 SV=1	0.236959	0.562715	0.623554	0.680452	1.35332	1.19288	1.38592	1.40703	-1.05012	-1.64246	-1.58902	-1.43143	0.535729	0.206896	0.291433	0.401164	-1.16797	-2.19975	-1.2806	-1.01225	0.335669	0.371288	0.367798	0.278767	0.219241	0.366311	0.245876	0.310607
+	7.21232	2.12454e-07	tr|Q4DGW6|Q4DGW6_TRYCC;tr|Q4DAI2|Q4DAI2_TRYCC;tr|Q4DGW8|Q4DGW8_TRYCC;tr|Q4DAI0|Q4DAI0_TRYCC;tr|Q4DGW7|Q4DGW7_TRYCC;tr|Q4DAI1|Q4DAI1_TRYCC	tr|Q4DGW6|Q4DGW6_TRYCC;tr|Q4DAI2|Q4DAI2_TRYCC;tr|Q4DGW8|Q4DGW8_TRYCC	>tr|Q4DGW6|Q4DGW6_TRYCC Aminoacylase, putative OS=Trypanosoma cruzi (strain CL Brener) GN=Tc00.1047053506975.40 PE=4 SV=1;>tr|Q4DAI2|Q4DAI2_TRYCC Aminoacylase, putative OS=Trypanosoma cruzi (strain CL Brener) GN=Tc00.1047053506363.70 PE=4 SV=1;>tr|Q4DGW8|Q	0.450527	0.276966	0.38528	0.271102	0.431424	-0.281006	0.422473	0.382165	-0.752211	-0.0494678	-0.575155	-0.463064	-0.747628	-0.974386	-1.25597	-0.810819	1.83484	1.33184	1.15036	1.42803	-2.40197	-0.226999	-1.73343	-1.12198	0.4306	0.955305	0.731303	0.911869
+	16.7271	8.23151e-16	tr|Q4DGX6|Q4DGX6_TRYCC	tr|Q4DGX6|Q4DGX6_TRYCC	>tr|Q4DGX6|Q4DGX6_TRYCC Peptidase M20/M25/M40, putative OS=Trypanosoma cruzi (strain CL Brener) GN=Tc00.1047053509213.120 PE=4 SV=1	-1.11372	-0.862126	-0.802061	-1.02889	-0.588641	-0.791706	-0.625941	-0.900057	0.494445	0.504342	0.540659	0.353436	-0.495141	-0.603514	-0.593981	-0.386652	1.85778	2.31787	2.07874	2.2429	-0.258364	0.0619086	0.172411	0.182931	-0.548087	-0.372059	-0.500103	-0.336383
+	3.24976	0.00102071	tr|Q4DGX8|Q4DGX8_TRYCC	tr|Q4DGX8|Q4DGX8_TRYCC	>tr|Q4DGX8|Q4DGX8_TRYCC Uncharacterized protein OS=Trypanosoma cruzi (strain CL Brener) GN=Tc00.1047053509213.100 PE=4 SV=1	1.00044	0.257727	-0.237889	0.221694	0.537579	0.973834	1.12419	1.25848	0.467481	-0.0812493	-0.189715	0.0642209	-1.09129	-0.00637494	-1.25787	-2.33455	0.0591667	1.77887	-0.673328	0.407745	-1.94355	-0.752751	-1.49059	-0.573828	-0.221984	0.681538	1.09098	0.931033
+	5.28144	1.30375e-05	tr|Q4DGY4|Q4DGY4_TRYCC;tr|Q4DBL3|Q4DBL3_TRYCC	tr|Q4DGY4|Q4DGY4_TRYCC;tr|Q4DBL3|Q4DBL3_TRYCC	>tr|Q4DGY4|Q4DGY4_TRYCC Uncharacterized protein OS=Trypanosoma cruzi (strain CL Brener) GN=Tc00.1047053509213.40 PE=4 SV=1;>tr|Q4DBL3|Q4DBL3_TRYCC Uncharacterized protein (Fragment) OS=Trypanosoma cruzi (strain CL Brener) GN=Tc00.1047053510257.10 PE=4 SV=1	0.361416	-0.0739426	0.612181	0.747797	-0.934769	0.254977	-0.747786	-0.715859	0.546029	0.243292	0.432778	0.790988	-0.148476	0.488065	0.587815	0.617751	-1.42293	-3.22074	-0.911307	-1.57592	0.930841	0.722354	0.923054	1.86398	-0.506459	-0.095569	-0.0314389	0.261871
+	10.7451	1.35626e-10	tr|Q4DGZ5|Q4DGZ5_TRYCC	tr|Q4DGZ5|Q4DGZ5_TRYCC	>tr|Q4DGZ5|Q4DGZ5_TRYCC 40S ribosomal protein S15, putative OS=Trypanosoma cruzi (strain CL Brener) GN=Tc00.1047053511809.130 PE=3 SV=1	1.03563	0.831356	0.555822	0.87161	0.423302	0.119008	0.832202	0.506839	-1.66471	-2.45347	-2.00925	-2.12141	0.695369	0.245288	0.14068	1.03072	-0.166035	-0.452333	-0.323375	-0.00254921	-0.0817943	-0.404119	-0.690366	-0.269606	0.921331	0.647947	0.609567	1.17235
+	3.6976	0.000392586	tr|Q4DGZ9|Q4DGZ9_TRYCC	tr|Q4DGZ9|Q4DGZ9_TRYCC	>tr|Q4DGZ9|Q4DGZ9_TRYCC Uncharacterized protein OS=Trypanosoma cruzi (strain CL Brener) GN=Tc00.1047053511809.90 PE=4 SV=1	-0.294867	0.485805	-0.108186	0.313488	NaN	NaN	NaN	NaN	-0.08991	1.10318	0.382109	1.48956	0.163529	0.788525	0.935156	1.32384	-0.612478	-1.87428	0.0360996	-0.790158	-1.58559	-1.45414	-2.09181	-0.439565	0.433843	0.648335	0.063751	1.17377
+	8.49784	1.40796e-08	tr|Q4DH44|Q4DH44_TRYCC	tr|Q4DH44|Q4DH44_TRYCC	>tr|Q4DH44|Q4DH44_TRYCC Uncharacterized protein OS=Trypanosoma cruzi (strain CL Brener) GN=Tc00.1047053507007.70 PE=4 SV=1	-0.669351	-0.283718	-0.84547	-0.352338	0.328002	0.0138932	0.410083	0.150324	-1.39214	-0.937976	-0.771727	-1.10627	1.15161	2.3585	2.15025	2.54459	-0.696487	0.270679	0.239834	-0.000803125	-0.525052	-1.02121	-0.547384	-0.38036	-0.255579	0.450133	-0.248326	-0.0337112
+	11.5362	2.8027e-11	tr|Q4DH60|Q4DH60_TRYCC	tr|Q4DH60|Q4DH60_TRYCC	>tr|Q4DH60|Q4DH60_TRYCC Pyrroline-5-carboxylate reductase OS=Trypanosoma cruzi (strain CL Brener) GN=Tc00.1047053509207.90 PE=3 SV=1	-0.745746	-0.524824	-0.365054	-1.21195	-0.253101	0.0221009	-0.1173	-0.308952	-0.633174	-0.920654	-0.502285	-0.574014	1.15241	1.20857	1.42285	2.06864	-0.279292	-0.212738	-0.0945453	-0.256021	-1.04789	-1.15542	-0.899888	-1.3922	1.58292	1.66143	1.15653	1.21961
+	13.9755	2.35763e-13	tr|Q4DH63|Q4DH63_TRYCC	tr|Q4DH63|Q4DH63_TRYCC	>tr|Q4DH63|Q4DH63_TRYCC Uncharacterized protein OS=Trypanosoma cruzi (strain CL Brener) GN=Tc00.1047053509207.50 PE=4 SV=1	0.279259	0.398759	0.428771	0.399797	-1.26753	-1.87704	-1.44062	-1.97479	0.216496	0.784744	0.524522	0.569502	0.775692	0.712722	0.911947	0.726288	-0.553711	-0.738213	-0.62724	-0.722198	-0.619817	-1.07269	-0.638006	-0.623731	1.15206	1.61569	1.40706	1.2523
+	10.4505	2.46102e-10	tr|Q4DH64|Q4DH64_TRYCC	tr|Q4DH64|Q4DH64_TRYCC	>tr|Q4DH64|Q4DH64_TRYCC Uncharacterized protein OS=Trypanosoma cruzi (strain CL Brener) GN=Tc00.1047053509207.40 PE=4 SV=1	0.271607	0.514565	-0.0381412	0.185743	-1.38663	-0.678025	-1.04385	-0.959104	-1.05893	-1.3577	-1.17157	-1.17367	-0.151129	0.443352	0.680898	0.0732844	-0.723777	-0.939633	-0.563634	-0.886086	1.79383	0.66712	1.18499	1.07085	1.28222	1.32861	1.65399	0.980824
+	1.55056	0.0389111	tr|Q4DH96|Q4DH96_TRYCC;tr|Q4DC19|Q4DC19_TRYCC;REV__tr|Q4DQI5|Q4DQI5_TRYCC;REV__tr|Q4D9G0|Q4D9G0_TRYCC	tr|Q4DH96|Q4DH96_TRYCC;tr|Q4DC19|Q4DC19_TRYCC	>tr|Q4DH96|Q4DH96_TRYCC ATP-dependent RNA helicase, putative OS=Trypanosoma cruzi (strain CL Brener) GN=Tc00.1047053511285.120 PE=3 SV=1;>tr|Q4DC19|Q4DC19_TRYCC ATP-dependent RNA helicase, putative OS=Trypanosoma cruzi (strain CL Brener) GN=Tc00.1047053506	1.61215	1.25832	-2.15588	0.358649	0.665753	0.387425	0.418798	0.424426	0.4701	0.318319	0.809694	0.410096	-1.09579	-0.715638	-1.4837	-3.0573	0.317591	0.0829857	-0.16501	0.0827303	-0.982623	0.567211	-0.0805427	0.869534	0.379363	-0.0185872	-0.224479	0.546405
+	1.92301	0.0175451	tr|Q4DH98|Q4DH98_TRYCC;tr|Q4CYA6|Q4CYA6_TRYCC	tr|Q4DH98|Q4DH98_TRYCC;tr|Q4CYA6|Q4CYA6_TRYCC	>tr|Q4DH98|Q4DH98_TRYCC Proteasome regulatory non-ATPase subunit 8, putative OS=Trypanosoma cruzi (strain CL Brener) GN=Tc00.1047053511285.90 PE=4 SV=1;>tr|Q4CYA6|Q4CYA6_TRYCC Proteasome regulatory non-ATPase subunit 8, putative OS=Trypanosoma cruzi (strai	0.00781533	-0.609786	-0.805035	0.0831876	NaN	-1.15824	-0.223772	0.132513	-1.44941	0.125021	0.8022	-0.0254187	-0.282796	0.094779	0.628032	0.308101	-0.924583	0.160333	-2.1528	-1.64463	0.403969	1.97694	NaN	1.38459	0.622681	-0.00920679	0.452091	2.10341
+	4.33463	0.000101605	tr|Q4DHA2|Q4DHA2_TRYCC	tr|Q4DHA2|Q4DHA2_TRYCC	>tr|Q4DHA2|Q4DHA2_TRYCC Uncharacterized protein OS=Trypanosoma cruzi (strain CL Brener) GN=Tc00.1047053511285.40 PE=4 SV=1	1.3067	-0.0699669	0.577338	0.0689741	0.311655	-0.419524	-0.571502	-1.17355	1.65734	0.316438	0.671979	0.640125	-1.28267	-2.39838	-2.00586	-1.30067	0.762179	0.876131	1.12412	0.580755	1.1495	-0.0245487	-0.240387	-0.0738739	0.489455	-1.23657	0.213988	0.0508274
+	4.39387	8.90441e-05	tr|Q4DHA3|Q4DHA3_TRYCC	tr|Q4DHA3|Q4DHA3_TRYCC	>tr|Q4DHA3|Q4DHA3_TRYCC Uncharacterized protein OS=Trypanosoma cruzi (strain CL Brener) GN=Tc00.1047053511285.30 PE=4 SV=1	-1.02023	-1.74686	-1.30566	-1.14183	0.242163	-0.393239	1.06873	0.315294	0.817467	1.22984	0.812876	0.758985	0.649123	0.779067	0.98344	1.22092	1.45574	0.398475	-0.064506	0.591524	-0.521163	0.131997	-0.856895	-0.477816	-0.915332	-1.63174	-1.95584	0.575474
+	4.56153	6.15256e-05	tr|Q4DHA9|Q4DHA9_TRYCC	tr|Q4DHA9|Q4DHA9_TRYCC	>tr|Q4DHA9|Q4DHA9_TRYCC Proteasome beta 3 subunit, putative OS=Trypanosoma cruzi (strain CL Brener) GN=Tc00.1047053506779.50 PE=4 SV=1	0.619628	0.14249	0.0483895	1.10123	0.617032	-1.13188	-0.598532	-0.432147	-0.987885	0.171881	-0.134016	0.217548	1.48416	1.84061	0.815042	1.03406	0.669438	1.07548	-0.652591	-0.391169	-1.61743	-2.19256	-1.99475	NaN	0.306669	0.0800199	0.164734	-0.255446
+	2.42355	0.00589532	tr|Q4DMD8|Q4DMD8_TRYCC;tr|Q4DHB6|Q4DHB6_TRYCC	tr|Q4DMD8|Q4DMD8_TRYCC;tr|Q4DHB6|Q4DHB6_TRYCC	>tr|Q4DMD8|Q4DMD8_TRYCC Uncharacterized protein OS=Trypanosoma cruzi (strain CL Brener) GN=Tc00.1047053506779.120 PE=4 SV=1;>tr|Q4DHB6|Q4DHB6_TRYCC Uncharacterized protein OS=Trypanosoma cruzi (strain CL Brener) GN=Tc00.1047053511153.84 PE=4 SV=1	1.02081	1.78875	0.158864	-0.34566	1.4208	NaN	0.607992	NaN	NaN	NaN	NaN	NaN	NaN	NaN	NaN	NaN	0.307225	-0.330266	0.752006	0.520194	-0.779271	-1.24715	-1.40477	-1.64132	NaN	-0.493944	-0.33426	NaN
+	4.05417	0.000184324	tr|Q4DMD5|Q4DMD5_TRYCC;tr|Q4DHB9|Q4DHB9_TRYCC	tr|Q4DMD5|Q4DMD5_TRYCC;tr|Q4DHB9|Q4DHB9_TRYCC	>tr|Q4DMD5|Q4DMD5_TRYCC Histone H2B OS=Trypanosoma cruzi (strain CL Brener) GN=Tc00.1047053506779.150 PE=3 SV=1;>tr|Q4DHB9|Q4DHB9_TRYCC Histone H2B OS=Trypanosoma cruzi (strain CL Brener) GN=Tc00.1047053511153.64 PE=3 SV=1	-0.0234923	0.913711	0.150866	0.833205	0.10033	-0.396165	0.600499	-0.528939	1.35846	0.542305	1.6466	2.12335	-1.18831	-2.09983	-0.537736	-0.00440225	NaN	-1.58363	-0.488184	-2.22583	0.335841	0.417229	-0.140115	0.090832	0.0430329	-0.296307	0.207684	0.148985
+	3.40082	0.000743416	tr|Q4DRH6|Q4DRH6_TRYCC;tr|Q4DHC9|Q4DHC9_TRYCC	tr|Q4DRH6|Q4DRH6_TRYCC;tr|Q4DHC9|Q4DHC9_TRYCC	>tr|Q4DRH6|Q4DRH6_TRYCC 14-3-3 protein, putative OS=Trypanosoma cruzi (strain CL Brener) GN=Tc00.1047053506775.80 PE=4 SV=1;>tr|Q4DHC9|Q4DHC9_TRYCC 14-3-3 protein, putative OS=Trypanosoma cruzi (strain CL Brener) GN=Tc00.1047053511167.90 PE=4 SV=1	1.47938	1.37386	1.33194	1.17554	0.400284	-0.370137	-0.284785	-0.222183	0.376189	0.105644	1.00062	0.709518	-1.45135	-0.527173	-0.080398	-0.449751	0.754322	-1.71798	0.988263	0.289557	0.768745	0.121377	-0.830765	0.609872	-1.55109	-0.729485	-1.10747	-2.16253
+	3.78885	0.000323272	tr|Q4DHE0|Q4DHE0_TRYCC;tr|Q4DCN0|Q4DCN0_TRYCC	tr|Q4DHE0|Q4DHE0_TRYCC;tr|Q4DCN0|Q4DCN0_TRYCC	>tr|Q4DHE0|Q4DHE0_TRYCC Eukaryotic translation initiation factor 3 subunit 7-like protein, putative OS=Trypanosoma cruzi (strain CL Brener) GN=Tc00.1047053509065.160 PE=4 SV=1;>tr|Q4DCN0|Q4DCN0_TRYCC Eukaryotic translation initiation factor 3 subunit 7-lik	-1.03082	-0.104792	0.284113	-0.958176	0.980016	-0.0147451	-0.412119	-0.815008	-0.0952319	0.371836	0.731255	-1.12438	-0.0494594	0.0299496	-0.672392	0.806563	-0.182724	-0.12637	-1.09979	-1.17296	-0.477495	-1.3713	-0.41053	-0.598449	2.45636	2.00055	1.75706	1.29906
+	17.7136	1.06925e-16	tr|Q4DHF0|Q4DHF0_TRYCC;tr|Q4DCN9|Q4DCN9_TRYCC	tr|Q4DHF0|Q4DHF0_TRYCC;tr|Q4DCN9|Q4DCN9_TRYCC	>tr|Q4DHF0|Q4DHF0_TRYCC Glyceraldehyde-3-phosphate dehydrogenase OS=Trypanosoma cruzi (strain CL Brener) GN=Tc00.1047053509065.60 PE=3 SV=1;>tr|Q4DCN9|Q4DCN9_TRYCC Glyceraldehyde-3-phosphate dehydrogenase OS=Trypanosoma cruzi (strain CL Brener) GN=Tc00.104	0.455327	0.407516	0.29831	0.466348	0.383343	0.284299	0.340513	0.358076	-1.31754	-0.911562	-1.18449	-1.24051	1.59372	1.67082	1.50418	1.58501	-1.08479	-1.01638	-1.23603	-1.46079	-0.554812	-0.649522	-0.881621	-0.772644	0.608658	0.851739	0.623879	0.878941
+	9.23902	3.00026e-09	tr|Q4DHF8|Q4DHF8_TRYCC	tr|Q4DHF8|Q4DHF8_TRYCC	>tr|Q4DHF8|Q4DHF8_TRYCC Aldehyde dehydrogenase, putative (Fragment) OS=Trypanosoma cruzi (strain CL Brener) GN=Tc00.1047053509065.9 PE=3 SV=1	-0.75374	-0.0282424	0.261541	0.506287	-1.12987	-0.314516	-0.491421	-1.00837	0.131751	0.410961	-0.136891	0.183111	1.0075	1.77631	1.38822	1.30356	-1.04984	-1.59267	-1.86425	-1.87462	1.0977	1.11142	0.992557	1.01323	-0.131181	-0.451588	0.0112551	-0.368198
+	2.9716	0.00181536	tr|Q4DHG5|Q4DHG5_TRYCC;tr|Q4E0W1|Q4E0W1_TRYCC	tr|Q4DHG5|Q4DHG5_TRYCC;tr|Q4E0W1|Q4E0W1_TRYCC	>tr|Q4DHG5|Q4DHG5_TRYCC DNA topoisomerase 2 OS=Trypanosoma cruzi (strain CL Brener) GN=Tc00.1047053506445.60 PE=3 SV=1;>tr|Q4E0W1|Q4E0W1_TRYCC DNA topoisomerase 2 OS=Trypanosoma cruzi (strain CL Brener) GN=Tc00.1047053508277.370 PE=3 SV=1	-0.0444028	-0.132622	0.726489	1.18919	-1.32468	-1.76697	-1.50803	-0.163834	0.404518	-1.14629	0.215415	0.771292	-0.601111	NaN	0.669619	NaN	-1.85521	NaN	-1.17293	NaN	-0.156858	0.145394	0.46696	1.10495	1.05076	0.676324	1.05006	1.40196
+	4.2607	0.000118543	tr|Q4DHH8|Q4DHH8_TRYCC	tr|Q4DHH8|Q4DHH8_TRYCC	>tr|Q4DHH8|Q4DHH8_TRYCC Quinone oxidoreductase, putative OS=Trypanosoma cruzi (strain CL Brener) GN=Tc00.1047053510265.10 PE=4 SV=1	0.691562	0.724228	0.684198	1.11859	-1.22275	-1.29551	-1.14236	-0.505365	1.19604	0.107063	2.16344	1.62885	-2.09704	-0.187989	-0.984595	-0.633394	NaN	NaN	NaN	NaN	-0.242755	0.234182	-0.660849	0.0583906	0.603913	-0.212204	0.00838738	-0.0340208
+	2.94026	0.00193798	tr|Q4DHT2|Q4DHT2_TRYCC;tr|Q4DHJ4|Q4DHJ4_TRYCC	tr|Q4DHT2|Q4DHT2_TRYCC;tr|Q4DHJ4|Q4DHJ4_TRYCC	>tr|Q4DHT2|Q4DHT2_TRYCC Actyltransferase-like, putative OS=Trypanosoma cruzi (strain CL Brener) GN=Tc00.1047053506177.100 PE=4 SV=1;>tr|Q4DHJ4|Q4DHJ4_TRYCC Actyltransferase-like protein OS=Trypanosoma cruzi (strain CL Brener) GN=Tc00.1047053506181.104 PE=4	-0.428014	NaN	NaN	NaN	NaN	NaN	NaN	NaN	NaN	1.73119	NaN	1.6039	NaN	NaN	NaN	NaN	NaN	0.0778274	-0.226917	-0.22799	-1.08061	NaN	NaN	-1.26298	-0.516025	NaN	0.329614	NaN
+	1.55448	0.0385977	tr|Q4DHQ3|Q4DHQ3_TRYCC	tr|Q4DHQ3|Q4DHQ3_TRYCC	>tr|Q4DHQ3|Q4DHQ3_TRYCC Flagellar radial spoke protein-like, putative OS=Trypanosoma cruzi (strain CL Brener) GN=Tc00.1047053510149.120 PE=4 SV=1	-1.39214	-2.44299	0.560028	-1.13163	0.220053	1.84155	0.240593	0.55173	-0.313188	-0.345025	0.767462	0.0156868	NaN	0.0851231	0.4322	0.145791	1.50573	1.43531	0.251735	0.70589	0.386476	-0.860044	-0.728546	-0.195416	0.841905	NaN	-1.674	-0.904283
+	9.14553	3.6447e-09	tr|Q4DWA5|Q4DWA5_TRYCC;tr|Q4DHQ9|Q4DHQ9_TRYCC	tr|Q4DWA5|Q4DWA5_TRYCC;tr|Q4DHQ9|Q4DHQ9_TRYCC	>tr|Q4DWA5|Q4DWA5_TRYCC Uncharacterized protein OS=Trypanosoma cruzi (strain CL Brener) GN=Tc00.1047053506989.10 PE=4 SV=1;>tr|Q4DHQ9|Q4DHQ9_TRYCC Uncharacterized protein OS=Trypanosoma cruzi (strain CL Brener) GN=Tc00.1047053510149.60 PE=4 SV=1	-2.63607	NaN	NaN	-1.8699	NaN	-0.667439	NaN	-0.83109	0.964994	1.02296	0.715635	0.796117	NaN	NaN	NaN	NaN	-0.103956	0.0449039	0.307383	0.0789361	0.873416	1.08057	1.06995	0.679483	-0.307536	-0.272527	-0.591572	-0.354261
+	5.97384	2.98623e-06	tr|Q4DHS1|Q4DHS1_TRYCC	tr|Q4DHS1|Q4DHS1_TRYCC	>tr|Q4DHS1|Q4DHS1_TRYCC Gamma-glutamylcysteine synthetase, putative OS=Trypanosoma cruzi (strain CL Brener) GN=Tc00.1047053507787.100 PE=4 SV=1	0.676868	-0.0396159	NaN	0.0819956	0.469076	0.368909	0.471423	1.14475	-0.354047	-1.05718	0.163701	-0.440564	-0.289898	-0.887991	-0.836641	-1.09706	-1.67103	-2.09804	-1.52695	NaN	1.23046	1.06386	1.05584	1.45846	1.70734	0.0521135	0.250868	0.10335
+	10.2543	3.64628e-10	tr|Q4DHS3|Q4DHS3_TRYCC;tr|Q4DPE4|Q4DPE4_TRYCC	tr|Q4DHS3|Q4DHS3_TRYCC;tr|Q4DPE4|Q4DPE4_TRYCC	>tr|Q4DHS3|Q4DHS3_TRYCC Uncharacterized protein OS=Trypanosoma cruzi (strain CL Brener) GN=Tc00.1047053507787.80 PE=4 SV=1;>tr|Q4DPE4|Q4DPE4_TRYCC Uncharacterized protein OS=Trypanosoma cruzi (strain CL Brener) GN=Tc00.1047053507625.120 PE=4 SV=1	0.138684	-0.00358729	0.10353	0.129145	-0.845801	-1.39223	-1.326	-0.665949	1.03326	1.7816	1.82882	1.55879	0.896257	1.3812	0.743766	1.07162	-1.5931	-1.01682	-0.69042	-1.51942	-0.207653	-0.49163	-0.707613	-0.525599	0.185143	-0.163643	-0.120343	0.417976
+	2.8993	0.00210582	tr|Q4DHU8|Q4DHU8_TRYCC	tr|Q4DHU8|Q4DHU8_TRYCC	>tr|Q4DHU8|Q4DHU8_TRYCC Galactokinase, putative OS=Trypanosoma cruzi (strain CL Brener) GN=Tc00.1047053508465.90 PE=4 SV=1	-0.555486	-0.425521	0.100084	0.147184	NaN	NaN	NaN	NaN	NaN	NaN	NaN	NaN	NaN	NaN	NaN	NaN	NaN	NaN	NaN	NaN	1.44122	0.894349	1.65991	NaN	-1.08544	-1.55629	-0.145667	-0.474343
+	7.18563	2.23843e-07	tr|Q4DHV9|Q4DHV9_TRYCC	tr|Q4DHV9|Q4DHV9_TRYCC	>tr|Q4DHV9|Q4DHV9_TRYCC Nucleolar RNA-binding protein, putative OS=Trypanosoma cruzi (strain CL Brener) GN=Tc00.1047053507649.80 PE=4 SV=1	1.51118	0.474405	0.623553	1.15458	-0.51339	-0.879156	-2.11669	-0.832258	-0.592279	-0.560451	-0.438503	-1.26834	1.32802	1.22389	1.82197	1.49316	-0.317237	-0.170898	-0.210055	-0.159116	-1.16141	-1.10691	-0.968161	-0.302068	0.865122	0.639739	-0.0989812	0.560296
+	1.94646	0.0167052	tr|Q4DPH8|Q4DPH8_TRYCC;tr|Q4DHW5|Q4DHW5_TRYCC	tr|Q4DPH8|Q4DPH8_TRYCC;tr|Q4DHW5|Q4DHW5_TRYCC	>tr|Q4DPH8|Q4DPH8_TRYCC Uncharacterized protein OS=Trypanosoma cruzi (strain CL Brener) GN=Tc00.1047053510861.30 PE=4 SV=1;>tr|Q4DHW5|Q4DHW5_TRYCC Uncharacterized protein OS=Trypanosoma cruzi (strain CL Brener) GN=Tc00.1047053507649.10 PE=4 SV=1	-0.687242	0.463223	-0.156097	0.198216	0.201569	0.965022	0.577744	NaN	-0.552827	NaN	0.630201	0.0850604	0.247722	0.511698	2.16695	0.316023	NaN	-1.52987	-2.57152	NaN	0.189936	0.431247	-0.9386	1.21316	NaN	-0.544152	0.271564	-1.48902
+	16.5125	1.27416e-15	tr|Q4DUK7|Q4DUK7_TRYCC;tr|Q4DHY1|Q4DHY1_TRYCC	tr|Q4DUK7|Q4DUK7_TRYCC;tr|Q4DHY1|Q4DHY1_TRYCC	>tr|Q4DUK7|Q4DUK7_TRYCC Elongation of fatty acids protein OS=Trypanosoma cruzi (strain CL Brener) GN=Tc00.1047053511245.130 PE=3 SV=1;>tr|Q4DHY1|Q4DHY1_TRYCC Elongation of fatty acids protein OS=Trypanosoma cruzi (strain CL Brener) GN=Tc00.1047053506661.30	0.628382	0.580543	0.334797	0.260754	-0.781661	-0.786269	-0.890173	-0.706587	-1.15351	-1.33734	-1.4033	-1.33744	0.749235	0.462734	0.396577	0.552876	0.842718	0.757933	0.732408	0.933758	-1.59188	-1.7585	NaN	NaN	0.999005	1.12313	1.11685	1.27496
+	3.63132	0.000451987	tr|Q4DI05|Q4DI05_TRYCC;tr|Q4CRB4|Q4CRB4_TRYCC	tr|Q4DI05|Q4DI05_TRYCC;tr|Q4CRB4|Q4CRB4_TRYCC	>tr|Q4DI05|Q4DI05_TRYCC Uncharacterized protein OS=Trypanosoma cruzi (strain CL Brener) GN=Tc00.1047053511071.100 PE=4 SV=1;>tr|Q4CRB4|Q4CRB4_TRYCC Uncharacterized protein OS=Trypanosoma cruzi (strain CL Brener) GN=Tc00.1047053511901.30 PE=4 SV=1	-2.19752	-1.52921	-1.31438	-1.2192	0.0172882	0.299611	-1.57169	-0.20109	0.894505	0.097978	0.111619	-0.151272	0.0740442	0.988037	0.738527	0.0854561	1.71496	0.191164	0.993995	-0.396862	0.438228	1.71408	1.41157	0.665902	-0.893089	-0.948691	-0.361386	0.347418
+	13.4709	5.54739e-13	tr|Q4DI18|Q4DI18_TRYCC	tr|Q4DI18|Q4DI18_TRYCC	>tr|Q4DI18|Q4DI18_TRYCC Mitochondrial processing peptidase alpha subunit, putative OS=Trypanosoma cruzi (strain CL Brener) GN=Tc00.1047053509229.80 PE=3 SV=1	-0.45661	-0.999892	-0.867308	-0.532616	0.729021	0.710785	0.446626	0.685416	0.789164	0.963995	1.02001	0.892993	0.354062	0.0930402	0.821239	0.497266	0.993846	1.43456	0.721727	0.729605	-1.78928	-1.8686	-1.87277	-1.90713	-0.378417	-0.378499	-0.548306	-0.283929
+	10.2764	3.51141e-10	tr|Q4DI49|Q4DI49_TRYCC	tr|Q4DI49|Q4DI49_TRYCC	>tr|Q4DI49|Q4DI49_TRYCC 60S ribosomal protein L23a, putative OS=Trypanosoma cruzi (strain CL Brener) GN=Tc00.1047053509151.140 PE=3 SV=1	0.978001	0.719937	0.481517	0.580398	0.513386	0.161681	0.272178	-0.042714	-1.48124	-1.3832	-1.20788	-2.4048	-0.59087	-0.833492	-0.624103	-1.09876	0.191322	0.66342	0.136293	0.0296254	-0.201338	-0.0531475	-0.275544	-0.662364	1.42136	1.74578	1.68777	1.27678
+	5.12992	1.80585e-05	tr|Q4DI66|Q4DI66_TRYCC	tr|Q4DI66|Q4DI66_TRYCC	>tr|Q4DI66|Q4DI66_TRYCC Pyruvate dehydrogenase E1 component subunit alpha OS=Trypanosoma cruzi (strain CL Brener) GN=Tc00.1047053507831.70 PE=4 SV=1	-0.770176	-0.328259	-0.966675	-0.434577	0.193844	-0.299673	1.99426	0.114858	0.434249	-0.513739	0.234102	-0.184983	-0.366275	-0.533401	-1.22126	-1.17361	-0.638548	-0.495325	-0.555503	0.61184	1.69292	2.32425	1.69349	1.70556	-0.85635	-0.519581	-0.881648	-0.259792
+	8.31786	2.02862e-08	tr|Q4DI67|Q4DI67_TRYCC	tr|Q4DI67|Q4DI67_TRYCC	>tr|Q4DI67|Q4DI67_TRYCC Heat shock protein, putative OS=Trypanosoma cruzi (strain CL Brener) GN=Tc00.1047053507831.60 PE=3 SV=1	1.5322	1.37738	0.774358	0.924086	0.999936	0.694679	0.0481338	0.194594	-1.83077	-1.63125	-1.73949	-2.41583	0.122998	0.322256	0.731748	0.079725	-1.20734	0.0063753	-0.45302	-0.875263	-0.19669	0.289524	0.325192	-0.347965	0.319569	0.525176	0.53442	0.895265
+	2.28941	0.00791277	tr|Q4DIB5|Q4DIB5_TRYCC	tr|Q4DIB5|Q4DIB5_TRYCC	>tr|Q4DIB5|Q4DIB5_TRYCC Uncharacterized protein OS=Trypanosoma cruzi (strain CL Brener) GN=Tc00.1047053509455.114 PE=4 SV=1	NaN	NaN	NaN	NaN	0.71362	0.823339	0.670859	1.50126	NaN	NaN	-1.15312	NaN	NaN	NaN	NaN	NaN	NaN	NaN	NaN	NaN	-0.0917649	-1.01585	-1.31159	-0.136745	NaN	NaN	NaN	NaN
+	2.93084	0.00196933	tr|Q4DID6|Q4DID6_TRYCC;tr|Q4D8J6|Q4D8J6_TRYCC	tr|Q4DID6|Q4DID6_TRYCC;tr|Q4D8J6|Q4D8J6_TRYCC	>tr|Q4DID6|Q4DID6_TRYCC Serine palmitoyltransferase, putative OS=Trypanosoma cruzi (strain CL Brener) GN=Tc00.1047053506959.70 PE=3 SV=1;>tr|Q4D8J6|Q4D8J6_TRYCC Serine palmitoyltransferase, putative OS=Trypanosoma cruzi (strain CL Brener) GN=Tc00.104705350	0.898574	1.0123	0.833191	1.10523	NaN	NaN	NaN	NaN	NaN	NaN	NaN	NaN	-0.205746	-1.39631	-0.556876	-0.33466	NaN	NaN	NaN	NaN	NaN	NaN	NaN	NaN	NaN	NaN	NaN	-1.3557
+	3.36734	0.000795033	tr|Q4DIE1|Q4DIE1_TRYCC	tr|Q4DIE1|Q4DIE1_TRYCC	>tr|Q4DIE1|Q4DIE1_TRYCC ATP-dependent DEAD/H RNA helicase, putative OS=Trypanosoma cruzi (strain CL Brener) GN=Tc00.1047053506959.30 PE=3 SV=1	-1.48388	-0.297251	0.267601	-0.523755	1.30802	0.895279	1.6758	1.90822	1.26171	-0.0159383	0.966451	1.29618	0.00475346	-1.8766	-0.895647	-0.0813326	-0.959075	-0.856954	-0.70363	-0.532728	-1.08919	0.637567	-0.144255	1.10407	-0.543545	0.252659	-0.802186	-0.772343
+	20.2461	7.05914e-19	tr|Q4DIF6|Q4DIF6_TRYCC	tr|Q4DIF6|Q4DIF6_TRYCC	>tr|Q4DIF6|Q4DIF6_TRYCC 69 kDa paraflagellar rod protein, putative OS=Trypanosoma cruzi (strain CL Brener) GN=Tc00.1047053511215.119 PE=4 SV=1	-1.35855	-1.57859	-1.53008	-1.49482	0.615278	0.400578	0.625438	0.564043	1.07082	1.21105	1.26269	1.10231	-1.33789	-1.75732	-1.45415	-1.43076	0.233046	0.316315	0.386437	0.226612	0.505278	0.612107	0.630386	0.617313	0.399447	0.422229	0.361065	0.379712
+	9.43656	1.98685e-09	tr|Q4DII7|Q4DII7_TRYCC	tr|Q4DII7|Q4DII7_TRYCC	>tr|Q4DII7|Q4DII7_TRYCC Uncharacterized protein OS=Trypanosoma cruzi (strain CL Brener) GN=Tc00.1047053509799.140 PE=4 SV=1	-0.497053	-0.068715	-0.588511	-0.658831	-1.86447	-1.51498	-2.0708	-1.91589	-0.229596	0.214869	0.727432	-0.235463	0.73065	0.73708	1.05628	0.599864	NaN	NaN	NaN	NaN	0.704001	0.873232	1.02063	1.43411	0.448161	0.219311	0.509654	0.369027
+	1.47061	0.0463896	tr|Q4DIJ8|Q4DIJ8_TRYCC	tr|Q4DIJ8|Q4DIJ8_TRYCC	>tr|Q4DIJ8|Q4DIJ8_TRYCC Adenylyl cyclase-associated protein OS=Trypanosoma cruzi (strain CL Brener) GN=Tc00.1047053509799.30 PE=3 SV=1	NaN	NaN	NaN	NaN	-0.936808	-0.776313	NaN	NaN	NaN	NaN	NaN	NaN	NaN	0.256716	-0.496525	NaN	0.818275	0.65091	1.93119	NaN	-1.1342	NaN	NaN	-0.313245	NaN	NaN	NaN	NaN
+	5.06155	2.09661e-05	tr|Q4DIM2|Q4DIM2_TRYCC	tr|Q4DIM2|Q4DIM2_TRYCC	>tr|Q4DIM2|Q4DIM2_TRYCC Uncharacterized protein OS=Trypanosoma cruzi (strain CL Brener) GN=Tc00.1047053509777.130 PE=4 SV=1	-1.89412	-0.495605	-0.763806	-0.665097	-1.08687	-0.302472	-0.167806	0.524193	-0.28124	1.33906	-0.0137042	0.757547	-0.79383	-0.766466	-0.225673	-0.775833	0.460252	0.911946	1.23649	1.67781	1.00976	0.922978	1.47552	1.64283	-1.32207	-1.27592	-0.789356	-0.338525
+	7.14247	2.44418e-07	tr|Q4DIM7|Q4DIM7_TRYCC;tr|Q4CMC1|Q4CMC1_TRYCC;tr|Q4CSH1|Q4CSH1_TRYCC	tr|Q4DIM7|Q4DIM7_TRYCC	>tr|Q4DIM7|Q4DIM7_TRYCC Calcium-transporting ATPase OS=Trypanosoma cruzi (strain CL Brener) GN=Tc00.1047053509777.70 PE=3 SV=1	1.06268	0.217457	-0.0138335	0.139922	-1.02358	-0.592661	-1.88102	-1.8038	-0.92805	-1.04721	-1.26046	-1.13309	0.246206	-0.392754	0.103572	-1.09228	0.18724	0.143246	-0.0368073	-0.0152035	1.1271	1.75457	1.33071	0.829087	1.12158	1.05261	1.35192	0.552861
+	7.2949	1.78564e-07	tr|Q4DIN6|Q4DIN6_TRYCC	tr|Q4DIN6|Q4DIN6_TRYCC	>tr|Q4DIN6|Q4DIN6_TRYCC Uncharacterized protein OS=Trypanosoma cruzi (strain CL Brener) GN=Tc00.1047053508045.100 PE=4 SV=1	0.903794	0.475016	0.470305	1.14189	0.772259	0.76635	0.438217	1.12993	NaN	-3.2522	-1.76951	NaN	-0.659229	NaN	NaN	-0.954934	0.635246	0.756387	0.331671	0.825512	-0.548726	-0.233032	-0.581088	-0.359628	-0.18438	-0.12386	-0.197917	0.21792
+	9.06689	4.28059e-09	tr|Q4DIN9|Q4DIN9_TRYCC	tr|Q4DIN9|Q4DIN9_TRYCC	>tr|Q4DIN9|Q4DIN9_TRYCC Uncharacterized protein OS=Trypanosoma cruzi (strain CL Brener) GN=Tc00.1047053508045.70 PE=4 SV=1	-0.144322	0.353957	0.199628	-0.13267	-0.774862	-1.04425	-0.82789	-1.21612	-0.111376	-1.10846	-0.650814	-1.26896	1.79578	2.20739	2.07101	1.93698	-0.44949	-0.00375004	0.145161	0.740421	0.232166	-0.127076	0.322358	0.623473	-0.685246	-1.12136	-0.43331	-0.528369
+	12.1261	7.80946e-12	tr|Q4DIP8|Q4DIP8_TRYCC	tr|Q4DIP8|Q4DIP8_TRYCC	>tr|Q4DIP8|Q4DIP8_TRYCC Uncharacterized protein OS=Trypanosoma cruzi (strain CL Brener) GN=Tc00.1047053506635.130 PE=4 SV=1	-0.239255	-0.535968	-0.53459	-0.627269	-0.30817	-0.0789226	-0.623642	-0.448403	1.09464	1.16006	0.801568	0.948742	-1.16969	-0.790742	-1.59803	-0.576219	0.0285837	0.286727	0.322093	-0.179238	1.6773	1.70647	1.99126	1.58991	-1.1279	-0.735792	-1.03771	-0.995821
+	4.98695	2.44599e-05	tr|Q4DLG3|Q4DLG3_TRYCC;tr|Q4DIT2|Q4DIT2_TRYCC	tr|Q4DLG3|Q4DLG3_TRYCC;tr|Q4DIT2|Q4DIT2_TRYCC	>tr|Q4DLG3|Q4DLG3_TRYCC Ubiquinone biosynthesis methyltransferase, putative OS=Trypanosoma cruzi (strain CL Brener) GN=Tc00.1047053503823.160 PE=3 SV=1;>tr|Q4DIT2|Q4DIT2_TRYCC Ubiquinone biosynthesis methyltransferase, putative OS=Trypanosoma cruzi (strain	-0.330346	0.0677266	-0.540764	-0.00308748	-2.2868	NaN	-2.09185	-0.555937	1.63444	1.52853	0.578604	1.69164	0.107644	0.450372	0.337865	-0.34992	-0.297619	0.609325	0.777158	-0.0602564	0.735381	0.97701	-0.205728	0.734823	-0.751533	-1.02468	-0.24773	-1.48427
+	8.27226	2.22182e-08	tr|Q4DIT6|Q4DIT6_TRYCC;tr|Q4CSY6|Q4CSY6_TRYCC	tr|Q4DIT6|Q4DIT6_TRYCC;tr|Q4CSY6|Q4CSY6_TRYCC	>tr|Q4DIT6|Q4DIT6_TRYCC Thiolase protein-like protein, putative OS=Trypanosoma cruzi (strain CL Brener) GN=Tc00.1047053511389.150 PE=3 SV=1;>tr|Q4CSY6|Q4CSY6_TRYCC Thiolase protein-like protein, putative (Fragment) OS=Trypanosoma cruzi (strain CL Brener) G	-1.09606	-1.07956	-1.3442	-1.14165	-0.269491	-1.68799	-1.19205	-0.631655	0.0518507	0.353497	0.440275	0.664415	0.89671	0.401085	0.755265	0.928436	1.47938	0.994056	0.768584	0.735789	0.924529	0.762301	1.07923	1.28413	-0.591128	-1.80955	-0.708408	-0.967783
+	3.15192	0.00124092	tr|Q4DIV2|Q4DIV2_TRYCC;tr|Q4DR79|Q4DR79_TRYCC	tr|Q4DIV2|Q4DIV2_TRYCC;tr|Q4DR79|Q4DR79_TRYCC	>tr|Q4DIV2|Q4DIV2_TRYCC Uncharacterized protein OS=Trypanosoma cruzi (strain CL Brener) GN=Tc00.1047053507709.120 PE=4 SV=1;>tr|Q4DR79|Q4DR79_TRYCC Uncharacterized protein OS=Trypanosoma cruzi (strain CL Brener) GN=Tc00.1047053506577.150 PE=4 SV=1	-0.605556	0.0793126	-1.40949	-0.537831	-0.190721	-1.49693	-0.22486	-0.973456	NaN	NaN	NaN	NaN	-0.478194	-0.166128	NaN	NaN	-0.267953	-0.54994	-0.745674	0.797105	2.26935	1.10153	1.4573	1.68649	0.187256	-0.631053	0.699447	NaN
+	7.79404	6.1354e-08	tr|Q4DIV9|Q4DIV9_TRYCC	tr|Q4DIV9|Q4DIV9_TRYCC	>tr|Q4DIV9|Q4DIV9_TRYCC 60S ribosomal protein L6, putative OS=Trypanosoma cruzi (strain CL Brener) GN=Tc00.1047053507709.50 PE=4 SV=1	0.823751	0.523325	0.893058	1.00321	-0.940925	-0.1429	-0.414185	0.282896	-1.93429	-1.53878	-1.2316	-0.961065	-0.797135	-0.240822	-1.35802	-1.52707	0.283044	0.21319	0.638169	0.677404	0.342379	-0.560626	0.444289	-0.126228	1.25806	1.56897	1.3643	1.4576
+	3.11553	0.00133991	tr|Q4DIZ5|Q4DIZ5_TRYCC;tr|Q4DYJ3|Q4DYJ3_TRYCC	tr|Q4DIZ5|Q4DIZ5_TRYCC;tr|Q4DYJ3|Q4DYJ3_TRYCC	>tr|Q4DIZ5|Q4DIZ5_TRYCC Fibrillarin, putative OS=Trypanosoma cruzi (strain CL Brener) GN=Tc00.1047053511287.150 PE=3 SV=1;>tr|Q4DYJ3|Q4DYJ3_TRYCC Fibrillarin, putative OS=Trypanosoma cruzi (strain CL Brener) GN=Tc00.1047053506211.250 PE=3 SV=1	-0.280915	-0.611417	1.08679	0.877081	-1.02857	-1.799	-1.26287	-2.29136	0.223029	-0.572531	-0.0699884	-0.199729	0.496949	NaN	1.46067	1.22992	1.55753	0.216883	-0.331117	-0.65401	NaN	NaN	NaN	NaN	0.343733	0.851153	0.348909	0.408859
+	6.39552	1.17985e-06	tr|Q4DIZ9|Q4DIZ9_TRYCC	tr|Q4DIZ9|Q4DIZ9_TRYCC	>tr|Q4DIZ9|Q4DIZ9_TRYCC 40S ribosomal protein S2, putative OS=Trypanosoma cruzi (strain CL Brener) GN=Tc00.1047053503833.40 PE=3 SV=1	1.80322	1.07225	1.06156	0.574481	-0.267083	-1.01453	-0.594213	-0.388754	-1.15263	-0.394301	-0.569314	-0.697211	-0.639518	-0.499868	-0.77478	-0.550641	-0.462529	-1.2241	0.806479	0.0716783	-0.827357	-1.10072	-0.0970509	-0.651012	1.62688	1.13838	1.93296	1.81773
+	11.8703	1.35995e-11	tr|Q4DJ35|Q4DJ35_TRYCC	tr|Q4DJ35|Q4DJ35_TRYCC	>tr|Q4DJ35|Q4DJ35_TRYCC Uncharacterized protein OS=Trypanosoma cruzi (strain CL Brener) GN=Tc00.1047053511239.110 PE=4 SV=1	1.03544	0.74592	1.04996	0.61859	0.454924	0.620165	-0.00922045	0.321516	-1.31302	-0.723087	-1.55957	-1.21196	0.91526	0.74516	0.936981	0.961147	0.858178	0.981662	1.29229	1.02529	-1.7901	-1.21583	-1.13038	-1.43141	-0.669841	-0.877213	-0.334758	-0.296104
+	10.3224	3.20123e-10	tr|Q4DUX5|Q4DUX5_TRYCC;tr|Q4DJ40|Q4DJ40_TRYCC	tr|Q4DUX5|Q4DUX5_TRYCC;tr|Q4DJ40|Q4DJ40_TRYCC	>tr|Q4DUX5|Q4DUX5_TRYCC Adenosine 5-monophosphoramidase, putative OS=Trypanosoma cruzi (strain CL Brener) GN=Tc00.1047053506605.59 PE=4 SV=1;>tr|Q4DJ40|Q4DJ40_TRYCC Adenosine 5-monophosphoramidase, putative OS=Trypanosoma cruzi (strain CL Brener) GN=Tc00	0.479327	0.114146	-0.0221076	-0.112099	-2.11338	-1.99828	-1.64449	-2.07406	0.169431	-0.386698	-0.121192	0.149384	0.862706	0.795558	0.742763	0.942943	1.63253	0.291305	0.604428	0.916938	-0.35033	-0.52785	-0.826851	-0.695621	0.814836	0.664892	1.14855	0.543211
+	18.819	1.25837e-17	tr|Q4DJ68|Q4DJ68_TRYCC	tr|Q4DJ68|Q4DJ68_TRYCC	>tr|Q4DJ68|Q4DJ68_TRYCC Malic enzyme OS=Trypanosoma cruzi (strain CL Brener) GN=Tc00.1047053505183.30 PE=3 SV=1	0.37554	0.406405	0.503474	0.382023	-0.245261	-0.134303	-0.311644	-0.317202	-1.28833	-1.29242	-1.01817	-0.770928	0.442328	0.415595	0.474153	0.475773	-1.45349	-1.2749	-1.39216	-1.44833	1.74494	1.75363	1.88772	1.64738	0.13523	0.0720385	0.0248084	0.206106
+	5.31479	1.21346e-05	tr|Q4DJ69|Q4DJ69_TRYCC;tr|Q4DV37|Q4DV37_TRYCC	tr|Q4DJ69|Q4DJ69_TRYCC;tr|Q4DV37|Q4DV37_TRYCC	>tr|Q4DJ69|Q4DJ69_TRYCC Malic enzyme OS=Trypanosoma cruzi (strain CL Brener) GN=Tc00.1047053505183.20 PE=3 SV=1;>tr|Q4DV37|Q4DV37_TRYCC Malic enzyme OS=Trypanosoma cruzi (strain CL Brener) GN=Tc00.1047053508647.270 PE=3 SV=1	-0.645943	-0.231192	-1.38623	-0.480786	0.932405	0.838236	0.52649	0.584568	-0.953435	-0.780148	-1.59642	NaN	0.680892	0.172999	-0.326639	-0.113948	-1.49855	-1.37113	-0.139289	-1.01582	1.50855	2.47391	0.38142	1.57928	0.257986	0.368258	-0.0615638	0.296107
+	1.94894	0.0166427	tr|Q4DJ83|Q4DJ83_TRYCC;tr|Q4CTH4|Q4CTH4_TRYCC	tr|Q4DJ83|Q4DJ83_TRYCC;tr|Q4CTH4|Q4CTH4_TRYCC	>tr|Q4DJ83|Q4DJ83_TRYCC Uncharacterized protein OS=Trypanosoma cruzi (strain CL Brener) GN=Tc00.1047053507515.40 PE=4 SV=1;>tr|Q4CTH4|Q4CTH4_TRYCC Uncharacterized protein OS=Trypanosoma cruzi (strain CL Brener) GN=Tc00.1047053508213.40 PE=4 SV=1	-0.800284	-0.348934	-0.334852	-0.455585	NaN	NaN	-1.05082	NaN	-1.4707	-0.590497	NaN	NaN	0.620148	0.993707	1.07993	1.30316	NaN	NaN	NaN	NaN	0.413281	2.47303	0.231584	-0.281109	-1.03922	0.00971313	-0.752553	NaN
+	10.0513	5.64525e-10	tr|Q4DJ92|Q4DJ92_TRYCC	tr|Q4DJ92|Q4DJ92_TRYCC	>tr|Q4DJ92|Q4DJ92_TRYCC Uncharacterized protein OS=Trypanosoma cruzi (strain CL Brener) GN=Tc00.1047053511815.170 PE=4 SV=1	-0.774399	-0.479368	0.0946562	-0.385143	-1.65677	-1.63772	-1.33813	-1.80091	-0.15067	0.0486392	-0.0440593	0.747688	1.05385	1.16768	1.36557	1.83024	-0.777063	-0.805564	-0.0455738	-0.0068302	-0.23221	-0.202392	-0.355115	-0.358348	1.18037	1.11302	1.07661	1.37193
+	5.68987	5.43539e-06	tr|Q4DJA1|Q4DJA1_TRYCC	tr|Q4DJA1|Q4DJA1_TRYCC	>tr|Q4DJA1|Q4DJA1_TRYCC Uncharacterized protein OS=Trypanosoma cruzi (strain CL Brener) GN=Tc00.1047053511815.40 PE=4 SV=1	0.0661045	-0.379116	0.879504	0.154638	0.971485	0.505409	-0.180396	1.04355	-1.56473	-1.00508	-1.41629	-0.98177	-0.697799	-0.2376	-1.3524	-2.10882	0.591081	0.462266	1.02767	0.624083	-0.287057	-0.35626	-0.752266	NaN	1.04988	0.790619	1.53748	1.61582
+	8.11442	3.09222e-08	tr|Q4DJB6|Q4DJB6_TRYCC	tr|Q4DJB6|Q4DJB6_TRYCC	>tr|Q4DJB6|Q4DJB6_TRYCC 14-3-3 protein, putative OS=Trypanosoma cruzi (strain CL Brener) GN=Tc00.1047053508851.180 PE=4 SV=1	0.384591	0.757522	0.989604	-0.0124058	-0.982486	-1.56492	-0.836902	-0.685471	-0.505637	-1.07198	-0.185203	0.223556	-1.60138	-0.49843	-0.599971	-0.896863	0.464633	0.0685206	0.606955	0.480655	2.02411	1.59625	1.58744	2.09065	-0.341712	-0.369952	-0.48993	-0.631254
+	2.0715	0.0127915	tr|Q4DNS7|Q4DNS7_TRYCC;tr|Q4DJC9|Q4DJC9_TRYCC	tr|Q4DNS7|Q4DNS7_TRYCC;tr|Q4DJC9|Q4DJC9_TRYCC	>tr|Q4DNS7|Q4DNS7_TRYCC ATP synthase, putative OS=Trypanosoma cruzi (strain CL Brener) GN=Tc00.1047053511589.10 PE=4 SV=1;>tr|Q4DJC9|Q4DJC9_TRYCC ATP synthase, putative OS=Trypanosoma cruzi (strain CL Brener) GN=Tc00.1047053508851.59 PE=4 SV=1	-1.0679	0.109216	-0.194529	-0.909038	NaN	NaN	NaN	NaN	1.14736	1.52069	-0.0651913	0.912362	1.17473	-0.344778	-0.170811	1.23906	NaN	NaN	-1.4116	-1.50877	-0.430799	NaN	NaN	NaN	NaN	NaN	NaN	NaN
+	3.42067	0.000711998	tr|Q4DJD0|Q4DJD0_TRYCC	tr|Q4DJD0|Q4DJD0_TRYCC	>tr|Q4DJD0|Q4DJD0_TRYCC Uncharacterized protein OS=Trypanosoma cruzi (strain CL Brener) GN=Tc00.1047053508851.50 PE=4 SV=1	-0.466441	-1.75068	-0.933135	-1.87034	-0.399178	NaN	0.588928	0.7867	-1.19569	-0.0617585	-0.515361	NaN	1.54551	1.43296	1.75253	NaN	0.839592	NaN	NaN	NaN	0.684263	-0.233912	-0.470175	-0.39872	-0.0189955	1.01822	-0.561012	0.226712
+	1.9591	0.0163064	tr|Q4DJJ4|Q4DJJ4_TRYCC	tr|Q4DJJ4|Q4DJJ4_TRYCC	>tr|Q4DJJ4|Q4DJJ4_TRYCC Uncharacterized protein OS=Trypanosoma cruzi (strain CL Brener) GN=Tc00.1047053509551.70 PE=4 SV=1	-0.469314	0.0892246	1.5347	-0.397723	NaN	NaN	NaN	NaN	-0.514741	-1.07987	-1.45137	-1.78232	NaN	NaN	NaN	NaN	NaN	NaN	NaN	NaN	0.0965425	0.859901	-0.540436	0.332719	1.02458	1.72829	0.59593	-0.0261228
+	10.0672	5.4653e-10	tr|Q4DJJ9|Q4DJJ9_TRYCC	tr|Q4DJJ9|Q4DJJ9_TRYCC	>tr|Q4DJJ9|Q4DJJ9_TRYCC Mitochondrial phosphate transporter, putative OS=Trypanosoma cruzi (strain CL Brener) GN=Tc00.1047053509551.30 PE=3 SV=1	-0.944602	-1.59313	-0.942715	-0.75701	1.07134	1.56822	1.92443	1.21463	-0.540123	-0.327434	-0.635575	-0.646578	1.24689	1.04381	0.910401	1.49187	-0.523095	0.184132	-0.593303	-0.0332454	0.751122	0.161542	0.184031	0.189962	-1.21024	-0.76634	-1.01507	-1.4139
+	10.3425	3.08421e-10	tr|Q4DJQ7|Q4DJQ7_TRYCC;tr|Q4CZ54|Q4CZ54_TRYCC	tr|Q4DJQ7|Q4DJQ7_TRYCC;tr|Q4CZ54|Q4CZ54_TRYCC	>tr|Q4DJQ7|Q4DJQ7_TRYCC Cytochrome b-domain protein, putative OS=Trypanosoma cruzi (strain CL Brener) GN=Tc00.1047053509395.100 PE=3 SV=1;>tr|Q4CZ54|Q4CZ54_TRYCC Cytochrome b-domain protein, putative OS=Trypanosoma cruzi (strain CL Brener) GN=Tc00.10470535	0.40681	0.748623	0.391298	0.812839	1.12263	0.836175	0.970177	1.24913	-0.903832	-0.270537	-1.00034	-0.605323	1.11098	0.999409	1.17023	0.984183	0.314587	-0.149721	-0.00308757	-0.103034	-2.60247	-1.56843	-1.49728	NaN	-0.509038	-0.888481	-0.508432	-0.507071
+	13.7666	3.23453e-13	tr|Q4DJS7|Q4DJS7_TRYCC	tr|Q4DJS7|Q4DJS7_TRYCC	>tr|Q4DJS7|Q4DJS7_TRYCC Cytoskeleton-associated protein CAP5.5, putative OS=Trypanosoma cruzi (strain CL Brener) GN=Tc00.1047053509237.130 PE=4 SV=1	-1.63796	-1.34241	-1.33419	-1.17913	0.680107	0.163227	0.625589	0.359457	-0.0388442	0.117551	0.228123	-0.190463	0.545162	0.851424	0.824919	0.695865	1.71634	1.85051	1.70799	1.37956	-0.795362	-0.807275	-0.798052	-0.582065	-1.10181	-0.68777	-0.375371	-0.875129
+	8.13283	2.97993e-08	tr|Q4DJX1|Q4DJX1_TRYCC;tr|Q4D6P8|Q4D6P8_TRYCC	tr|Q4DJX1|Q4DJX1_TRYCC	>tr|Q4DJX1|Q4DJX1_TRYCC Ribosomal protein L3, putative OS=Trypanosoma cruzi (strain CL Brener) GN=Tc00.1047053510879.110 PE=3 SV=1	1.27599	0.886528	1.26307	1.09233	-0.406173	-0.135658	-0.12418	-0.329743	-0.330191	-0.543404	-0.793702	-0.581875	-0.570585	-0.605108	-0.510317	-0.298706	0.0629595	-0.528968	-1.73846	-0.649513	-0.747876	-0.350125	-1.41501	-0.74205	1.53555	2.2539	1.31499	1.71632
+	12.3316	5.15387e-12	tr|Q4DJX8|Q4DJX8_TRYCC	tr|Q4DJX8|Q4DJX8_TRYCC	>tr|Q4DJX8|Q4DJX8_TRYCC Regulatory subunit of protein kinase a-like protein, putative OS=Trypanosoma cruzi (strain CL Brener) GN=Tc00.1047053510879.50 PE=4 SV=1	0.112388	-0.285506	0.167104	-0.0722386	-1.09876	-1.39432	-1.37695	-1.42373	1.20951	0.949616	1.03707	0.935467	-1.09845	-0.764462	-1.45337	-0.976142	0.0902449	0.207921	0.250157	0.669316	1.84283	1.38354	1.35148	1.37661	-0.772277	0.0618642	-0.43715	-0.49176
+	10.3497	3.04722e-10	tr|Q4DJZ6|Q4DJZ6_TRYCC;tr|Q4CTG9|Q4CTG9_TRYCC	tr|Q4DJZ6|Q4DJZ6_TRYCC;tr|Q4CTG9|Q4CTG9_TRYCC	>tr|Q4DJZ6|Q4DJZ6_TRYCC Ribosomal protein L15 OS=Trypanosoma cruzi (strain CL Brener) GN=Tc00.1047053506945.290 PE=3 SV=1;>tr|Q4CTG9|Q4CTG9_TRYCC Ribosomal protein L15 OS=Trypanosoma cruzi (strain CL Brener) GN=Tc00.1047053510767.10 PE=3 SV=1	1.23883	1.00106	0.843417	0.857801	0.854513	0.193017	0.544128	0.637327	-0.364753	-0.0372005	0.383407	0.256653	-0.276345	-0.317615	-0.690878	-0.458661	-0.10605	NaN	-0.175538	-0.0667087	-2.44045	-2.10267	-1.24684	-2.04896	0.975727	0.792026	0.738307	1.01646
+	3.38274	0.00077213	tr|Q4DK26|Q4DK26_TRYCC	tr|Q4DK26|Q4DK26_TRYCC	>tr|Q4DK26|Q4DK26_TRYCC Glycylpeptide N-tetradecanoyltransferase OS=Trypanosoma cruzi (strain CL Brener) GN=Tc00.1047053506525.80 PE=3 SV=1	0.0318231	0.165353	-0.675435	NaN	0.465232	1.18665	0.497645	1.36386	0.422891	1.1144	0.770733	-0.301527	-1.53952	0.169454	NaN	0.229716	1.22348	0.422274	0.127519	1.14013	-1.60376	-1.88939	NaN	NaN	-1.50267	-1.20978	-0.609078	NaN
+	9.33665	2.42152e-09	tr|Q4DK44|Q4DK44_TRYCC	tr|Q4DK44|Q4DK44_TRYCC	>tr|Q4DK44|Q4DK44_TRYCC Acyl-CoA dehydrogenase, putative OS=Trypanosoma cruzi (strain CL Brener) GN=Tc00.1047053508827.40 PE=3 SV=1	-0.218379	-0.29124	-0.26812	-1.03988	-0.908708	-1.10518	-0.878138	-1.17532	0.378813	0.468409	0.569414	0.364633	0.583938	-0.29551	-0.0857703	0.676107	0.647795	0.660044	0.135626	-0.527802	1.88868	2.01104	1.71288	1.51189	-1.1107	-1.17312	-1.31273	-1.21866
+	3.83989	0.00029131	tr|Q4DK47|Q4DK47_TRYCC	tr|Q4DK47|Q4DK47_TRYCC	>tr|Q4DK47|Q4DK47_TRYCC Membrane-bound acid phosphatase, putative (Fragment) OS=Trypanosoma cruzi (strain CL Brener) GN=Tc00.1047053508827.10 PE=4 SV=1	0.0596905	0.457382	1.22433	0.67268	NaN	NaN	NaN	1.86161	NaN	NaN	-0.872078	-1.01566	NaN	NaN	NaN	NaN	NaN	-1.53482	-0.296874	-0.51387	1.15705	1.15687	0.683202	0.501562	-1.23789	-0.952927	-0.427354	-0.922897
+	2.58891	0.00414129	tr|Q4DK60|Q4DK60_TRYCC	tr|Q4DK60|Q4DK60_TRYCC	>tr|Q4DK60|Q4DK60_TRYCC Uncharacterized protein OS=Trypanosoma cruzi (strain CL Brener) GN=Tc00.1047053511871.90 PE=4 SV=1	-1.24795	0.103247	-1.19657	-0.0940272	NaN	NaN	NaN	NaN	0.444653	1.62663	0.097735	NaN	NaN	NaN	-1.49893	NaN	1.55072	1.60816	0.318748	1.40665	-0.159359	-0.720186	NaN	NaN	-0.589135	-0.521942	-0.663927	-0.464519
+	5.48472	8.40265e-06	tr|Q4DK71|Q4DK71_TRYCC	tr|Q4DK71|Q4DK71_TRYCC	>tr|Q4DK71|Q4DK71_TRYCC Uncharacterized protein OS=Trypanosoma cruzi (strain CL Brener) GN=Tc00.1047053509601.140 PE=4 SV=1	-0.851687	-0.466579	-0.0253417	-0.0248041	NaN	NaN	NaN	-2.215	1.13557	1.25998	1.62578	1.98691	-0.704671	-0.900661	-1.29021	-0.695347	-0.188549	0.546121	-0.176668	-0.0396509	-0.0761267	0.886005	-0.042509	0.257437	NaN	NaN	NaN	NaN
+	8.53367	1.31997e-08	tr|Q4DK76|Q4DK76_TRYCC;tr|Q4DSC5|Q4DSC5_TRYCC	tr|Q4DK76|Q4DK76_TRYCC	>tr|Q4DK76|Q4DK76_TRYCC Uncharacterized protein OS=Trypanosoma cruzi (strain CL Brener) GN=Tc00.1047053509601.90 PE=3 SV=1	0.502866	0.666177	0.935742	1.03071	-0.934413	-0.42661	-0.120936	NaN	-1.81194	-2.08497	-1.34029	-1.80214	0.88124	1.20521	0.666992	1.21151	0.19138	0.795662	0.977666	1.40095	-0.757895	-0.233251	-0.173553	-0.185549	NaN	-0.192732	-0.00074401	-0.401083
+	9.6732	1.21401e-09	tr|Q4DK88|Q4DK88_TRYCC	tr|Q4DK88|Q4DK88_TRYCC	>tr|Q4DK88|Q4DK88_TRYCC Peptide methionine sulfoxide reductase, putative OS=Trypanosoma cruzi (strain CL Brener) GN=Tc00.1047053509611.180 PE=3 SV=1	-0.0228416	0.144432	NaN	-0.0698106	0.860341	0.783651	1.28826	0.559517	-0.494449	-0.003729	-0.494607	-0.481669	1.1576	1.58299	1.46547	1.4391	NaN	NaN	NaN	NaN	-1.12594	-1.0519	-1.36546	-1.14789	-1.16413	NaN	-0.5965	-1.26245
+	3.42526	0.000706279	tr|Q4DK98|Q4DK98_TRYCC	tr|Q4DK98|Q4DK98_TRYCC	>tr|Q4DK98|Q4DK98_TRYCC Cation-transporting ATPase, putative OS=Trypanosoma cruzi (strain CL Brener) GN=Tc00.1047053509611.80 PE=3 SV=1	0.110673	-0.640896	-0.684141	-0.927918	-1.16515	NaN	NaN	NaN	NaN	NaN	NaN	NaN	0.923651	1.14516	1.09616	1.5641	NaN	NaN	NaN	NaN	NaN	NaN	NaN	NaN	-0.8943	-0.527336	NaN	NaN
+	5.92262	3.3412e-06	tr|Q4DKE0|Q4DKE0_TRYCC	tr|Q4DKE0|Q4DKE0_TRYCC	>tr|Q4DKE0|Q4DKE0_TRYCC Carbonic anhydrase-like protein, putative OS=Trypanosoma cruzi (strain CL Brener) GN=Tc00.1047053508817.130 PE=4 SV=1	-1.0622	-1.17029	-0.968023	-1.08608	0.905779	0.81896	1.21037	0.593061	NaN	1.06909	1.29691	-0.72755	1.34501	1.35971	0.571701	1.47732	0.645575	-0.0968271	-0.0151108	0.372886	0.296769	-0.577729	-0.675707	-0.485032	-1.72381	-0.947209	-1.03797	-1.38962
+	7.43857	1.31052e-07	tr|Q4DKI7|Q4DKI7_TRYCC	tr|Q4DKI7|Q4DKI7_TRYCC	>tr|Q4DKI7|Q4DKI7_TRYCC Thiol-dependent reductase 1, putative OS=Trypanosoma cruzi (strain CL Brener) GN=Tc00.1047053509105.70 PE=4 SV=1	0.03029	-0.424188	-0.727123	-0.413957	-1.2702	-0.711928	-0.217059	-1.16887	-0.929179	-1.82689	-1.66645	-1.63305	0.565934	0.725632	0.643088	0.746338	0.573697	0.521251	-0.240975	0.809709	2.37714	1.07791	1.08979	1.14792	-0.0687491	0.61512	0.323996	0.0507941
+	10.3191	3.19703e-10	tr|Q4DKK5|Q4DKK5_TRYCC;tr|Q4CQY5|Q4CQY5_TRYCC	tr|Q4DKK5|Q4DKK5_TRYCC	>tr|Q4DKK5|Q4DKK5_TRYCC Carnitine/choline acetyltransferase, putative OS=Trypanosoma cruzi (strain CL Brener) GN=Tc00.1047053509999.90 PE=3 SV=1	0.157882	-0.657766	-0.558459	-0.626455	-1.66147	-1.5837	-0.993824	-1.48759	-0.763194	-0.0148604	-0.391074	0.0742565	0.417831	0.261097	0.47937	0.218844	0.196716	0.423981	0.89369	0.0218369	1.93853	1.59319	2.14679	1.79225	-0.540209	-0.288931	-0.370349	-0.678386
+	1.80776	0.0225008	tr|Q4DKL8|Q4DKL8_TRYCC	tr|Q4DKL8|Q4DKL8_TRYCC	>tr|Q4DKL8|Q4DKL8_TRYCC Retrotransposon hot spot (RHS) protein, putative OS=Trypanosoma cruzi (strain CL Brener) GN=Tc00.1047053506843.100 PE=4 SV=1	0.679014	0.32316	0.589986	0.637067	1.06686	1.26673	1.16615	1.18994	-0.609904	-0.0854709	-1.81752	-0.253978	NaN	NaN	NaN	NaN	-0.749636	NaN	NaN	NaN	-1.10031	-1.0325	NaN	0.941077	0.237783	-0.0489647	-0.2636	-2.13588
+	3.70398	0.00038839	tr|Q4DKP5|Q4DKP5_TRYCC	tr|Q4DKP5|Q4DKP5_TRYCC	>tr|Q4DKP5|Q4DKP5_TRYCC Dynein heavy chain, putative (Fragment) OS=Trypanosoma cruzi (strain CL Brener) GN=Tc00.1047053511867.209 PE=4 SV=1	-0.0339163	-0.260511	0.738163	-0.964228	-0.47205	1.45453	-0.545937	0.0293506	1.35913	0.68039	1.31251	1.82065	-1.99887	-0.67917	-0.409904	-0.0286063	-1.09332	-1.50718	-1.3213	-1.12267	0.551531	-0.36104	-0.479869	-0.0514423	0.433791	1.44911	0.369173	1.13168
+	3.11858	0.0013321	tr|Q4DKQ2|Q4DKQ2_TRYCC	tr|Q4DKQ2|Q4DKQ2_TRYCC	>tr|Q4DKQ2|Q4DKQ2_TRYCC Acyl carrier protein OS=Trypanosoma cruzi (strain CL Brener) GN=Tc00.1047053511867.140 PE=3 SV=1	-0.81507	-1.25758	-0.993838	1.19214	-0.011008	0.372329	0.34368	-0.253431	-0.146574	0.280878	-0.0768157	1.09431	-2.06748	-1.32198	-0.94954	-1.91965	0.832845	1.44198	0.165024	1.46668	0.110922	-0.756113	0.0121615	0.222655	1.53057	0.0872278	-0.0583575	1.47406
+	16.8394	7.2042e-16	tr|Q4DKS7|Q4DKS7_TRYCC;tr|Q4D5Q8|Q4D5Q8_TRYCC	tr|Q4DKS7|Q4DKS7_TRYCC	>tr|Q4DKS7|Q4DKS7_TRYCC Nucleoside phosphorylase, putative OS=Trypanosoma cruzi (strain CL Brener) GN=Tc00.1047053509569.100 PE=4 SV=1	1.09873	0.968349	1.01832	0.902799	-1.82797	-1.82766	-1.79249	-2.04808	1.16645	1.02018	1.19452	1.33766	0.384947	0.334365	0.705834	0.712681	-0.657691	-0.370261	-0.526424	-0.530353	-0.418795	-0.321693	-0.354226	-0.567714	0.250661	0.149606	-0.213021	0.211275
+	1.82065	0.0218854	tr|Q4DKU9|Q4DKU9_TRYCC	tr|Q4DKU9|Q4DKU9_TRYCC	>tr|Q4DKU9|Q4DKU9_TRYCC Uncharacterized protein OS=Trypanosoma cruzi (strain CL Brener) GN=Tc00.1047053509769.60 PE=4 SV=1	0.15023	0.781822	0.318708	-0.0163601	0.118312	-0.484766	-1.3893	-1.19918	-0.33353	0.176088	0.818783	0.64922	1.23141	0.219098	2.12004	0.754834	1.0578	1.7456	-0.137102	-0.506271	-0.806515	-0.27399	-1.35062	-0.459417	0.684813	-0.112771	-1.73123	-2.02572
+	8.39097	1.73885e-08	tr|Q4DKY2|Q4DKY2_TRYCC	tr|Q4DKY2|Q4DKY2_TRYCC	>tr|Q4DKY2|Q4DKY2_TRYCC 2-oxoglutarate dehydrogenase E1 component, putative OS=Trypanosoma cruzi (strain CL Brener) GN=Tc00.1047053506337.70 PE=4 SV=1	-1.04453	-1.11283	-1.44298	-0.984017	0.87495	0.541404	1.11468	0.812537	-0.381959	-0.0486441	-0.520436	0.265848	1.13257	0.293511	0.677094	0.586324	1.16464	1.37169	1.15266	0.674194	0.265283	0.431053	0.060034	0.164531	-0.701934	-1.11787	-2.04209	-2.18573
+	8.16165	2.79615e-08	tr|Q4DZ31|Q4DZ31_TRYCC;tr|Q4DKZ4|Q4DKZ4_TRYCC	tr|Q4DZ31|Q4DZ31_TRYCC;tr|Q4DKZ4|Q4DKZ4_TRYCC	>tr|Q4DZ31|Q4DZ31_TRYCC 60S ribosomal protein L18a OS=Trypanosoma cruzi (strain CL Brener) GN=Tc00.1047053511001.120 PE=3 SV=1;>tr|Q4DKZ4|Q4DKZ4_TRYCC 60S ribosomal protein L18a OS=Trypanosoma cruzi (strain CL Brener) GN=Tc00.1047053506957.90 PE=3 SV=1	1.33459	0.833919	0.972842	0.871122	0.182417	-0.773717	0.172948	-0.147624	0.0648737	-0.168121	-0.230328	-0.422708	-0.769069	-1.88592	-1.62747	-1.54944	0.0272461	-0.247497	-0.193421	-0.16245	0.0620798	-0.341556	-0.800375	-1.39123	1.17719	1.76755	1.42455	1.8196
+	7.53655	1.06378e-07	tr|Q4DL16|Q4DL16_TRYCC	tr|Q4DL16|Q4DL16_TRYCC	>tr|Q4DL16|Q4DL16_TRYCC Pyruvate dehydrogenase E1 component alpha subunit, putative (Fragment) OS=Trypanosoma cruzi (strain CL Brener) GN=Tc00.1047053511261.160 PE=4 SV=1	-1.18004	NaN	-0.24471	-0.948606	0.781168	0.835144	0.783153	0.90314	NaN	-0.681567	NaN	NaN	NaN	0.429029	0.467825	0.878038	0.837819	1.33147	1.32094	1.07516	-1.05524	-1.81506	NaN	NaN	-0.907857	-0.915547	-1.0747	-0.819566
+	5.26387	1.34858e-05	tr|Q4DL69|Q4DL69_TRYCC	tr|Q4DL69|Q4DL69_TRYCC	>tr|Q4DL69|Q4DL69_TRYCC Uncharacterized protein OS=Trypanosoma cruzi (strain CL Brener) GN=Tc00.1047053508919.140 PE=4 SV=1	-0.440055	-0.295339	-0.991193	-0.724063	0.768293	0.340671	0.175868	0.0374635	-2.0883	-1.57193	-1.76721	-1.75015	1.13617	1.78328	0.348661	0.82251	0.784326	-0.462345	0.164349	-0.227977	-0.118269	-0.302976	0.674543	1.24789	1.12295	-0.345332	1.27055	0.407627
+	1.6547	0.0312517	tr|Q4DL82|Q4DL82_TRYCC	tr|Q4DL82|Q4DL82_TRYCC	>tr|Q4DL82|Q4DL82_TRYCC Retrotransposon hot spot (RHS) protein, putative (Fragment) OS=Trypanosoma cruzi (strain CL Brener) GN=Tc00.1047053506393.189 PE=4 SV=1	NaN	NaN	NaN	NaN	NaN	NaN	NaN	NaN	NaN	NaN	NaN	NaN	1.02389	0.187465	0.941438	0.495122	-0.304869	-1.8597	-0.48334	NaN	NaN	NaN	NaN	NaN	NaN	NaN	NaN	NaN
+	6.00967	2.77591e-06	tr|Q4DLD9|Q4DLD9_TRYCC;tr|Q4DJ45|Q4DJ45_TRYCC	tr|Q4DLD9|Q4DLD9_TRYCC;tr|Q4DJ45|Q4DJ45_TRYCC	>tr|Q4DLD9|Q4DLD9_TRYCC Uncharacterized protein (Fragment) OS=Trypanosoma cruzi (strain CL Brener) GN=Tc00.1047053511311.80 PE=4 SV=1;>tr|Q4DJ45|Q4DJ45_TRYCC Uncharacterized protein (Fragment) OS=Trypanosoma cruzi (strain CL Brener) GN=Tc00.1047053511755.1	0.49745	0.138786	-0.0217985	-0.265296	NaN	2.36217	2.43037	1.50866	-0.62086	-0.821715	-1.72483	-1.25345	-0.485721	-1.14426	-0.391268	NaN	-0.28942	0.643071	-0.287431	-0.368462	-0.230655	-0.741119	-0.321968	-0.423349	0.022598	0.139773	1.37861	0.27011
+	1.60278	0.034825	tr|Q4DLI2|Q4DLI2_TRYCC;tr|Q4CKA0|Q4CKA0_TRYCC	tr|Q4DLI2|Q4DLI2_TRYCC;tr|Q4CKA0|Q4CKA0_TRYCC	>tr|Q4DLI2|Q4DLI2_TRYCC Ribonuclease L inhibitor, putative OS=Trypanosoma cruzi (strain CL Brener) GN=Tc00.1047053508637.150 PE=3 SV=1;>tr|Q4CKA0|Q4CKA0_TRYCC Ribonuclease L inhibitor, putative (Fragment) OS=Trypanosoma cruzi (strain CL Brener) GN=Tc00.104	0.953191	NaN	0.189228	1.0286	-1.21494	-0.881755	-0.596608	-0.961136	NaN	NaN	NaN	NaN	1.59382	-0.330894	-0.356512	0.0720031	NaN	NaN	NaN	NaN	NaN	NaN	-1.85881	NaN	1.69205	0.119682	0.590131	-0.0380581
+	4.58597	5.8687e-05	tr|Q4DLI9|Q4DLI9_TRYCC	tr|Q4DLI9|Q4DLI9_TRYCC	>tr|Q4DLI9|Q4DLI9_TRYCC Phosphoglucomutase, putative OS=Trypanosoma cruzi (strain CL Brener) GN=Tc00.1047053508637.90 PE=3 SV=1	-0.740387	-1.31	-0.449967	-0.304836	0.0440542	-0.428082	-0.71889	-0.660777	0.714744	-0.624333	1.92495	1.32632	1.24665	1.54783	2.12268	1.75018	-0.718563	-0.583331	0.0431591	0.484107	-0.846031	-0.691066	-0.292016	-1.56583	-0.411479	-0.236855	-0.607277	-0.0149542
+	5.1661	1.66966e-05	tr|Q4DLK5|Q4DLK5_TRYCC;tr|Q4DZZ4|Q4DZZ4_TRYCC	tr|Q4DLK5|Q4DLK5_TRYCC;tr|Q4DZZ4|Q4DZZ4_TRYCC	>tr|Q4DLK5|Q4DLK5_TRYCC Prolyl-tRNA synthetase, putative OS=Trypanosoma cruzi (strain CL Brener) GN=Tc00.1047053503939.80 PE=3 SV=1;>tr|Q4DZZ4|Q4DZZ4_TRYCC Prolyl-tRNA synthetase, putative OS=Trypanosoma cruzi (strain CL Brener) GN=Tc00.1047053509805.130 P	0.910188	0.969882	0.0544329	0.366371	1.43046	2.00123	1.53194	1.31204	-0.345433	-0.660061	0.117308	-1.00085	-0.333865	-0.239049	0.384945	0.769554	-0.432553	-0.79199	-0.187206	-1.38338	-2.0737	-0.033986	-1.68187	-1.39803	0.398058	-0.236577	-0.0982692	0.650402
+	7.14419	2.44006e-07	tr|Q4DYZ3|Q4DYZ3_TRYCC;tr|Q4DLR8|Q4DLR8_TRYCC	tr|Q4DYZ3|Q4DYZ3_TRYCC;tr|Q4DLR8|Q4DLR8_TRYCC	>tr|Q4DYZ3|Q4DYZ3_TRYCC Acyl-CoA dehydrogenase, putative OS=Trypanosoma cruzi (strain CL Brener) GN=Tc00.1047053510303.290 PE=3 SV=1;>tr|Q4DLR8|Q4DLR8_TRYCC Acyl-CoA dehydrogenase, putative OS=Trypanosoma cruzi (strain CL Brener) GN=Tc00.1047053509153.120	0.562127	-0.0180604	0.764519	0.229178	1.39346	1.57806	2.32327	2.06943	-0.450884	-0.664881	-0.435166	-0.593205	0.176017	-0.340356	0.0678499	-0.380566	-0.17379	-1.72515	-1.65633	-0.828582	0.614147	0.736824	-0.320076	0.273784	-1.10164	-1.08226	-0.595703	-0.422014
+	9.48683	1.7892e-09	tr|Q4DLS1|Q4DLS1_TRYCC;tr|Q4CKH4|Q4CKH4_TRYCC;tr|Q4DYZ0|Q4DYZ0_TRYCC	tr|Q4DLS1|Q4DLS1_TRYCC	>tr|Q4DLS1|Q4DLS1_TRYCC Bifunctional dihydrofolate reductase-thymidylate synthase OS=Trypanosoma cruzi (strain CL Brener) GN=Tc00.1047053509153.90 PE=3 SV=1	0.804203	0.807171	0.917403	0.90207	-0.35871	-0.409817	-0.362096	-0.183439	-0.0969702	-1.07306	0.196566	-0.808729	-0.817459	-1.6464	-1.33466	-1.4449	1.50569	1.80141	2.06978	1.4729	0.193946	0.168843	0.66207	-0.275535	-0.65353	-0.444043	-0.946248	-0.646453
+	1.99016	0.0152417	tr|Q4DLU3|Q4DLU3_TRYCC;tr|Q4CMX2|Q4CMX2_TRYCC	tr|Q4DLU3|Q4DLU3_TRYCC	>tr|Q4DLU3|Q4DLU3_TRYCC Uncharacterized protein OS=Trypanosoma cruzi (strain CL Brener) GN=Tc00.1047053509683.20 PE=4 SV=1	0.250735	NaN	-0.352063	NaN	-1.19445	-0.198852	NaN	NaN	0.526878	1.18825	1.50302	2.1621	NaN	-0.48421	-0.753818	NaN	-0.488329	NaN	NaN	NaN	NaN	NaN	NaN	-1.43366	-0.0977507	0.144571	-0.772424	NaN
+	10.9585	8.92735e-11	tr|Q4DLU4|Q4DLU4_TRYCC	tr|Q4DLU4|Q4DLU4_TRYCC	>tr|Q4DLU4|Q4DLU4_TRYCC Uncharacterized protein OS=Trypanosoma cruzi (strain CL Brener) GN=Tc00.1047053509683.10 PE=4 SV=1	-1.30846	-0.962454	-0.498823	-0.925757	-1.39288	-1.25806	-0.586717	-1.45204	-0.09432	0.767087	0.727877	0.723262	1.07821	1.15598	1.422	1.14882	-0.646864	-0.687952	-0.628034	-0.373881	1.55965	1.35001	1.11647	1.44288	-0.320292	-0.407126	-0.298631	-0.649956
+	2.35359	0.00686106	tr|Q4DLV1|Q4DLV1_TRYCC;tr|Q4D818|Q4D818_TRYCC	tr|Q4DLV1|Q4DLV1_TRYCC;tr|Q4D818|Q4D818_TRYCC	>tr|Q4DLV1|Q4DLV1_TRYCC Adenylate kinase, putative OS=Trypanosoma cruzi (strain CL Brener) GN=Tc00.1047053510575.180 PE=3 SV=1;>tr|Q4D818|Q4D818_TRYCC Adenylate kinase, putative OS=Trypanosoma cruzi (strain CL Brener) GN=Tc00.1047053510243.50 PE=3 SV=1	-0.541237	0.00171342	-1.12948	1.19136	NaN	NaN	NaN	-0.338803	-0.625049	-0.0885595	0.335859	-1.28168	0.503016	1.05524	0.922715	0.68336	2.10525	0.905406	0.803801	1.28509	-1.21386	-1.37728	0.0366465	-0.651663	-0.368053	0.0314252	-0.10882	-2.1364
+	8.99625	4.98653e-09	tr|Q4DLX8|Q4DLX8_TRYCC	tr|Q4DLX8|Q4DLX8_TRYCC	>tr|Q4DLX8|Q4DLX8_TRYCC Uncharacterized protein OS=Trypanosoma cruzi (strain CL Brener) GN=Tc00.1047053506753.130 PE=4 SV=1	-0.521714	-1.65105	-1.59514	-1.28435	NaN	NaN	NaN	NaN	0.951597	0.324032	0.371596	0.637281	1.28682	1.50499	1.46505	1.41432	-0.720892	-0.941176	-1.02081	-0.498766	0.317945	0.846675	0.618917	0.846675	-0.451504	-0.716726	-0.868574	-0.315196
+	3.6879	0.000400408	tr|Q4DLZ0|Q4DLZ0_TRYCC	tr|Q4DLZ0|Q4DLZ0_TRYCC	>tr|Q4DLZ0|Q4DLZ0_TRYCC Uncharacterized protein OS=Trypanosoma cruzi (strain CL Brener) GN=Tc00.1047053510603.160 PE=4 SV=1	0.990988	-0.277317	0.360529	-1.06452	-0.323798	-0.807493	0.73228	-0.0603266	0.0752144	0.379459	-0.871373	0.0874776	0.145493	NaN	NaN	NaN	0.93477	2.48429	1.22052	1.66267	-1.05415	-1.99294	-0.79358	-1.47684	0.030101	-0.193549	0.217333	-0.405247
+	8.08509	3.28173e-08	tr|Q4DM53|Q4DM53_TRYCC;tr|Q4CS64|Q4CS64_TRYCC	tr|Q4DM53|Q4DM53_TRYCC	>tr|Q4DM53|Q4DM53_TRYCC Uncharacterized protein OS=Trypanosoma cruzi (strain CL Brener) GN=Tc00.1047053506425.40 PE=4 SV=1	1.55523	1.55286	0.962049	1.28938	-1.0362	-0.242813	-0.971298	-0.381226	-0.879982	-1.31283	-0.0530025	-0.840841	-0.111851	-0.818913	0.272134	NaN	-0.891406	-0.517018	-0.854202	-0.390483	-0.601483	-0.146437	-0.640699	-0.876488	1.43371	1.29259	1.5219	1.68732
+	1.93672	0.0170334	tr|Q4DM59|Q4DM59_TRYCC	tr|Q4DM59|Q4DM59_TRYCC	>tr|Q4DM59|Q4DM59_TRYCC Retrotransposon hot spot (RHS) protein, putative OS=Trypanosoma cruzi (strain CL Brener) GN=Tc00.1047053509259.160 PE=4 SV=1	-1.18509	NaN	NaN	-1.26842	NaN	NaN	NaN	NaN	NaN	NaN	NaN	-0.606458	NaN	NaN	NaN	NaN	0.604747	0.550038	0.322128	1.68422	NaN	NaN	NaN	-0.101162	NaN	NaN	NaN	NaN
+	2.44996	0.0055826	tr|Q4DM81|Q4DM81_TRYCC	tr|Q4DM81|Q4DM81_TRYCC	>tr|Q4DM81|Q4DM81_TRYCC Uncharacterized protein OS=Trypanosoma cruzi (strain CL Brener) GN=Tc00.1047053511301.120 PE=4 SV=1	-0.589795	-1.22677	-1.54087	-0.475692	1.29865	-0.0808124	NaN	1.8252	0.477548	-0.564579	-0.0443488	-0.736693	1.98978	1.19893	NaN	1.17246	NaN	-0.720015	-0.452595	0.529131	0.232327	-0.836286	0.718948	-0.129938	NaN	0.465984	-1.26977	-1.2408
+	7.60039	9.29756e-08	tr|Q4DM82|Q4DM82_TRYCC	tr|Q4DM82|Q4DM82_TRYCC	>tr|Q4DM82|Q4DM82_TRYCC Inosine-5-monophosphate dehydrogenase OS=Trypanosoma cruzi (strain CL Brener) GN=Tc00.1047053511301.110 PE=3 SV=1	0.131319	-0.0222259	0.46393	0.0442916	-0.0699823	-0.320197	-0.422093	-0.130003	-1.03774	-0.82495	NaN	-1.78212	1.67881	1.93388	1.43937	1.90772	-0.683499	0.162022	-0.0372699	0.0126483	-1.35604	-1.62482	-0.0300525	-1.46212	0.310971	0.749423	0.385368	0.583362
+	1.62977	0.0329734	tr|Q4DM85|Q4DM85_TRYCC	tr|Q4DM85|Q4DM85_TRYCC	>tr|Q4DM85|Q4DM85_TRYCC Peptidylprolyl isomerase-like, putative OS=Trypanosoma cruzi (strain CL Brener) GN=Tc00.1047053511301.70 PE=4 SV=1	NaN	NaN	NaN	NaN	NaN	NaN	NaN	NaN	NaN	NaN	NaN	NaN	-1.35722	-0.222203	NaN	-1.05495	1.41127	0.620735	-0.166387	0.768757	NaN	NaN	NaN	NaN	NaN	NaN	NaN	NaN
+	7.64258	8.47888e-08	tr|Q4DME9|Q4DME9_TRYCC;tr|Q4DQ61|Q4DQ61_TRYCC	tr|Q4DME9|Q4DME9_TRYCC	>tr|Q4DME9|Q4DME9_TRYCC Retrotransposon hot spot (RHS) protein, putative OS=Trypanosoma cruzi (strain CL Brener) GN=Tc00.1047053506443.150 PE=4 SV=1	-0.0287477	-0.262096	0.178975	0.228473	-2.38362	-0.467807	-2.04661	-2.40444	-0.243151	-0.140972	-0.307329	0.035643	0.698842	0.941301	0.78855	0.973077	0.0141055	0.0834765	-0.00753011	0.11539	1.02978	0.852222	1.59353	1.7944	-0.27812	-0.244069	-0.363395	-0.149875
+	9.46953	1.84833e-09	tr|Q4DMF2|Q4DMF2_TRYCC	tr|Q4DMF2|Q4DMF2_TRYCC	>tr|Q4DMF2|Q4DMF2_TRYCC Glutathione-S-transferase/glutaredoxin, putative OS=Trypanosoma cruzi (strain CL Brener) GN=Tc00.1047053506443.70 PE=4 SV=1	-0.99168	-0.844886	-0.979668	-1.37328	0.581305	-0.0189016	0.407752	0.348406	-0.812935	-0.0850447	-0.325646	0.0470057	0.751556	0.759791	0.720225	0.120502	1.69902	1.92403	1.55187	1.7531	0.536934	-0.324631	0.143894	-0.631965	-1.18035	-0.959588	-1.73565	-1.08117
+	12.8579	1.80084e-12	tr|Q4DMG1|Q4DMG1_TRYCC	tr|Q4DMG1|Q4DMG1_TRYCC	>tr|Q4DMG1|Q4DMG1_TRYCC Short chain 3-hydroxyacyl-coa dehydrogenase, putative OS=Trypanosoma cruzi (strain CL Brener) GN=Tc00.1047053509717.90 PE=4 SV=1	0.0275387	-0.738798	-0.929673	-0.801546	0.831099	1.16427	0.915049	1.11509	0.369476	0.519114	0.65725	0.568334	-1.02658	-1.51383	-1.15361	-1.4667	1.44676	1.48654	1.43587	1.60277	-0.156616	-0.338344	-0.190483	-0.0549274	-1.02658	-0.587072	-1.08284	-1.07155
+	8.27309	2.22374e-08	tr|Q4DMG9|Q4DMG9_TRYCC	tr|Q4DMG9|Q4DMG9_TRYCC	>tr|Q4DMG9|Q4DMG9_TRYCC Acetyltransferase component of pyruvate dehydrogenase complex OS=Trypanosoma cruzi (strain CL Brener) GN=Tc00.1047053509717.20 PE=3 SV=1	-0.0449751	-0.486078	-0.399053	-0.474795	-0.880981	-1.34754	-1.86619	-1.38089	-0.371644	-0.215986	-0.110345	0.330121	0.811219	-0.336984	0.0390479	-0.0986066	1.36231	0.748064	1.33091	1.05031	1.33762	1.3269	1.31768	1.70913	-1.35787	-0.0189582	-1.08641	-0.886005
+	7.34992	1.58816e-07	tr|Q4DMI1|Q4DMI1_TRYCC	tr|Q4DMI1|Q4DMI1_TRYCC	>tr|Q4DMI1|Q4DMI1_TRYCC Uncharacterized protein OS=Trypanosoma cruzi (strain CL Brener) GN=Tc00.1047053508881.50 PE=4 SV=1	-0.190969	-0.0620418	-0.0166999	-0.0730495	-0.529052	-0.975791	-0.443735	-0.275871	-0.735726	-0.966312	-0.624135	-0.0766063	1.54406	1.71597	0.437639	1.27697	NaN	NaN	-0.94252	NaN	1.12708	1.74926	1.05273	1.35602	-0.848784	-1.70878	-0.995534	-0.794119
+	6.16468	1.97266e-06	tr|Q4DMJ3|Q4DMJ3_TRYCC	tr|Q4DMJ3|Q4DMJ3_TRYCC	>tr|Q4DMJ3|Q4DMJ3_TRYCC Serine/threonine-protein phosphatase OS=Trypanosoma cruzi (strain CL Brener) GN=Tc00.1047053508815.110 PE=3 SV=1	-1.13815	-2.5017	-1.26791	-1.57186	0.798175	1.38603	1.21833	1.30749	1.18714	0.917196	0.689154	0.324906	-0.494367	0.787029	1.05905	1.41312	-0.208883	-0.389511	-0.716048	-1.08248	-0.0339802	-0.319187	-0.305357	-0.246543	-0.794009	-0.0574533	0.144307	-0.104487
+	12.6751	2.65078e-12	tr|Q4DMK9|Q4DMK9_TRYCC	tr|Q4DMK9|Q4DMK9_TRYCC	>tr|Q4DMK9|Q4DMK9_TRYCC 40S ribosomal protein S3, putative OS=Trypanosoma cruzi (strain CL Brener) GN=Tc00.1047053504021.109 PE=3 SV=1	0.951146	0.579796	0.885337	0.815803	0.170581	0.342721	0.000523543	0.0692458	-0.565107	-0.563708	-1.31007	-0.946879	1.05276	0.460747	0.545628	0.87947	-0.486235	-0.733174	-0.675395	-0.862349	-1.79492	-1.6206	-1.33082	-1.25259	1.5979	1.35057	1.19183	1.2478
+	5.07996	2.01288e-05	tr|Q4DML0|Q4DML0_TRYCC	tr|Q4DML0|Q4DML0_TRYCC	>tr|Q4DML0|Q4DML0_TRYCC Uncharacterized protein OS=Trypanosoma cruzi (strain CL Brener) GN=Tc00.1047053504021.100 PE=4 SV=1	NaN	NaN	-0.612547	-0.533698	NaN	-1.37519	NaN	-1.36916	0.378041	0.191855	0.80345	-0.225826	1.43869	1.49646	1.2241	0.873188	-1.73524	NaN	NaN	NaN	-0.280869	-0.119953	NaN	-0.153311	NaN	NaN	NaN	NaN
+	6.70511	6.18511e-07	tr|Q4DMP7|Q4DMP7_TRYCC;tr|Q4CP72|Q4CP72_TRYCC	tr|Q4DMP7|Q4DMP7_TRYCC;tr|Q4CP72|Q4CP72_TRYCC	>tr|Q4DMP7|Q4DMP7_TRYCC Uncharacterized protein OS=Trypanosoma cruzi (strain CL Brener) GN=Tc00.1047053508899.54 PE=4 SV=1;>tr|Q4CP72|Q4CP72_TRYCC Uncharacterized protein (Fragment) OS=Trypanosoma cruzi (strain CL Brener) GN=Tc00.1047053511363.4 PE=4 SV=1	-0.234605	-0.276259	0.24405	0.217483	0.118223	0.283733	-0.21942	-0.440823	1.83373	2.63571	1.68253	2.1839	-1.47146	-0.231827	-0.620314	-1.18721	-0.68528	-0.503578	0.0358409	0.869406	-0.158975	-0.814832	-0.315981	-0.655107	-0.419503	-0.379234	-0.313173	-1.17701
+	6.68099	6.48383e-07	tr|Q4DMS9|Q4DMS9_TRYCC;tr|Q4DMS7|Q4DMS7_TRYCC;tr|Q4D604|Q4D604_TRYCC	tr|Q4DMS9|Q4DMS9_TRYCC;tr|Q4DMS7|Q4DMS7_TRYCC;tr|Q4D604|Q4D604_TRYCC	>tr|Q4DMS9|Q4DMS9_TRYCC Ribosomal protein L27, putative OS=Trypanosoma cruzi (strain CL Brener) GN=Tc00.1047053511545.20 PE=4 SV=1;>tr|Q4DMS7|Q4DMS7_TRYCC Ribosomal protein L27, putative OS=Trypanosoma cruzi (strain CL Brener) GN=Tc00.1047053511545.40 PE=4	1.43118	0.97291	1.16695	0.835953	-0.163004	-0.535593	-0.0754103	-0.506683	-0.712644	-0.0625298	-0.433799	-1.25707	NaN	NaN	NaN	NaN	-1.12269	-0.717407	NaN	NaN	-0.768281	NaN	-1.47878	-1.29618	0.726767	1.36794	1.27755	1.35083
+	5.53082	7.62185e-06	tr|Q4DMU5|Q4DMU5_TRYCC	tr|Q4DMU5|Q4DMU5_TRYCC	>tr|Q4DMU5|Q4DMU5_TRYCC C-1-tetrahydrofolate synthase, cytoplasmic, putative OS=Trypanosoma cruzi (strain CL Brener) GN=Tc00.1047053511517.60 PE=3 SV=1	-0.938786	-0.725413	0.336789	-0.604033	NaN	NaN	NaN	NaN	NaN	NaN	NaN	NaN	0.438767	0.46065	-0.129545	-0.246126	-1.88227	-1.95941	NaN	NaN	0.932122	1.53552	1.23083	1.53062	0.0420442	-0.100967	-0.234591	0.313794
+	11.19	5.47694e-11	tr|Q4DMU8|Q4DMU8_TRYCC	tr|Q4DMU8|Q4DMU8_TRYCC	>tr|Q4DMU8|Q4DMU8_TRYCC Reticulon-like protein OS=Trypanosoma cruzi (strain CL Brener) GN=Tc00.1047053511517.37 PE=4 SV=1	-0.190256	0.0441137	0.211418	0.0641046	0.014524	-0.478431	-0.285721	-0.275961	-0.503541	0.395133	-0.072956	0.198325	2.18001	2.16809	1.75232	2.49542	-1.1235	-0.906011	-1.28704	-1.29786	-0.655932	0.210764	-0.13453	-0.381807	-0.341428	-0.782812	-0.429274	-0.587169
+	7.77129	6.39984e-08	tr|Q4DMX9|Q4DMX9_TRYCC	tr|Q4DMX9|Q4DMX9_TRYCC	>tr|Q4DMX9|Q4DMX9_TRYCC Enoyl-CoA hydratase/isomerase family protein, putative OS=Trypanosoma cruzi (strain CL Brener) GN=Tc00.1047053511529.160 PE=4 SV=1	-0.216151	-0.411424	-0.759832	-0.532477	1.116	0.874279	0.709621	1.66678	-0.183539	0.178762	-0.608001	0.562333	0.1451	0.836221	0.0879456	-0.066538	-0.870146	-1.15513	-0.646877	-1.71398	1.09359	2.00594	1.46227	0.98812	-1.28382	-1.37402	-1.03869	-0.866336
+	6.54601	8.68447e-07	tr|Q4DMY7|Q4DMY7_TRYCC	tr|Q4DMY7|Q4DMY7_TRYCC	>tr|Q4DMY7|Q4DMY7_TRYCC Kinetoplast DNA-associated protein, putative OS=Trypanosoma cruzi (strain CL Brener) GN=Tc00.1047053511529.80 PE=4 SV=1	0.740809	0.617243	1.17615	1.1744	-0.643173	NaN	NaN	-1.70668	0.733905	0.472125	0.239355	1.04578	NaN	NaN	NaN	NaN	-1.12505	-1.93511	-1.68221	-1.60929	0.00394696	1.09296	0.432309	0.288999	0.377512	0.101915	0.103763	0.100342
+	4.61011	5.58526e-05	tr|Q4DN09|Q4DN09_TRYCC	tr|Q4DN09|Q4DN09_TRYCC	>tr|Q4DN09|Q4DN09_TRYCC Uncharacterized protein OS=Trypanosoma cruzi (strain CL Brener) GN=Tc00.1047053506203.60 PE=4 SV=1	-0.141231	-0.342812	0.0692052	-0.0405044	0.163235	0.0660178	0.972956	0.72307	-0.636477	-1.30414	-0.322003	-0.69496	1.10546	0.826477	1.28333	1.40365	NaN	NaN	NaN	NaN	-2.52891	-0.726677	-1.68986	NaN	0.333525	-0.508484	0.91207	1.07706
+	1.79381	0.0231457	tr|Q4DN25|Q4DN25_TRYCC;tr|Q4DSX7|Q4DSX7_TRYCC	tr|Q4DN25|Q4DN25_TRYCC;tr|Q4DSX7|Q4DSX7_TRYCC	>tr|Q4DN25|Q4DN25_TRYCC Uncharacterized protein OS=Trypanosoma cruzi (strain CL Brener) GN=Tc00.1047053507615.110 PE=4 SV=1;>tr|Q4DSX7|Q4DSX7_TRYCC Uncharacterized protein OS=Trypanosoma cruzi (strain CL Brener) GN=Tc00.1047053508347.70 PE=4 SV=1	1.50557	0.331465	0.970983	0.987391	NaN	NaN	-1.28041	NaN	-0.655102	NaN	NaN	NaN	NaN	NaN	NaN	NaN	NaN	NaN	NaN	NaN	NaN	-0.281325	NaN	NaN	-0.394347	NaN	NaN	-1.18422
+	1.85402	0.0204052	tr|Q4DN34|Q4DN34_TRYCC;tr|Q4CTC7|Q4CTC7_TRYCC	tr|Q4DN34|Q4DN34_TRYCC;tr|Q4CTC7|Q4CTC7_TRYCC	>tr|Q4DN34|Q4DN34_TRYCC Microtubule-associated protein Gb4, putative (Fragment) OS=Trypanosoma cruzi (strain CL Brener) GN=Tc00.1047053507615.19 PE=4 SV=1;>tr|Q4CTC7|Q4CTC7_TRYCC Mitotubule-associated protein Gb4, putative (Fragment) OS=Trypanosoma cruzi (	NaN	-1.06877	-1.05262	NaN	NaN	NaN	NaN	NaN	-0.682829	NaN	NaN	NaN	0.389799	0.433731	1.69675	1.25344	NaN	NaN	NaN	NaN	NaN	NaN	NaN	-0.592793	NaN	-0.376715	NaN	NaN
+	4.01048	0.00020047	tr|Q4DNC9|Q4DNC9_TRYCC	tr|Q4DNC9|Q4DNC9_TRYCC	>tr|Q4DNC9|Q4DNC9_TRYCC Peptidyl-prolyl cis-trans isomerase OS=Trypanosoma cruzi (strain CL Brener) GN=Tc00.1047053507521.70 PE=3 SV=1	-0.263021	-0.562198	-0.952641	-0.842989	NaN	NaN	0.62991	NaN	-0.745359	-0.809056	-0.817015	0.8388	0.0504323	NaN	0.413055	1.72579	0.983536	1.39152	0.679675	1.6874	0.155406	0.925428	0.132231	0.581714	-0.691631	-1.34081	-1.8265	-1.34367
+	1.58765	0.0358586	tr|Q4DPB7|Q4DPB7_TRYCC;tr|Q4DND1|Q4DND1_TRYCC	tr|Q4DPB7|Q4DPB7_TRYCC;tr|Q4DND1|Q4DND1_TRYCC	>tr|Q4DPB7|Q4DPB7_TRYCC Proteasome subunit beta type OS=Trypanosoma cruzi (strain CL Brener) GN=Tc00.1047053508577.160 PE=3 SV=1;>tr|Q4DND1|Q4DND1_TRYCC Proteasome subunit beta type OS=Trypanosoma cruzi (strain CL Brener) GN=Tc00.1047053507521.50 PE=3 SV=1	-0.592577	-1.0252	-0.445886	-0.890081	0.234152	-0.0984064	-0.104883	0.00432946	0.728621	1.73026	1.33178	1.46404	-0.921427	0.811523	-1.03339	1.48447	-0.407334	0.500785	0.638882	0.423463	1.12132	-0.672096	-2.41861	-1.57182	-0.317991	0.0809837	-0.791528	0.736618
+	9.51565	1.68672e-09	tr|Q4DNH1|Q4DNH1_TRYCC	tr|Q4DNH1|Q4DNH1_TRYCC	>tr|Q4DNH1|Q4DNH1_TRYCC Uncharacterized protein OS=Trypanosoma cruzi (strain CL Brener) GN=Tc00.1047053508739.90 PE=4 SV=1	0.106609	0.207742	0.137841	0.0355699	0.54336	0.0265834	0.243881	0.519114	1.26054	1.3783	1.3419	1.19766	-0.441483	-0.559026	-1.16814	0.0806448	0.458814	0.290256	0.17328	0.692206	-1.81522	-2.00937	-2.28876	-1.72412	0.50892	-0.483736	0.765403	0.521231
+	6.05408	2.51087e-06	tr|Q4DNH8|Q4DNH8_TRYCC	tr|Q4DNH8|Q4DNH8_TRYCC	>tr|Q4DNH8|Q4DNH8_TRYCC Uncharacterized protein (Fragment) OS=Trypanosoma cruzi (strain CL Brener) GN=Tc00.1047053509791.189 PE=4 SV=1	NaN	-1.33781	-1.2116	NaN	0.891391	0.772192	0.977373	1.28805	NaN	-1.07913	-0.919072	NaN	NaN	NaN	0.175531	-0.34328	1.26318	1.69519	1.02201	NaN	-0.746044	0.244828	-0.236046	-0.314896	-1.05995	-1.08193	NaN	NaN
+	3.24681	0.00102641	tr|Q4DNM4|Q4DNM4_TRYCC;tr|Q4CM25|Q4CM25_TRYCC	tr|Q4DNM4|Q4DNM4_TRYCC;tr|Q4CM25|Q4CM25_TRYCC	>tr|Q4DNM4|Q4DNM4_TRYCC NADH-cytochrome b5 reductase OS=Trypanosoma cruzi (strain CL Brener) GN=Tc00.1047053506821.210 PE=3 SV=1;>tr|Q4CM25|Q4CM25_TRYCC NADH-cytochrome b5 reductase OS=Trypanosoma cruzi (strain CL Brener) GN=Tc00.1047053503873.10 PE=3 SV=1	2.23407	1.01457	0.989349	0.173751	-1.81594	-1.56616	-1.21219	-0.775868	-0.148244	0.921693	-1.47266	-1.52596	-0.0851071	-0.0160556	0.580942	1.15979	1.35513	0.45131	0.429316	1.13136	-0.104389	-0.213842	-0.534256	-0.800172	0.189854	0.129656	-0.70878	0.218839
+	6.9765	3.46373e-07	tr|Q4DNT1|Q4DNT1_TRYCC	tr|Q4DNT1|Q4DNT1_TRYCC	>tr|Q4DNT1|Q4DNT1_TRYCC Uncharacterized protein OS=Trypanosoma cruzi (strain CL Brener) GN=Tc00.1047053511003.190 PE=4 SV=1	-1.43148	0.233282	-0.489551	-1.36451	1.43323	1.54976	1.59562	1.86733	-0.684755	-0.924155	-1.27548	-1.24912	-0.382594	0.110116	-0.184694	-0.55759	0.632263	0.921462	0.862156	0.977896	0.588822	-0.459822	0.97046	0.334142	-0.650021	-0.968872	-0.330585	-1.12332
+	3.83943	0.000291222	tr|Q4DNU4|Q4DNU4_TRYCC	tr|Q4DNU4|Q4DNU4_TRYCC	>tr|Q4DNU4|Q4DNU4_TRYCC Uncharacterized protein OS=Trypanosoma cruzi (strain CL Brener) GN=Tc00.1047053511003.60 PE=3 SV=1	-1.34429	NaN	-1.37638	-1.53524	0.112121	0.103073	0.115733	0.102733	0.735641	1.46901	1.38674	1.20644	NaN	-2.1778	NaN	0.353443	0.331374	0.00196348	-0.333536	-0.280458	0.60581	0.543544	0.797231	0.962884	-1.53798	-0.242059	NaN	NaN
+	5.83023	4.0722e-06	tr|Q4DNZ3|Q4DNZ3_TRYCC	tr|Q4DNZ3|Q4DNZ3_TRYCC	>tr|Q4DNZ3|Q4DNZ3_TRYCC Adenine phosphoribosyltransferase, putative OS=Trypanosoma cruzi (strain CL Brener) GN=Tc00.1047053507519.150 PE=4 SV=1	-1.5238	-1.44164	NaN	-1.16344	1.08973	0.950347	-0.89636	1.47578	-0.507327	-0.573001	-0.141209	0.0452773	-0.159197	-0.139049	0.256447	0.2894	0.346777	0.365357	-0.299174	-0.0487548	1.56685	1.55815	1.46715	1.55219	-1.39546	-0.915588	-1.23215	-0.527312
+	9.68095	1.20175e-09	tr|Q4DNZ7|Q4DNZ7_TRYCC	tr|Q4DNZ7|Q4DNZ7_TRYCC	>tr|Q4DNZ7|Q4DNZ7_TRYCC 60S ribosomal protein L7, putative OS=Trypanosoma cruzi (strain CL Brener) GN=Tc00.1047053507519.110 PE=3 SV=1	0.291851	0.324068	0.3165	0.420055	0.272207	0.772327	0.0710896	0.390126	-1.09217	-0.767007	-0.687252	-1.12581	-0.22096	0.235946	-0.400818	0.53391	0.0761361	-0.0685481	0.32927	-0.493784	-1.69204	-1.5069	-1.43702	-1.32851	1.07317	1.57038	2.30049	1.84329
+	2.67386	0.00344633	tr|Q4DVL6|Q4DVL6_TRYCC;tr|Q4DP05|Q4DP05_TRYCC	tr|Q4DVL6|Q4DVL6_TRYCC;tr|Q4DP05|Q4DP05_TRYCC	>tr|Q4DVL6|Q4DVL6_TRYCC Uncharacterized protein OS=Trypanosoma cruzi (strain CL Brener) GN=Tc00.1047053508207.180 PE=4 SV=1;>tr|Q4DP05|Q4DP05_TRYCC Uncharacterized protein OS=Trypanosoma cruzi (strain CL Brener) GN=Tc00.1047053507519.30 PE=4 SV=1	-1.24471	NaN	-0.284021	-1.29472	NaN	-0.306227	-1.23614	-0.731373	NaN	0.569246	2.07175	0.785378	0.93665	0.438675	1.30274	0.235597	NaN	NaN	NaN	-1.79201	0.511115	NaN	-0.0387195	-0.00977836	NaN	NaN	NaN	0.0865533
+	6.41195	1.14051e-06	tr|Q4DS86|Q4DS86_TRYCC;tr|Q4DP30|Q4DP30_TRYCC	tr|Q4DS86|Q4DS86_TRYCC;tr|Q4DP30|Q4DP30_TRYCC	>tr|Q4DS86|Q4DS86_TRYCC Uncharacterized protein OS=Trypanosoma cruzi (strain CL Brener) GN=Tc00.1047053510759.80 PE=4 SV=1;>tr|Q4DP30|Q4DP30_TRYCC Uncharacterized protein OS=Trypanosoma cruzi (strain CL Brener) GN=Tc00.1047053506999.130 PE=4 SV=1	0.00577943	0.197025	0.848821	0.288555	-1.88763	NaN	-2.58447	NaN	0.260342	0.237846	0.115084	0.417686	1.38176	1.47105	1.02493	1.01324	-0.527206	-0.306238	-1.90176	-1.14255	0.657117	NaN	0.131162	0.411101	0.287554	-0.645815	0.19505	0.0515584
+	3.46121	0.000653473	tr|Q4DP34|Q4DP34_TRYCC	tr|Q4DP34|Q4DP34_TRYCC	>tr|Q4DP34|Q4DP34_TRYCC Reiske iron-sulfur protein, putative OS=Trypanosoma cruzi (strain CL Brener) GN=Tc00.1047053506999.90 PE=4 SV=1	NaN	NaN	NaN	NaN	NaN	NaN	NaN	NaN	0.136575	1.00762	0.409388	0.893023	0.968608	0.48285	NaN	0.219015	NaN	NaN	NaN	NaN	NaN	NaN	NaN	NaN	NaN	-1.08082	-1.47311	-1.56314
+	3.91557	0.000248409	tr|Q4DP43|Q4DP43_TRYCC	tr|Q4DP43|Q4DP43_TRYCC	>tr|Q4DP43|Q4DP43_TRYCC Uncharacterized protein OS=Trypanosoma cruzi (strain CL Brener) GN=Tc00.1047053510885.160 PE=4 SV=1	-1.04858	-0.0267811	-1.48237	-1.05362	-0.496936	-0.448771	-0.459987	-0.827654	1.54124	1.32605	1.89065	1.92535	0.395667	-0.369638	0.632634	-0.670365	-0.632136	0.46429	-1.91004	-1.01943	0.20382	0.324186	0.993153	-1.00492	-0.133048	0.675215	0.73913	0.4729
[truncated: 319 more rows]

## Sheet: DTUs Regulated Peptides
Regulated peptides among the six DTUs
[truncated: 6,131 more rows]
